# Supplementary material for: Enhancing sentiment analysis of online comments: a novel approach integrating topic modeling and deep learning
Source: PeerJ Comput Sci. 2024 Dec 5;10:e2542. doi: 10.7717/peerj-cs.2542 (PMC11784723; doi:10.7717/peerj-cs.2542)
Supplement: Supplemental Information 1 [file peerj-cs-10-2542-s001.zip]

Archive with 5 entries (4 files):
- cs-103236-Dataset/
- cs-103236-Dataset/103236One-hot result-enStaffHC.csv
- cs-103236-Dataset/Amazon Platform English Comments.xlsx
- cs-103236-Dataset/Chinese Product Reviews.xlsx
- cs-103236-Dataset/Dianping Comment.xlsx
