# Supplementary material for: Enhancing sentiment analysis of online comments: a novel approach integrating topic modeling and deep learning
Source: PeerJ Comput Sci. 2024 Dec 5;10:e2542. doi: 10.7717/peerj-cs.2542 (PMC11784723; doi:10.7717/peerj-cs.2542)
Supplement: Supplemental Information 1 [file peerj-cs-10-2542-s001.zip › cs-103236-Dataset/103236One-hot result-enStaffHC.csv]

text	label
I came for the world's largest planetarium is more user-friendly a venue can also be free luggage storage for resting seats are also quite a lot of the home and the universe of the two museums are more interested in watching and learning nearly 4 hours learned a lot of previously uncharted knowledge as well as some hands-on devices such as the verification of the acceleration of gravity of the cl…	[1,0,0]
Overall it is still worth a visit to the planetarium although not large, but a few museums are still doing very well there are interactive science and simulation of physical experiments and so on more impressive is the huge blue Earth and the space station simulation warehouse to see the space station there are fitness equipment and bathing convenient bathroom feel quite interesting for the devel…	[1,0,0]
Has been very much looking forward to a museum from the beginning of the opening as long as the time to grab tickets finally snagged a Saturday afternoon ticket but because the morning then is the class so after the class hurriedly drove nearly two hours to get to the planetarium planetarium car park too many cars waiting for a while to find that out of the small number of people into the interse…	[1,0,0]
Traffic underground is very convenient but to the museum may need to walk a short section of the exhibition content part of the need to book in advance if you want to see the plan and preparation do not run empty exhibition highlights part of the exhibition is very beautiful and very suitable for filming part of the is the introduction of other artefacts summary because you can not play a one-tim…	[1,0,0]
The starry sky is immense and the exploration never-ending after this long summer holiday finally passed the popular period of the planetarium also finally opened in the collection of the planetarium lying for a long time once thought to be the centre of the world is now just a corner of the universe once thought to be the only sun is but one of the billions of stars is really a day to increase t…	[1,0,0]
Fortunately, after half a year, I finally passed the votes in the summer weekend and went to punch the card of Lao Minhang to take a high speed at a high speed at a high speed of one hour.The museum found that the morning leaping Galaxy canceled the equipment maintenance. In order to protect the child, we gave the child to the Mars to experience the other two numbers. The other two numbers.The ch…	[1,0,0]
The way to travel 116 line bus counting the time to travel or very convenient car is very empty 5 stops 39 minutes or so last kilometre walk okay along the way there is also a sponge park 2 car travel if the parking space is relatively tense friends parked for 20 minutes before entering the warm tips we are friends unified to grab a ticket to separate into the museum of progress in the Museum to …	[1,0,0]
I didn't get a ticket and spent 2 hours queuing up to go in the feeling is that it's very worthwhile with junior high school children to see quite seriously the ground floor of the home there is a large Earth moon and sun and all kinds of meteorites to do their own planetary weighing and so on the first floor of the universe there are all kinds of storytelling machines to take pictures of the car…	[1,0,0]
First of all, the tour evaluation five-star praise has been the coolest museum rich in content dazzling interactive is very suitable for children with a certain foundation to learn the content of the exhibition the ground floor of the home to enter the door to see the huge Earth and the solar flare nine asteroids asteroid storms Titan Titan's methane sea the moon and other types of models or inte…	[1,0,0]
Booked in advance on weekdays in order to grab the only parking space and leap galactic very early to the gate standing in line a museum first grab tickets and then straight to the theme while not many people rush to card photo ball screen film bought the last afternoon can slowly stroll first 1 floor home to take pictures too out of the film and then 2 floors stroll to the 3rd floor out a lot of…	[1,0,0]
The very shocking venue is really a must -have for children who like space. In order to be more immersive, they have reported to the children for a day to study and follow the teacher.In some places, the explanation is not very correct and deeper. You can lead the children to fully understand the venue. If I take her, I must go straight to my favorite solar series.Can understand more deeply that …	[1,0,0]
Shanghai Astronomy Museum first of all talk about traffic although the traffic from the city is not very convenient, but the planetarium is close to the metro exit travel is still relatively convenient, but take the metro may need to spend some time this needs to pay attention to However, this does not prevent me to go to theShanghai Astronomy Museum on the ticket attention to the official public…	[1,0,0]
The Astronomy Museum is really far away. I made an appointment with my friends to drive to pick me up to the Ocean Museum to grab the summer vacation online for three weeks. I finally grabbed the ticket and drove for two hours.Sweeping ID cards can enter very convenient at the door. Someone excludes long dragons and estimates that the refund of the ticket does not understand that the celestial mu…	[1,0,0]
I did not expect the first time to grab a ticket actually succeeded this is what Halo ah although the ticket is difficult to grab fun is really fun to drive over or quite convenient to the nearest planetarium car park seems to be the need to book we went to the side of the 400 metres or so away due to the summer holiday people is really much good in the place is quite large and also acceptable in…	[1,0,0]
Entering the Shanghai Astronomical Museum Earth's planet celestial body, it comes to bring the audience crossing the interstellar through the space to look at the starry sky to understand the miracle universe's miracle universe and other astronomical knowledge.One of the famous earth photos taken by the Einstein classroom with Einstein, etc., etc., one of the famous earth photos, etc., shot by th…	[1,0,0]
Shanghai Astronomy Museum a long time ago would like to take the children to go to a trip now buy a ticket has not been as colleagues described a hard to find set the alarm clock on time to go in gently waved a little finger ticket to buy the ID book number filled out to go directly to brush the ID card to go in the experience of playing ① from the negative layer of the beginning of the play a We…	[1,0,0]
Before going to Shanghai, do a guide to see where fun. Many people recommend the Astronomical Museum and say that it is difficult to grab me to search for ticket grabbing.The process of setting up 23 alarm clocks in advance was set up when I started grabbing the point. Of course, the ingredients with luck were grabbed when they were temporarily.I also grabbed movie tickets and an event too lucky	[1,0,0]
One star deducted to the difficult to buy tickets and difficult to reserve items other than very suitable for photo card science popularisation quality education venue design is also very technological sense and serious Liu Cixin aesthetics celestial planets with a sense of grandiose these space should be the elements of the venue can be perfectly integrated with the architectural design is an ex…	[1,0,0]
Reservation weekdays is not so tight first appointment with the venue to buy tickets and then you can choose the film schedule into the venue is 72 hours of nucleic acid but into the cinema is 48 hours of nucleic acid Oh of course, there will be a text message to remind you of the time I went to the end of September now the mask situation is a bit serious I do not know if there is a change in the…	[1,0,0]
Shanghai Astronomy Museum strategy dry goods 77 update summer parent-child about grabbing tickets A tickets 3 days in advance including the day of the morning at 930 in theShanghai Astronomy Museum app to grab tips 1 registered in advance to enter the information to copy the mobile phone number punctual access to the 2 if there are exemptions to the child also need to be entered in advance to ent…	[1,0,0]
Pickings and check -in, come here to grab the tickets for two months, or in September. In September, you can do transportation in September.Suitable for a wide range of adults is to accompany you to eat it very expensive to bring yourself. Mainly give children water. You can bring a cup with a cup with a hot water machine. There are 3 pieces of water vending machines.	[1,0,0]
In recent years, due to YQ and junior high school tensions, I have not been free to visit the Observatory. Finally, the entrance examination is over. The desire to complete the child has always been completed.It is difficult to grab the ticket, only a little better day of working day, a little better every morning, 930 grab tickets, you need to fill in the ID number, real -name ticket purchase, a…	[1,0,0]
Woke up early and took three underground rides lasted 2 hours finally arrived at the longed-for planetarium fortunately have a reservation in advance or else early to come also have to queue up as soon as the venue into the public booking project immediately considering that there are old and young so booked an optical planetarium for the first time lying down to see the lazy sofa lazy lying quit…	[1,0,0]
The ticket of the Astronomical Museum is really suitable for the earnings to take a visit to the experience. If you have seen the three bodies, you will have a lot of resonance adults who see the knowledge points of various student days. Of course, of course, of course contentFriends who are mainly proposed to take elementary students will be better to bring a primary school student. If you come,…	[1,0,0]
Tickets rely on luck to grab too hotShanghai Astronomy Museum is located in Pudong is a full of science fun family tourist attraction Planetarium has a rich and colorful exhibitions and activities for visitors to provide a close contact with the universe of the opportunity to shock the visual effects and immersive experience of the highly acclaimed visitors to the audio-visual feast of the Museum…	[1,0,0]
Shanghai Astronomy Museum 7 hours of hiking browsing condensed into a 60-second travelogue Planetarium is really worth spending a day to say that the summer holiday to grab a ticket is difficult I grabbed three times it feels okay due to the daily flow limit coupled with a reasonable mode of booking into the museum experience is very good can feel the crowd only in the popular venues four main ex…	[1,0,0]
Is the world's largest planetarium disadvantage is that many people in Shanghai remote Dishui Lake but the starry sky is immense exploration never-ending or is well worth coming and young and old suitable for children under the age of small children may not see it, but it does not matter tips to grab a ticket strategy to pay attention to theShanghai Astronomy Museum public number 930 open places …	[1,0,0]
The high price -performance stadium huge projects, many high -tech acoustic optoelectronics is dazzling, it is worth seeing the working days where they go in are all super -many children every afternoon, but it is just a horses.Take a good look at the store and things are not cheap or cheap	[1,0,0]
NO has been far from July 1821, but it is very worthwhile	[1,0,0]
The place is quite large and interesting out of the film is also high is the 2nd floor catering staff really attitude is not good to eat to the original is simple we just want to take a break some service staff quality needs to be improved or pull down the planetarium of the	[0,1,0]
I've always wanted to go to experience the charm of the planetarium, but at first it was super hard to get a reservation, and even if I did, I couldn't get a movie. This time, although it was an impromptu idea, I looked at the evening and saw that there were tickets, so I hurriedly made a reservation, and I was super lucky to get a movie, "The Dome of the Sky". Although it was a little hard for t…	[1,0,0]
Go to the scene earlier and make an appointment event early and go early to know that you will go to L because the road is the road because of the road	[1,0,0]
Finally, I finally dangled the summer vacation to avoid the child's tide across a whole Shanghai and rushed to the astronomical museum. It was said that it was difficult to grab the tickets and movie tickets.I can buy a movie ticket to buy the sky. What do you say? Looking forward to the greater the more disappointment, the more stereotypes in the bar. It is not very rich. The relative foundation…	[0,1,0]
Tickets for taking the baby to the Shanghai Astronomical Museum on the weekend finally grabbed the ticket to eat well in the afternoon to eat and drive from the urban area to 80 kilometers from the city.Several floors follow the instructions from the first floor to the top online red taking pictures. If you arrive early on the B1 layer, you can go to check -in to take pictures because it is a bit…	[1,0,0]
In the summer vacation, the ticket of the Astronomical Museum has always been difficult to make an appointment. This time, I only visited the homeland home exhibition hall on the first floor of the Observatory.70 famous meteorite optical elephant halls can observe the starry sky of different latitudes all year round and the planets in the air and some eye -catching star groups and the Star Cloud …	[1,0,0]
The exhibition is very good to give people a visual feast inside the staff is also very warm and polite venue front desk with explainer is very good to pay attention to the planetarium public number also have the introduction of the venue children very much like to explore the knowledge of the never!	[1,0,0]
With children to play in Shanghai can not only go to Disney today went to theShanghai Astronomy Museum once again seems to be Asia's largest inside the really good naked eye effect is very amazing also learned a lot of hard knowledge a lot of children to go to the inside of the film is to lie down to watch it just to take a break once in a while or very good!	[1,0,0]
Friends asked to go shopping together for more than 70 kilometers from Lujiazui. In addition to the location, there is no problem with no problem. 30 yuan. The parking lot is a bit far away from the venue. It takes about four or five minutes to park on the first floor of the ground floor of the free venue.All the models and exhibits in all of them at least three hours are very delicate, very mode…	[1,0,0]
The Shanghai Astronomical Museum, who had been waiting for 2 years, finally came before the applet. I couldn't grab the votes on the applet.When the other parking lot is about one kilometer away from the Astronomical Museum, the parking is free for a free summer vacation, but many people still take children to see it very seriously.Just know how to be happy	[1,0,0]
It is really easy to grab the votes after the winter and summer vacation. It feels like the appointment item and movies are still difficult to grab. Each time you come, you can only get about one ball cinema movie to grab the time to travel.The museum goes in to sleep, it is really good exhibition content.I will close the museum, so this time I watched the Chinese Interactive Text that I did n鈥檛 …	[1,0,0]
The parking lot of the museum in the afternoon in the afternoon is full of the previous free exhibition content, which is divided into three large museums and a layer of the first home.Red Star Ball Ice Cream is very delicious. The movie movie theater watched the movie theater that I wanted to sleep, but the special effects are still worthwhile.	[1,0,0]
Children learn to understand a lot of astronomical knowledge to expand the horizons of the net red card must also be!	[1,0,0]
First of all, it is really too far away, but the scenery of the second half of the underground is still very good, the overall feeling is not to come to the bar feel sorry to come to feel a little bit of regret dome film makes me feel just come to the feeling of the results of the end of it thought that the middle of the seat is good, but because of the need to lie down, so I feel that if you cho…	[1,0,0]
Since the opening of the Shanghai Astronomy Museum, I have heard that the tickets are difficult to grab the tickets. On the day of the working day, the little partner appointment and the Tongyou will learn about the ticket grabbing strategy.The passage of the Shanghai Astronomical Museum to buy a visitor ticket should be counted two minutes before you can pay to buy a visit ticket to buy a movie …	[1,0,0]
Linking Hong Kong must brush the Astronomical Museum for several weeks before grabbing the ticket hahahaha and friends who are satisfied with friends. Remember to make an appointment to make a movie.Hahahaha, there are also several art exhibitions downstairs. You can also watch it for three hours to finish watching it. It is worthy of one and the largest planetary museum.	[1,0,0]
In fact, the museum as a whole is still good, but if you want to go, it is best to read a bit of homework in advance to experience a better sense of spite 1 too much traffic now to go or a lot of people to experience the facilities of the interactive experience of several did not open the planetarium planetarium shall not allow people to queue up to see a telescope or something spite 2 closing ti…	[0,1,0]
I remember the Dripping Lake is an underground station out of the place you can see now this exit in the reconstruction from the No. 4 exit out of about 10 minutes walk to the planetarium for a long time not come out there is a kind of feeling of a world apart built a lot of buildings planetarium is very large from the ground floor home to start visiting all the way up before I know it has been t…	[1,0,0]
The tickets at the Astronomy Museum have always been difficult to make a temporary day before the day before. I want to go to the Observatory.Some also are afraid that after running far away, after entering the empty museum, the project that can make an appointment for the exhibition hall is 9.30 and a little leap the galaxy is the most squatting point.Shock is worth looking at it, it is suitable…	[1,0,0]
Weekend planetarium has been a hard to find tickets rare to pick up the leakage to buy two tickets to take the children together to visit the planetarium learning planetarium has three floors due to the purchase of the afternoon ticket time is relatively tight so visited the three thematic home to explore and expedition to show the sun in the eight planets of the human footprints of discovery as …	[1,0,0]
The Astronomy Museum needs to make an appointment for three days in advance to make an appointment with the summer vacation. After the summer vacation, I hurriedly reservation with my colleagues. I have a direct journey to the subway Diaoshuihu Station on Line 16 or I have taken two hours.On the first floor of the gate of the New World, a particularly large earth and the moon are based on the pro…	[1,0,0]
It is really very good, very good pavilion especially good-looking content a lot of interaction is also quite a lot originally thought that the child is too small will not feel bored completely will not be 5 years old child played very happy on the stargazer guide to the course is great to learn a lot of knowledge exhibits to participate in the Curious Planet is similar to a very small amusement …	[1,0,0]
Finally with the strength of the booking to visit the tickets, unfortunately not on the hottest project Leapfrog Galaxy to here the traffic is still quite inconvenient 10 o'clock departure 12 o'clock only to the last to the underground station and also take a taxi the main hit is a special forces short trip to spend an afternoon shopping is still very abundant can be photographed in front of the …	[1,0,0]
Punctual Friday morning 930 grabbed the Sunday ticket unexpectedly grabbed to enter the information of the personnel in advance Oh we are 9:30 to the already a lot of people do not know what time everyone is going out so far can still be so early to the overall is still worth going to a time of the children and adults love!	[1,0,0]
weekdays to take the time to go to the morning to go early almost no one car park is also convenient to park after going in the first reaction is shocking no wonder so many people in the summer holidays 30 yuan ticket value ah per person per day can only choose a project when there are fewer people can not be selected to the project have to go several times to go ah the provisions of this venue i…	[1,0,0]
Very good children's good place can make an appointment with other items in the hall to play with the children's favorite picture book stories, the staff who tells the story of storytelling stories is very patient, very good to interact with the children.	[1,0,0]
It's really shocking. Seeing that the earth I saw in the universe is so small and people feel that people are very small and snacks. After eating out, you can come in and eat again. People who walk in artificial channels. Many children are very interested in the first time.It feels worth going to only grab the afternoon ticket	[1,0,0]
The moving line of the Shanghai Astronomical Museum is very clear. As long as one route goes from beginning to end, all visit to the three main exhibition areas of the universe in the universe of the homeland in the orderThere are also several experience exhibition projects in the Personal Information Museum of the visitors in advance, but you need to make an appointment for each person for only …	[1,0,0]
I'm going to say it three times, but I didn't finish it because I wanted to take pictures here and there, so I'm going to go back again sometime. Of course, it's a great place for kids to learn about the Earth and explore the universe, and there are also some special exhibits that need to be booked ahead of time, too.	[1,0,0]
The venue is more suitable for high school students than expected.	[1,0,0]
It was hard to get a ticket to finally take the baby to the planetarium to go through we are the afternoon session but at eleven o'clock into the museum, so the morning session afternoon session there is no time limit in general to go to experience a is very necessary, but compared to other scientific and technological museums in terms of the contents of the planetarium to be a lot of esoteric is…	[1,0,0]
The traffic is very far away from the urban area, but the subway coming out to transfer the bus can do enough homework before the exhibition content.Exhibition highlight experience project can only be entered the museum, and then make an appointment only about one day	[1,0,0]
The invincible high content on weekends is indeed suitable for taking children to experience a lot of experience	[0,1,0]
During the summer holidays is really hard to find a ticket ah in order to grab tickets are set at 9:30 alarm clock time to rush to the first booking of tickets and then for the two performances of the tickets can not help but only grab a time travel the dome of the can only be said next time the place is really far from the city to drive over to the hour from the car parking is quite good to park…	[1,0,0]
Traffic public transport time-consuming to come when we take a taxi to return to the underground will choose the exhibition experience strolling a day I did not have the legendary scale of the largest planetarium venue experience is very good rational and emotional coexistence of learning astronomical knowledge of physics, chemistry and maths one by one to review a little bit of some emotional ex…	[1,0,0]
Traffic first of all very far in Lingang drive an hour and a half parking is free exhibition content home voyage Chinese ask the sky personally feel that may be my knowledge base is not enough to see down the whole exhibition hall of the contents of the relatively esoteric children basically is to play interactive equipment to take pictures personally did not listen to the explanation I do not kn…	[0,1,0]
Weekday with children to feel a bit of the morning rush hour in Shanghai in fact, people are okay we did the earliest Suzhou Park to Shanghai high-speed rail 725 to Shanghai under the high-speed rail to do the underground line 4 to transfer to line 2 and finally transfer to line 16 to the dripping lake station get off a 10-minute walk on weekdays, not a lot of people into the park to grab the lea…	[1,0,0]
Speaking of the most seen on the Shanghai Astronomical Museum on the Internet is the ticket grabbing strategy and play strategy here, so I won't go into details. Anyway, the ticket grabbing and luck have passed the winter vacation.Here I have contributed a few people who think of good photos. For reference, please ignore the ugly figure. If you look at the card, I believe that the white and beaut…	[1,0,0]
The old pictures in the hahaha mobile phone found that when the inventory was clear, the luck that the ticket was caught on the day of luck was explosive to avoid the peak visit.	[1,0,0]
Planetarium is worthy of the whole of Shanghai's most difficult to appointment to the museum tickets are scalpers to engage in science and technology to grab away the museum can not please two technicians to prevent scalpers ah heard that the end of the summer holidays after the weekdays are now still good to grab to the quality of the exhibits are very high geography physics aerospace knowledge …	[1,0,0]
Traffic is more convenient to drive can also be done on line 16 Dishui Lake Station 20 minutes walk exhibition content a lot of exhibition highlights of a number of pavilions can not be grabbed inside the film tickets a little bit of a pity tips in advance through the small program reservation 40 yuan a museum remember to bring ID card inside the restaurant things are not good beef rice is okay	[1,0,0]
The garbage rules are lined up outside the line for a long time. Let us open a long distance and walk over the road to the right side of the house to stop at the door.	[0,0,1]
You can bring your own meals for about 4 hours, which is suitable for parent -child and couples	[0,1,0]
It is a since the opening of the very look forward to going to hit the venue it is a pity that Mrs. Mrs. remote really do not have the courage to take the child to play the feeling than the suburbs of Suzhou is not convenient Shanghai is also the main ticket is not good to grab a small red book has a guide to say that the site queuing to persuade back so far in the past and even the ticket can no…	[1,0,0]
Shanghai Astronomy Museum exhibition hall spacious exhibits rich exhibition hall is divided into three parts of the home universe journey children through the team teacher's explanation of the knowledge of astronomy have a preliminary understanding of the exhibition hall is too large content is too rich three or four hours to stroll around if there is no narrator to explain the information is too…	[1,0,0]
The venue is better than expected to be closed at 4 o'clock in the afternoon.	[1,0,0]
The road is a bit far away. At least the elementary school students are visited by the baby. The baby feels that it is the whole 4 and a half hours.There is no need to go to the baby who is very interested in astronomy.	[1,0,0]
Parking experience is not good I do not know what the intersection traffic jam traffic jam dad let me take my sister and sister first off the car he went to the parking we watched the exhibition walked to the first floor before he came late it is said that it is not the planetarium car park traffic jam and the car parked a kilometre away the planetarium is very good accompanied by gift also bough…	[1,0,0]
Traffic also can also park the parking lot with a lot of exhibition content. It is both science popularization and entertainment experience exhibition highlights. After entering, there are many experiences that need to be applied separately.You need to use your mobile phone and have a tedious experience. You need to register for a variety of personal information. Very unfriendly project appointme…	[0,1,0]
Finally, I have a chance to come here and grab the tickets from the beginning of the door. Every exhibition area is shocking. For children, the part of the introduction of astronomers and theoretical evolution is obviously boring to the planet model and various aircraft.More intuitive interaction and more interested	[1,0,0]
In fact, if you don't know anything about astronomy, it's really a walk in the park and you don't know what you're watching, and if you like it, you can go to the film and I don't know what I'm watching.	[0,1,0]
It is worth a place to go to take a picture and punch the children to take the children's knowledge. It is very good. I am very happy to grab the ticket. The exhibition content is very novel.Zhengxiang lamented the technology of technology, hahahahahahahahahahahahahahahahahahahahahahahahahahaha	[1,0,0]
The great astronomical science venue, in addition to some other non -faults, knock on the blackboard, please book tickets on the public account in advance and you need to watch the ball movie in advance.After 2 hours of interactive projects, it is also very attractive to children's venues. If you need to read it, you may have to complete it several times.	[1,0,0]
Our journey is a sea of stars weekday tickets do not have to rush to book 3 days in advance can be lined up as basic astronomy knowledge	[0,1,0]
Although the place is a bit biased, it does not affect the visit to the parking lot, which comes with smaller it. 300 meters in front. There is a free exhibition hall.It is difficult to eat in the self -random food and it is expensive. It is not recommended that the souvenirs are too ordinary.	[1,0,0]
Children recently very interested in astronomy so took advantage of the end of the summer holidays to go to the planetarium but tickets are too difficult to grab grab the afternoon ticket 12 o'clock into the museum until 4 o'clock 1 o'clock when I grabbed the most popular fly over the Milky Way and Disney's leap over the horizon similar to the Earth ice cream is not bad hey more than three hours …	[1,0,0]
Finally finally finally finally grabbed the planetarium weekend tickets really is the speed and passion hahaha place is also really far recommend or drive over public transport is really a little long distance suggest that small partners can go early because the place is so quite big if you want to see the end of half a day feel not quite enough some exhibitions are to enter the museum can only b…	[1,0,0]
It is a very good astronomy knowledge popularisation education venue to borrow a voice explanation equipment while listening and watching adults also play the!	[1,0,0]
Asia's largest planetarium is indeed more interesting three days in advance online reservation but completely can not get a good deal we go to the site queuing about 720 in the morning to the 10 o'clock less than into the museum with free children, the ticket window will be given a piece of paper Figure 5 about the exhibits to get the planetarium is very large into the door to see the hall of the…	[1,0,0]
Finally, at the end of the summer holidays when the reservation was successful drive 90 kilometres from Dabaoshan to come people are really more about the afternoon session actually arrived on the entry from the Big Bang about the formation of the Earth and other celestial bodies the relationship between the universe the existence of elements and so on a very large knowledge is actually not very …	[1,0,0]
The location of the underground is more convenient, but it is really quite far friends with a car more convenient playability for parents and children couples most of the projects are to require a certain amount of knowledge reserves to play carefully if only to take pictures of an hour or two can be finished strolling fine play need to be a day ticket price cost-effective did not see the ball sc…	[1,0,0]
A come 100 times feel fun place tickets are not as hard to grab as imagined definitely worth coming N times to take a good ID card into the museum directly brush will be much faster remember to enter the museum immediately book a free project is worth watching the dome film is very good first buy a good ticket to buy a film ticket immediately secondly, you need to know some basic knowledge of ast…	[1,0,0]
Quite good look particularly spectacular also went to feel a little explanation project is good good experience is quite good can bring children to feel our astronomical	[1,0,0]
Shanghai Astronomy Museum in Lingang Dishui Lake near Exit 4 walk 400 metres to the planetarium to enter the planetarium to be booked in advance of the small program Shanghai Science and Technology Museum Nature Museum Planetarium tickets to visit the time of 9301500 visit ticket 30 if you want to see the film has to be accompanied by another 40 you can choose whether to buy the museum has a free…	[1,0,0]
Perhaps it is a weekday reason originally hard to get a ticket to the planetarium is actually not a lot of people traffic can be self-driving but taking into account the parking and other reasons we still chose the 16 line to change the medium capacity 2 here to say that the medium capacity of the 2 road in the trial phase actually does not charge Oh exhibition content exhibition is divided into …	[1,0,0]
Exhibition content of each hall according to the home journey universe and other distinctions can be based on different themes of the exhibition traffic line 16 there are bus stops can be planned in advance according to the time to save time exhibition highlights of the film and exhibition projects film need to grab a ticket exhibition need to enter the museum on the day of the booking is very di…	[1,0,0]
The largest planetarium in the universe on the first day of the opening of the attention finally leap galactic super fun the most shocking is the black hole very much like the home Home Home the name has always felt that the Great Arakanese Mountains no funny cliffs is the real me!	[1,0,0]
Recently theShanghai Astronomy Museum is also hot up to grab a ticket also hard to grab we are looking for scalpers to buy tickets hahahaha super hard to grab the overall location of the more remote we went to the day it happened to be raining again thought that people will not be too many people but also a lot of people a lot of most of them are parents to bring their children to visit a total o…	[0,1,0]
Although it is far away from the city, although I could not get an appointment before, but today I finally drove to the trip is really a wonderful trip whether it is a parent-child or you want to explore the building is also ahead of the immediate sense of space from the home to the universe presents a magnificent scene to see the work of the photographers I know it is worth the trip!	[1,0,0]
Look at the time in the morning grabbed the planetarium tickets I'm too happy, such as colleagues told in advance to go to the person's identity information entered in advance to grab it, you do not have to spend time on the top of the time to do a little strategy to do parking, if you park in the car park next to the Shanghai Middle School free of charge there is a lot of free parking almost her…	[1,0,0]
Highly recommended too awesome in addition to a little far away from the summer holiday tickets are really difficult to grab asked the staff to go to the scene early is also able to buy the luck also grabbed the activities of the Hsi and the Sun Tower tickets 91 only to go already thinking of the National Day holiday to go to the second brush by the way, the nearby China Maritime Museum also visit	[1,0,0]
The exhibition is very good for the size of the friends with the tour to buy tickets to book in advance to pay attention to the public number and then into the small program real-name system need to be about three days in advance, but often it is quite difficult to get an appointment maybe the weekdays will be better if you want to grab their own remember to record their real name information in …	[1,0,0]
It was so hard to get tickets throughout the holidays finally grabbed them within the week after school started to give myself credit it was well worth it to come a	[1,0,0]
stuck in the reservation time to go in or very good appointment to the whole universe are in the very suitable for junior high school students popular science knowledge of celestial bodies to take pictures of the card is also very out of the film to sigh the vastness of the universe and mankind's small existing theories to support the development of various disciplines but also difficult to be su…	[1,0,0]
Need to book three days in advance in the app 930 every day can grab the next three days of tickets weekend tickets are not easy to grab to register in advance good identity information squatting a few months before squatting to the weekend tickets children are very happy you can eat a thespace earth ice cream is more appropriate in the 2nd floor as long as the 28 yuan you can also buy some souve…	[1,0,0]
to the planetarium around really quite far to be honest not particularly fun ball screen film difficult to book and not good can be said to be particularly sleepy almost fell asleep around the sound of snoring one after another a variety of projects can only be booked one day I booked the Xixi and is also quite boring can not be recommended most of the Fly Over the Milky Way Of course, there are …	[1,0,0]
It's hard to grab the summer vacation. It is not difficult to grab whether it is impossible to grab the Port Gangchen Pavilion Tickets. Finally, I was robbed by the WeChat Mini Program Shanghai Science Museum Natural Museum of the Shanghai Science and Technology Museum of Natural Museum after school.The first -floor home entrance goes all the way all the way in. In fact, when the universe is slow…	[1,0,0]
I was driving by myself with children to go there in two or three kilometres away, there is also Shanghai Haichang Ocean Park and an art museum outside the door there is a large green grass very out of the piece into the door you can see a Foucault Pendulum is named in honour of the French physicist Leon Foucault this device is a strong proof of the earth's rotation in the afternoon also went to …	[1,0,0]
Worth a visit for what should be the best astronomy in the country	[1,0,0]
Fun is indeed quite fun is not easy for outsiders to come to a trip is not easy to make a reservation is also depending on the face of both the tickets and exhibition projects are to fight hand speed exhibition hall is divided into three layers a layer is the home the second layer is the universe the third layer is the journey respectively represent the solar system outside the universe to explor…	[1,0,0]
To go to the Shanghai astronomical tube in advance online booking tickets to take the underground to go or quite convenient it is a little far a few years there are three exhibition halls great strolling a long time to see a lot of wonderful place is worth taking a small child to go over to increase the horizons of the eyes and insights of the knowledge than the book is much stronger than the rec…	[1,0,0]
Online did not book to the tickets can go to the site to buy tickets Oh tickets adults 30 students 15 children free car park is next to the walk over a few minutes away parking free inside is really very suitable for walking children feel seriously look at a day is not enough to see the Earth ice cream good look taste is also okay is a little less lunch choices you can eat brunch early to come ov…	[1,0,0]
Cthulhu film really bad stacked lights lines what doubt the creators of their own understanding of astronomy are junior high school level regret should have bought a ticket to go in to experience the first five minutes to the Earth after pulling close to the decisive sleep with eyes open to see the end of the dizziness a	[0,1,0]
Recommended is to grab the ticket is a little difficult very lucky to grab the second time to grab the first try a little hand to see the process of the second lucky to grab a lot of friends to consult the skills in fact, it is just chance to come to the planetarium early in the morning to see the outside of the crowd thought long queue result is to have a ticket to have a green channel in the lo…	[1,0,0]
Weekend tickets to snatch a few times to snatch far away from home, so I chose the afternoon ticket in the afternoon into the museum can only be about the project also did not get an appointment on the weekend a lot of people experience!	[0,1,0]
Planetarium heard a lot about today's visit is really bad negative one floor restaurant pizza and pasta to take over not hot crowd management chaos about the reservation project one person can only make three appointments what the hell we two adults with two children how to break the staff said there is no way to thousands of people to grab this place!	[0,0,1]
If you come down, you have to go this time to choose to drive from the urban area to be quite far away from the city.The sun is still a bit inconvenient to go over in the hot day, and it is a bit inconvenient to go 3 days in advance. The ticket grabbing festival holiday must be grabbed on time and then entered with the ID card.The appointment activities in the museum are basically not about the t…	[0,1,0]
Self -driving self -driving subway was really tired in the past. It took time to take time to make an appointment for working days and holidays after opening the museum.The three theme exhibition halls of the homeland of the homeland three theme exhibition halls are high -end.	[1,0,0]
It is difficult to find a public account on the weekend that I tried on the public account several times. So I failed. So the curve saved the country. After the afternoon of the working day, I asked for a half -day vacation and my partner driving more than 80 kilometers to explore the mysterious universe.There are several projects that are not enough to make appointments and can only make an appo…	[1,0,0]
Shanghai Observatory is located at No. 830, Lingang Avenue, Pudong New District. It is a very remote transportation venue at Shanghai Metro Line 16 Kushi Lake Station at 19km.You can stop to the P1 parking lot of the Astronomical Museum to drive to the Observatory's self -driving car. There are nearly 200 parking space stadiums that look like a flying saucer with a very large ticket in a flying s…	[1,0,0]
The cost performance is very high, tens of dollars can go to see, but pay attention to mention	[1,0,0]
After about ten minutes after dripping the Line No. 16, you can get it in the individual or feel that self -driving will be more convenient. If you need to drive earlier, you may be able to pick up the parking space. It will be a bit tight.The Science and Technology Museum is not particularly big, but it is worth careful to watch and introduce it. Tips on TIPS working days will be better reserved.	[1,0,0]
This place is really far away metro line 16 by car ride people are numb inside or quite shocking effect is quite good bought a movie ticket almost forgot to remember later remember to go to see the film to be honest the film is general but the cinema chair is very comfortable can lie down but he can only book a visit at a time quite a shame	[1,0,0]
The transportation is very far away, both in the car or the subway, the exhibition content of the ass, although the news public account circle will be brushed from time to time, but you really have to visit it yourself to truly feel the vast history of the universe.The vigorous development of the career is indeed a good place for popular science knowledge.	[1,0,0]
Planetarium limited flow is difficult to book a day only two hundred number not science and technology museum big spiral up a total of three floors without a few venues inside are very small because it is the astronomical aspects of the display so each small venues inside basically are dark plus individual places inside the uneven design walk dizzy dizzy brain the ground floor is a few thieves an…	[1,0,0]
It may be that the Stacard Museum in the beginning of September in early September, there is a lot of less tickets than the people who imagine.It happens that people are really super less experienced in lunch time. Except for movies, they did not see all venues and leaps in the galaxy. It is worth a 75 -kilometer.	[1,0,0]
How to say that I have been looking forward to quite a long time, I have always heard that it is difficult to grab tickets this time quite smooth to buy tickets overall experience down on the contrary a little disappointed First of all, the film dome is a little too boring slow as hell to watch almost fell asleep at the beginning of the text is very stupid time travel a little bit better fast-pac…	[0,1,0]
Adult tickets are 30 a preschooler free Netflix hit spots can take some beautiful	[1,0,0]
The parking that only arrives before three o'clock is particularly difficult to reach. It is recommended that you must have enough time to reserve enough time to park the exhibition content. A lot of interactive small machines see that children are happy to have fun.Remember to make an appointment for some special venues to arrive early	[1,0,0]
The design of the venue is also okay, but the volunteer and venue staff service awareness and related professional knowledge training can improve the professional knowledge explanation of the corresponding staff.	[0,1,0]
It's big, it's 4 floors. Rent an equipment side.	[1,0,0]
Today, I made an appointment to visit the Observatory early in the morning and wait for the entrance to the museum and then make an appointment for the experience project in the museum. Through the visit, I have some understanding of the knowledge of astronomical knowledge.	[0,1,0]
The Shanghai Astronomy Museum is too good for a few hours to go and watch the flowers, let me have a deeper understanding of the vastness of the universe and feel that the development of the source of human beings and the development of the great Chinese aerospace industry. This is indeed a good place for popular science knowledge.It is best to drive the subway time and go out of the station. The…	[1,0,0]
Shanghai Astronomy Museum walk or need to know in advance a	[1,0,0]
The car park is too far away after parking walk a long way in the sun sweating because there is no clear instructions all the way to guess to find the planetarium suggested to increase the number of signs suggested to pave a boulevard straight to the sky!	[0,0,1]
The Astronomy Museum is a well -known attraction ticket in Shanghai. It is really difficult to grab the cost. It is a big time to grab the weekend ticket, but there is a good and bad advantage.The disadvantage of squatting tickets in advance is that it is too far away from the urban area for two hours in the past. It is not so worthwhile to see it.	[0,1,0]
Shanghai Astronomy Museum is located in Pudong Lingang area Lingang is too suitable for weekend trips, eating, drinking, entertainment and accommodation are very convenient this time it was difficult to snatch the planetarium tickets for the weekend and incidentally also bought the dome of the film tickets is really very fortunate stayed in the Intercontinental Dripping Lake Hotel at noon check o…	[1,0,0]
First, please tickets. This is the technology that has been grabbed for two months and did not grab it after learning this technique. Please collect it. Please collect it at 9:30.Submit at 9:32 55 seconds or in the last few seconds. Then you will have a slide to verify and quickly grab the probability that it is much more likely to recommend that planet ice cream 28.Not delicious ice residue	[1,0,0]
Knock on the contents of the ID card exhibition, there are three layers and a basement content. Look at the Line Transit Drip Lake Line 16 to walk out and walk for about ten minutes without taking a taxi.The appointment is that the Tianxiang Hall's eye feel is super shocking the exhibition hall design movement line is very reasonable and easy to walk down. Three floors do not walk back to TIPS, y…	[1,0,0]
The Shanghai Astronomical Museum Shanghai Astronomical Museum has a vast exploration of the ultimate romantic peak of the universe that has never been immersed in the universe.Interested is that the black hole is a bit amazing and fun to take pictures. It is really a piece of ice cream 28. One taste is good. The black hole and ice cream are on the second floor.	[1,0,0]
Traffic by underground is relatively convenient but still quite far a ticket hard to find ah booked a long time a long time it is hard to snatch the ticket acute people must be booked in advance can not be anxious content of the exhibition is quite interesting for the older children to see the children to see a little bit of ignorance venue is very large 56 years and above the parents can bring t…	[1,0,0]
To the evaluation would have been okay I do not know if it is considered a bad review ah but anyway this place is not a lack of travellers before a period of time there is a kind of Netflix card point of feeling to visit the ticket can not be grabbed now that the summer past is much better on weekdays to come to the death of the people are also quite a lot of people here most of them are with chi…	[0,1,0]
Summer holiday ticket grab too difficult to finally use wifi one time to grab a successful mainly to pull the graphic code to fast children under 18 years old as long as 15 yuan conscientious price of a booking into the museum to leap galactic and voyage to Mars children at once to experience the two feedback voyage to Mars is more fun also rented to the multimedia interpreter inside the Earth's …	[1,0,0]
The week before going to the online can not get tickets can only go online queue well queuing for more than two hours of film is not even the venue of the experience can not be about only full of people and noisy sound of the physical feel is really bad no experience projects and films for other regular exhibition is just ordinary astronomy science popular science books and videos are already eno…	[0,1,0]
During the summer holidays to spend nine bulls and two tigers to grab the ticket to go to the day of the people thieves to the first to see the dome film need to grab the ticket to grab to grab not elsewhere to see the dome I have to doubt the dome film is necessary to build the visual effect here is too general a little bit did not take advantage of the dome film is designed to be honest, the mu…	[1,0,0]
June to go before going to go full of expectations and a variety of additional knowledge of astronomy results there completely lost interest in too many people bustling not want to see what to see just where there are fewer people to go to where a lot of venues are not much light confined to phobic patients are not very comfortable feeling may still be because of the crowd it	[0,1,0]
Transportation self -driving is more convenient and far away in Nanhui Ling Port. It is very convenient to park in Nanhui Ling Port. It is very convenient. The price is affordable at 4. The entire October Museum is divided into 4 display areas. Different themes are suitable for bringing dolls.She look at the magnificent and spectacular of our astronomical aspects and then grow up.	[1,0,0]
Suitable for adults to take children to play adults, unless senior astronomical enthusiasts, I will feel a bit jerky and difficult to understand. I have to see that the former is not referenced and not to have a reference value.There are many scenes like sitting in the sliding ladder. After reading it, it is a bit dizzy. The latter is a bit like a low -match Star Edition.In terms of it, it is wor…	[1,0,0]
The far -reaching cost of a long parking fee for our own car is quite large. If the underground parking space is not parked, it is necessary to take a distance.If you can buy it one day in advance, you can buy the on -site tickets.After temporarily arrived, I found that astronomical lovers, children and students are very recommended to go to the square.	[1,0,0]
Very good tickets only need 30 tickets	[1,0,0]
Transportation Line 16 to the terminal station to Dishui Lake and then do a bus stop or walk over or walk around or there are about 6 exhibition contents of the new celestial museum with a number of exhibitions in the surrounding areas.The interpreter of interest rent is generally not worthy of a small program on the mobile phone that is convenient for Tips to be able to take a baby online. You c…	[1,0,0]
Dishui Lake Station car park is almost impossible to park the planetarium diagonally across the back of the roadside without charge not stickers first of all in the planetarium small program reservation is really hard to grab depends on the luck of the reservation on the ID card to carry after you can go in the doorway need to be checked inside almost from one of the imports into the follow the r…	[1,0,0]
Shanghai Astronomy Museum is really too far away from the city, we were in the city on the first day and rushed there early the next morning to get tickets by ourselves, but it was hopeless, we didn't get tickets in the summer holidays and now that the school year has begun, we thought that there would be less people in the first week of the school year and finally found a study group, but it's r…	[1,0,0]
The vastness of the universe has always been a mysterious place to explore the mystery of the universe. Understanding the law of the universe is the direction we have always worked. Here we decode the mystery of the universe known.	[1,0,0]
Too shocked from the morning to the afternoon a full five and a half hours of shopping is not worth the four hours I took the underground back and forthShanghai Astronomy Museum really a perfect combination of humanities, art and science all the exhibits in the retention of science and technology at the same time combined with the beauty of the humanities and art inculcation of the introduction o…	[1,0,0]
Tickets strategy will not say more to avoid the holidays is not a big problem really can not orange on behalf of the shooting traffic far to unlike just to hit the card and the same day round trip, please seriously consider a self-drive parking convenient metro station all kinds of turn eventually line 16 to the Dishuihu station and then walk for about ten minutes to the shared bike is also a ver…	[1,0,0]
Shanghai Astronomy Museum is difficult to appointment summer holiday did not appointment to the first weekend after the start of the school about the Hangzhou drive over to three hours in Pudong parking convenient first-grade children to popularize the knowledge of astronomy to cultivate interest in hobbies for primary school students is very suitable for the dome film did not appointment into th…	[1,0,0]
I finally made an appointment to the ticket exhibition hall for a long time, I haven't finished the value for a day	[1,0,0]
TheShanghai Astronomy Museum is a high-profile science education centre located on the banks of Dishui Lake in Lingang New Town, Pudong New District. As a comprehensive planetarium, it not only has a wealth of exhibits and interactive facilities, but also high-quality services and facilities. First of all, theShanghai Astronomy Museum's exhibits are very rich in a wide range of fields, such as th…	[1,0,0]
Disappointing experience for the following reasons 1 inconvenient traffic planetarium is far from the city metro at least 2 hours to the metro station out of the walk to 11 kilometres and there is no public transport nearby small yellow car can be found by car is the only convenient way 2 parking inconvenient as a large public cultural and educational venues visitor vehicle parking command and ma…	[0,0,1]
The Astronomy Museum is too hot. Only when you grab the tickets for tickets, how can you bring your children to raise your knowledge? It is relatively remote Hongqiao to stand down.	[1,0,0]
The third day of the third day of the summer vacation is about a more fun place in the Astronomical Museum, which is a place that tests the astronomical and geographical physics chemistry. In addition to visiting some venues, there are interactive games. The only dissatisfaction is that the movie tickets can you add a few games?There is no easy every day to sell so many movies to release so many …	[1,0,0]
Finally grabbed tickets to the planetarium ah suggest that want to stroll a little longer friends early to go we stepped on the throttle at three o'clock into the field and then just strolling through the universe to 1600 closing time can only end up with a short	[1,0,0]
The afternoon in the afternoon in the summer vacation is too far away in the morning in the morning, so it is too far away, so the movie ticket that stays nearby is still worth giving up. You can only make an appointment in the field.It 鈥檚 okay to stop at 400 meters, which is not suitable for too small baby parking lots.	[0,1,0]
The first time I went to the ticket is a little difficult to grab after three times finally got a big small children do not need to buy tickets also need to grab tickets or else you can not get into the ha ha fortunately I grabbed the Homeland exhibition area inside the celestial hall that is the big earth that place directly queue can enter the Leap Milky Way with a small child you can go to pla…	[1,0,0]
Shanghai Astronomy Museum since the opening of the museum is a hard to find it is recommended to avoid the crowds will have a good experience, otherwise the photo is not to queue is the background are all people people inside a lot of astronomical knowledge is a child walker	[1,0,0]
Summer tickets are hard to find at the end of the summer and then hit the card is indeed a lot of tickets to buy a lot of us directly to the site in the afternoon to buy tickets directly into the venue as soon as we enter the home of the earth we live in the earliest is a fireball and then another meteorite impact after the gradual formation of the earth before I really did not see the relevant t…	[1,0,0]
Apart from the fact that it is difficult to get a ticket, all the other reviews are very positive, no matter from the design of the venues or from the classification of the venues are very reasonable and user-friendly graphic immersive experience in the afternoon, also snatched the Curious Planet experience quota this amusement park small potty friend is too much to love, also issued a passport t…	[1,0,0]
If you are very suitable for adults, you can consider it to come to haha.	[1,0,0]
Traffic 11 o'clock or so the first car park is already full we parked in the second car park inside a little under the bridge is very good sun not sunny that day into the field lifting pole problem later out of the field did not pay perhaps may be parking is free Planetarium suitable for slow stroll carefully see I came with my mother, middle-aged and elderly may not be too accustomed to read mor…	[1,0,0]
The Shanghai Astronomical Museum really rises and has good knowledge and is easy to experience the romance of the universe level	[1,0,0]
Really too lucky to get tickets in the summer holidays I was able to grab three times to grab really too lucky green travel metro to go or very convenient down the metro there is a net car pick-up and drop-off key net car free because it is in the promotional period within the venue suitable for older children to go to hit the son is happy to find the black hole visited astronauts real simulation…	[1,0,0]
Before indeed see the Internet said it is difficult to book did not think that the family occasionally test on the appointment to a pity did not book to the ball screen film to the scene is a very long fence to walk through the security check into the feeling of rumbling very much like a food market after all, a lot of children on the negative floor is the dining area pizza and pasta can be rice …	[1,0,0]
The biggest disadvantage is that it is too far away from the urban area for nearly two hours to get to the closed library time. After 3 o'clock in the afternoon, you can not enter the park at four o'clock.Then swipe your ID card at the door that day you can directly enter the museum exhibition content. It is rich in various multimedia equipment display. It is particularly suitable for parents to …	[1,0,0]
The Shanghai Observatory's starry sky is extremely exploring the world's largest celestial museum in the world, the Shanghai Astronomical Museum, which is said to be a hard -to -find summer, follow the customer to visit the customer a month ago and ask my identity information.Walking for 15 minutes on Port No. 4 of Di Shuihu Station of the Line or the highlights of the self -driving exhibition, t…	[1,0,0]
In the restaurant terrace staff 330 started to kick people off the terrace service was a mess just to get off at 4pm too	[0,0,1]
This is a net red museum in Shanghai to grab a ticket is very difficult to grab three days in advance to look good and then make a reservation finally rushed on September 1 have the opportunity to bring children to experience the king has a total of three floors from the home to the universe loaded with sincere design is very good visual effect is very shocking if you have a certain amount of ast…	[1,0,0]
The sense of experience is not good, it is worth grabbing tickets for a child to record a face -to -face ticket inspection. We have to take the artificial channel to the artificial channel. It is said that you are recording the face.The meal outlet has not been called the crowd, so why not call the number and say that the meal codes are shown in the order, regardless of the order of the manner, t…	[0,0,1]
Although tickets are difficult to grab although far from the city, but worth a visit to the sense of technology due to the limit the number of people inside the museum is not very crowded is also very clean dining environment is also good museum parking fee of 4 yuan an hour if full can also be parked around the car park is to walk a little way on the 2nd floor of the restaurant per capita set me…	[1,0,0]
There is a strong sense of technology inside, very fun, the planet ice is very delicious, it is delicious	[1,0,0]
It is not as difficult as imagined to grab as long as the alarm clock can still be grabbed directly to grab the afternoon game of the success rate is greater, after all, by the time you can also enter the venue in advance feel is not too big venues do not need to stroll a day but the content inside is still very rich need to explain the children to understand the look alone is not enough!	[1,0,0]
This play point is too disgusting to grab a ticket are not successful scalper is a travel platform plus a tour guide and a meal fried to more than 6 hundred a ticket interesting you can not open the reservation channel in recent months every time to engage in a three-day just so a little ticket ticket how not like you so difficult to buy this reservation simply created a business chain big Shangh…	[0,1,0]
2021 which time he was still small think everything is very fresh and new and fun 2023 the second brush with a good friend with maybe grow up and learn to understand more think this time instead of walking around inside the restaurant and ice cream every time to eat a little dinner and ice cream is Wenchuang ice cream is very	[1,0,0]
Traffic is a bit far we are driving to drive more than an hour exhibition content museum is relatively large content rich exhibition highlights negative one floor this big ball is very out of the film tips four o'clock on the rush suggest early to come to the net red ice cream on the first floor we did not eat on the drive away negative one floor there is a net red cake net red xylitol lollipop i…	[1,0,0]
It's not easy to grab tickets. Now, in addition to online ticketing and offline, there are not too late to park the parking lot. The design is very good. The design of the venue is very new.The visual effects of the three large venues in the universe of the universe, the visual effect of the homeland of the homeland is very cool. Introduce the light and shadow wall of the solar system.	[1,0,0]
It's not easy, I've always wanted to play, but I've never been able to grab a ticket today luck actually grabbed it is not because primary and secondary schools have started aerospace dream of the stars and the sea haha was a lot of geographic knowledge ah super worth the price of the ticket traffic metro line 16 to the Dishuihu station is very convenient to drive can be very large car park of co…	[1,0,0]
I was a bit late, and hurriedly visited the home hall and the process of the journey hall. If you have no time to watch it, you will close the rest of the museum.	[1,0,0]
Although the Shanghai Astronomy Museum is a little bit inconvenient and needs to make an appointment, it is worthy of a lot of interactive and entertainment facilities.Three characteristic exhibition areas and educational activity areas of the planet flights to Mars	[1,0,0]
Squatting WeChat public number second to the ticket in fact, 9:30 when did not buy because even if you are fast, you have to wait 2 minutes after the unity together with the submission of the ticket finally is to wait for less than ten o'clock simple summer holiday weekend ticket summer holiday is really a lot of people we arrived at the front of more than 9 o'clock there has been a large circle …	[1,0,0]
Let Leshi continue to bring their children into the Shanghai Astronomical Museum to learn about modern cosmic knowledge and feel the beauty of the beautiful Communist Party. How big aliens are there in an astronomical feast?100,000 in the starry sky why help children better understand the gorgeous constellations of the night sky and feel the charm of the starry sky and astronomy.	[1,0,0]
After the start of the school year all of a sudden good about the afternoon point to go in there are still remaining tickets this side of the crowd is obviously more parking if full and then forward there is a social car park is also quite convenient he is a circular museum from the bottom of the beginning of the ring up to the last from the top down like watching an educational film many models …	[1,0,0]
Tickets are more difficult to snatch the meal is particularly difficult to eat recommended to bring their own dry food I do not know whether it is the reason for the holiday although you need to make a reservation to limit the flow of people are still a lot of people seriously look at it can still learn a lot of useless knowledge little girl to take pictures of the card is not bad film will not n…	[1,0,0]
The difficult point of customer service is far away from the farther food to grab the ticket to grab the ticket. Time to choose the visit time The advantages and planning are very good professional, great experience, very cool service	[1,0,0]
Because of the sea so only to come to the serious experience is very bad originally did not want to but usually because it is very far this time to the sea to come over is very close so only to come to the 31st 12:30 pm to come to the parking can not be parked into the parking can not be in the security just know very other people to chat also do not know the command a little later on half an hou…	[0,0,1]
Summer holidays even if it is a weekday is still difficult to grab a ticket 9:30 to go in did not grab a ticket, but the luck of the draw I bought more than 10:00 on the people's refund Planetarium is really far ah by line 16 down to walk to 10:00 to have been a lot of people suggest that we try to avoid the summer holidays children are really more than a lot of a year to run aside the impact of …	[1,0,0]
Dishui Lake by the underground is the most convenient museum is still a lot of things, but from the purchase of admission tickets throughout the ticket booking need to grab the various times of the exhibition or film have to keep the phone to fight hand speed baby play is quite happy parents really is to grab the ticket to grab tired to come to a time to play once behind the card should not be co…	[0,1,0]
Summer Planetarium is really crowded like a galaxy three days in advance to grab tickets I probably grabbed three or four days to grab a good ticket to grab a film ticket to go inside the project I did not grab one of the system to the time to show that I do not have a ticket problem I was inside ah lead to the companion can not grab the project ticket but this gives me time to the eight story ma…	[1,0,0]
Shanghai Astronomy Museum is located in Dishui Lake Lingang Avenue exhibition content bottom is the solar system has the solar system and the Earth and other 8 planets of the model and the introduction of the first floor is the universe through the wall of light and shadow is particularly interesting as you dance light and shadow will follow you rhythm is very interactive there are also a lot of …	[1,0,0]
CardShanghai Astronomy Museum on August 30, have a reservation to go to the 11 o'clock to visit the site 3 hours to complete the 4 p.m. closure of the Planetarium is very remote have a reservation, it is recommended to arrive earlier before 9 o'clock to the museum to grab a free booking project chances are better high-speed can be grabbed to fit the project inside suitable for card huge astronomi…	[1,0,0]
Highlights of the exhibition cosmic level of romance there is always a piece of the starry sky will respond to your ordinary and warm dreams exhibition content stars for all ages of friends and children content is very popular science value inside a large can be strolling all day to take pictures is also super out of the film inside of the Earth ice cream is also quite tasty recommended!	[1,0,0]
It is said that the venue has been built for eight years the venue is not bad things are also okay is not as interesting as the Shanghai Museum of Nature this point is not as good as the Shanghai Museum of Nature there is also a not recommended to come on weekends and summer and winter holidays there are too many too many schoolchildren is too noisy here knowledge for most of the primary school s…	[0,1,0]
The return of the Astronomical Museum is still not exhausted on the last day of the summer vacation. On the last day of the summer vacation, it is convenient to take a child to play people at 9 o'clock. There is a parking space. It is convenient for them to visit the first floor to the third floor for more than 4 hours and watch a movie time tunnel venue.Each layer of a large floor has the most w…	[1,0,0]
In the whole point of transportation 16, there are large stations more than ten minutes faster than the average. You can try to make up and go down to the bottom to walk down for a while.You can also hear nearly a hundred explanations for free projects. It is difficult to grab it.	[1,0,0]
One of Shanghai's most popular pavilions is even more crowded during the summer holidays, but it's really suitable for parents and teenagers to come up!	[1,0,0]
Still quite shocking ticket is really difficult to grab a variety of exhibits into the museum after the first time to grab our 945 or so to the only grab to look up to the stars to leap over the horizon in the morning field has been full dome theatre is not recommended maybe I'm not too interested in anyway, I feel that dedicated to spend 40 dollars to see this is not much fun with the look up to…	[1,0,0]
1 rob tickets is impossible to grab tickets joking friends can try anyway hard to grab to death recently is the summer holiday at 9:30 on time to go in identity information are filled out and then began to countdown waiting until 9:35 to submit and then slide a verification code heaven and earth conscience every time I slid right but the goose still said I slid wrong and then it is not enough to …	[1,0,0]
Absolutely beautiful except for the hard to get tickets I can go once a week from the opening until now the planetarium is still very hot to buy a weekday afternoon tickets can finally go to experience the regular browsing route all the way down the final feeling is incredibly shocking first time to come to be sure to follow the recommended route to go through the first time to come to the first …	[1,0,0]
Planetarium is now really hot, especially during the summer holidays, a ticket is hard to find a little more than 1:00 p.m. to the door of the museum there are still a lot of people queuing up to buy a ticket on the spot the entire venue is arranged into a galactic scene so that people feel the feeling of starry night exhibits have a science value of the older children may experience a sense of a…	[1,0,0]
Traffic drive by car to the convenience of parking in the nearby Shanghai High School East School car park at less than 8 o'clock parking is very convenient not much car is not charged from the planetarium 10 minutes walk is very convenient other planetarium people are super crowded online ticket grab I do not know how many times to grab the tickets can not buy heard that the scene can queue so g…	[1,0,0]
Read the netizens to grab the ticket strategy benefited a lot after two failures to live up to the expectations of the third finally succeeded in theShanghai Astronomy Museum tickets as if the existence of a legend ah too difficult to grab ah want to take advantage of the summer holidays to take the children to visit the round trip to drive more than 100 kilometres really tired ah but finally can…	[1,0,0]
Probably a lot of elementary schools have returned to school	[1,0,0]
Inside the arena is really very good to shoot in minutes out of the blockbuster Leap Milky Way really must brush although difficult to get a date but really worth it!	[1,0,0]
I was lucky enough to attend theShanghai Astronomy Museum's Wonderful Night event. The facilities in the museum are very new and advanced, and each module is worth watching and thinking about carefully. It is very suitable for science students, especially junior high school students who are just starting to learn physics, chemistry and biology, as an introductory education. The starry night sky i…	[1,0,0]
Grab tickets according to the Little Red Book ticket grabbing strategy to grab a higher success rate transport drive 166 kilometres to visit because the planetarium is located in a more remote location driving is the optimal way near the planetarium there are a number of car parks are more convenient to visit the whole planetarium is divided into 3 pavilions home cosmic journey to the science and…	[1,0,0]
People will predict the future and analyse the situation will also look back on history to summarise the past but it is difficult to recognise the present and cherish the presentThe venue is very friendly to pregnant women who can be exempted from inspectionThe planetarium is full of science and technology sense of fantasyThe figure five is the fairy ice cream pink pink blue blue so cuteNow the b…	[1,0,0]
Yes, it's fun. It's just the distance.	[1,0,0]
N days in a row to grab tickets finally grabbed today's afternoon show when we arrived already at 1 p.m. to go in is still a lot of people are all with children to visit the more impact is too many children are more messy noise noise screaming and so on inexperienced to go in and did not in time for those additional dynamic exhibition halls to grab tickets so that when we found out that all the h…	[0,1,0]
I've been wanting to come to the planetarium to look up at the starry sky is so beautiful, home and the universe theme is worth shopping although the summer but the rainy day less people than expected to avoid the crowds in the afternoon to go to the sphere of the photo to grab a picture of a leap galactic!	[1,0,0]
Don't ask me if it's far, it's only a 160km round trip, and don't ask me if I'm tired, it's been a long day.	[1,0,0]
Traffic self-drive travel is very convenient parking is a little difficult to wait for parking spaces are not a lot of exhibition content is the most impressive is our home showroom earth moon lights other planets are very intuitively displayed in front of the eyes of the earth there is an animation demonstration is very graphic is also very shocking children like very curious tips the best in ad…	[1,0,0]
In addition to the long queue time no problem point three days did not grab on the coupon can only buy tickets offline weekend queue a long time there are a lot of people to cut the queue inside is divided into three major themes favourite home eight planets and small satellites meteorites, etc. Universe is a child's favourite theme at noon with some bread to eat or worth it!	[1,0,0]
Take the underground to the water dripping lake walk or call a car to the planetarium tickets are difficult to grab even three days to grab the tickets to the afternoon show tickets film tickets are also seconds without dizzying the museum is very full of knowledge is very in-depth for students and astronomy enthusiasts to learn astronomy is very helpful at different times of the day there is a f…	[1,0,0]
Very good, the children are happy and break the value of science and education and entertainment	[1,0,0]
The family has a hobby of astronomy all kinds of planets and the moon and the universe and rocket launches of a child a Buddhist system of grabbing tickets I actually grabbed the summer holiday planetarium tickets the trick is to fill out the identity information in advance to submit after the start of the	[1,0,0]
How to say it is not a false trip it although there is a kind of knowledge at the time from the head through but afterwards did not leave any traces of the beauty of grabbing a week's tickets especially lucky to grab a Saturday's do not have to take time off work to go to visit, but it is a pity that the inside of the exhibition were not able to make a reservation on the basis of the online guide…	[1,0,0]
All tickets have to be grabbed tickets 3 days in advance on the app at 9:30 sharp inside the two films also need to grab forgot to buy it did not see after the museum exhibits also need to be grabbed did not grab it is too hot exhibition content content is very rich more than 5 years old children do not quite understand to see the hustle and bustle of the meal a little bit expensive but the taste…	[1,0,0]
Indoor sneak big baby paradise too small to see the home journey are doing very gorgeous do a little homework before coming in better electricity	[1,0,0]
Indoor sneak big baby paradise too small to see the home journey are doing very gorgeous do some homework before coming in better electricity	[1,0,0]
Keywords cool planetarium really do not do enough strategy will always regret the place beforehand to grab a ticket took a long time to finally get a date after not much to read the strategy also forgot to go to grab a film ticket haha 9:30 arrived to find a lot of people did not grab a ticket in the queue on a hot day is really not easy to get into the museum a little confused in the home of the…	[1,0,0]
Finally, on the last weekend of the summer vacation, I grabbed a lot of knowledge. Although many knowledgeable children seemed to understand, they still saw it seriously and explained it to me, but the punch -in -the -card camera point in the matter is also very worthwhile.The parking lots that have been brushed twice to the last two times are full. It 鈥檚 not too far to go to park in front of the…	[1,0,0]
The holiday is coming to an end to take children to see here is very good to feel the vastness of the starry sky immense exploration never-ending experience a wonderful star crossing journey can scan the code to listen to the explanation of the car park is also free of charge quite humane, and there are still	[1,0,0]
It is really difficult to make an appointment last August and Line 16 to the end. There are several floors in addition to astronomical knowledge, as well as astronomical history content, and some simulated spacecraft scenes.Many basic knowledge is generally interested in astronomy.	[1,0,0]
Traffic public transport line 16 bus counting the time 1 km walk 10 minutes close or drop taxi there is a hustle to buy tickets summer holiday weekend estimated Science and Technology Museum renovation of the country's children are integrated into the Planetarium, it is recommended that still in advance online to grab a ticket to go to the insurance, although the site has to pick up the leakage o…	[1,0,0]
Very shocking high-tech is well worth going inside the project can only be booked once a project a one-time can not see all the children's nature books and geography are involved in the knowledge, so it is just like a childhood class very like but Shanghai's compulsory education does not have this part of the content is very very	[1,0,0]
Very, very much, and two brushes and three brushes. Children suggest that you can get a bit of geographical astronomical physical knowledge in junior high school to get fun to fun ball movies. Many people say it is not good. I think it's not bad.	[1,0,0]
Planetarium except for the location is too far away from the other nothing wrong with the Earth ice cream taste good to see the planets also by the way to grasp a variety of knowledge as if in the universe of the romance of the universe between the universe of the interesting I do not care about I care is you hold my hand especially suitable for small couples and close friends to go hahahaha!	[1,0,0]
Recently, Amway was often used by Amway by his friend Amway and being by Xiahongshu Amway, but it is difficult to grab the tickets. Especially on the weekend Xiaohongshu, a lot of ticket grabbing strategies are still not grabbed.The more you look at the photos taken by others, the more you want to decide to decide the weather.	[1,0,0]
9 o'clock to the door there are all people queuing for 2 hours courageous and impatient or like me Taobao 120 solution for primary school students kindergarten can only be said to walk around in addition to the universe is interested in the rest of the really just walk around the lunch in the ground floor to solve and self-heating rice is no difference between the cost-effective price is generall…	[1,0,0]
The Shanghai Observatory Shanghai Observatory's Shanghai Museum Passing tickets to purchase tickets through the Shanghai Museum three days in advance is more reasonable to enter from the entrance of the first floor from the entrance of the first floor.The intuitive experiment allows children to well understand abstract things, including the power gap including each planet with the weight differen…	[1,0,0]
Traffic has the underground far is a little far but still quite convenient Oh exhibition highlights quite interesting dolls also think it's good to take pictures is also particularly good to be underestimated!	[1,0,0]
After finally getting the tickets at the Astronomy Museum, take the child to feel the charm of the universe. First for a while watching the movie for the first time.Knowledge children are very happy and there are more places for more times	[1,0,0]
Traffic Planetarium from the city is really far away from the underground to come to 2 hours suggest to come to the dripping lake by the way to this or play Disney if you come to this although Disney to this side is also quite a long time off the underground also need to walk a little way with suitcases of friends can be deposited without charge tickets suggest to buy too hot too early to buy a g…	[1,0,0]
Wonderful Astronomical Night 2023 Science Night with two dolls to visit the Astronomical Museum to open a summer astronomy carnival at 5 o'clock to start ticket grabbing movies.Watch the movie movie to watch the universe for 9 minutes, the buttocks just sitting hot, if the theater, if the universe adventure is still trembling, the legs are still trembling and lift up slowly.Big hand holding a sma…	[1,0,0]
On Friday, people are crowded to go to the Shanghai Astronomical Museum. Now paying attention to the WeChat public account on the WeChat public account on the Internet. Book the project on the public account.The delicious voice does not necessarily hear the planet ice cream delicious	[1,0,0]
Just opened a hard to get tickets to theShanghai Astronomy Museum now can finally buy tickets when the summer holidays in the venue, especially more parents with children noisy environment is relatively noisy if it is not worth seeing the venue will be backing out of want to pull out of the Planetarium is located in the Pudong Lingang area close to the Dripping Lake from the Disney Maritime Museu…	[1,0,0]
The place is indeed a bit far away, the best car to go to the museum is very large with four floors, a total of three halls and the ball screen film people although a bit too many, but after entering the diversion does not seem to be crowded content is a bit esoteric it is best to junior high school and above the children to go to visit, otherwise it will be unable to understand the inside of the…	[1,0,0]
The Museum of Astronomy is mainly divided into three major exhibits, namely the Centennial Observatory Focused Telescope Time and Humanity, which respectively introduce the development of modern astronomy in China, the history of the astronomical telescope since its birth four hundred years ago to lead the development of astronomy, as well as the history of the development of time measurements an…	[1,0,0]
The experience is superb children like adults to take pictures of good place near the sea change can be	[1,0,0]
It is said that it is difficult to make an appointment, but for the first time, I have made an appointment with the care of the God of luck. It is really suitable for bringing children to three layers of knowledge points. Many movies must be seen.You can also watch the strategy, so you do n鈥檛 eat in the museum, one buying the earth ice cream and the taste of the earth, just running in other place…	[1,0,0]
There are still so many people who have already brushed people. There are no appointments to make an appointment in it. Unfortunately, this time, I went to the Ocean Museum to go to the Ocean Museum. I hurriedly strolled around.The earth is so beautiful. Take a child to take a child to remember the lease machine to let the children fully understand the meaning of each object.	[1,0,0]
As a popular science exhibition hall both your design and content are very attractive to people who love astronomy knowledge to visit can learn a lot of covering physical chemistry astronomy history and so on from the ground floor of the home to start the tour along with the signage all the way along the way unknowingly can reach the fourth floor did not feel tired of this exhibition hall is stil…	[1,0,0]
TheShanghai Astronomy Museum is very suitable for family tours with children to set a good alarm clock to book tickets to improve relatively easy, but the museum film is too difficult to make an appointment with some of the activities to the museum can be booked after a special like one of the small ideas in the various walls are set up a story machine WeChat scanning will be able to come out of …	[1,0,0]
The venue is still very large, but the ticket is difficult to get a location far more people interested in these can still come to the less interested children do not need to come all the way to the small program has a card route children think that this is a little interesting results in a line of 6 points played 5 on the difference between a time 4 pm that have to be in the 2nd floor of a museu…	[0,0,1]
Tickets first of all to rely on the chances of grabbing very low in fact, the place is very large but the holiday traffic is very difficult to experience immersive horseback tour of the visit to this kind of popular science venues in fact, we must be quiet and slowly walk slowly look inside the introduction of the sun and the galaxy is more shocking edutainment fun for the small children on the b…	[0,1,0]
The film in this sky cannot be said to be bad. It is just a bad job that pushes a professional name and a little bit of foolish people is that the popular science space is a film made by Japanese people.	[0,0,1]
Shanghai Astronomy Museum five-star exhibition content and aesthetic design one-star service and management whether it is a ticket film tickets or admission to the museum after the course tickets can not be grabbed is really can not be purchased some people grabbed a summer holiday can not be grabbed the ticket can only be two hours early that day queuing to buy a ticket to buy a ticket to buy a …	[0,1,0]
Except for not being able to grab tickets, it is good. Of course, the design of the ticket grabbing is also part of the reasonable and experiential part of a venue facilities, so give a 05 -point encouragement	[0,0,1]
The Erbi Astronomical Museum can only make an appointment with one of the special projects at a time. This time, the optical Tianxiang Hall lying on the lazy sofa and closed the eyes and started to fall asleep.At the same time, there is a little stars on the sky. There are different stars. It is clearly explained that it is easy to understand that you want to do it at home after this light and sh…	[1,0,0]
I don't know how people make reservations for the planetarium, but can the reservation function be regulated? My child has been on summer holiday for two months and has not been able to make a single reservation.	[0,0,1]
12:30 pm or so arrived at the planetarium planetarium next to the free parking also rubbed the parking space next to the Star Adventure no sun exposure location walk about 8 minutes or so to reach the planetarium super hot although the door written 2:00 start ticket release but in fact to the balloon R1 1:10 or so slowly release tickets about 810 minutes or so release a batch of each time to rele…	[1,0,0]
I don't know if this kind of place which is mainly for children has ever considered how these visitors will come in the future when planning and designing the construction. Assuming that every child is driven by their parents, how many car parking spaces would be needed and how environmentally unfriendly it would be, plus it's so far away from the city that no one would really want to drive here,…	[0,1,0]
It was an hour and a half drive up early but well worth it Shanghai!	[1,0,0]
It is not recommended to bring too young children to play playing cards to take pictures is very nice but in fact, small children can not remember anything at all and will not be interested in these especially do not recommend bringing a baby stroller to the flow of people whether on weekdays or holidays are very large it is easy to appear dangerous for primary school students and above highly re…	[1,0,0]
Finally got the tickets again with children to the second brush to learn a lot of knowledge or very open!	[1,0,0]
Located in Lingang downtown past is still a bit far more popular place tickets to grab parking is also troublesome car park quickly full car park design time did not consider well well place is actually not particularly large main attraction or the ground floor is still quite a lot of people film did not see can not comment on the cultural and creative shop is still quite a lot of things to bring…	[1,0,0]
The restaurant must buy east to eat to let sit people really speechless dead but there is a say a planetarium is still very shocking is this restaurant must be!	[0,0,1]
Fantastic feelings of every scene, every scene, like the enthusiastic guidance of various photo venues, the themes such as setting and the universe are very suitable for children.The design of the entire venue is great.	[1,0,0]
After finally getting the ticket to the ticket in the morning, I drove all the way to the Lingang ground parking garage. I heard the parking lot next to the parking lot and walked in about 67 minutes. I have started to restrict the content of the exhibition hall. Many children are very excited.The effect is also very good, but the small theater is difficult to draw	[1,0,0]
Of course we have to go to the inside is really spectacular ah oversized Earth photo card mecca well can also learn astronomy knowledge to broaden their horizons why not do it Planetarium is not very big but I think each plate has not let down the colour construction are very out of the film only experience to know if you go to Shanghai a variety of exhibition halls do not want to miss the wow!	[1,0,0]
Feeling fun very good looking fun place very	[1,0,0]
The great popular experience in the homeland on the first floor of the very good popular science museum is very rich. It is recommended to pay attention to the Shanghai Astronomical Museum's public account. After entering the museum, there are many free projects.The starry sky commentary is comparable to 40 yuan. The movie on the 2nd floor of the movie on the second floor was finally there were t…	[1,0,0]
First summed up in addition to the far no shortcomings of the traffic at noon on impulse to go and did not make a reservation to see the metro transfer is more troublesome so take a taxi to go over the distance is really far out of the imagination tickets 45 a small taxi round trip fare of 300 feel across the big Shanghai, so it is recommended to drive or metro it early to start the content of th…	[1,0,0]
Take a baby science in the summer vacation to explore the knowledge of the mysteries of the universe except Lu Yuan's inconvenience.Knowledge is also remembered to book movie tickets in advance, saying that the movie is very exciting, otherwise you will go here and you will go here.	[1,0,0]
It is difficult to grab the newly slippery doll vassal ticket inside	[1,0,0]
The ceiling of the Astronomical Museum's world is not dazzling for three days. Three days and perseverance for three days, I was lucky to stay at 9 o'clock, and I had no stop at 9 o'clock because I stepped on the night the night before.Swipe your ID card Enter the inner rent explanation. Large wheat In fact, there are free explanations in the venue at 10 o'clock.	[1,0,0]
This museum tickets are too difficult to grab three days in advance to grab tickets even grabbed two days did not succeed Fortunately in a book to find out that you can go to the site to line up every day there are offline tickets to be mentally prepared to go to the line at 7:30 to stand for three hours before entering the venue Fortunately, most of the time this side of the queue is not the sun…	[1,0,0]
Science knowledge is great but there are venues to arrange since there are outdoor to participate in a good activity still have to follow the original entrance to go in about the film by queuing up to go in it's too late to see it I hope that the venue can set up a fast in the entry channel is too much of a waste of time and money to experience the feeling of a drop off the disappointment.	[0,1,0]
It's really good. The kids love it.	[1,0,0]
Traffic metro line 9 direct relationship between the summer holiday is still quite a lot of people the ticket price is not cheap ah student certificate can be reduced by 20 the most important thing is the process of the development of the World Expo Van Gogh Hall is also a lot of people to watch but also	[1,0,0]
Advantages excellent science scene from the entire layout to the production of information is very powerful environment is very good space makes people comfortable humane consideration is very good free wheelchairs provided by the elderly physical strength to get great retention free drinking water provided by the bathroom is very clean and reasonable layout no queuing phenomenon ticket prices ch…	[1,0,0]
Once thought to be the centre of the world is now just a corner of the universe once thought to be the only sun is just one of the billions of stars the universe is vast and limitless exploration never-ending Tips According to the research teacher said the day before yesterday 200,000 people second 4100 tickets summer holiday of theShanghai Astronomy Museum must be how hot ah!	[1,0,0]
The exhibition hall is not bad is the summer holiday a lot of people online can not get a ticket only to go to the site to buy tickets 8:30 or so to the queue for more than 2 hours later in the morning will not be able to buy only in the afternoon to come back to the queue suitable for older children or else	[0,1,0]
And small friends to meet the planetarium throughout the feeling of wow wow wow wow in addition to the ticket is difficult to grab the long way no other problem a wave of beauty!	[1,0,0]
Extremely difficult to book but also very worth seeing especially astronomy enthusiasts or for children to spread the knowledge of astronomy is a very good place to introduce the three theatres Astronomy Hall is recommended to talk about the constellations if the theatre a father and daughter through the AI simulation of anti-matter dark matter gravitational constants and other changes in the res…	[1,0,0]
1 You can only find the ox to order the tickets after you enter the various events after entering the votes. There are no 3 guided machine machines. The visiting route in the home exhibition area is not guided in a messy environment.Liao Number 5 Why does the Astronomical Museum build the Astronomical Museum in such a far place along the way, and the feeling of the full visit after the wild zoo i…	[0,0,1]
The kids love it, but it's too hard to get tickets. Tickets are up for grabs, film tickets are up for grabs, exhibitions are up for grabs, and it's too much of a test for an old mother's hand speed.	[1,0,0]
The Astronomical Museum, which is very worthwhile in Shanghai, may be the reason for the recent summer file. Many parents bring their children to brush the Astronomy Museum to grab the tickets for small programs. You can enter the museum directly.The LED screen with high science and technology content of the entire Astronomy Museum on the spot and various physical experiments on -site simulation …	[1,0,0]
The last time I went to the Astronomical Museum was already last year. It may be that there were relatively few people during the Spring Festival, so it was smooth grabbing tickets.It is also a kind of alternative route. If you play alone, you will be free to queue up early. You can grab the project.	[1,0,0]
The expected Astronomical Museum really lived up to the world's largest celestial museum in the world who really visited the professional science of various demonstration equipment for 6 hours. At the same time, it also took into account the Flo Volkswagen's Internet celebrities.It is worth the place where the Ocean Museum where you go to the Oceanic Museum is far away from Shanghai. We are direc…	[1,0,0]
3 days in a row did not get a ticket I remember almost 10 years ago to go to the Lingang inch grass is barren within a radius of 5 kilometres no petrol station no supermarkets in the last ten years of development is very good underground also opened to the car without the support of the underground line 16 I feel that the Planetarium tickets will not be so popular after all, it will take 2 hours …	[0,0,1]
The tips that can't grab the Astronomical Pavilion tickets to share with you the secret of buying tickets is that they wake up in the morning at the entrance of the Astronomy Museum to buy a refund because I have lined up for more than two hours in the morning and finally bought it.The actual appointment on the Internet in advance is actually allowing tourists to queue up for a few hours under th…	[0,0,1]
TheShanghai Astronomy Museum, located near the remote Dishui Lake, is a popular planetarium that is immediately recognisable as an art gallery by its architectural features. Inside, there are different exhibits that introduce the wonders of the broad universe and are full of astronomical and geographic knowledge. However, there are too many tourists visiting the planetarium, and the noise of the …	[1,0,0]
The only disadvantage of super good popular science venue ticket price is to leave the city too	[1,0,0]
The difficulty of grabbing tickets in the summer vacation increases the higher chance of the afternoon ticket. Many visits from the first floor home to the theme of the 3rd floor are clear and vivid. Finally, return to the 1st floor to watch the sky and the sky.Knowledge points are still worth seeing Earth Ice Cream, it is not recommended. Generally, if it is not too far, I would like to brush it.	[1,0,0]
Luckily, the first time I grabbed a ticket to the door without queuing directly into the museum on weekdays in the museum is still quite crowded the entire visit time of about 2 hours or harvest is still quite a lot of worth it!	[1,0,0]
From the planetarium appearance is very modern various astronomical elements combination of curtain wall curved shape interior light and transparent view of a wide range of internal set up a variety of astronomical knowledge of popular education is very rewarding worth going back!	[1,0,0]
Overall feeling is average, weekend is a bit crowded, especially the Netflix place, Planet Ice Cream is very pretty, but the taste is very good.	[0,1,0]
It is difficult to grab the tickets at the Shanghai Astronomical Museum on the Internet. It is estimated that the reason for choosing a working day is grabbing 60 kilometers to Lingang to experience the parking lot. The parking lot is a reasonable 4 yuan parking space.Slowly watching the museum, although some things really do n鈥檛 understand, especially the children, you need to explain the ball m…	[1,0,0]
It is difficult to grab tickets 3 days in advance Public accounts start at 930 every day to grab tickets and then 1000 movie tickets. Self -driving the urban area in the past 4 yuan per hour with an underground parking garage, but let us stop the ground.Soon, I will buy tickets on the spot for summer vacation and long queues. After entering the museum, I can make an appointment for the exhibition…	[0,1,0]
1 minute 2700 tickets on the reservation is finished and a variety of restrictions verification code a variety of errors simply two big and two small a free a total of 75 yuan a variety of study tours a variety of price increases tickets where to study tours one day I will not go hope that we do not go to them to make up for the	[0,0,1]
What do you have?	[0,0,1]
At first, I decided to go to the Astronomy Museum to open the applet and grab the ticket for the first time. The first time I grabbed the ticket and gave me a handful of cold water. It was really not easy to grab it. From time to time, I didn't expect to grab me.Hundreds of people lined up at the scene and waited for a ticket to buy tickets. We soon went in. The free parking parking lot was good.…	[0,1,0]
In the vast universe, we are just a small member worth coming to line up on the spot 930 to 1100 to participate in the museum for about 3 hours of student tickets	[1,0,0]
After squatting for a few days finally got the tickets very happy the sun is really sunny new glasses put in the car was sunburned also got the tickets must praise themselves wave haha home pavilion the most interesting as a child quite like astronomy the evolution of the earth is so spectacular the internal structure of the air station to restore the 56 hours of detailed look roughly stroll 2 ho…	[1,0,0]
I snatched the ticket for a few days when I was in Shanghai's maiden house, and then returned to Suzhou to try it to grab the tickets on Friday.The first floor of the garden goes down, one floor and one floor, and buy the free venue after entering the park in the afternoon. The optical scene that should be applied to the appointment will be lined up 15 minutes in advance. The various astrology ie…	[1,0,0]
It can be seen that the evolution of the earth is very shocking, which is suitable for bringing children to feel the vastness of the universe. We need to advance when we go to play.	[1,0,0]
The project in the ceiling level is required to make an appointment to make an appointment	[1,0,0]
Prepare everything in advance, you can't grab the ticket, you have to grab the yellow cow ticket	[0,0,1]
3 days in advance 930 small program to grab tickets at the same time to book the dome film best two people at the same time respectively operation or only to grab the tickets every day in the afternoon and morning each of the 1,900 tickets basically out of the grabbed out into the planetarium but also again to book one of the visit to the museum and each person can only be about one per day but o…	[1,0,0]
Don't come are the pit official and scalper collusion official buy tickets app and science and technology museum natural museum is together natural museum point in enter enter information payment is ok planetarium b thing more enter information after payment to wait three minutes said in order to improve the information is a contradiction in terms obviously can be entered in advance the informati…	[0,0,1]
It is really worth looking at it, but unfortunately, the children are too young to see that there are more people who need to make an appointment.	[1,0,0]
Playing card friends enterprise design and implementation of the exhibition hall project exhibition content to astronomy-based exhibition content inside the construction of a lot of large-scale scenarios exquisite workmanship is very shocking exhibition highlights a lot of interactive exhibits there are interstellar cockpit and astronauts model one-to-one production scene is very rich left a pret…	[1,0,0]
I've been planting for a long time, plus I need to grab a ticket to go to the special expectations before going to the special disappointment after going to feel that it does not meet the expectations a little bit low!	[0,1,0]
After driving on the Shanghai Observatory's online appointment for 2 hours, many live queues are lined up for the summer vacation. Online appointments with children to learn astronomical knowledge are difficult to on -site special exhibitions.Good -looking check -in points Personally not recommended that the ball movie movie is not good -looking, it is really not good -looking	[1,0,0]
What garbage stuff early in the morning to enter the system at 9:30 or the personal information is in the case that the personal information has been input to the next interface to wait for 3 minutes to wait for 3 minutes.Later, come out the second page of the picture to play puzzle and other puzzles. The third page has no votes without tickets to sell high -priced tickets with oxen. The old lady…	[0,0,1]
Children want to come to the planetarium to play finally snatched the ticket in addition to too far to come to the trip took quite a long time other no problem children to see the enjoyment of the knowledge of the good!	[1,0,0]
Super dissatisfaction, more people experience poor, no projects can not grab the project, small quota, small, far from far -reaching, timely, timely,	[0,0,1]
Unclear processes cannot be connected to the service position	[0,0,1]
Shanghai Astronomy Museum as a popular venue tickets are really hard to grab weekdays than weekends a little better inside the film project is also required to make a separate reservation, and the road is far, we must arrange a good time Overall, it is well worth coming to the best have a little knowledge of the basis of the astronomical visit will be relatively easy to visit the venue within the…	[1,0,0]
A very good place is worth playing Fengfeng	[1,0,0]
It is this year's popular museum good or bad experience once to know whether it is good summer holiday weekday traffic is also very large tour group is also quite a lot of feeling a basic knowledge of astronomy need a little visit more meaningful too small children may not see too understand the feeling of the second inside a number of projects to be booked within the tube to grab a ticket if you…	[1,0,0]
Shanghai Astronomy Museum as a science and technology museum series of new favourite now hard to get a ticket to grab a ticket through the small program to grab three days in advance is the same day to grab the day after the ticket Monday is closed to go to the friends please arrange a good time to see all kinds of ticket grabbing strategy every day to set up the alarm clock with two mobile phone…	[1,0,0]
This ticket and movie tickets are super difficult to grab the alarm.Popular science astronomy knowledge is very comprehensive and very good, which is a lot of people in the morning. Some morning people are crowded	[1,0,0]
Finally card point to go in the public number to grab a ticket otherwise you have to pay four times the price of scalper tickets ah very worth a visit suitable for adults and children to go to card to take a lot of pictures more spectacular immersive feeling of a lot of people and one thing is not good is to go in a lot of to see the booking after going in to the reservation is also very difficul…	[1,0,0]
Planetarium is really worth booking in advance on the app to enter the security check and brush the ID card to enter the museum, the richness of the wonderful kill a lot of immersive exhibitions shallow shot some scenes spend half a day inside the experience is quite shocking have time to go back to take a closer look at the inside there are also a small theatre need to be booked individually acc…	[1,0,0]
Finally came to the long wanted to go to theShanghai Astronomy Museum people super crowded before the door opened a lot of people lined up in front of the big ball is very attractive people food are not good favorite or Earth ice cream and Andromeda ice cream dome film effect is very novel children play the planet ticket is very difficult to snatch, but inside the layout is very good!	[1,0,0]
The Astronomical Museum I visited a long time ago thought about writing and evaluating the appointment. It's not difficult to check on time on time.They are all very good. There are many popular science knowledge that is very suitable for the other sky. If the movie is not good -looking, it is pretty good -looking.	[1,0,0]
Traffic underground almost 2 hours line 16 fast sitting spit exhibition highlights ball curtain super shock universe origin tips must be booked in advance to do a good job 2 hours	[1,0,0]
Did you feel that you have gone to Suzhou for two hours? After all, the record of the astronomical museum is mostly a record of the cosmic star body.If you go to Haichang for a two -day trip, you can consider that if you have a junior high school student in your family, you can also consider what you will not understand and you will have a deep sleep in the cinema in the universe.	[0,1,0]
The exhibition hall is divided into three floors of the home universe course of this journey carries too many religious legends adventurers mathematical physics fantasy geniuses and scientists enthusiasm brave and tireless exploration from the circle of the heavens to the vast Milky Way once thought that the Earth is the centre of the world finally found that it is actually just a vast universe a…	[1,0,0]
On this small blue planet, you always look out. The unknown unknown cosmic human beings are the only species on the planet that are currently attached to the time to record time.Romantic Shanghai Astronomical Museum brought in scientific in 14 seconds	[1,0,0]
I specially chose a weekday to come to the weekday booking is more convenient and do not need to rush tickets also booked a ball screen film effect is great this side is very suitable for bringing children to feel the charm of the universe ball screen film can lie down to watch in the exhibition hall inside the tired just lay down in this side of the rest, but if you want to see it, you must be i…	[1,0,0]
The planetarium in the middle of the summer holidays to go up with the idea of learning astronomy knowledge to come here to find that the exhibits designed like artwork hard to cultivate and enhance the aesthetic level of the traffic is quite convenient da Dishuihu metro station out of the station to walk a while to the Ocean Haichang Park is extremely close to the next opportunity to come back a…	[1,0,0]
Online grab tickets really can not do the challenge of early queuing mode in the morning 800 to the door surprisingly already long queues a lot of still pulling suitcases to the everyone is good fight 930 before the start of ticket sales finally 1030 to buy tickets security check into the venue almost 1100 is located on the ground floor of the home is inside the largest one of the venues 1f into …	[1,0,0]
Today 812 9:50 am start queuing in front of theShanghai Astronomy Museum we a two people one of my friend because of Shanghai today's high temperature heatstroke in a side rest and has informed the front and back of the other queuing staff after leaving the queue line in a shady place to rest in the shade of 1058 in the artificial queue at the same time, the security guard acted rudely released w…	[0,0,1]
I did not grab the suggestion to consider it several times.	[0,1,0]
From the external shape to the internal layout of the pavilion are first-class, but the crowd is also really much from the beginning of the ticket roll roll after the purchase of tickets roll film tickets and then roll the queue to enter and then roll the booking of the pavilion interactive dome film dome to be honest, I personally feel that the general dome screen experience is mediocre and the …	[1,0,0]
Tickets are too hard to get at all where do the tickets really go Why are scalped tickets such as ...	[0,0,1]
Super worth N times to brush the good place for card walking children science enlightenment traffic downtown choice metro traffic line 16 is very convenient one-stop in the end dripping lake 4 out of the two intersections soon to tips about buying tickets miss nine thirty can also have been brushed with patience I was almost ten o'clock more brush to pick up the ticket there is also a film ticket…	[1,0,0]
The place is indeed a bit far away and then we recommend that you must grab tickets in advance if you can drive, because public transport is too tired of the whole planetarium content is honestly very rich involving physics, geography, chemistry and other subjects, but if it is especially small children, the probability that they can not understand it can only be a hilarious recommended for child…	[1,0,0]
It is very worthwhile to play a bald clock in advance. It didn't take long for a long time to drive on the public account to drive to the Public account to go to the Ocean Museum.Understand that children who are more suitable for elementary school to visit	[1,0,0]
Shanghai Astronomy Museum do not come inside the intricate and complex very easy to go wrong light a 1 floor is divided into 1a1b1f in addition to the good-looking	[0,0,1]
The Shanghai Astronomical Museum is very good at all other faults, which are very popular in the building and outside the building. There are many different venues. There is a content you like to watch it. If the theater is inspired and appreciated, everything is the best arrangement.It's not a bit less. The price that needs to be paid now may be that the demise is only now just that the astronom…	[1,0,0]
3 dome film position recommended slightly back I sat in the sixth row of the position I feel relatively forward the upper part of the dome screen is a little incomplete can consider one or two rows back after entering the museum can be booked in the public number of exhibition courses but need to pay attention to is that each person can only be booked per day, one exhibition course I especially w…	[1,0,0]
The planetarium is really great, everything is so beautiful, the designer is really good aesthetics, every place is a capital art, looking forward to the second brush!	[1,0,0]
Astronomical knowledge points a lot of swimming in the ocean of astronomical knowledge small pots of friends a lot of strolling an afternoon also did not see all the strolling dome theatre is good disadvantage is difficult to grab tickets road	[1,0,0]
Second brush at the urging of the kids	[1,0,0]
A very good place to play is a ticket is difficult to grab or line up broken legs a day is really difficult to see all the film watched around the world feel very general children fell asleep the feeling of the project is okay and Disney's Leap Horizon similar feeling than that a little more relaxed suitable for those who are afraid of heights and would like to try will be two brush the three bru…	[1,0,0]
Superb planetarium well worth a visit just couldn't get tickets online I queued at the venue!	[1,0,0]
The Astronomy Museum has to grab the ticket. Although it is in the afternoon, you can get early to enter the venue early before you can make an appointment. You must log in to the movie early.Bringing a good ID is really good back and forth hahaha, it's very tired, it's worth it, but I just want to come once.	[1,0,0]
I tried the weekend ticket grabbing for two or three days, the hand speed of the hand speed of this trip, the big station of Diaoshui Lake Subway, I can't tell if I don't know what to do. I have to wait for a long time.Time departure isted some unnecessary time. Another sinking square came out of Diaoshui Lake. When I went there, there was only one beef noodle to fill the belly.There are many chi…	[1,0,0]
The enthusiasm for visiting the place is really high temperature and the number of people.After all the information of the visiting members is recorded in advance, the ticket purchase is successfully brushed and the ID card is immediately applied to the exhibition. Note that each person can make an appointment with a project in the optical Tianxiang Hall.	[1,0,0]
After finally getting a ticket to ask for leave, I have to take a baby to play with friends	[1,0,0]
Trade union activities selected in theShanghai Astronomy Museum good has been longing for also do not have to grab their own tickets which some of the exhibitions need to enter the museum after grabbing tickets 4D film need to grab tickets in advance feel the smallness of mankind and even the Earth learned a lot of astronomical knowledge now have forgotten in which you can stay for a day tips mor…	[1,0,0]
21921 Reservation to the Hong Kong Gang to drive in the Ocean Museum for about an hour, it is more than an hour to get the parking space. Many parking is convenient. It is worth seeing the regret.	[1,0,0]
There are too many people in the summer of the summer. After entering the luggage after entering, the boxes are full of boxes. Later, when they passed by afternoon, they saw that the staff had bought a area of 鈥嬧€媟egion -stored boxes outside.If you want to watch flowers, you can watch it soon, but you need to learn it in detail for a day haha. Haha	[1,0,0]
Shanghai Astronomy Museum is a branch of the Shanghai Science and Technology Museum in Lingang Dishui Lake through the home universe journey and other three main exhibition areas to show the vastness of the universe to create a mysterious journey of exploration to stimulate people's curiosity about the universe astronomy to help children to understand the universe to shape a complete view of the …	[1,0,0]
After grabbing tickets for a week, every time I submit the verification code error slider how can the slider be verified and submitted, and then submitting it is that the remaining ticket is not enough.	[0,0,1]
Super powerful girlfriends hand speed is really very fast actually grabbed the planetarium tickets cinema also grabbed too touching took the girls together to hit the card although it seems to understand but really have been shocked to the children to explore the unknown meaning extraordinary really worth it is not worth the trip we are the afternoon show relatively speaking time is still relativ…	[1,0,0]
There are many very meaningful foods. Indeed	[1,0,0]
Pickup the Shanghai Astronomical Museum Ticket is really too difficult to make an appointment. It is not easy to succeed for almost a week.There are several exhibition halls in the exhibition. There are several exhibition halls. Mainly, the universe in the universe of the homeland, Zhonghua asks the sky, etc. The aisle between the three layers and the layers of the upper layer and the layer is ov…	[1,0,0]
Study tours did not queue planetarium is really too popular each pavilion is a lot of people restaurant meals are more expensive pizza is really not good their ice cream and coffee is quite worth the taste can be a summer holiday walking children to learn knowledge can also be!	[1,0,0]
Planetarium tickets are really too difficult to grab the summer holiday is not officially on holiday are so difficult to grab inside the film tickets are even more needless to say too difficult far from the downtown area of Shanghai can go to Dishui Lake to play a circle, but it is likely that the Dishui Lake hotel booked the results of the embarrassment of the ticket inside the content of quite …	[1,0,0]
This place is really a long time to tell a joke in Suzhou to Shanghai for 20 minutes to Shanghai to Shanghai to the Ocean Museum for 2 hours. HHH Ocean Museum is closed at 4 o'clock.When I arrived at the beautiful photo hall, I pretty good to visit my friends who like the universe.	[1,0,0]
After days of scrambling for tickets, theShanghai Astronomy Museum is the world's largest planetarium offering an immersive experience of the universe!	[1,0,0]
The tickets that have been grabbed on the Internet for several days did not grab the last time because friends came to play, I just took the big friends and children to the scene and lined up. I bought the ticket in less than half an hour.Fortunately, a friend said before that if it wasn't for the children, if it wasn't for astronomy, I would feel boring and couldn't help but feel that I had to b…	[1,0,0]
Why is it so so hard to grab a ticket ah shaped like a virtual card click in and start the page jammed pay on the	[0,0,1]
Been there a few times never had a chance to get to the park that accompanies the cinema constantly	[1,0,0]
The world's largest astronomical museum super detailed strategy immersed experience of the universe Shanghai Astronomical Museum is mainly divided into the three major exhibition areas. The solar system of our earth is also the most familiar galaxy at present.The trajectory of the rotation of the monthly rotation of the month has expanded from the solar system to the center of the Galaxy and the …	[1,0,0]
The ticket system is playing tricks on people not to mention so I bought scalped tickets this pavilion is playing tricks on people not only the ticket system but also the planning and service Lingang New City pavilion told me that there is no parking ok then I consulted the security guards where there is I can park farther to walk over or pay the security guards face as if lunch ate condescending…	[0,0,1]
far far away but worth it you and I are all stardust the dome is also the hometown in addition to theShanghai Astronomy Museum Lingang around there are also a lot of play autumn cycling mecca Dishui Lake has a beautiful sunrise Nanhuizui mouth Guanhai Park rustic Haichang Ocean Park nautical fans must hit the nautical museum booking can not be the small friends of the tickets can go to the scene …	[1,0,0]
to Shanghai must come to the planetarium inculcate a bit but grab tickets too difficult if not grabbed can come early to queue there are still tickets can be put into the door remember to book a visit to the project in the public number each person can only be about an hour within the opening of the show can not be refunded, etc. a lot of requirements to see clearly timed to release the number of…	[1,0,0]
Summer with children to visit theShanghai Astronomy Museum 3 days in advance in the small program to grab tickets at the same time also to grab the viewing tickets weekend is more difficult to weekdays is still quite good to grab the booking of the afternoon admission door check ticket is very smooth as soon as you go in the huge viewing stop shocked three major exhibits home cosmic journey if yo…	[1,0,0]
Traffic downtown to the planetarium to drive to more than an hour or so parking fees can be five yuan an hour exhibition content a progress museum to see the home we will start from here one by one to see the past each title is very interesting can slowly see the whole four hours almost the exhibition highlights meteorite black holes in the solar system of the far turn are worth watching tips ins…	[1,0,0]
Many people go to the summer vacation. Most of the designs inside and outside the venues that parents bring children are very good. There are a few visits in the modern exhibition hall.But the starry sky is very good -looking to visit after a visit. I need to take a little more morning at noon. In addition to going to the restaurant, you can rest in a chair outside the hall.	[1,0,0]
Reserve in advance without queuing to go directly from the home to start visiting all the way up the cosmic journey this order otherwise it will be chaotic not imagined big many activities are only 900 in the morning and 1300 in the afternoon two time can be about the same as by robbing to go late some of the preferred activities in the afternoon is not, for example, leaping, such as Mars, etc. I…	[1,0,0]
Don't ever watch a film the film was so boring I was falling asleep it was very short me and the kids were equal to a minute.	[0,1,0]
Traffic location is very remote from the city almost two hours and line 16 underground is on the ground a bit like the train is a bit shaky underground to the station still need to walk a journey fortunately not very far exhibition highlights of the exhibition hall design is very bright from the bottom of the ground floor to the top of the space use is very reasonable	[1,0,0]
The experience is full of children happy to laugh all the way also asked all the way really superb if the appointment to the Happy Planet remember not to wear sandals because the accompanying staff must be!	[1,0,0]
I can't get a ticket at all, all the scalpers take it to 930 on time to start robbing but also wait for 3 minutes to submit the order without a minute's delay the result shows no ticket I hope you don't get cheated by the fraudulent platform!	[0,0,1]
Ticket snatching program intentionally set more than 1 minute said to fill in the real name authentication information for everyone time is up tickets are gone official and scalping collusion look at Taobao scalping without collusion with the planetarium how to ensure that 100 successful	[0,0,1]
Relying on the confirmation information before submitting the order is a disgusting person left to the ox	[0,0,1]
It's hard, it's hard, it's hard, it's hard, it's hard, it's hard, it's hard, it's hard, it's hard, it's hard, it's hard, it's hard, it's hard, it's hard, it's hard, it's hard, it's hard, it's hard, it's hard, it's hard, it's hard, it's hard, it's hard.	[1,0,0]
TheShanghai Astronomy Museum is located near Dishui Lake and can be reached directly by metro. The whole building has a very distinctive appearance and if you have not been there before, you can go to take a look at the surrounding environment, which is also very nice.	[0,1,0]
Tickets for reservation in advance to do a good job in the strategy and then remove the exhibition hall and have some activities that need to be entered. After the appointment can only make an appointment one day, it seems that I have an appointment with a rush to think about it.It's not delicious, only one time can be provided to provide suggestions, it is true that this trip is true.	[1,0,0]
Driving to the Lingang about an hour or so away to theShanghai Astronomy Museum summer holiday is really hard to get a ticket we grabbed two weeks but everything is worth it from the home has been forward all the way to the end of a very natural stroll around the island tour feeling really good will not miss some of the children said next time to come back to the fairy ice cream is also tasty and…	[1,0,0]
Far is really far interesting is also really interesting to Shanghai after more than two hours to do the underground off the underground and then walk about 10 minutes it is difficult to grab a ticket I and a friend together to grab her just a second or two slower did not grab a person to go I astronomy enthusiasts are very eye-opening I believe that Shelton will also be very fond of this place	[1,0,0]
Finally, the Shanghai Astronomical Museum, who was looking forward to three years, was first grabbing tickets. During the summer vacation, it was more difficult than the disaster than the Jolin concert. It was too shocking.Ball movies also need to make an appointment to buy a ticket, but the amount of information is too low. I feel that I fell asleep and I can skip it.	[1,0,0]
Shanghai Astronomy Museum a magical place WeChat booking is never about the existence of only the scene to try their luck sound and light high-tech pavilion immersive experience parking 4 yuan an hour capped at 32 yuan all the information to see the figure	[0,1,0]
Astronomical knowledge of everything is too difficult to get an appointment for more than a month to get a child into the museum two eyes are not	[1,0,0]
Shanghai Astronomy Museum is a large-scale planetarium integrating science education, cultural activities, leisure and sightseeing as one of the high value of the visit IShanghai Astronomy Museum museum facilities are advanced, including the dome theatre with a diameter of 20 metres showing 8K ultra-high-definition images so that visitors feel as if they were in the cosmic space four-dimensional …	[1,0,0]
When the ticket is difficult to grab the baby, the baby actually said that it is not very interested.	[1,0,0]
I really do not have the energy to grab a ticket, so I enrolled in the parent-child camp for 2 people nearly 900 yuan transport early in the morning in the Shanghai Museum to meet the second stop is Longyang Road, people on the bus directly to the planetarium that day, a heavy rainstorm, not many people, but my shoes and trousers are wet film or something did not grab follow the teacher to listen…	[1,0,0]
Don't grab the ticket, you have been sold inside and sold the ticket. You must wait for 3 minutes and 3 minutes.	[0,0,1]
People who are worth visiting are really good. Many models are very real.	[1,0,0]
Fill in the information for more than 1 minute to grab the fare of the ticket 30 Taobao. Various oxen high -priced tickets. This is not the total.	[0,0,1]
1 grab tickets people more power always have fast hands 2 play focus on the ground floor of the home showroom more grounded interactive experience feel good can take the child to play more than one layer of understanding more thorough if the next two layers will be more understandable to see the second layer of the third floor to rub the primary school students of the study group study group a lo…	[1,0,0]
After all, there are still two brushes tickets for the Shanghai must play list.When you grow up, you will harvest some scenes in some museums very shocking and feel the infinite charm of the universe.	[1,0,0]
Traffic is really far away in Suzhou in Suzhou in the past two and a half hours. There is no food, drinking and drinking cinema, and it is estimated that the hotels who go to the Astronomical Museum to grab tickets for children to grab tickets are more than three kilometers away.In the morning, I saw that I saw a lot of tickets to buy tickets on the spot. It is hard to say that children under 10 …	[1,0,0]
The Shanghai Astronomical Museum has always wanted to take the child to check in the summer vacation and snap -up information at 9 o'clock to fill in the advance information.30 Go out and take a big station on Line 16 to visit the Bund	[1,0,0]
Here learned a lot of knowledge to take pictures to play cards is also very good is this ticket is a little difficult to grab to buy in advance in addition to the road a little far experience is still very good into the door hall display is very shocking learned a lot of knowledge about the heavenly question is a worthy record of the place to play in Shanghai do not necessarily have to go to the …	[1,0,0]
In addition to the far away, I went to Dishui Lake. Three days in advance, the official ticket grabbing in advance is basically one kilometer for one kilometer of Diaoshui Lake in Line 16 of the second.There is also a giant screen cinema who needs to make an appointment in advance. There are restaurants to eat, but it is said that it is not delicious.	[1,0,0]
The exhibition hall is more than four hours of back and forth in the urban area. It is very difficult to grab tickets in itself.The ticket overtaking is not allowed to enter the money nor gives the curious planet. The free amusement facilities that are not as good as the mall have only one slippery ladder and one climbing device service attitude.I don鈥檛 know where the experience has brought three…	[0,0,1]
Traffic from driving to Shui Di Lake. Haichang Astronomical Museum has not been here for a long time. It has not been long since the Oceanic Museum has already thought of this year's epidemic policy.Many people can buy movie tickets at 9:30 and 13 pm on the same day when they make an appointment to the ticket.	[1,0,0]
the second time to the planetarium on Thursday card point grabbed the planetarium on Saturday tickets for a family of three to come but unfortunately that day typhoon days there are a number of projects can not be about the film tickets also did not buy so into the museum after the appointment of a curious planet with the children to play for a while also visited other venues the children very mu…	[1,0,0]
It is really lucky to be able to grab a ticket and it is worthwhile to come to the knowledge and fun and interactive are very good just simply to watch the exhibition if you look carefully can see a day very long knowledge I especially like to see Foucault pendulum and black hole simulation highlights of a lot of you to find out for themselves the only difficulty is that it is difficult to grab t…	[1,0,0]
Tickets three days in advance on the line to grab now offline can go outside the museum to buy a refund but I do not recommend summer holidays a lot of people may not be able to buy a long queue to come here a long journey is not easy to spend time for the uncertainty of the ticket is not quite worth it or online to get a ticket to come back to have a ticket to go to the other channel do not have…	[1,0,0]
Finally came to the planetarium before the booking found that you have to book early so I have not been here this time if it is still relatively smooth the planetarium inside the exhibition content is still very rich so that I also increased a certain amount of knowledge since childhood is very fond of astronomy because I think that the vastness of the universe is very wonderful and very strange …	[0,1,0]
Summer holiday weekends do not bring children to do not come to the small program booking two weekends did not get an appointment on the second appointment can not even get an appointment on the site more than eight o'clock to queue up at eleven o'clock to buy a ticket strange is due to the heat of the child's father to bring the child to find a place to cool off want to wait for me to queue up a…	[0,0,1]
Traffic car park distance can be basically full of exhibition content people super people regular stroll down 3 hours almost the other activities are to be booked in advance on-site basically no exhibition highlights decoration design exquisite content of the country's best planetarium needless to say tips which other museums have this crazy scalping tickets are out of the set alarm clock to grab…	[1,0,0]
There are many people line up at the door of the Erbi Astronomical Museum at 9 o'clock. Fortunately, we are a little bit of the team.It's so good that the earth's moon is so beautiful.	[1,0,0]
Superb planetarium universe is vast human small to determine the ticket is difficult to get a location close to the drip lake to the zoo or Disney can be played on the way weekend tickets are too tight did not think to play a planetarium I still need to buy a ticket love to lie down and look at the stars the child to	[1,0,0]
Not bad children like to go a day in advance to stay in the vicinity is quite good the beach is not too hot the food in the museum is very difficult to eat a lot of people to grab a ticket is also difficult to get in also!	[1,0,0]
The world's largest Astronomical Museum Shanghai Astronomical Museum is really worth going, but it must be grabbed tickets 3 days in advance. You must set up a alarm clock speed on the Shanghai Oceanic Museum APP.Children can learn a lot of knowledge and science and technology museums in it.	[1,0,0]
The architectural style boldly combines the astronomical exhibition and architecture Earth, which will also become a ring with the help of the sunlight from the summer solstice at 12 o'clock in the summer solstice. Our home exhibition hall.The pavilion is also very good in physical knowledge such as relativity gravitational waves and other physical knowledge.	[1,0,0]
The ground floor of the pavilion is really too shocking the first floor will be a little bland pavilion area is not as large as expected whether it is a film or project did not grab a pity if the next time there is an opportunity to still want to experience the planetarium site is a very desolate but are new houses so the hotel is not bad underground to reach is also convenient!	[1,0,0]
Legend has it that one of the most difficult to book the museum but I really is a one-time ah secret is in advance in the WeChat public number of theShanghai Astronomy Museum to enter the identity information to grab tickets on the day to set the alarm clock a minute in advance to go in and then it is a pass point point point point PS visit tickets to grab tickets for the time is three days ahead…	[1,0,0]
It's hard to grab the votes of this Astronomical Museum. It is not difficult to grab me in the morning 928 applets. After 930, I grabbed it.Everyone who bought it through the scalpel and the venue in 200 and the venue is quite large that contains the Tianluo Vientiane Son watching. I have no appointment to make an appointment to buy a movie ticket.The fare of 40 yuan If you come back next time, b…	[1,0,0]
Finally, I finally punched the hot Shanghai Oceanwen Museum that came from Pudong for more than an hour to come here, but it is not so far away. To be honest, this trip is completely worthy of praise.Come and describe everyone must experience it in person	[1,0,0]
The free activity of grabbing is better than spending money.	[0,1,0]
The ticket depends on the luck to be able to grab really awesome but can be booked by phone through the mail way but to the scene will also encounter the ticket has been sold out the good news is that as long as you engage in fierce can still go in you do not engage in slowly wait place is far away from the other corner of Shanghai there is a car park just after the parking to walk a little bit n…	[0,1,0]
The pat, a pattering during the epidemic is quite fun, suitable for children to discharge. You can go to the surroundings to eat	[1,0,0]
The Shanghai Astronomical Museum Raiders adult ticket 30 people will make an appointment at the Shanghai Oceanwen Museum Public Account to reserve a text message to enter. Be sure to reserve two or three hours in advance.People, I forgot to use the preferential treatment here. I should go to the scene window to buy tickets for lunch. After lunch for a while, I have come all afternoon. If you go i…	[1,0,0]
It's so far from home ah drive more than an hour feel to be out of Shanghai the venue is still very good and baby with four hours to stroll suggest that the holiday everyone or a little early to because of the near venue queue is also quite slow we lined up an hour into the museum to enter the museum can be about the project there is nothing project can be about the lunch suggested to bring their…	[1,0,0]
quite far from the city and many projects into the museum still need to book because it is the summer holiday children especially so very noisy museum is not bad but tourists do not need to specially come to the astronomical part of the National Museum of Oceanography in Tianjin is actually quite similar to the highlights of the ground floor, the canopy film do not think there is no need to spend…	[1,0,0]
The deepest impression is just opened when there is a long queue outside waiting for the opening of the museum when someone cut the queue did not care about a family of three directly halfway into the front is a few look at the mobile phone college students probably did not pay attention to the staff just blowing the air conditioning inside outside the queue no one cared about the family of three…	[0,0,1]
Driving for a long time to drive tens of kilometers away from Shanghai, then the two Hong Kong avenues are all earth -sized cars, dust and dust flying.If you need to come back all the way, you are tired and you have nothing to eat there when you go there. Otherwise, you can only go to the museum to eat quickly and it is very expensive. 48 plus a bottle of drink.The package is really a comparison …	[0,1,0]
The transportation is too far away to drive in the past 2 hours. The exhibition content is rich and colorful. It is worth seeing the highlights of the exhibition to explore the children	[0,1,0]
A very pleasant experience teenagers are worth visiting the museum many experiences are the first time unfortunately the film film did not book due!	[1,0,0]
Although the technology content and exhibits have been upgraded a lot, the entire atmosphere of the exhibition hall entered the Ocean Museum is similar to the universe in the universe.Before the Rockets were carried out, they were transported all the way from Minhang's factory to Zhongshan Park as the news staff of the news outside the newspaper. During the exhibition period of the post and exit …	[1,0,0]
Tickets are not very good to make an appointment to grab tickets in the designated applet. At that time, I made an appointment for a visit on Friday and grabbed the overall experience of the exhibition hall.Humanity	[1,0,0]
Shanghai Astronomy Museum My evaluation of YYDS's entire museum from architecture to the room is very eye -catching, let alone the hardware knowledge in the museum.If you play Disney, if you must brush, the Astronomical Museum is more worthy of the schedule. You must control the only thing to say that the only thing that makes me feel bad is that the location is too far away.It is recommended tha…	[1,0,0]
All those who have been there say it's stunning and amazing World-class design explores the mysteries of the universe Human beings are so small in the vastness of the universe and such a	[1,0,0]
Come to Shanghai to play specially carded planetarium to do a good job of strategy to start grabbing tickets tickets are not too difficult to grab successfully grabbed Thursday's tickets and dome film by metro Dishuihu station out of someone asked if you want to take a taxi I did not think so appropriate because it is a new user taxi for only 2 yuan is too suitable ah children very much like to l…	[0,1,0]
Raise your hand R reservation to grab tickets three days in advance at 9:30 in the morning in the planetarium official gzh above click to enter the small program ticket platform plus a R important can first in the background to register their own information to the point of time can be directly open to grab to improve the ticket rate giant-screen film is also on the top of the three days in advan…	[1,0,0]
Summer holidays with children to play really super people inside the arena is quite large with some snacks can be inside the day stroll can also play card photos can also be booked theatre remember to book on the day to grab the children are also counted also to grab the overall experience is great to recommend everyone to take the children to play the children will play very happy!	[1,0,0]
I really recommend the planetarium but the location is really a bit remote in the Lingang Dishui Lake near the inside there are quite a lot of places suitable for cards in addition to more pictures of the sun background there is also a promenade can be sensed by pedestrians walking and then correspond to the screen to generate fluctuations just started to walk fast and even did not notice almost …	[1,0,0]
Followed by the children research study to go very shocking and full of harvest each exhibition hall has a lot of knowledge worth learning seriously look at the time is not enough for one day there are a lot of interactive equipment for children to experience the exhibition hall there are also a lot of punch card machine can take a big head photo can be scanned to save to the mobile phone when yo…	[1,0,0]
The Shanghai Astronomical Museum, which has been thinking for a long time, finally became a full -time surprise in the summer vacation. This Own Merchants is really far from the city of Shanghai Dishui Lake.It 鈥檚 about 2 and a half hours from Ningbo. It鈥?s about 2 and a half hours.Successfully found a DM movie in Bao. It is said that it is more boring and hypnosis. There is no appointment for the…	[1,0,0]
Before going to remember to buy tickets in advance Oh otherwise it is progress to go I can only be outside!	[1,0,0]
Tickets are not too difficult to grab successfully grabbed Thursday's tickets and the afternoon of the dome film by underground Dishui Lake Station out directly to take a taxi will be a little while to 9:00 to the front of the roughly one hundred or so people less than 9:30 less than a little admission admission can be booked after the reservation project booked the observatory to visit the Obser…	[1,0,0]
Finally in the 4th time to grab the ticket about grabbing the ticket tips 1 930 am into the public number in advance to enter the identity of the information can be grabbed up to five people's tickets officially grab the ticket there will be a 3-minute period of time time to the time can be ordered after clicking on the need to slide module 2 weekdays than weekends better than the afternoon than …	[1,0,0]
Special great science trip is very lucky to grab a planetarium ball screen film nature museum tickets tickets but blundered planetarium summer a month an account can only be booked once expected to go half a day in the afternoon the next day and then a whole day to slowly stroll broken but also did not let the scalpers get away with it tickets are not as difficult as the Internet said that the fa…	[1,0,0]
Located in Lingang New City, the planetarium is one of the places that children must visit Tickets must be booked in advance on the official website to be able to snatch Oh here is the most impressive is a huge projection of the Earth, especially standing on our model of the Tiangong overlooking the Earth can feel that belongs to the universe of the unique romantic In addition, the hall also intr…	[1,0,0]
Mum's birthday to take them to visit the planetarium summer holiday tickets a little difficult to snatch only to snatch the afternoon of the close to home, so the afternoon to go or can be the planetarium is actually not too large inside the exhibits are quite rich inside the film booking has been unable to snatch the feeling that the number of people is too small to meet the masses of people to …	[1,0,0]
After New Year's Day, it was hard to get tickets to finally go into the planetarium people really quite a lot of epidemic during the many interactive projects to throw the screen instruments are not open a lot of interactive experience and fun in addition to these other experience is still very good light and shadow effects knowledge theory all aspects of a lot of card net red spot is also a long…	[1,0,0]
I feel that the movie that I went to me for a long time ago was that the movie I spent alone, I feel that hypnosis is boring. I think the whole visit is for a long time.Big friends and children	[1,0,0]
Internet celebrity Pickling Astronomy Portrait Pavilion, located at No. 380, Lingang Avenue, Nanhui New Town, is recommended to be convenient to self -driving. Self -driving can only go to Line 16 Dishuihu Station on Line 16.The concept of celestial body and rail movement, the overall building of the whole building, surrounds the entire building from the air, is like a time machine, but for astro…	[1,0,0]
Every day during the summer holiday squatting finally got a second ticket too difficult to transport the terminal of line 16 to watch the time seat bus is still quite fast inside can visit most of the day unfortunately each person can only be about a live project is also squatting to grab the film tickets also need to grab anyway, want to browse all at once is impossible each exhibition hall is v…	[1,0,0]
Finally grabbed tickets to the planetarium is too difficult to drive more than two hours finally arrived at the venue full of worthwhile shopping children are very excited old mother is a little difficult to understand the door to rent the interpreter and then the Earth ice cream taste good other flavours are not good shop inside a bit stuffy eating uncomfortable ball screen film is also worth se…	[1,0,0]
It is difficult to grab the planetarium tickets finally came through the online do a lot of homework such as afternoon tickets in the morning can also enter the day to book the exhibition course to grab a movie ticket in fact, movie tickets as long as the seat is not selected correctly, you will miss the opportunity of the crowd is small, non-optimal seats, if the fast hands can be exhibition cou…	[0,1,0]
August 1 Chong military preferential tickets happy in the small program booking is completed in the field does not allow the booking of the ticket channel in the hot sun and did not buy a ticket on-site ticket replenishment queue in the same queue and the attitude of the guards and security guards is very poor before and after the queue of one and a half hours and the ticketing window is also ver…	[0,0,1]
This planetarium tickets are really too difficult to grab are travel agents scalpers and what not grabbed it is estimated that every day is overcrowded hard to grab it went to two museums is really can universe journey a is the introduction of the solar system galaxies inside the astronomical knowledge is really very rich there is also a journey introduction of human science and technology in the…	[1,0,0]
Just opened the museum is really difficult to make a reservation although the distance from the city of Shanghai is very far holiday tickets are almost gone in seconds had to make a reservation for Monday tickets with a 2-year-old child to come to the exhibition hall interior lighting is dark a lot of things adults do not understand the child has been clamouring to go out next time or take it to …	[1,0,0]
The price of tickets is not expensive for 30 yuan per person, but the weekend holiday ticket is very sought -after and the appointment is not too convenient. You can make an appointment for free courses. Remember to not be able to grab the other parking spaces.Most of the people who go to see the seats are that when the parents bring their children a lot, the experience is really not very good	[0,1,0]
Tickets are hard to come byShanghai Astronomy Museum is currently the world's largest planetarium it not only Chang'e 5 brought back the lunar soil hiding Newton Galileo and other scientists precious original writings or the largest collection of domestic meteorite exhibition hall in order to connect people and the universe as the theme of the establishment of the homeland of the universe journey…	[1,0,0]
The ticket service is a bit difficult to handle may be the summer peak it seconds can be too difficult to grab a year ago did not go into the now can not grab a ticket this planetarium is too hot it wait for the summer holidays and then say not with the children to grab lively heartbreaking these parents remember to grab a ticket must first fill out the real-name information or not have the sligh…	[0,1,0]
The ticket is really difficult to grab the port, but it is really far away, but the Astronomical Museum is really good and lucky to follow the venue's interpreter to visit the venue for a lap, but the knowledge of astronomy is indeed a deep dark matter black hole venue.Seeing it may be that GET can't get the Internet celebrity and punch the earth to take a picture of the earth.	[1,0,0]
Everyone and everyone arrived from the public for nearly three hours. It is too far away. The museum itself is not a large number of themes. If you can watch flowers, you can only go to see flowers.There are so many too many we can鈥檛 rent to eat, we have to line up to buy ice cream, and you must queue up the project and make an appointment for seconds. If you can avoid the peak period, many summe…	[0,1,0]
Planetarium tickets are definitely a masterpiece of hand speed, especially on weekends and holidays, plus summer and winter holidays because of the limited flow of daily tickets need to be booked in advance on the public number to purchase tickets booked successfully visit tickets to buy the dome film tickets are also booked on the public number dome film there are two films to choose from the do…	[1,0,0]
In addition to the place is a little far away other nothing wrong with the difficulty of grabbing a ticket is not bad grabbed twice to grab it I do not know if I am lucky just some of the contents of the museum into the museum also rely on grabbing and one person can only grab a project a little bit of a pity after all, so far away from the place is not easy to grab a ticket to the entrance to th…	[1,0,0]
The garbage ticket system has been grabbing for more than a year, and I have not grabbed the ox system on a certain treasure.	[0,0,1]
The tickets grabbed by the speed of hands extraordinarily cherish the traffic is actually quite convenient, whether by car or by underground underground down taxi is also convenient strategy to come in the first thing must be about the project, such as the meteorological hall flying over the horizon, but to grab the general morning can be about to the afternoon after 1300 is basically full of din…	[1,0,0]
In addition to most of the historical aspects of the exhibition content, it is necessary to understand the knowledge in order to understand that Xiaobai is difficult to understand. Of courseIt is best to lift up a lot of food for lunch to buy food by yourself.	[1,0,0]
The Shanghai Astronomical Museum is located in the Lingang Economic Zone of Pudong New District, Shanghai. It is really good to see it at the scene.	[0,1,0]
The Shanghai Astronomical Museum is really worth the rush of the entrance coupon of the Astronomical Museum, but it is not lucky to grab the movie ticket, although the 1230 entered the museum 1600 is not enough to see it. It is particularly suitable for bringing children to see the second brush. It must be brushed again.Be sure to grab movie tickets next time	[1,0,0]
Super hot planetarium is located in a remote location can not do the highway tool over impossible too tired to book a day in advance SF car perfect solution to the problem of travel inside a lot of people, but the photo is quite out of the film we are to hire a tour guide, so the whole down someone to explain the very interesting can also solve a lot of difficulties in addition to each person can…	[1,0,0]
Finally, I finally made an appointment to the Shanghai Astronomical Museum. I like to see the stars since I was a child.	[1,0,0]
It was already grabbed the ticket for three minutes when the payment was paid.	[0,0,1]
It's impossible to get a ticket. - Obviously shady. - No.	[0,0,1]
Last year I wanted to go to see but the epidemic as well as the ticket is not easy to grab so have not been on this year's girlfriends squatting on the phone for two days and finally grabbed a huge huge touched woo woo woo metro line 16 can be encountered in the bus stops, take the bus stops it is really fast a lot of if you are not in a hurry to take a normal with friends to the past is also qui…	[1,0,0]
Tickets can make an appointment three days in advance to enters the venue every day. After entering the venue, you can directly make a special exhibition hall Each person per person can only make an appointment with a large ball cinema in the middle and it is worth seeing the suggestion to buy the picture exhibition at the Sky 2nd Floor Cosmic Exhibition Hall.Don't miss the road to cross the gall…	[0,1,0]
I have always wanted to go to the Astronomical Museum for a long time, and I have not been successful in the Observatory. There is an unsuccessful queuing channel. Is it a long time or a successful or smooth popularity of the October Museum.The dim blue dots are very tearful. The universe is very small. We are all very small.	[1,0,0]
The Shanghai Astronomical Museum is located in the Dishui Lake on the Lingshui Lake in Lingang New District, Pudong New District. It was officially opened in July 2021 as the Shanghai Science and Technology Museum branch. It covers an area of 鈥嬧€?8,000 square meters. It is the world's largest astronomical theme museum today.The popular science infrastructure Shanghai Astronomical Museum architect…	[1,0,0]
It is not recommended to go too far. It is not worth running at all. A absolute disappointment is absolutely disappointed. The parking lot is 1 hour and 40 minutes. There is really no good -looking library. The restaurant is bad.	[0,0,1]
In advance in the official above squatting to grab tickets finally in the weekend to come to the summer holiday a lot of children to visit and learn although it is about the afternoon field is also quite a lot of people a total of three floors of the big pavilion route from the ground floor of the home all the way up to the first floor of the universe and then to the third floor of the journey of…	[1,0,0]
Thank you for taking me to experience the Shanghai Astronomical Museum. The online red votes have to grab the tickets two days in advance, that is, to grab the acquired tickets at 9:30 in the morning, you need to wait for three minutes.Understand why this ticket is only the impression of 30 movie tickets, it is 10 o'clock to buy the scene to buy iron. It is better to have a lot of time.There is a…	[1,0,0]
Traffic parking is very convenient for exhibition content exhibitions. When many people go to, people are not much experienced. I like the exhibition exhibition on the space on the space.I didn鈥檛 see it very suitable for taking a round door to take a round.	[1,0,0]
It is necessary to stop at 9 o'clock in the past at 9 o'clock, and the old lapels of 9 o'clock. If you brush your ID card, enter the user port.Please, you can only make about one exhibition item every day, just walk around the child to play happily	[0,1,0]
Many people are right. In fact, there is no legendary God's interactive facilities in the last time entering the park, and the interactive children who interact with them are more fierce.	[0,1,0]
The flow of the venue is still more reasonable, but the purchase of tickets is really difficult to progress. When visiting the visit, the management staff has been doing security reminders. The interaction of the venue is also very highly tolerant.	[1,0,0]
In the summer vacation, the Observatory City of the Observatory in the Paradise Museum in the city is 50 kilometers away from the Ocean Museum in the Observatory.You can rent a talk device 20 yuan per ball movie 40 yuan a one -one, and you have to grab the ticket in the restaurant on the Internet. The food price is high and not delicious	[1,0,0]
The current countdown ticket grabbing system is too considering the people that the system has been grabbing several times before.Not bad	[1,0,0]
It is a trap to go in 2,000 people can buy a ticket with a minute to fill out the information to come back to no ticket called to consult said you can buy more than 300 a normal 30 too dark no one to control it to go to a planetarium also have to find scalpers	[0,0,1]
It's disgusting, I had to wait for a minute and a half to write down my personal information when I paid, and I couldn't withdraw even though I had written it down, and after a minute and a half, I could pay, and it said that there were no more tickets left, and it was a hassle to make a reservation for such a long way away.	[0,0,1]
The three -minute ticket -grabbing payment system laughed to death. Some operations specifically customized for the cow are too in line with the operation of the 22 -year -old operation.	[0,0,1]
72 kilometers away from the urban area, you need to do sleeper Line 16 to Lingang Avenue to change the bus. The pavilion area is very large mainly describing the price of catering and commodities in the astronomical universe.There is also the lighting effect of paid movies to watch very well to take pictures and punch cards. It is suitable for the three floors. There are three floors in the full …	[1,0,0]
I wanted to try to follow the guide to booking did not expect a one-off booking to the tickets and the ball screen film to hurry up to the top of the typhoon day also want to come in the morning may be because of the rain queue is okay unfortunately, today Leap Galaxy is not open to book the other projects film to see the time trip can not fall asleep children can accept a better understanding of…	[1,0,0]
For the first time, the Astronomical Museum was quite fun to sleep in this lying sofa. This is almost going to sleep, but there are many and many activities in it. For the first time, try to experience it.It's not very convenient to go away once, this time I went to Dishui Lake to watch the sunrise. By the way, I was lucky to grab the ticket.	[1,0,0]
Take the children to the Astronomical Museum to meet the Typhoon Sky, the rain, the rain in the morning, did not rain in the morning, and the three people under the rain under the rain in the afternoon.Drizzling chicken, we opened from the northwest corner for 1 and a half hours from the northwest corner for 1 and a half hours of the parking lot in around 1030 in the morning.There are quite a lot…	[1,0,0]
It is difficult to grab tickets road is far film dome to see to fall asleep optical sky hall that lazy sofa to see the constellation is not good did not grab the ticket people can go to the scene to buy but there are a lot of people we ten o'clock into the first exhibition hall crowded crowded death do not like the feeling of taking pictures are also a lot of people to eat to eat b1 to eat are bo…	[0,1,0]
It is best to grab tickets in the public account three days in advance. It is best to grab a lot of cards to grab a lot of people who have not grabbed movie tickets. Unfortunately, browsing 34 hours. Seriously. The restaurant in the day may not be delicious.I hope that I can buy a movie ticket next time.	[1,0,0]
The exhibition area is a large morning, which is endless 2 and smaller children. It is not suitable for elementary school students. Maybe you can be boring because some scientific knowledge.I sent a postcard 4 with 8 stories. Remember to gather while walking. I missed a TT5 Earth ice cream. It 鈥檚 a bit that the earth is not too glorious. I feel that the moon is more like a lot of interaction.Not …	[1,0,0]
Come to the Astronomical Museum to check in the far away from the distance from Line 16, which is relatively convenient to start with the visual effect from the home exhibition hall.It's too addictive, so we will make an appointment for the optical Tianxiang Hall to lie down and rest. The ice cream is particularly delicious and it is worth trying.	[1,0,0]
This time to Shanghai specifically bought scalped tickets to the planetarium but the experience is not satisfactory or may be to go before the expectations are too high, the exhibition itself is moderate but not too much novelty dome film also watched to see the dome of the sky content is too general most of the children do not understand the children do not understand the adults just want to con…	[0,1,0]
People mang mang much all kinds of experience feel general if one-way drive more than an hour not the	[1,0,0]
Shanghai Astronomy Museum is really hard to find tickets have always wanted to go but have not been able to get a ticket for a long time finally got an appointment location is a bit far in Lingang drive over to nearly 1 hour and a half more than a little bit of people not much the first home park is very shocking and very out of the film out of the film were in the home and the black hole is real…	[1,0,0]
As soon as you enter the door, you can see a huge device Foucault Pendulum Every time the pendulum moves, the ball will slightly deviate from its original orbit and after accumulating to a certain angle, it will knock down the stick This famous experiment is a strong evidence that the Earth is rotating The first main pavilion Home I think the most informative Home is the home that starts from the…	[1,0,0]
The journey time is too long in the Lingang Pavilion area can play all the time feel inside the visit project are very professional without prior to do the strategy is very difficult to integrate and find the fun of the visit for the children's scientific enlightenment is very helpful place near the closing of the museum finally found some learning tips next time to come back will be more insight…	[1,0,0]
No wonder every day to grab empty reservation tickets very good museum each museum is made especially exquisite if not astronomical knowledge of the tourists or must listen to the explanation otherwise simply do not understand with the explanation of the interesting more than double the whole planetarium is very large at least can be strolled for half a day tired can also sit down to drink a cup …	[1,0,0]
very many people to queue up in the morning to go in suggest that the child is older and then go to not spend money on the explanation to listen to the unclear casual look do not understand so it is recommended that the child is older and then go to Oh ice cream is very delicious and very good to see the meal, we only ordered a meatballs with rice the children ate that is not bad to eat haha assu…	[1,0,0]
I haven't gone yet, but the introduction is a great experience. The ticket that has been grabbing the weekend is too difficult to grab the most unreasonable.Even if you grab it early in the morning, you may have nothing to do if you can't grab the ideal position and give the ticket automatically in order?	[1,0,0]
This is really a great indoor doll to date the equipment in the place where the equipment is well maintained, no damage, no damage and unable to experience, there are various knowledge of cosmic celestial bodies, and various experiences and movie activities.I also saw a lot of photos. I saw a lot of little girls in the beautiful photos in the beautiful photos of the beautiful photos.	[1,0,0]
Need to make a reservation and it is difficult to grab finally grabbed it, then hurry to come to the relatively far away very early in the morning to rush to open the door to the conditions if possible or nearby to stay a night is better place is very large can be a long time to stroll can borrow an interpreter to listen to while walking a few exhibitions need to grab a little bit of we are more …	[1,0,0]
Planetarium is what kind of existence is the daily practice last actually defeated by the three-minute wait time to book the whole person is not very good not die drive 75 kilometres an hour and a half and earthmover containers in the s20 and roundabout highway race at 930 to open the door without tickets next to the queue point point is very relieved to read the book is also well as outdoor read…	[1,0,0]
It's really disgusting. I buy a ticket to get in and there is 1800. There are 1800. I have no votes for three minutes.	[0,0,1]
If you ask me that the value of the Shanghai Astronomical Museum is not worth going to my answer, it is worthy of very interesting and vividly showing a lot of phenomena and knowledge about the universe, but pre -school children may really only see an interesting suggestion.Playing is more immersed in some of the world's largest Shanghai Astronomical Museum, which lasted 600 million in 5 years, w…	[1,0,0]
Line 16 to Dishui Lake, exit 4, walk for about 5 minutes to buy tickets in advance to provide screenshots of the ticket purchase and then brush the ID card can be divided into several thematic pavilions China asked the sky in the entrance to the right in front of the pavilion is not big home Museum of the Universe Museum is connected to this is the most essential part of the Universe Museum out o…	[1,0,0]
It is particularly difficult to grab tickets, but as long as you insist on brushing, the only disadvantage of the stadium that is very new when you are successful is that the various model exhibitions far from the urban area make a bright technology sense.Larger children have a lot of mathematical physics knowledge to learn that it is best to have professional interpreters to lead the visitor to …	[1,0,0]
The staff who grabbed the ticket without grabbing the ticket came at the scene and tried the luck 9:10 to the staff that it would take about 10:30 to know if there was any place for us for 10 minutes.It 鈥檚 convenient to buy a ticket to enter. You can follow the public account appointment exhibition. The curious planet is the children's playground.	[1,0,0]
The public has not been able to grab a ticket to the site at 10:00 pm can still buy a ticket is well worth taking the child	[1,0,0]
Overall it is a very shocking visit experience to grab a ticket is difficult to really quite difficult and then is more than an hour's drive from the city can not stop this scientific tour of the pavilion seriously stroll to three or four hours we went in the morning to eat lunch inside the afternoon to continue to stroll stroll out of the end of the intention to come out of the return trip becau…	[1,0,0]
Popularity is really very strong from the ticket can be seen in the museum most of them are children exhibition hall is quite big is too far from the city around not much to eat so either bring dry food or buy the museum of food on the day of the museum can also be mobile phone and then booking exhibitions overall feeling is good after all, it is just built a short time to seriously see need to s…	[1,0,0]
In 2021, I did not catch up with the Genuine Museum's opening in the Grand Museum in 2021, but it is estimated that at that time, I couldn't grab the ticket this year. This year, I was too busy for the summer vacation.Get the ball to grab the last time to grab the last time to travel to the baby to say that movies generally have experienced it anyway. Do n鈥檛 worry about grabbing morning or aftern…	[1,0,0]
When I left my home, I was moved by the dim blue dot and wept, so I watched many times when the traveler looked back at the earth on the 1st.Great, and the movie is good -looking, even in the universe, there are many graduate students who do n鈥檛 know much about knowledge. I think it 鈥檚 Shanghai鈥?s favorite library.	[1,0,0]
It's too difficult to grab the ticket.	[0,0,1]
I've been admiring for a long time actually snatched the holiday point tickets peer four groups of families only one of us snatched the only lone to go hard to admire their own hand speed to snatch the ticket can squat in and then remember to copy the mobile phone number can save a little time to go to the holiday is still quite a lot of people there are a lot of touring children's group did not …	[1,0,0]
May and my little sister came to book the weekend afternoon is really quite a lot of people, the venue is really too too shocking too good-looking, if you take pictures is also very out of the film to choose a few very out of the film to give the	[0,1,0]
The Planetarium is strategically located with convenient transport links and easy access to the planetarium's facilities, which are clean and tidy, creating a professional and comfortable atmosphere. The Planetarium displays a lot of fascinating astronomical knowledge and scientific experiments with a variety of advanced equipments and technologies that enable visitors to immerse themselves in th…	[1,0,0]
About the ticket VX attention to the Princess number can be three days in advance to buy tickets every morning at 930 release of tickets it is best to enter in advance need to buy tickets related to the identity of the person so that when the time comes to directly check it can be as good as a tiger to add wings the field is divided into the morning field 930 admission and afternoon 1330 field of…	[0,1,0]
Shanghai Ocean Museum's world's largest Observatory address, Shanghai Pudong New Area Lingang Avenue No. 380, closed Monday, Spring Festival, January 19th, January 19th.Children's ticket -free but also need to make an online reservation of traffic Metro Line 16 or the current parking space in the self -driving house.The account grabbing strategy at the beginning was a great care. I failed to grab…	[1,0,0]
Following the experience of the children who came from the day of the day camp, the experience is particularly good to come back and talk about the many project exhibits of the Astronomical Museum.	[1,0,0]
Shanghai Astronomy Museum to the universe and the future of the summer holiday planetarium is really too many people, but the photo is really good to grab tickets tips two days in advance at 9:30 am in the public to grab tickets I went on Sunday is Friday morning to grab tickets on Monday closed is really a fight for the speed of the hand to fill out the information in 3 minutes countdown to subm…	[1,0,0]
The super great experience is very convenient to get online from Suzhou. It is very convenient to get online because we are not in the golden period. There are not so many in the golden period.Nervzi still wants to go now, but the holiday is not good.	[1,0,0]
The car park is full of one out of one in one waiting Le forty minutes obviously ticket reservation to the door actually was limited to queuing another forty minutes on-site actually can buy a ticket to go in with the effort of the rules of the ticket conflict is very unreasonable on-site staff seldom encountered in an emergency don't know where to go to ask who supporting the catering shop washr…	[0,0,1]
30 yuan for 30 yuan online for three days in advance is suitable for bringing children or astronomical enthusiasts to play far away from the distance and driving for an hour and a half.The homeland where I went was shocked to us. It was very real and beautiful. I felt that there were a lot of people traveling in the astronauts because it was relatively black. Children are easy to lose the price o…	[1,0,0]
Address No. 380 Lingang Avenue, Pudong New Area, ShanghaiTransportationGreen travel can take Metro Line 16 to Dishui Lake StationDriving from the city is about 70 kilometresParking is sufficient, but the charging piles are not open to the publicTourist experienceThe Shanghai Science and Technology Museum's Astronomy Branch is also the most difficult to get an appointment with the venue attraction…	[1,0,0]
Net red museum it is sort of people from the crowd crowd can only say drive into the door queue about 30 minutes at that time we suddenly thought why the car does not stop at the Maritime Museum and then take a taxi over it into the museum does not need to queue but the museum huge number of people viewing experience plummeted there is a stunning part of the solar system, the Earth and the spaces…	[1,0,0]
The summer holiday of Shanghai special forces trip how can not miss the world's largest planetarium heard that the ticket is particularly difficult to buy a week in advance in the scalper hand booked 5 people tickets film film we chose the dome from a different perspective to understand the universe the whole museum theme is also quite rich the children are very happy next time there is an opport…	[1,0,0]
This ticket is really cheap only 30 yuan an adult hard to grab is also true I do not know whether it is because of the weekend and summer holiday relationship even grab two weeks have not been successful set off early in the morning and drove to the side of the never thought that the parking is so difficult hard to queue up and wait for a long time before entering in fact, at 11:30 to drive to th…	[1,0,0]
It is really beyond the expected value of a good place to hit the card with the attitude of exploring and learning to come to the right is closed at 4 p.m. to drive people a little bit incredible so far to come over before seeing the end of the whisked away!	[1,0,0]
12:30 to the go in also spent 20 minutes queuing security check brush ID card on it we arrived straight to the ground floor of the restaurant is too hungry to be honest the taste of the food can only be dealt with to deal with the planet ice cream on the 2nd floor of the ground floor of the ground floor only flying saucer ice cream is not very tasty reservation for the afternoon of the wonderful …	[1,0,0]
It is very worthy of the good luck goddess to care for me after 2 weeks of grabbing tickets for 2 weeks. It is worth a long time to remember that the worship of the natural astronomy of the universe is to better understand the world of human beings.Very meaningful things are very envious of the children now have such a good opportunity to learn the venue for a lot of reservation for a day, but th…	[1,0,0]
Shanghai Astronomy Museum with children is very recommended I do not know astronomy and geography of the people did also feel very surprised the venue is not very big but to see all the time or take time to Space Museum is quite good a lot of scientific and technological knowledge of the moon landing is amazing in addition to the lack of professionals to explain a lot of not much to see can only …	[0,1,0]
This is known as the world's largest planetarium is indeed a real hard to grab a ticket is very lucky to grab a ticket successful finally have the opportunity to see the style on the one hand, but also to fulfil their childhood dream of exploring the mysterious world of space on the other hand, but also Watt special like astronomy in addition to the far no other problem to ride on the underground…	[1,0,0]
There are too many summer children, it is recommended that non -holiday holidays Past traffic subway Line 16 Diaoshui Station exhibition content is very rich. There are many local home exhibition areas recommended to take pictures.Do n鈥檛 forget to grab movie tickets at 10 immediately, although I picked up the missing and grab the two movie tickets, I must brush more	[1,0,0]
Shanghai Astronomy Museum is really hot for older children to go into the door queue a lot of people but not quite fast without the sun there are fans feel very humane venues are also very shocking the best to explain the children are not yet very able to understand the special history of the piece of lunch there are restaurants are quite a lot of people is not too bad there are also the Planetar…	[1,0,0]
The largest planetarium to date is perfect for kids to explore and get a feel for the planetarium, it's a bit crowded in the summer holidays but you can get picked up!	[1,0,0]
There are already many people at the scene when working on the working day, but it is still worth going to have different styles to go to each different pavilion.	[1,0,0]
The Shanghai Astronomical Museum is very fun knowledge points dense suitable for playing	[1,0,0]
Even if you fall on the ground, you have to look up at the romance of the Star Astronomy Museum until the deadly, in the vast space and the infinite time, you can share the same planet and the same time with you in the vast space and infinite time.The second experience is very suitable for couples to check in each exhibition hall. Each exhibition hall is amazing.	[1,0,0]
Summer holiday is really more people have older students of the study group kindergarten walking children and stroller in the small baby car park early in the morning full of sponge park one intersection ahead of the 4 yuan an hour is also not bad or need a guide or else look at their own a bit of a walk to see the whole thing can not snatch the ticket scalping huge expensive	[0,1,0]
Very good to go with children easy to park on the road parking space inside is beautiful and a lot of science knowledge for older children the drawback is that the price of souvenirs is too high ah if only it is more affordable to eat less choice so we went to an outside place to eat cheap and good quality overall the planetarium is very good by the way it is not easy to get tickets the film is v…	[1,0,0]
I've never been to another planetarium, but theShanghai Astronomy Museum must be hit the child lingering back and said he wanted to go again Dripping Lake location is a little bit remote, but the surrounding area is more spacious accommodation is also okay, but we went to the small projects are not open can only visit the exhibition halls of the restaurant is a little bit more expensive you can b…	[1,0,0]
The environment of the planetarium is very good, the first floor of the Xu Rui student volunteers work very seriously and responsibly quite spot on the explanation enthusiastically for me to show the way!	[1,0,0]
If all to see in detail need a whole day parking is the most disgusting place in Pudong will be turned into such a really shouldn't Pavilion convenient in addition to booking other are very good exhibition has a certain threshold need to understand a lot of basic knowledge to better experience may be because of the summer holiday with a lot of small children, but do not properly control in the pa…	[1,0,0]
Big Moutai wine is difficult to be located in the Lingshui Lakeside of Lingshui Lake, Lingang New Area, Pudong New District, Shanghai on November 8, 2016.The popular science infrastructure is the world's largest astronomical museum	[1,0,0]
It's far from the airport and it's far from the airport.	[1,0,0]
I've always heard that the planetarium is very good to come and feel that exceeded expectations really good advice to come early because a lot of content we arrived in the afternoon completely too late to see a lot of venues are very beautiful really let people feel the beauty of astronomy some equipment can be interactive so that people have a more intuitive feeling of the film tickets need to b…	[1,0,0]
Difficult to get a date is really difficult to get a weekend ticket all rely on grabbing and have to be irregular all the time to brush the cinema tickets are even more difficult to grab every season seems to play the film is not the same just want to go in to experience a large dome screen although very far but take a trip is very very worth it inside the way of display, including his demonstrat…	[1,0,0]
ThisShanghai Astronomy Museum is indeed built very shocking knowledge is also rich enough I guess to remember and understand all the things in it need to come every day to learn suitable for older children small completely do not know what to see the summer ticket is not very good about the dome film also need to be booked in advance and buy a ticket than the Beijing Planetarium is better!	[1,0,0]
How can a day trip to Lingang? How can I miss the Astronomy Museum 3 days in advance 930 and grab tickets. One person can only grab 5 tickets. We grabbing together.We can make an appointment to visit the project after entering the first batch to enter the project. We choose a total of 18 people who can only enter the Galaxy. We can only enter the ticket for a total of 18 people. We actually watch…	[1,0,0]
The venue is great, but it's too hard to get a reservation. 30 for adults, 15 for students, and it's great for developing an interest in astronomy, both in terms of the layout of the venue and some of the presentations and interactions, but it's also fascinating to learn about the Big Earth and the day's births and deaths.	[1,0,0]
Two hours on the underground to come far away is really far but really worth it the universe is vast we are just a drop in the ocean is very shocked by the film tickets are bought but too tired and then lying down to watch it is too comfortable fell asleep hahaha!	[1,0,0]
Extremely poor 1600 closed library time, stopping the B1 downstairs side, stopping the downstairs. We want to customize a commemorative coin on the machine on the corner of the B1 automatic escalator.Earlier, the staff attitude is very poor, and I will tell me what I will come again next time.	[0,0,1]
Shanghai Astronomy Museum can grab a ticket to come to it drive more than an hour to come to the car as soon as the car was this fresh and natural air to wake up to the Planetarium as soon as you enter the door was a huge Foucault pendulum attracted ah I think the most out of the film or this look up at the starry sky home here a lot of people will be here to queue up to take photos at that time …	[1,0,0]
There are a lot of reservations every week to visit the tickets every week, and there are many parks in the surrounding area. There are many parks. There are many parks to go to the sponge park.Killer can walk down for two hours and can also ride new energy cars in the port in the port.	[1,0,0]
Last year to the planetarium is now one of the most popular venues in Shanghai have to say that the ticket is really hard to grab only 3 days in advance of the opening of the ticket needs to be booked in the small program to register to buy tickets for the time period divided into the morning and afternoon to visit the ID card with a good ID card to brush the ID card to check the ticket directly …	[1,0,0]
This is an ocean of knowledge, a projection of the universe, a sacred place for children to learn astronomy in the Magic City.	[1,0,0]
The 930 shot on the Observatory's public account grabbed the day after tomorrow. Two times, they were successfully binded first.Buy driving and parking parking free to nearby school parking lots with security guards, but not charging the bar that may be opened in the summer vacation, but it is worth going to go to the summer vacation.The number of people in the theater can still be grabbed. I can…	[1,0,0]
A social community activity participated in the Astronomical Museum in Lingang is really good. Children are really good for children. They like to participate in the event. Many people remember to grab tickets in advance.How many age groups can always find the growth of his knowledge points. Even adults can add a lot of popular science knowledge in the past	[1,0,0]
During the summer vacation peak, the children took the card of the Astronomical Museum to make a card 2 days in advance to make an appointment for tickets and movie tickets for the summer vacation time during the WeChat Mini Program.The film is not very cost -effective. You can enter the museum earlier to book other museums. The current Oceanic Museum still does well.	[1,0,0]
The end of the universe is romantic Finally, the planetarium has been arranged for a long time to arrange the ticket is more difficult to grab it is recommended to book three days in advance at 9:30 in the small program the main museum is divided into three parts of the homeland universe and the journey as a whole really out of the film in the tour at the same time you can understand a lot of kno…	[1,0,0]
The most powerful planetarium on the planetarium tickets movie tickets Leapfrog Galaxy I myself have grabbed it to give myself a nod of praise Ma Ma awesome traffic in order to come to the planetarium conveniently I deliberately booked next to the Holiday Inn Express Hotel exhibition content from the home to the universe to the journey worthy of the most powerful planetarium content colorful and …	[1,0,0]
Procrastination debt repayment series 2023 every day to try to make up for the first half of the homework 2023 late April finally went to the planetarium visit in fact, if you do not book a small film if booking is not so difficult to be honest, the effect of the small film did not meet the expectations of the other parts of the facilities in the arena compared to the visual effect of the even sl…	[1,0,0]
What is this ticket system on time to go in and fill out the information finally have to wait for the time in the payment payment but also graphic verification said that the verification code is wrong finally can pay for the ticket is gone turn around to look at the scalper can buy surprisingly more than a hundred a piece of this is the state institutions so to the people the government can not!	[0,0,1]
Reservation is still relatively pitched in fact can open more places but also really hot location in the drip lake side of the underground after the underground will have to walk nearly a kilometre and then it is queuing for security inside some exhibitions still need to book the equipment is still impressive, but the fabrication of the exhibition does not feel particularly impressive.	[0,1,0]
When I came to Lintang, I lamented that the pain of Shanghai Zhen NM in the first subway buttocks still went to Disney and Pudong Airport Shanghai Astronomical Museum suitable for children to watch the horse for 30 minutes and 930 small programs.In short, there are big and far away from Hong Kong and do not want to come to the series. Fortunately, it is rainy days.	[0,1,0]
On Sunday, one person goes alone because there is no appointment, someone will refund the ticket at the back door, otherwise you will buy a ticket to make an appointment in advance to make an appointment in the next time you go. Many of the geographical knowledge you have seen in it. You can touch the sun. You can feel the heat of the sun.There is also a large sphere. As a telescope, children to …	[1,0,0]
The second attempt was grabbed the ticket to the Astronomical Museum. I was so happy to take the subway from the home. I spent almost two hours of the subway exit with the passenger.A total of four floors. Basically, each exhibition hall on each floor is quite observed. I can visit a lot of astronomical knowledge and feel the charm hall of the vast universe.The quick -wave furnace is really not g…	[1,0,0]
I have been thinking about coming to the Astronomy Museum to see the friends who have finally grabbed the ticket. Friends who come to come. You can try to grab the friends who are familiar with the ticket grabbing process.The afternoon in the afternoon is relatively easy to grab. In fact, the afternoon votes can actually enter in the morning. The afternoon vote that we grab is at about 11 o'clock…	[1,0,0]
The location is a bit far to take small children to go I do not know much about astronomy children are not very interested in the text of the introduction to walk around to see a circle to go there is a film can be booked but it is difficult to make an appointment with a person super!	[0,1,0]
The instructions in the pavilion of the Ticketing Pavilion instructed that the middle -aged man who may be a curator this morning may be on the front desk of the entrance with three or four subordinates.How big is a big official? I think I am Shanghai	[0,0,1]
The exhibition hall construction is really good, very distinctive, and it is very suitable for primary and secondary school students to open their eyes to see the problem planning.It is not considered that the customers basically bring their baby and have to make an appointment to make an appointment in the inside.	[0,0,1]
The service number was very impressive insisted on doing a few hours of driving just for the kids to see it was well worth going to see the service was also very good except for the restaurant meals were not very good	[1,0,0]
Ticket system is not an annoying tragedy 9:30 release tickets in advance to personal information are ready to wait for the first time to grab the ticket results to grab half to wait for a 3 minutes to pay I asked why you this system so you want to let the people who grab the ticket to wait so long to pay you look at the market now all the ticket and reservation system personal information has bee…	[0,0,1]
The ticket grabbing system experience is very poor. Every time a lot of information is lost, you have to wait for the countdown and then the verification session is very simple to pull pictures.After the mouth, you have no more votes after you verify again. You have a problem with your program. Do n鈥檛 you know?	[0,0,1]
Booking experience is too bad before the second no now fill out the information to go after the person can not submit must wait for the end of the countdown to submit said that in order to be fair line that I thought it was proper but the pitiful in the back of the countdown to the end of the point to submit the need to validate the ticket to cross a slider time ticket is gone should enter the co…	[0,0,1]
The whole venue is very design, both exterior and interior walkways are designed in the style of planetary orbits so that you are in the middle of the home museum has a lot of knowledge of the galaxy and the universe, most of which are interactive and can learn a lot of things if you can make an appointment as early as possible to go there to book one of the experience!	[1,0,0]
B1 has a new exhibition and can be brushed again. It also arranges its original drama. For children, it is cool enough to interact, but the theater content that is difficult to get to the theater is good.	[1,0,0]
Bringing his nephew and niece to the Shanghai Astronomical Museum to check in this place. This place is worth coming to a long time and space. Everyone is small in the dusty children like the dusty children and explore the spirit in the Astronomical Museum today.The appointment is very popular and difficult to grab	[0,1,0]
Tickets are very good value for only 30 ride -hailing cars to spend 112 and a half hours a half -hour road. Tickets are relatively long. Tickets are not good to grab me. I accidentally grabbed it. It 鈥檚 good to come.Half entered the field and said that leaping Galaxy grab the ticket at 9 o'clock in the morning, there is no ticket. Coffee. Bar you can enter the scenic spot. A cup of high school st…	[1,0,0]
Now it's not a good time, people who are crowded like the vegetable market. Some children who are very noisy.	[0,1,0]
The museum is very big but the distance is quite far from my home by underground the whole process of more than two hours overall still satisfied with the time will also bring my brother to come!	[1,0,0]
Can't grab the ticket unless the internal ticket is released or the price increases it elsewhere, otherwise ordinary people are really very good.	[0,0,1]
Holidays in the planetarium adults with children a lot of but I went to the day the children in the children obviously not much bear children with children's parents, especially the Shanghai local mothers of small children are more firmly controlled a morning or an afternoon three pavilions can see the ice cream taste good restaurant is very general but outside the place to eat there is no sugges…	[1,0,0]
After grabbing three days of tickets, I finally got the whole family's ticket traffic really drove away at a high speed and drove the driver.In the content of the exhibition content, the first library content is the most attentive meteorite exhibition, and the highlight of the moon sun exhibition is seen. When the end of the moon exhibition comes out, I will see the famous dull blue dot.	[1,0,0]
The first place in the Internet Red Museum, the public account, the public account grab the ticket every day at 9:30, click in, so as not to rush to the mobile phone number ID number. What is it slowly filled in for 3 minutes to submit it?Fortunately, the No. 16 Line 16 seemed to be sitting anyway. The end point of the old subway car in the deserted land is different. You must see that the termin…	[1,0,0]
A place that I've only heard of and never seen try to grab a lot of tickets to grab can't not know whether it is because of the small inside or because there are too many people that how the other museums do not exist this thing difficult to grab a ticket comparable to the Shanghai summer nursery class and the Xujiahui meteorological museums they three can be ranked as the three major legends of …	[0,0,1]
In the museum, there are small programs listening to voice commentary on the first floor. There are the sun, the moon, the earth meteorite, and the huge rotating Earth on the second floor on the first floor. Several themes on the universe are about the knowledge points of physical and chemical philosophy such as the birth of time and space.There are also some parent -child experience items suitab…	[1,0,0]
The book to the use of the time to hate less things do not go through do not know difficult to go to theShanghai Astronomy Museum once by oneself manually to grab tickets to roughly summarize the steps to grab tickets first weekday study day tickets are good to grab that is to say, even if it is a weekday in the summer and winter holidays tickets are still seconds of light second need to fight th…	[1,0,0]
The strongest super -detailed strategy on the Shanghai Oceanwen Museum does not come in. What are you waiting for? About tickets to visit tickets and tickets to purchase tickets on WeChat Mini Program 3 days in advance.After entering the museum, you can continue to play in the afternoon. You can fill in the personal information in advance to fill in the personal information to facilitate the subs…	[1,0,0]
The Shanghai Astronomical Museum is a place that is super worth taking children to play with children and children. It can also increase children.There will be a special explanator. I also unexpectedly obtained different knowledge. There are many equipment that can feel that the cosmic celestial bodies are born from the universe to expansion, etc. It is worthy of our findings.	[1,0,0]
In the public number to grab the ticket is quite good to grab by the way you can buy a film ticket to see the dome of the sky although it is not too understand but the children should be very interested in the best to grab a ticket in the morning because you can stay all day in the afternoon ticket although there is no time limit for admission, but the staff also suggests that it is the morning t…	[1,0,0]
I went to theShanghai Astronomy Museum last Sunday although it was a bit difficult to get an online ticket, but I was able to get in and I learnt a lot of amazing things about astronomy The exhibits were very informative and showed magnificent views of the universe and important concepts in cosmology It was amazing Besides the amazing exhibits there was also a small shop inside the Planetarium th…	[1,0,0]
Planetarium opened quite a long time I do not know whether to go before the children and our expectations are very high heart a little big gap between the exhibition content hardware facilities are still good worth to go to learn to play cards but also not so much as the pre-publicity of the surprise children, if you like to do your homework in advance should be able to learn a lot of the whole m…	[0,1,0]
Planetarium tickets are really too difficult to snatch the ticket to grab the ticket of the baby parents must be in advance to the family members of the information in the public number to save a good or else to grab the ticket to fill in the time to fill in a real hurry although given 3 minutes to fill in the ticket is almost a second if you grabbed the ticket to remember that you must be sure t…	[1,0,0]
If you want to go to the planetarium once is not enough each ID card can only be booked one internal venue the most popular Leap Milky Way is difficult to get an appointment it is best to wait for the opening of the door as soon as the door opens to swipe the ticket there is still a little bit of hope the venue inside the layout of a very sense of technology is really eye-opening to me, but after…	[0,1,0]
Have not been there and ready to go I sincerely advise you do not need to go so far in the heat of the day to go 3 days in advance to grab tickets on the official website is very difficult to get tickets hard to snatch with excitement early in the morning to drive more than an hour away from the queue for more than half an hour to enter the inside of the venue is not big underground 1 floor on th…	[0,1,0]
This planetarium is very far away and the management is very unreasonable, not to mention that it is difficult to get a ticket and even more difficult to get a refund, it is not humane and not sincere, and in all aspects it is simply not as good as other cities.	[0,0,1]
The location of the Shanghai Astronomical Museum is a bit close to the Lingang Port, so it is not included in the previous travel plan, but it is really worth regretting that I did not prepare early to book the furnishings of the movie ticket home exhibition area.At the position of the stars, there are cafes and leisure bars. If you are tired, you can rest in it. Earth ice cream tickets are divid…	[1,0,0]
A particularly good place for him children can be quiet in the inside visit to learn for three hours really worth going to a place but to 3 days in advance to grab tickets can not grab tickets can also go to the door at 9:30 the same day to buy people return tickets this chance is how much I do not know, but I saw a lot of people to buy tickets queue should be quite high chance	[1,0,0]
Can't grab the ticket at all, regardless of the oxen at all	[0,0,1]
It's not easy to grab the tickets and set off early, but it was only nine o'clock to open the door and 9 o'clock. It was a lot of people.	[1,0,0]
It is still worth a place to grab tickets in a large place. It depends on the ticket of hand -speed working days. It is easier to feel that it is not suitable for children who are too small. At least you need to understand some scientific foundations in junior high school.It's too cheap to eat what you eat inside. The price is too cheap	[1,0,0]
The welfare reservation project provided by the girlfriend is very nice theme theme.The ball cinema is 9min long time, but the children do not understand the meaning. If the universe is more suitable for the child character than the child, and the final show shows that the souvenir 1F2F has a very good price, the relatively high acceptance is relatively high.Zhang Lottery Voucher so many people h…	[1,0,0]
Squatting tickets in the small program squatting estimated half a month it finally grabbed a second who do not understand ah but I think it can be people want to grab to grab the site can also buy tickets security official statement is not necessarily have everyone to refer to the dome film bought time travel another dome did not buy and then some other into the field after the project because I …	[1,0,0]
Planetarium is supposed to say that just after the opening of the tickets began to grab a number of times did not get it recently went to grab a little bit of the rules have changed so it is better to grab three days in advance at 9:30 in the app to grab tickets and then 10 o'clock to grab the film tickets to grab together with the seat is very difficult to be together, if you choose to be in the…	[1,0,0]
I've been trying to get a ticket but unfortunately I haven't been successful so far, so I'll keep trying and keep trying and hopefully I'll be able to get a ticket this summer.	[1,0,0]
Tickets are really hard to make an appointment 3 days in advance Tickets are about an hour apart from a movie ticket on the day of the movie ticket. Active Activity Metro Line 16 dripping lakes may have 1 kilometer. You may feel that you can walk upstairs.Many small places have experience and interaction, not rushing to transfer to the restaurant package, basically about 50 flavors, horses -tiger…	[1,0,0]
Summer holiday advice nothing to do not get together originally wanted to go to learn some knowledge about astronomy hard to grab a ticket to go over the crowd and noisy and noisy my headache can not stand to quickly look at once and left to go basically are with children small children all over the side of the hogging screen scratching and pressing buttons and rolling on the ground parents do no…	[0,0,1]
Shanghai Astronomy Museum is worthy of Shanghai's most difficult about the venue we have a total of about two days to get an appointment, but still not about the film tickets are very suitable for parent-child activities tickets tickets are also very cheap inside or more insightful in fact, he is with Disney is not very far away from the proposal to go to Shanghai, you can Disney and the Planetar…	[1,0,0]
Traffic Planetarium in Shanghai is relatively remote place suggested that you still have to drive to the exhibition content of the film is more shocking worth grabbing tickets to see remember to buy the child also or not to enter the restaurant to eat a lot of rice drinks ice cream have their own do not need to bring a lot of food to eat in the side to buy to buy on the line!	[0,1,0]
Children said the day trip is great there are several museums you can visit China Museum has a shadow puppet theatre home museum to see the rotation of the Earth rotating to understand the solar energy universe museum to explore the mysteries of the universe is very impressive to see the eight planets and meteorites and so on the journey of the museum there is a space station you can go in the ex…	[1,0,0]
The third time I came to the Observatory this time, this time I was fortunate to see the 4D movie sky. The overall effect of the overall viewing effect is great. It is really difficult to grab the ticket.The stars are really pleasant and a child is asleep.	[1,0,0]
Very spectacular refreshing the curiosity of cognition about the world and the universe, the opportunity to be filled with the opportunity, and it will be worth visiting again.	[1,0,0]
go when expectations are not high to go to finish ah ah good shock far is really far metro down also have to walk a good weekdays is not a lot of people to take pictures really super out of the film things can not say that very delicious general it suggests early dinner stagger restaurant or all of a sudden will feel super people a reservation of the small program has a bug to the point will not …	[1,0,0]
One summer vacation on Friday, brush the Astronomy Museum. Three days in advance to grab tickets on the Internet for three days in advance. Now the ticket is better than before, but there may be no current.Children can come here to wash the brushing really shocking. After the big earth gives people a sense of oppression, it feels that what is eaten in a small scenic area is really hard -to -say, …	[1,0,0]
No one can make an appointment for one project to be too dead every time	[0,1,0]
Two days ahead of 930, remember to grab the personal information in advance, when you entered the personal information in advance, when you grab the first thing, the first thing to arrive at the Observatory is the first day of the day.If we eat it, we go to a nearby A new seafood 鑸?very recommended ingredients to fresh ingredients	[1,0,0]
Ethan's beautiful childhood Shanghai Astronomical Museum ticket appointment appointment appointment mini program 3 days in advance 930 in the morning, fill in identity information and the paid by the same pedestrian information, a 3 -minute countdown countdown ends will pop up a sliding verification code verification code before entering the payment interface, you can enter the payment interface.…	[1,0,0]
Why can't you grab the ticket every day?	[0,1,0]
The country's largest planetarium have to envy people who live in big cities really have a lot of good conditions can be a lot of places in addition to the booking of tickets can choose to buy a second ticket to enter the venue after the day of the booking can also be reserved places once certainly not enough to use must be two, three, and N brush to be able to knowledge a lot of interested in as…	[1,0,0]
A photo better than the naked eye to see the place to buy tickets to grab two days in advance to do a good job of registering an account and what to enter the museum on the spot to book the project also have to additionally register in the public number in the two-dimensional code in the museum to scan also have to register an account to log in the fear that you play too easy to see the film feel…	[1,0,0]
On the applet every day at 9:30 a.m., you must register your personal information before the appointment, otherwise you must not have time to sell only three days before the ticket sale.In the afternoon, because there are still many people who have a lot of votes, the team that is queuing is a bit long. I suggest going to the queue in advance.Dad saw that at the end, I started snoring. Before I t…	[0,1,0]
Feeling very suitable for children it said the journey is a long story it first in Taobao 270 yuan to buy three tickets normal 30 but huge hard to buy again this location is really too far a round trip should be 3 hours up I spent 4 hours various platforms are well advertised but junior high school and above the child is not quite suitable for everyone to draw their own reference because there ar…	[1,0,0]
The most ugly official is that every time I have a alarm clock to grab the ticket, I have to wait for 3 minutes. It is 5 times that of the original price of the scripture.	[0,0,1]
The first floor restaurant sandwiches eggs are sour shelf life of twelve months tickets are particularly difficult to grab a lot of people have to queue up for everything security is also a lot of control there is nothing to walk around an hour is over still open!	[0,0,1]
angry angry angry angry said is not intentional open alarm clock to buy tickets all the way to the payment page actually let me wait three minutes is not this time are released tickets to scalpers to give you a rough calculation of this five times the difference in price a day steady profit of one million up eating too ugly ah ah ah!	[0,0,1]
Last month to take parents to go to the planetarium first to book in the small program every morning at 9:30 to open about must be in the reservation before the personal information to register good otherwise certainly not in time underground Dishuihu station can be a 10-minute walk can also be bus 2 stops 5d giant screen film need to be in advance of the 40 yuan view is very good but the content…	[1,0,0]
Not many people on weekdays watched the dome film played the Leap Galaxy experience is very good everyone early in the morning to the sun is not in the shade of the queue as soon as you enter the venue to book the exhibits do not wait to see half of the booking will be a happy one!	[1,0,0]
It's really bad. From the parking to the pavilion, never again.	[0,0,1]
If you want to grab tickets for ticket purchase, you must make an appointment in advance and get the ticket to grab the ticket.Try the content of the exhibition is tall. The place of parking is not large. Go in line.	[1,0,0]
7:30 a.m. from Longyang Road on the direct bus at about 8:00 a.m. to the Dishui Lake Station, Exit 1, you can see the signage 800 metres from the planetarium this distance do not need to take a bus you can walk to the past we arrived at 8:30 a.m. in front of the Planetarium when there are people already queuing up 9:30 a.m. on time to start ID card checking admission with luggage storage in the s…	[1,0,0]
After five years, with great excitement, I set out on a trip to the planetarium again, this time with two little budding astronomy enthusiasts in tow, and lingered in the Chinese Museum of the Heavens, which displays the continuous exploration of the sky by our ancestors since the Shang Dynasty and the Zhou Dynasty when writing was first introduced. The wall at the exit of the planetarium reads, …	[1,0,0]
The food in the restaurant on the first floor is expensive and difficult to eat the rice in the curry pork chop rice is hard there are many people in the environment is very noisy a lot of four or five years old small	[0,1,0]
Which stupid person designed the booking process to grab tickets on time at all hours to book visitors or recorded in advance to pay hard to wait for 2 minutes when the payment button pops up to say that there are not enough tickets left!	[0,0,1]
The planetarium can be booked really rely on the luck of three days in advance has been swiping tickets have not been swiped until the morning of the day, presumably because of the rain relationship part of the cancellation of the trip of the reason I managed to get the ticket to play the country's largest planetarium indeed the overall design of the venue is great too suitable for children to be…	[1,0,0]
1 The first stop of the Magic Capital Shanghai Astronomical Museum of the Grand Museum for the Science and Technology Museum. This trip to the Science and Technology Museum is regrettable.The other in Laoshan is also very good to set up the three major theme exhibition areas to set up the three major theme exhibition areas of the universe in the theme of the whole museum to show the theme.Childre…	[1,0,0]
Grab a ticket is not bad to visit the day in the exhibition hall 45 minutes before the opening door to arrive in front of a lot of people have been lined up as soon as the progress of the museum to grab the featured exhibits such as the theatre children quite like the ground floor of the home of the most worthwhile to see the earth, the sun and moon model photographic effect is good if a careful …	[1,0,0]
Children's favourite It's worth the hour's drive to get to the venue, which is very large and has great facilities.	[1,0,0]
Ticket price is very cheap for 30 a day, and it is really worth bringing children	[1,0,0]
The only rare is to grab the ticket and feel that there are a lot of movie tickets in the grab. Is it necessary to grab 4D or it is worth watching and it is a bit far away.The field is also a little farther a little bit, and it is very hot to take a while in summer.	[1,0,0]
2023 Museum Learning Card NO10Shanghai Astronomy Museum Recommendation Index pinch the seconds to book the planetarium did not know that the film can also be grabbed in advance, resulting in today's film did not see the regret next time to make up on the knowledge of the content and experience is too much worth N brush from the beginning of the home to the end of the dome every place is worth a c…	[1,0,0]
Too bad every time the card point can not grab tickets but scalpers ah tours ah have tickets seriously doubt whether the final waiting time is to give scalpers tickets too bad!	[0,0,1]
Suitable for older children inside is still very interesting on the queue security check need to spit a little really have the	[1,0,0]
Finally, I came to check in the nearest Xinwang Hong Di Shui Lake Shanghai Ocean Pavilion. During the summer vacation of the summer vacation, the library was full.Let's talk about the opportunity to come back next time	[1,0,0]
Will go back again feel like a day is not enough highlights a lot of children	[1,0,0]
Almost two hours by underground to the so long to go back too far children many do not have a hobby if there is no need to go to the essence of the project are to be booked ten million ten million remember that must be sure to book in advance to see the WeChat applet or 1 pm opening of the museum you queue up to go in all the booked projects and you have no chance to only go through the process o…	[0,1,0]
Palebluedot's 20,000 steps stormed yesterday	[1,0,0]
Weekend to the planetarium although far but still spent four hours carefully walked through the whole although many people but still can be a lot of the details of the facilities can not stand up to scrutiny some places are still good the most interesting place is the big room lying on the lazy sofa stargazing this link is still very healing food and drink has always been the weak link of this ki…	[0,1,0]
It is shocking to enter the door on the first floor. It feels great. A big earth spent more than half a time on the first floor. The first floor is 1A1B introduced a lot of things.After watching the inside of the space compartment on the second floor, walking through the interior of the space cabin, seeing the bridge from above, it directly became the furnishings on the third floor of the slope d…	[0,1,0]
The universe is vast and the time is long it is my honour to share the same planet and the same time I had the hardest time getting a date with the planetarium as well as the hardest exhibits in the museum, the Flyover Galaxy and the Optical Planetarium, I got 3 out of the 18 places my parents and my kids went to the Flyover Galaxy and said that the feeling was similar to that of the Disney's Lea…	[1,0,0]
Finally, after checking in the Astronomical Museum, it was relatively smooth three days in advance 930 to grab the tickets on Sunday and then grab the movie tickets and the movie ticket.The exhibition hall project is the same model and 40 yuan is more expensive than tickets. It is not recommended to grab tickets. It is not smooth. It is not necessary to grab the ticket to the Yinhe system that da…	[1,0,0]
Dishui Lake a little far parking cheap overall consumption is not expensive Saturday people huge huge huge huge are grabbing tickets also huge huge huge huge inside the pavilion academic atmosphere is very strong but not enough in-depth without the basic knowledge of a sudden exposure to the massive amount of information will be confused primary school students a lot of part of the boys basically…	[1,0,0]
Planetarium recommended index one day outbreak of luck pinch point actually grabbed a weekend planetarium tickets recommend that the sisters grabbed tickets to the first day in advance to book the activities of the project each ticket can choose a booking project the most popular is the Leap Milky Way Unfortunately, I did not get to pinch point can not be grabbed to look at the luck of the sister…	[1,0,0]
The alarm clock at 9:28 in the morning was finally grabbed the ticket. Maybe the child should not watch the movie where the movie did not decide. It was a bit hot. 500 meters.Start all the way to the summer vacation. There are many small activities for children. There are many small activities that need to be applied for appointments on appointments in advance	[1,0,0]
Reservations have not been about the weekend tickets simply in a Friday past the weekdays good about a lot of yo tickets are 30 yuan remember to take the ID card traffic I am the underground to go over quite far probably to go to the journey of two and a half hours to return to the journey and two and a half hours to go to the time is the afternoon to more than two o'clock at more than four o'clo…	[1,0,0]
They are all scalpel tickets. Many people are engaged in yellow	[0,0,1]
Now punctual or better booking is some small film forget to book the scene can not be seen a little pity inside the planet of ice cream!	[0,1,0]
Lingang day trip the first station planetarium into the door queue half a day summer weekend people from the crowd just into the home of the time is simply crowded people crowded people crowded people but still will be attracted by the beauty of the scenery, especially on the interplay of light and shadow can really feel that people's small The entire venue interactive experience is very good and…	[1,0,0]
The best planetarium in the world except for East	[1,0,0]
The planetarium that the child wanted for a long time finally made the trip in the summer holiday although it is said that a lot of people but in the acceptable range want to see all see of course, except for the film tickets are really too difficult to grab if you can be quiet and slowly see in fact, a day is too little the child said that the knowledge learned a lot of knowledge and then more w…	[1,0,0]
A very good science museum children summer holidays with the children to go to see a little astronomical knowledge grow a lot a lot of underground to go there is also very convenient we are taking the underground to go to the summer holidays, a lot of people can not help this is because it is the peak season to walk around to see and eat to learn the knowledge of a good here I realized that the u…	[1,0,0]
None of the worst stadiums in history went to grab the ticket, but Shanghai Fengcheng thought that the automatic refund result was 23 years of summer vacation and planned to grab the ticket to find that the refund time was not given to the refund.It can be said that the on -site tickets were on the spot.	[0,0,1]
It is difficult to book but better than last year last year to grab can not be grabbed this year also rely on their own grabbed once you go in you can book a project each person can only book a project a day is not good should be unlimited or 3 times want to queue up on the line to go to line up ah I see inside the project can also be a continuous scrolling ah rare to go so far away there is a li…	[1,0,0]
In fact, the applets on the public account of the Shanghai Astronomy Museum have voice guides to explain before you go before you can preview the experience of the on -site visit in advance. Of course, the effect of various visual scenes on the spot is the most shocking part, but for astronomical loversThe explanation of the audio guide is also very good. In addition, it is not recommended that f…	[1,0,0]
The long-planned trip to the planetarium thanks to the blessing of the unit to save the difficult process of booking tickets Theme Pavilion Home Universe Journey step by step to take us to explore the mysteries of space in the home area to see a variety of stars and meteorites in the universe area to understand the birth of life in the universe for a variety of interactions in the Journey area to…	[1,0,0]
The public account Shanghai Astronomical Museum adult 30 yuan a ticket special group is free to vote in the system to check the accompanying ticket festival holidays.The most surprising thing for me is that when I saw a dragon space warehouse on the 3rd floor, I came out of the other door after entering the visit. Wow in front of the eyes suddenly seemed to be like the entire galaxy in the space …	[1,0,0]
First of all, the summer holiday tickets, of course, let the travel agency to buy at first wanted to come on their own, the results of the tickets simply can not snatch the self-driving and tired so fortunately with the group bus to come in addition to the tickets inside the dome of the film Nu hard to snatch it, but 40 yuan 20min film is really difficult to watch and the exhibition of the optica…	[1,0,0]
At that time, when I went to the two years ago, I still had a mobile phone to make an appointment for tens of kilometers for a long time. The route arrangement of the entire museum has been arranged more reasonably.You can sit and lie for a real sensation of the summer night star star. The spiral staircase down the huge planet in the lobby just takes the foot to take a picture	[1,0,0]
The unit union activities over the section selected the planetarium before their own appointment has not been about seconds are not seconds into the venue heard to book the pavilion hastily about a thought good behind can continue to book the next pavilion did not think that only about a time inside the really shocking to bring the children to the very good children can not be too small or can no…	[1,0,0]
That day when I went to theShanghai Astronomy Museum in Lingang, the clouds were thick and it was drizzling, so I flew up in the gap between the rain and the stopping rain to look down on the planetarium, which is also quite interesting and has a variety of displays of astronomical knowledge in various forms. It's worth going to theShanghai Astronomy Museum, which is not crowded during non-holida…	[1,0,0]
In addition to the road is far to pick fault Shanghai Railway Station to take line 4 inner circle Century Avenue transfer line 2 Longyang Road transfer line 16 Dishui Lake Station line 16 from the first station to the end of the station to drive about 1 hour must find a seat or stand really tired museums are best to go early in the afternoon at 4:00 pm on the closure of the Planetarium tickets in…	[1,0,0]
Planetarium is very suitable for children to play cards interstellar exploration of the theme is especially suitable for boys film immersive, but must come three days in advance to make an appointment or do not see to be disappointed I want to complain is the Milky Way supply station juice 18 a bottle of spaghetti is bolognese three broccoli set meal looks very much like the big baby supplements	[1,0,0]
The cool universe is cool. No one doesn't like the universe. Finally, the ticket to the Astronomical Museum is also a punch place with friends who have been thinking with friends for a long time.I just feel that it 鈥檚 two or three hours. I can science to popularize that there are many places that are suitable for taking pictures. There are many interactive designs to visit the restaurants in the …	[1,0,0]
Summer holidays with children to Shanghai must come to the place than Disney comfortable much more than the whole area is air-conditioned very comfortable but need to book in advance in the public number of WeChat above need to fill in the information in advance can be booked on the advice of the show are also booked on the inside there are suitable for children's demonstration as well as timed e…	[1,0,0]
Planetarium Thursday brush in order to first time into the museum 830 on the door queue in front of us is about 40 people around 930 began to enter the museum first security check bags and then brush ID card children brush face into the museum haha into the museum and hurry to book the fly over the Milky Way tense and exciting me and my teammates smooth appointment to 1130 of the 4 did not have t…	[1,0,0]
Lintang, we are coming on the way, it is still relatively blocked and may come out on vacation	[1,0,0]
I've been trying to get tickets for a month and I haven't been able to get any. I mean, they're all being sold to scalpers, right?	[0,0,1]
It can be said that in terms of hardware facilities, it is very worthy of bringing children to play the three -story three -story solar system on the first floor. Let us go shopping for two hours and watch it repeatedly, but I must deduct a star.That's a bad packaging that is a kind of packaging.	[1,0,0]
In mid -June, I made an appointment with my friends that although the Shanghai Astronomical Museum was raining that day, we still drove for more than an hour. After all, we have a good parking lot when the reservation is quite rare.There are several exhibition halls in the hotel exhibition. We have a little nervous time in the afternoon.	[1,0,0]
There are several floors of exhibition content we are from the ground floor slowly upward stroll address is a bit remote, but from the underground station is quite close to the weekday to come to not a lot of people I think this place is still a very meaningful place inside the display is also very good-looking ticket is also very cheap adult is 30 yuan students can be half-price it is strongly r…	[1,0,0]
I've been trying to get tickets for the Summer Planetarium.	[1,0,0]
The second card planetarium is very shocking light and shadow visual feast of the universe space planet has innovative knowledge each time from the opening time to stay until the closing time to be reluctant to leave the film is not recommended to see the end of the head!	[1,0,0]
If it is not badly grabbing tickets, you can first say that the ticket grabbing can avoid the rest of the rest and the winter and summer vacations. Try to avoid it.The small projects are really difficult for everyone to give about one project speed and luck. I grabbed that if the theater companion grabbed the museum of the martial arts and the sun.It is very beneficial to see the big earth and in…	[1,0,0]
Take your child to see, but you can still buy tickets too far. In fact, not so many people experience	[0,1,0]
The exhibition content of high -tech sensing visual shock and interactive experience projects also have more professional knowledge. If you need to be good -looking, you can exhibit the highlights all the time.The stimulus is obviously that the dining in TIPS is a simple meal as a pizza and a drink coffee ice cream	[1,0,0]
In the Guanghao sky to feel the operation of time is worth coming to the trip we saw two films a pay 40 a time travel is too board orthodox is not very good to see and hope for free if the theatre is too childish is also very disappointing, so in fact, do not pay too much attention to the film did not snatch also do not need to be unhappy to eat as far as possible to bring their own we spot point…	[1,0,0]
After six consecutive days of grabbing the official website, the so -called celestial exhibition website can not grab the ticket at all.After grabbing the so -called fair purchase, it is to wait for the three minutes to be robbed by internal operations? I can't grab the ticket every day. Why is there a bunch of tickets in the hand of the ox?	[0,0,1]
Grabbed a long time finally grabbed the tickets too difficult children today especially excited to enter the planetarium very seriously one by one attractions to see down the first home to understand the interrelationship between the earth and the sun and the moon very image children also memorable absolutely can help classroom learning last to space super realistic this grade of the place is def…	[1,0,0]
Traffic far is really far underground ride for almost 3 hours exhibition content home once you go in is a great sense of the Earth visual sense of shock interactive experience is only one day can only book a project is really too little exhibition highlights ball screen theatre experience is generally not recommended catering can bring their own bring it summer children are too many to participat…	[1,0,0]
The planetarium that everyone says is worth a visit when you return to your home country is really worth the trip. There are more practical experiences here than in the cosmos, and it's also very interactive, so it's good for girlfriends and couples.	[1,0,0]
This Astronomical Museum must make an early appointment to visit the design of the first -class Oceanic Museum in the environment. The design is also quite magnificent and very good. A parent -child experience from the subway station for about 101 minutes. There are signs reminders on the way to get on the way.I feel that the ice in the museum is also particularly delicious. If you have a baby in…	[1,0,0]
You can only buy tickets for the afternoon, and the total tour time is only 3 hours, so it's impossible to book tickets for extra activities, so we suggest that if you need to have fun, you should choose the morning ticket. We highly recommend the Earth Ice Cream and the Moon Ice Cream, which are very tasty, though a little bit expensive.	[1,0,0]
If you have children at home, you must come here once a year to explore the never-ending universe where you can experience the mysteries of the universe visually and see how black holes devour asteroids with shadow simulation, an immersive and visually stunning experience.	[1,0,0]
The world's largest planetarium ordinary life in the universe of romantic encounters in the hot sun to hit the long-awaited planetarium holiday hard to find a ticket to choose a weekday to feel that there are still a lot of people in the museum tourists are basically with children to visit the study, so I feel that if more entertaining and interactive will be better museum casually shot are very …	[1,0,0]
Filom went to theShanghai Astronomy Museum to experience a space odyssey booked for a long time, but even so, because I did not do the homework missed the ring screen theatre and the children's playground next time, be sure to rush early if non-holiday or double holiday, it would be better, the overall ambience and the content is still pretty awesome, I immediately thought of Kubrick's space odys…	[1,0,0]
CardShanghai Astronomy Museum tickets three days in advance of the public booking need to point hand speed to buy a good ticket to continue to buy the canopy film otherwise you can not see the day of the film in the venue most of the children to bring to learn if the astronomy enthusiasts will be more interested in the personal feel more abstract is not very acceptable venues environment is very …	[0,1,0]
In addition to the location is a bit far other quite good tickets are very cheap adults 30 students 15 car park is not expensive if not interested in astronomy do not go also strike a bit of basic knowledge to see the better museum also have artificial explanation can be according to the door of the signage and other explanations of the teacher is too many people do not have a headset rely on the…	[1,0,0]
Last year I planned to come recently just have time to set the alarm clock to grab tickets successfully unfortunately did not grab the film tickets especially suitable for teenagers to visit and I just think it looks good awesome amazing to be smoked a little bit from the city is relatively far away from the best car to go to the traffic is not very convenient although it is said to be the larges…	[1,0,0]
It is very convenient for the exhibition hall to drive a lot of parking spaces or Metro Line 16 in the parking lot near transportation or Metro Line 16.The atmosphere is great 1F home exhibition hall. Many people wait for the waiting time to take net red back photos in front of the sun. It is very necessary. In fact, there is a film corridor.The Tips leaping Galaxy is too difficult to grab the su…	[1,0,0]
A good place to walk the children in the summer holidays to go to the sea to play friends can go by the side of the planetarium these two places are not far away from the taxi starting price the only difficult thing is to grab tickets three days in advance in the small program to start grabbing the most important thing is to grab the tickets need to kill the Planetarium has a total of three thema…	[1,0,0]
Shanghai Astronomy Museum children can go to hit the place is relatively far away from our Baoshan drive over to the past also takes 1 hour and a half to see the overall down to 4 hours almost we grabbed the afternoon session of the Leap Galaxy must be entered in advance good information can not be more than 3 people also ate the planet ice cream is the best to stay over there for one night Haich…	[1,0,0]
So far, the largest astronomical museum in the world is also the attractions of Shanghai's compulsory check -in. Whether from the venue's aerial viewing perspective and the plane building vision, the summer solstice of the Summer Solor Ocean Channel is quite significant.Over time, the light spots move the location of the summer solstice at noon. The sunlight in the periphery of the ball theater c…	[1,0,0]
Highly recommended and well worth a visit half a day is not enough for a weekday afternoon is still a lot of people worth it	[1,0,0]
For the universe we are as small as dust the road of exploration never-ending how wonderful and incredible friends asked me how to get tickets no shortcuts at 9:30 honest squatting morning show seconds are gone do not be discouraged to continue to grab the afternoon show the effort does not fail the ball screen film tickets and the Leap Milky Way is also the same jam quickly adhere to the content…	[1,0,0]
The largest planetarium on the earth comes from the cosmic extreme	[1,0,0]
Finally clocked the planetarium just opened when really super-hot while the Dragon Boat Festival the day before the children happen to be the morning after the examination of English on the direct departure of the underground to the past almost one and a half hours to drive is also almost that or choose the underground travel almost a little into the I think basically are on the ground floor of t…	[1,0,0]
The movie ticket is really too difficult to grab the things that will go again and again, it is expensive and unpalatable or self -sized	[1,0,0]
The second time I grabbed the Dragon Boat Festival several tickets can only be said to Thai lucky spicy Museum of science and technology content deep but from the home of the theme from the beauty of the feeling of the vastness of the universe and the depth of the human small change of the Earth and the bright Milky Way beautiful to move the eyes of children mainly to figure out a fresh if you ca…	[1,0,0]
Traffic arrive early there is still a parking space 7 yuan it exhibition content our child is still relatively small but wherever there can operate he wanted to try as a parent think it is also very important to cultivate interest weekend tickets is really hard to buy weekdays when we went to a lot of space we basically lunch out and went to the surrounding area of the kayak paddle after all, a s…	[1,0,0]
In addition to the far feeling there is no drawbacks to the museum on the way to because it is too far and the weather is too hot originally in a very agitated mood, but from the beginning of the museum into the museum of the design of each museum is very subtle on the road can be found everywhere in the form of a small story machine interactive mode of the form of a variety of visitors to a vari…	[1,0,0]
Three days in advance of the public number 930 grab tickets in advance can add a good personal information 1000 grab movie tickets personally feel that the film is very boring sound picture of the hypnosis but the film dispersed to hear a parent to the children said that this film can be seen out of the philosophy of life to forgive my ignorance did not see what the philosophical individuals for …	[0,1,0]
Today, I punch card with my friends to check in Shanghai for the first time. I have been listening to my colleagues for the first time. I have said many times. I have no time to work at two o'clock every day. Today, we will visit the next morning class.A lot of things feel really amazing and incredible with children. You can take him over and take a look.	[0,1,0]
It's great, although it's terrible to get tickets and queue for a long time to enter, but the interior of the pavilion is still a special surprise, the layout of the home is very much like the spectacular children, although only intermediate, but also able to walk down the whole journey is relatively boring a little bit of children are not yet able to understand the universe, although it involves…	[1,0,0]
First of all, the weekday people are too many too much on-site experience is too poor public simply not so many tickets ah secondly, I feel that the children under junior high school to come in vain to see the waste of understanding!	[0,1,0]
Address location is really too far to drive over an hour and a half feel like going out of Shanghai car park is quite big is to go late recently gone to walk a little bit inside the scene is still very shocking children very much like to borrow a voice guide think quite necessary after all, we adults do not know much suitable for children about 10 years old to my 6-year-old feel still too young i…	[0,1,0]
The Astronomical Museum where it goes in May is all people who come and take pictures on the weekend. The air -conditioning inside is really afraid of cold. You can bring a jacket. There are few people in the museum.If you are not afraid of trouble, you can take your child to take a picture too young. Take a picture and watch the flowers.	[1,0,0]
The location of the Astronomical Museum is a bit biased but the overall visits experience	[1,0,0]
said tickets are difficult to grab easy to grab a weekend ticket but people are really too much ah Monday passed completely no one do not come on weekends ah or really experience will be very poor play group is to walk around and go to dinner will not if the theatre is not very suitable for children should not be able to understand the selection of other exhibits it!	[1,0,0]
The Astronomy Museum is really a good place is that the ticket is difficult to grab the things that are not understood every day, but there are still many people in it, but there are several major themes, but several experiences have been dealt with.Go in and introduce that there are very beautiful prices upstairs and downstairs, it is not easy to taste it. You have to taste it for a day. Almost …	[1,0,0]
Planetarium tickets how difficult to buy anyway, we temporarily get tickets to rush to the day in advance in Lingang stay the next day early in the morning to go to the already a lot of people queuing up to go in after what project did not get to the appointment, but the visit to experience a good sense of really beautifully done if you can get a ticket or very recommended to come!	[1,0,0]
Tickets are really quite difficult to grab inside the exhibition activities need to be booked after the ticket check although the tickets are limited to go in after the feeling that there are still too many people in the summer is a lot of research camps for children the scene is really shocking popular science is very strong to rent an interpreter at each point there will be an introduction this…	[1,0,0]
The Shanghai Observatory has finally come to plan for a long time. The Astronomical Museum has finally come to check in. It's not easy to do it on the Internet in advance. Raiders from ticket grabbing to event appointment.Museum recommends that elementary school students have a very good experience. I feel very good to make an appointment.	[1,0,0]
I have grabbed the ticket to grab the ticket. The day after the Dragon Boat Festival, I set up the alarm clock to fill in the information at 9:30 in advance and start the results to the payment session for 5 minutes.The book brush guide saw that someone said that it might be released at 10 o'clock, so I refreshed the applet at about 9:50 and actually showed that there were dozens of tickets in th…	[1,0,0]
Shanghai Astronomy Museum is very hot ratings are also very high so I came to Well so into the door really good traffic jam crowded 1 into the door suggest renting an explanation machine 20 yuan 2 into the small partners with large suitcases remember to go in advance to send luggage Planetarium free to send luggage this superb are on the ground floor hall overall feeling really good 3 is the Univ…	[1,0,0]
Unintentionally grabbed the planetarium tickets then bring children to experience it far is really far to reach are nearly noon so now the museum ate lunch compared to the price of tickets is expensive quite a lot from the home to start strolling up a large planet is quite shocking 1 pm there are activities to book tickets to grab a film similar to the Leap Horizon, but the general exhibition hal…	[1,0,0]
Came here to punch in the content and design is really well done children and adults are worth it	[0,1,0]
A place to linger inside the design is very technological a huge Earth can show the surface of the Earth day and night flowers also built a model of the planets and made a detailed description of the inside of the spacecraft to go inside the visit can learn about the astronauts in the spacecraft!	[1,0,0]
I heard a friend who said it was very lucky to get a little bit and grabbed it in. I made an appointment. I was successful. I thought there was no disadvantage. Although there was a current limit, I actually felt a lot of meat.Special shocking adults can also grow to many astronomical knowledge	[1,0,0]
Anyway, it is to grab the number of it began at 930 every day in advance to who go to the information are filled out the child also counts the latter two pictures are grabbed to the number to go inside the project will have to grab the project called Curious Planet suitable for 38 years of age inside the similar to a small playground also need to record the information in advance or else still ha…	[1,0,0]
Dedicated to spend a day to go to the planetarium repaired soon after the attention to this finally came to hit the card must say Lingang is really far away past one-way is two hours to start the planetarium is really very beautiful I also grabbed a place to leap over the Milky Way, but far less than the expectations to go to the majority of the people read the reviews before they recommend even …	[1,0,0]
TheShanghai Astronomy Museum is really more remote this time happen to come to play in Haichang when it goes along to visit the public number in advance above the booking of the self-feeling is still very good about the 9:30 opening tickets did not imagine that difficult to book the afternoon ticket booking in the morning can also go in the feeling of a very user-friendly gate also has a few gate…	[1,0,0]
From the city Nanjing Road Pedestrian Street to the planetarium by underground is about nearly two hours must be booked in advance inside the project or not play anything we booked late so can only take a look at the inside of the furnishings of the things can not be experienced leaping over the Milky Way said it is the strongest planetarium, but my personal experience is not very good may be mor…	[0,1,0]
Overall quite good to see a lot of authenticity is very rare, such as hundreds of years ago the book crater I was drawn a non-working Saturday to go to all say it is difficult to book some appointments for a week I feel okay 9:30 row to go to the public booking can be in addition to booking tickets the rest of me did not participate in what even go a little bit late in the underground floor has n…	[1,0,0]
It can be seen that the company's group construction can not be grabbed the flying project.	[1,0,0]
Getting tickets is too popular. Every time I grab the tickets, I forget the movie tickets. I always get the card.There are still many small venues in the field to make an appointment at 10 o'clock in the morning. It is best to grab it.The Milky Way is the pity that I want to see the most, and the few people have not grabbed a lot of physical knowledge. It fully shows that the children's explorati…	[1,0,0]
The ticket to the Astronomical Museum's rest is really hard to grab this squat this time and adjust the alarm clock and finally grab the child.If the exhibition inside looks good, you will definitely not wait for the child to come again in a day.	[1,0,0]
The heavens of more than thirty degrees let people wait at the door and don't know	[0,0,1]
Take the baby cardShanghai Astronomy Museum 1F into the door huge Foucault pendulum on the left hand side of the home department of the standard primary school science 2F cosmic baby walk through the knowledge base is not enough to see the 3F journey baby again to interest after all, after all, I have seen reports on the news and now a variety of detectors in front of us can also walk into the as…	[1,0,0]
It's really very far away from the city center and sitting far and far away. Then I waited outside and waited for a queue in line.Line in line when you line up at the door, queue in line for more than half an hour	[1,0,0]
Following Baidu Map, it is really difficult to grab it. You can lose the information in advance to get stuck on time. Do not withdraw from the free ticket. Remember to choose when you choose to choose.Re -re -appointment. If multiple adults go with unburred tickets, you can also make up for the on -site votes. It is really difficult to grab the main ticket grabbing method.After being snatched, I …	[1,0,0]
The tickets of the Shanghai Astronomy Museum are finally a little better. Every day, so many people will take children in the morning to bring children in the morning and will go to the first floor to check in the first floor.The scene is like a dream, but it is said to be very good -looking.	[1,0,0]
Fortunately, the union activity is fortunate to call the Shanghai Astronomical Museum. I have never made an appointment before thanking the organization thanked the leaders for not being a professional astronomical enthusiast and scholars who do n鈥檛 know how many homes feel the most grounded interaction.The free small theater is lying down to watch it very comfortable, more or less learned some b…	[1,0,0]
A lot of people who come to visit the tickets 3 days in advance are also divided into a lot of people who come to visit. It is best to come early in the morning and afternoon.It is recommended to play the video regularly during day and night alternation, it is still recommended	[0,1,0]
The votes of the son's Dream Overclocking Museum finally made a lot of money. There are various ticket -grabbing strategies on the Internet. In short, the morning and summer vacation is difficult to enter the parking lot at 9:30.There are also parking spaces, so if you want to stop, you still have a long time at the same time. At the same time, Changlong's appointment about the project in the mus…	[1,0,0]
The Shanghai Astronomical Museum is really a good place, except for the weekend, there is no other on the weekend.	[1,0,0]
The body and mind are tied to the stardust to have come to the planetarium will be more feel human is just a drop in the ocean life sea sea are like mayfly mayfly ticket grabbing strategy Saturday ticket Thursday morning 9:30 to grab Sunday ticket Friday morning 9:30 to grab the dome film ditto 10:00 to grab But the dome film is really not good good bad bad bad bad bad important to say three time…	[1,0,0]
The design of the Astronomical Museum from the form of architectural structure exhibition has greatly exceeded the expected content integration of historical astronomical geography technology exploration and immersion.Time depth experience once recommended parents to bring children to check in	[1,0,0]
Grabbing planetarium tickets is like a game of breakthroughs after grabbing tickets after grabbing film tickets after grabbing film tickets after grabbing exhibition tickets in addition to hand speed probably also need to fight for character and wisdom, so character and wisdom is not enough to burst only grabbed tickets, but it has been very satisfied ah museum is very large divided into three fl…	[1,0,0]
In Pudong Dripping Lake selected a working day did not expect a lot of people a lot of people with children have to take the high-speed rail dragging suitcases to set up three thematic exhibition area home universe journey there are also three special exhibition area China asked the sky curiosity about the planet voyage to Mars internal exhibits are very difficult to book and subject to the booki…	[1,0,0]
On the day of the Dragon Boat Festival holiday, we departed at 8 am in the morning and drove to Shanghai. 199 rushed to Shanghai to visit and visit the Shanghai Astronomical Museum.The ground under the sun is running around and then lined up again. Fortunately, the content of the exhibition hall is really rich and interesting offset our irritability this time.The experience of this trip shared wi…	[1,0,0]
Indeed is the net red museum hard to find tickets early in the morning to go over the museum has been quite a lot of people overall information is very recommended at the desk to borrow an interpreter can let the children visit while listening to the explanation will have gained the overall layout is great interlocking earth shape is very shocking net red sun is also quite eye-catching theme of t…	[1,0,0]
The bad review was given to the second floor and took a meal for a long time. There was no order for a long time to make a sandwich to open the packaging and opened the package. It was cold at all. It was not easy to find a seat.	[0,1,0]
On the first day of the summer vacation, I took the ticket to the Performance Museum robbed by my wife on the first day of the Astronomical Museum. We opened an hour and a half to the Shanghai Astronomical Museum weekend. Many of the people who came.The content of the words is still very rich. I also benefit a lot, but there are too many people to visit the experience.	[1,0,0]
The environment of transportation in Hong Kong, Dishui Lake, is indeed the very beautiful architectural characteristic astronomy related knowledge of the new museum. Various effects on the first floor of the first floor are very good. Various models are very interesting. It is very interesting.Place where	[1,0,0]
Special recommendations, but too small children may not know much about needing parents and moms to keep explaining to them, but in the end, I may not be remembered. I do n鈥檛 remember how much or bigger children to check in the underground layer of the Astronomical Museum. There are restaurants to eat.The three -storey restaurant door is not as high as the ice cream on the third -floor restaurant	[1,0,0]
Very far from the day back and forth for fear of not being able to shop specially stayed a night in fact, the inside is not too big to shop two or three hours will be enough car park from the gate to the door still have to walk a little way to the entrance of the serpentine queuing security about half an hour dome film bad reviews on a few clips cobbled together the exhibition of the course each …	[0,1,0]
Finally snagged a ticket to the planetarium known far and wide, but did not snag a ticket to the film according to the experience of friends told me not to drive to so 5:50 in the morning to go out at 9:20 finally arrived at Dishuihu underground station is not easy to get in the door to the child first rent an explainer this must have Netflix hit the spot too many people too long queue I was a wa…	[1,0,0]
Finally determined to run to Lingang to grab a ticket is another job to see the RP fortunately squatted less than a week to grab a ticket in the afternoon section of the transport ticket page has a car park information Shanghai High School has a free car park all day, but it seems that the residents nearby will also be parked in the car park, which is already not much space for the car park even …	[1,0,0]
The pavilion that was very difficult to work before is still a good working day. The advantage is that the movement of the venue of the venue is quite reasonable to visit it.Each knowledge point has experience facilities to help further understand and understand 3. Although the epidemic is liberalized, there are still some machines that set up some antibacterial solution.It is convenient to set u…	[1,0,0]
The traffic was selected for the last day of the Dragon Boat Festival. Drive the car.Let her go again and be interested in astronomy.	[1,0,0]
The biggest astronomical museum on the surface that is difficult to find on the surface finally followed the unit with the unit and learned the long way to open the bus for a total of 5 hours.There are still many people who have been working on working days because we are group votes, so we cannot make an appointment for some projects through personal information. Unfortunately, I am not an astro…	[1,0,0]
Remember theShanghai Astronomy Museum half-day tour of this place used to be really far away round trip 5 hours of travel Fortunately, there is a place on the underground to ease the feeling of running around very out of the film aesthetics online to appreciate the mystery of the universe and the vastness of the earth in this place tiny not worth mentioning can also be a lot of philosophical unde…	[1,0,0]
My friend helped to grab tickets and finally came to the astronomical museum that was thoughtful every day. The number of people every day is limited, but still the three -layer space or a relatively large layer of the people's exhibition hall mainly introduces the planet comet meteorite of the Sun Galaxy.The knowledge reserves of aspects have greatly improved the second floor. The second floor i…	[1,0,0]
The Astronomical Museum is located in Theastronomymuseum1Location. The beautiful environment of the highlights of the highlights of the beautiful 2 exhibitions near the Diaoshui Lake in Lingang, Pudong is the greatest fun here that can bring you and children from the Chinese mythical son -in -law to make the sky, the Tianpan, and the enemy.Not tolerate the primitive water of Egypt, Indian Brahma …	[1,0,0]
The architectural design that is very worthwhile to go to the Astronomical Museum is great. The entire venue route does not repeat the visit. Just follow the route to visit the full museum and then go down from the circular runway of the center of the building.Recommended a variety of rice is really like a fast food on the plane. The content is very shocking in terms of knowledge and experience. …	[1,0,0]
The ultimate romantic starry sky from the universe is immense and never-ending exploration of the morning get up early to take a taxi to the planetarium only 8 o'clock in the morning to line up to the first batch of the queue to enter the museum because the museum's performances and activities must be in order to book the museum into the museum the first time on a date to leap over the horizon ch…	[1,0,0]
This planetarium is more suitable for older children to go and to be interested in astronomy inside a lot of people I heard that it is quite difficult to book tickets I was organised by the unit to go so I just heard that the ticket price is not expensive 30 yuan a planetarium is actually really an astronomical research museum in use, so the display of the more complex things to the younger child…	[1,0,0]
Pretty good squatting to grab tickets if basically can be grabbed but the ball screen theatre is really difficult to grab squatting can not grab inside the things are still pretty good is too many children during the holidays noisy and a lot of experiential equipment are in the!	[1,0,0]
In the blink of an eye in last year's birthday, this year's birthday is coming. Hahaha, I spent the year, and I have seen it for a long time. I have been paying attention to it for a long time. It is a long time to make an online appointment on the first floor.Such near the reality and so far, a lot of children who explore the universe are not very convenient for me to be very convenient. Hahaha	[1,0,0]
The end of the universe is Dripping Lake ʕˑʔ Transportation can take the underground to the end of the station Dripping Lake walk 800 metres to the arena out of the station there are solicitors black car about 2 yuan a person can be sent to the Planetarium underground station out of the station there is the Jingdong convenience store and a small restaurant in addition to the eyes of the other as …	[1,0,0]
After unremitting efforts to finally grab the tickets working day to improve the success rate followed by 10 o'clock to grab the dome film tickets failed to pick up two separate seats in the afternoon exhibition tickets need to be admitted to the museum on the same day can only be reserved for one person can only be reserved for a variety of speed of hand space fans to achieve the pilgrimage to t…	[1,0,0]
I grabbed the tickets online at the right time and got the tickets and the film tickets, it's a real struggle, the museum is divided into three floors, a very large model of the Earth and the moon in the same proportion, really super shocking film is not worth the ticket price, the dome film has a lot of places have a telescope exhibition about a telescope to go all the way over there, thinking t…	[1,0,0]
The venue is not big 23 hours can stroll through the super crowded entrance also need to queue for 30 minutes the whole experience of the venue is very general may be the most outstanding only to enter the door of the sledgehammer more content are some light and shadow effects the ground floor need to book the project is simply too pitiful queuing up to run into the just to see a starry sky top o…	[0,1,0]
Tickets and movie tickets grabbed by Matthery are honestly looking forward to finding that my knowledge reserves are not worthy of the Overnight Museum. It is too high -end to understand that the ball movie is lying down and watching the sky.I can only look at the leopard in the manner. For most people, I do n鈥檛 recommend children to come to see children. They just come to see what knowledge can …	[0,1,0]
Planetarium is really great in addition to the far card point to grab tickets early in the morning out of the car can be parked in the nearest car park and then the first batch into the museum 9 o'clock on time to grab the museum project project most of the items suitable for children to visit carefully if half a day is not enough you can bring some of their own food museum also provides food and…	[1,0,0]
Traffic can drive to the car park on weekend afternoons there is still a place for parking fees are still quite cheap exhibition content educational and entertaining inside the story card machine to take pictures also out of the film exhibition highlights Netflix Earth ice cream is matcha flavour the moon is black sesame flavour more like to eat the moon tips public number can be booked to grab a…	[1,0,0]
Far is really far fun is really fun venue inside the parking space is not much but also arranged next to the parking place I was early in the morning to go to the pavilion air-conditioned full of a lot of scientific knowledge is not very suitable for very young children do not necessarily understand inside a lot of astronautics and astronautical content sky and capsule sci-fi lights and shadows a…	[1,0,0]
TheShanghai Astronomy Museum, which I've been thinking about for a long time, from tickets to the film to Flying Over the Galaxy, all grabbed tickets successfully and perfectly!	[1,0,0]
In March, the school team organized a lot of bus to go to the Astronomical Museum in March. It seems that many of the school teams on the day of the school.It seems that some manual explanations are not clear whether it is extra toll catering.	[1,0,0]
After thinking about it for a long time, I finally got to the Ocean Museum on Children's Day. I really have the type of internal facilities I like.The museum is not enough for a day to interact with a day before going to the parking space.	[1,0,0]
Human beings are small, but humans are working hard to explore the endless universe looking up at the starry sky to find the common guardianship of life. Finally, the Astronomy Museum is not so difficult to make an appointment.The good interior view is the most like -like, and the small device in Aurora prefer the interactive device. It is good to make an appointment movie. It's a bit regrettable…	[1,0,0]
Planetarium tickets generally three days in advance can be on the official website about 930 open tickets have to grab in fact can be grabbed before grabbing the ticket remember to enter the identity information in advance or else the weekend tickets will soon be over exhibition highlights in the pavilion of the Earth and the moon and other very shocking summer with the children can rise a lot of…	[1,0,0]
It is said that the WeChat mini program purchase tickets actually grabbing	[0,0,1]
Here, I watched the starry sky that will not disappear. She is difficult to find an appointment for an appointment exhibition.	[1,0,0]
Planetarium is really very good but there are a few things to complain about first of all, the distance is really too far away from the city at least 2 hours away from the city museums in other cities do not put so far away simply out of the city In addition, tickets are also very difficult to grab suggest that the improvement of a total of three museums is really very good for students who are i…	[1,0,0]
TheShanghai Astronomy Museum is an unforgettable place with a wealth of multimedia facilities providing a wealth of scientific knowledge and audio-visual experiences that leave a deep impression There are many great places to take photos and record memories For children, the Planetarium is a great place to both play and learn, where they can explore the mysteries of the universe, while at the sam…	[1,0,0]
The Shanghai Astronomical Museum is an unforgettable local museum with rich and diverse multimedia display to bring the ultimate audiovisual enjoyment. There are many good places where you can take pictures and punch cards.Finding fun here is a place to play and a chance to learn for the children.The Astronomical Museum provides a variety of experienced items suitable for people of all ages to ex…	[1,0,0]
Far is really far only to grab Saturday afternoon tickets so 2 o'clock to the film tickets really can not be grabbed and the number of Saturday shows are also fewer to go in there are a lot of need to make a reservation the first time to go do not know and in the afternoon to go in can not be arranged only to casually look at the scene is really beautiful and a lot of people to take pictures, but…	[1,0,0]
Fun very much like the design of the inside has a feeling of walking in space but I personally think it is not very suitable for very small children to see down a circle some knowledge is quite difficult to understand incidentally do not go to the first floor of the restaurant to eat ah you want to eat on the ground floor of this pork chop rice rice with fake!	[1,0,0]
There are three pavilions with mini space capsule is the Expedition Pavilion, but the crowd is particularly crowded did not shoot the effect of the exhibition highlights of the photo study for children sci-fi beautiful traffic traffic to do the 16 line to the end of the head is too far away ah to the East China Sea 80 kilometres from the city of the fate of the Tips picture embracing the sun	[1,0,0]
Luckily drew tickets to the planetarium before the doors opened to queue up the first batch into the museum is very worth seeing a museum if you seriously look at the feeling of a whole day is not enough the more you look at the more you feel that you lack of culture a lot of science can not read here to remind you can properly bring food we thought we could not bring so did not have anything to …	[1,0,0]
Summer with children to play the card can play a day place indoors will not be sunshine key children can learn a lot of fun knowledge big friends will also be more or less gain the only regret is that you can not see the ball screen film by themselves through the small program can not be booked online to see are scalped tickets a lot of small museums need to make a reservation, so want to come to…	[1,0,0]
Not as good as I thought the experience of the first floor of the charging socket for mobile phone charging for more than half an hour did not charge into a lot of electricity the third floor of the relatively normal inside the food is not a lot of snacks are very expensive to go all the way to the past also did not play what closed the museum may be because of the remoteness of the place, it is …	[1,0,0]
It's a good value for money.	[1,0,0]
It's far away, but it is still worth visiting astronomical geography, the most vivid image is lingering and lingering, the only thing that is forgotten is that many additional venues are clearly reserved, but because a person can only book once a daySeveral visitors came several times that most of the parents were pricing with their children's restaurants, and there was a chicken wings that did n…	[1,0,0]
Location Dripping Lake is really too far down to walk 15 minutes or take the bus facilities free bag storage food expensive and not good in order to take pictures to commemorate can try the exhibition hall has a route to play cards small activities can also find the story machine is also quite interesting exhibition hall rich in content there are exhibitions to be online booking you can pay atten…	[0,1,0]
The management and management of the Shanghai Astronomical Museum really knows that humanity tickets must be reservation three days in advance to make an appointment for three days in advance to make an appointment for free experience items in the venue.Even if you grab the tickets for a day, you can't finish all the time because the movie did not grab the experience item, then you have to come f…	[0,1,0]
In the applet, the ticket and movie ticket were grabbed in the applet in advance. In order to avoid the peak, the weekend specially asked for a long time on Tuesday to go to the Astronomical Museum that I thought about it for a long time.It is very convenient to see the traffic in the Observatory in about a minute. You can see the science and technology sense of the Astronomical Museum in the Ast…	[1,0,0]
It is very worthwhile although it is far and far away, but this is the world's largest astronomical museum in the world. It is worth a total of three main exhibition themes to visit one by one.And the earth can suddenly think of a lot about the universe just like dust.	[1,0,0]
Shanghai Astronomy Museum is really too hot a common weekend ticket is to rely on punctual seconds to fight the hand speed to snatch two tickets down the underground across almost the entire city of Shanghai to the Planetarium, but a limited number of tickets every day to reserve and the advantage is that the number of people visiting the museum in a period of time will not be too many to visit t…	[1,0,0]
Before a very hot museum now weekdays is still relatively good to get an appointment in downtown Shanghai about one and a half hours by car about the journey is really quite far can be to Suzhou, the museum car park is not big to come early okay good in the surrounding car park is still quite convenient because it is a booking system of real names to enter the ID card can be swiped this point is …	[0,1,0]
Finally the planetarium 3 days in advance card point to grab tickets to grab tickets to grab the dome film tickets and then a variety of small exhibition hall tickets in short to go once is a variety of technology to grab tickets inside the air-conditioning is very full of children, it is recommended to bring a piece of clothing exhibition hall is relatively large to walk around if 2 hours is eno…	[1,0,0]
The exhibition halls are beautiful but you need to make a plan in advance and go as soon as they open or else the items that need to be booked will be full and you can go again.	[1,0,0]
Today went to theShanghai Astronomy Museum booked in advance to play only one project but also left me a deep impression of an almost film I deeply felt the vastness of the universe and the smallness of man will really open up the mind and then there is a sun spot is everyone to take pictures must hit the spot there are also a lot of parents with small children to go to the learning knowledge of …	[1,0,0]
The first thing I had to stare at the mobile phone in the morning was very happy to buy 2 tickets to grab the ticket. The first thing was to buy the ball -shaped screen inside. The ticket was too shocking.If you make an appointment, you can鈥檛 make an appointment. The museum with the object is very large. You can walk well and walk well. There are ice cream. It 鈥檚 delicious. It鈥?s beautiful.	[1,0,0]
Very interesting place although a little far from the Shanghai railway station to take the underground there almost 2 hours time but do a good job in advance of the strategy to go in after all went very smoothly stroll photo eating earth ice cream experience want to experience the project unfortunately each time can only a feeling of the next time you have time to come back to the second brush of…	[1,0,0]
The Shanghai Astronomical Museum, who was thinking about the Dragon Boat Festival, finally successfully punch -in mini -programs to buy tickets in advance from Hongqiao's hotel for two hours, and finally arrived at noon to open a four -hour astronomical exploration journey from Fu Ke.Starting starts from the starry sky door of the homeland through the sun, moon, and stars that explore the solar s…	[1,0,0]
Very worth seeing and girlfriends with children to go into the two of us is a wowza expression is really too beautiful to go to the exhibition halls have gone around the value for money also specially to carve a commemorative coin is really very meaningful trip children are too young so not quite understand it but well adults happy it is good!	[1,0,0]
This museum is really worth going to go to it, really super beautiful, casual, it is very beautiful. I learned a knowledge here.After graduating for too long, otherwise you must study hard	[1,0,0]
It is really far, far, far away from the place traffic a day in advance in the next booked the hotel in the morning to wake up and start driving 10 kilometres at that time into the park is not a lot of people next to the car park is very big cool all kinds of planet little Guiyuan finally brought her to the twisted and bizarre process of grabbing tickets I can only say that I did not see the film…	[1,0,0]
The official website grabbing tickets is easier to grab tickets and movie tickets at the same time, so that the Earth Star Sky Sun Moon, which is worthy of a long distance, is more shocking. Visual appreciation is more attractive than astronomical knowledge.I don鈥檛 understand the awe of the mystery of the universe.	[1,0,0]
From the westernmost Puxi to the easternmost Pudong drive fast 100 kilometres at 10:30 in the morning before arriving is really too far throughout the venue is very large main three exhibition halls fixed time volunteers free to explain the whole while listening to the side of the stroll down 3 hours to be quite tired of a few need to make an appointment on-site in the exhibition of each person c…	[1,0,0]
Traffic is far away, but I feel that it is still suitable for children to go to the science education is better some of the fact that a lot of a little bit do not quite understand the highlights of the exhibition is still quite out of the film of the entire venue route design is very reasonable tips to grab a ticket feel still quite easy to set the alarm clock don't forget on it, I'm about to Sat…	[1,0,0]
You can consider parking about 200 meters of parking tickets for free tickets. Turn the alarm clock and open 5G. Enter the conditions. You can choose the usual ticket without grabbing.Booking the play project you want must fill in the signal inside before entering the museum, which will allow you to explode in place and reservation. You can turn on your journey.The big cubs are recommended to be …	[1,0,0]
It's far away. The subway is more than two hours to the Dishui Lake station to take 800 meters. Fortunately, it is not far from the subway exit.A total of three exhibition halls entered the field for two points.	[0,1,0]
Every weekend holiday ticket is basically invincible. In the end, I bought the ox votes. It feels worthless than the science and technology museum. It is the biggest feeling of the world.There are a lot of children who are in the batch in the batch. Many of the children are very noisy.	[0,1,0]
May 7th to go to theShanghai Astronomy Museum ticket is not difficult to snatch squatting can by the way also snatched the dome of the film tickets after all, so far must be seen on the field is very big or very shocking photo is also very out of the film casually shot are very good look walk around or very interesting children more after all, you can cultivate a variety of interests of children …	[1,0,0]
This planetarium is particularly strong, no wonder it has become a must-play list really seriously look at this is not necessarily the children's tutorials also let us adult elderly have seen a lot of infinite changes learned astronomy knowledge difficult lesson planetarium especially clean and did not hear too much noise this is still a very good point of the big friends of the children can go t…	[1,0,0]
Select the order for the alarm clock for three minutes before you can pay and then the defendant	[0,0,1]
Before you go, you must make an appointment for ticket purchases on the WeChat Mini Program Shanghai Oceanwen Museum. Adult 30 children without ticket purchase. In this applet, you can make an appointment for the exhibition course per person. Each person can only have an appointment every day at noon at noon every day at noon.The 1230 result arrived at the time of the parking lot. It was good to …	[1,0,0]
Crazy version hahahaha I love the interstellar crossing my love planet. I love the star. I love black holes. I love time travel hahahaha.The universe we have observed is already a very early image. The planet that has not been seen is not necessarily that there is no but too far away. The most far away is that there is a museum in the length of Planck.I can鈥檛 digest until the distance from the na…	[1,0,0]
The ticket grabbing experience is not very good. 930 will be lined up at the door to make an appointment for the morning activities of the morning after entering the library. You can only make an appointment for one museum to experience a good interactive experience. There are more staff service attitude. The service attitude is good.After the top floor comes out, it is not recommended for babies…	[1,0,0]
TOEFL went around for a long time. If you look at it slowly, you can go shopping all day. If you have a scientific way to explain it, it is better to try the two -dimensional code guide at the entrance atrium.Those who grab the first time remember that the public account is registered to complete and improves personal information, and then the exhibition item will be open for the first time.Many …	[1,0,0]
The Astronomical Museum is really unbelievable in the world's largest astronomical museum. I envy Shanghai in Shanghai for several days in advance and grab tickets and movie tickets on the official website. Disney must not miss the plays from the Observatory.Good experience, it is recommended that the child is a bit older and then go to my baby. If you are 6 years old, you don鈥檛 have any interest…	[1,0,0]
It's the biggest planetarium in the world, it's amazing, it's hard to get a ticket, it's only during the week, and it's so far away from the city centre, it closes really early, so it's unlikely that you'll go back again!	[1,0,0]
Trekking to the planetarium is really too far too far too far and now the summer holiday children a lot of experience is not good ball screen film is completely unnecessary and not interesting but some of the activities booked in the field I am a little bit interested in however, and booking can not be really convinced to come to the day a total of four museums of the contents of the home of the …	[0,1,0]
There is a reason why tickets are hard to come byTransportation from Puxi to the past is really a bit far, so I chose to take a taxi, but I found that with the traffic jam time and the underground is about the same, so I chose to return to the underground, which is also quite convenient about the same timeExhibition highlightsThe sense of science and technology is full of a kind of interstellar e…	[1,0,0]
I need to make an appointment three days in advance and shouted several friends to help me grab me. It is really worth feeling the vast universe and small	[1,0,0]
Traffic self -driving is the best nearby subway. If you are a bit far away from buses, there are few buses and few tickets. You can make an online appointment system. You can make an appointment to buy ticket exhibition content in the Ocean Museum.There are elevators that can go upstairs to the content of the upstairs. Basically, some of them are astronomical -related. Some of the knowledge in TI…	[1,0,0]
The fare 30 value traffic is a bit far away. It is best to drive. It is convenient to stop. It is convenient to outside. There are things to see in the parking lot exhibition. Many four floors and three exhibition areas.Refers to some knowledge in the universe and changes on the third floor of the universe. The journey is the exploration of human exploration outside the earth. It is worth seeing …	[1,0,0]
It's not delicious for the restaurants that are suitable for elementary school students to go. It is best to say that the best taste is the experience of the cola some experience, but the door ticket is very difficult to make an appointment near the water lake.	[1,0,0]
It is still a bit disappointed that it is a bit disappointed. I hope that the needs of children are compared to many museums that are not friendly to children without their own.They are all about 100,200 groups of knowledge. You can interact with oxen for three days and do not grab the scalpel to buy tickets.Disappointed when you eat that kind of passports, you have finished selling things	[0,1,0]
Super shocking must come to play with small children is better to grab the ticket after the ticket remember to follow the ball star cinema ticket after entering the tube remember to book in time to visit the project in the afternoon can not be booked each time to come to book only a visit to the project estimates that all to see all the visit to come to 56 times to be able to we this time to come…	[1,0,0]
Weekends or holidays must come once the place to book is not easy but really worth it each exhibition hall in fact can be strolled for a long time to take pictures are also very out of the film animation multimedia teaching form is really good both children and adults can be very enjoyable ball screen film but a little bit of a loss at three o'clock half of the show to see the end of the 25 minut…	[1,0,0]
Three days in advance of the public buy tickets recommended to buy the morning of any time to go tickets 30 really very conscientious but the film 40 really really do not recommend feeling everyone fell asleep might as well watch the inside of the reserved theatre ice cream to come or to buy a try overall is still very recommended inside the air conditioning is very adequate	[1,0,0]
2021 the newly openedShanghai Astronomy Museum is located in Lingang Dishui Lake indoor area is very large there are a variety of astronomical knowledge model and 4D film but to be charged separately, but there are other experience projects are free of charge on the day of the museum can be booked only after the hand fast oh very hot tickets adults 30 yuan people students 15 yuan people elderly 1…	[1,0,0]
Let's just say that this museum is really good from the museum to the museum is like walking in the galaxy in space for the vast and mysterious universe know nothing about the universe here but can feel the star traces rolling romantic and shock but grab tickets is really difficult to grab tickets to grab a film ticket is even more difficult to get to the museum everything have to make a reservat…	[1,0,0]
Missed the planetarium for more than a year because the time cost from Suzhou to the past is slightly large has not been a trip is very happy this time finally metro high speed rail underground round trip nearly 5 hours but went to the planetarium the first museum home really do too good directly let me meet look at the picture you know how beautiful entity of the set Earth Moon Mars Jupiter and …	[1,0,0]
Exhibition content into the door there is a very large Foucault pendulum children can observe the columns fell a few exhibitions are divided into three panels in order to go all the way in the universe out of the way to go all the way back after a rest area you can try the special ice cream and coffee recommended for older children to go to visit the study will be a teacher to explain the knowled…	[1,0,0]
Now the weekday tickets are quite good to grab the small program after selecting the ticket to queue for 3 minutes to pay I have not dared to exit the interface and honestly waited for 3 minutes to buy the ticket to see that there are still a lot of remaining is too far from the city centre to drive there is about one hour back to the evening rush directly to two hours it is recommended that the …	[1,0,0]
Fortunately, the tickets for the Dragon Boat Festival are even more lucky to grab the ball movie tickets. The morning is 9.45 people. Many people have to queue up in the first floor of the homeland.The deepest thing is that the ice cream on the second floor of the Fangcie is a major characteristic Earth Lunar Fairy Cloud. All three bought the moon.	[1,0,0]
It's hard to make an appointment three days in advance 930 Public accounts can still make an appointment. The ball cinema is a bit difficult. 1000 starts to get a long car. It takes 1 hour to take a picture.I don't have much interaction, but the baby thinks it is good to say that I will come again with my classmates next time	[1,0,0]
Advance booking in the small program payment can now not just opened so difficult to grab tickets, but the film or do not force it try to avoid the peak holiday season do not ask me how to know the overall stroll down about 23 hours to if you booked some of the exhibition in the pavilion time will be a little longer the overall interactivity is quite strong recommended ice cream for you tasted th…	[1,0,0]
LG's name is that he took his daughter to the Astronomical Museum to open the horizon. As a result, the children did not understand what they were evil. They made up for the astronomical knowledge, but in general, it was quite suitable for the baby to get a cart.There are people who eat and drink, but we brought my own sandwich and planet lollipop.	[1,0,0]
In addition to the distance is completely worth a visit to the home museum is really beautiful star fire bright cosmic depth from the science and out of the two parts of the film are very worth a visit even if just come to stroll on the very good but the planetarium after all, is still the main science and technology really many small children really noisy as well as although the queue to the lea…	[1,0,0]
The Shanghai Astronomy Museum should be the most difficult venue to grab tickets. Although it is a bit far away, it is still more convenient to park. After it is a big Fuci, it is quite shocking to enter the venue.People have risen a lot of knowledge. Later, I went to watch two movies. The Ocean Museum, which is also good in movies, must be squatted on time at 9:30 at 9:30 in advance.It's a bit r…	[1,0,0]
Before the coordinates, I had to grab the ticketing at the Shanghai Astronomical Museum's public account to grab a lot of time. It was very difficult to grab many times. I only grabbed several venues such as the journey of the universe in the universe in the universe of the universe.The theater also has to make an appointment for each small venue. There are a lot of content. It is also worth seei…	[1,0,0]
Traffic in Lingang if from the city is really far exhibition highlights from the homes of the exhibition hall all the way children very much like to enrich the knowledge must take the children to the screen full of knowledge and from the Ocean Park is really close to 3 kilometres to take a taxi more than 10 yuan, but bear in mind that the Planetarium must be booked in advance of the public number…	[1,0,0]
Once the hot planetarium why do I say so? Have not come to want to come and feel that there is no point to see the coordinates of the planetarium in Lingang for most citizens is very far to drive and car over or an hour or so underground to come over the breathtaking novelty of the feeling is not the feeling of the world-class venues well also counted on the card!	[0,1,0]
Traffic from the city is really too far awaytips the first time to grab tickets directly successful but missed the film tickets although the snatched is 1230 pm tickets but the morning can be into the Oh really just booking the exhibition can only be 1300 pm after the content of the exhibition in accordance with the small red book into the door first rent interpreter 20 a and then directly negati…	[1,0,0]
Popular science and earth interaction also understands the universe and understands the children of the earth are very suitable	[1,0,0]
I've been planting for a long time and finally made the trip half a day is not enough to play very suitable for parents and children popular science tour to scan the code has a card route to follow to do the task to visit the feeling is very shocking the exhibition area has interactive route is also reasonable each exhibition area has a staff to guide is the dome and so on need to make a booking …	[1,0,0]
Good romantic place is too far away from the sea Chang is quite close to the public can arrange a two-day tour of the public number pinch point to grab tickets to the film also need to go to the scene to be able to appointment other popular items with the planetarium WiFi booking in the museum there are volunteers in the museum service is quite good to give help ps the museum around the commoditi…	[1,0,0]
Very hard to get a date and very far away but worth it!	[1,0,0]
The Activity Organization Organization of the Unit Six Days is really far away. The subway takes almost two hours to look at it. It is quite shocking that humans are really very small, some content, or very deep.It means that the three bodies will be turned out and then it is just raining.	[1,0,0]
Director of the Shanghai Observatory Secretary's Museum has nothing to do with virtue and unsatisfactory. It is not that the ticket sac and rice bags have not been managed. The tickets are still not well managed.As long as 930 calls, it has been done. Who has been called? I can solve so many businesses and the so -called ticket calls in less than a minute. You want to ask something. Do n鈥檛 want t…	[0,0,1]
I don't know why I haven't got a ticket yet.	[0,0,1]
Booked a day in advance to catch up with the only remaining three places in the afternoon session the next day full of expectations to drive to the world's largest planetarium results in full parking space hard to find a place to park the car is already more than one o'clock to enter the museum, so after entering the museum in the afternoon activities that can be booked all the items were all the…	[0,1,0]
Hey on behalf of the film and flyover tickets did not grab because the booking if the theatre project can only be about a day what all depends on grabbing a circle in the inside around the dizzy location is also very preferred in the kinda!	[0,1,0]
Super hard to buy tickets doubled 150 yuan a set of scalpers to buy finally snatched the tickets ten o'clock in the morning into more than three o'clock in the afternoon out of the time is enough can also be very out of the film is too many people free booking project simply can not be completely about the release of the ticket out of the end of the ten seconds to snatch can not give up to spend …	[1,0,0]
Shanghai Astronomy Museum opened on 17 July 2021 about 2 years ago, my old friends have long wanted to visit this tour good thing this time there are young people to arrange and lead the team also help us complete the booking and communication in advance so that the experience of entering the museum feel simple and smooth and fast he said theShanghai Astronomy Museum occupies an area of about 58,…	[1,0,0]
Weekend reservation can not ticket all rely on scalping for why to see a planetarium also have to rely on scalping each ticket can only be about a project which is to let me come to a few times ah a total of two restaurants a more than a difficult to eat the experience is very poor in Shanghai has been to more than a dozen museums Planetarium experience and irrationality is the worst hope that th…	[0,0,1]
It is convenient to pay attention to the ticket binding by WeChat Mini Program. But why can only make an appointment for three days and then the movie ticket is still waiting for the ticket to see if there is any ticket result.I don't seem to understand too much at one time, but I can also know that some good recommendations can come.	[1,0,0]
Bad experience a day limited to see a project bins are all flying insects do not change the rubbish bags between the floors without escalators only a circle around a circle of stairs and two small lifts next to the lift is also sealed a lift pavilion entrances and exits do not do the obvious ground floor near the first floor out of the first floor into the third floor out of the whole can not see…	[0,0,1]
There is no problem with the exhibition hall itself. There are too many children and some learning groups on holidays.The tourist manual has always blocked the screen and does not show everyone speechless. The experience device is also a child who can't play.Helping the child to seize it, as if to give him a child, why do you want to grab the child? Why do children under the age of 6 look free of…	[0,0,1]
Three days in advance with my classmates, I made an appointment for students on the applet three days in advance that the student tickets were still a bit difficult to grab, so I did n鈥檛 see the subway that took two and a half hours of the traffic to the road. It 鈥檚 a bit far away.There are four layers of the exhibition content of the exhibition. There are four layers of the Astronomical Museum w…	[1,0,0]
Company group building to go to the planetarium is so beautiful traffic parking is very convenient exhibition content like science and technology of the children is very worthwhile to see the planetarium to see to increase knowledge to see a lot of netroots sister card super beautiful earth ice cream is also good green is matcha flavor tickets can be booked in the public number to go in and can b…	[1,0,0]
It is really a bit far from the city in order to avoid running around early in the morning, so I stayed nearby for those who don't like astronomy to consider carefully before coming back to the companion friends who really like the planetarium did not want to!	[0,1,0]
Must be booked in advance must be booked in advance to reserve tickets for the film is well worth watching the journey is really also very far but not past the planetarium can also go by the way to the water drop lake a day time is also enough this sun is also too good to shoot the feeling that they are dancing in the universe they are not in the small like astronomy will find that we're too smal…	[1,0,0]
In mid-April Planetarium and the dome film simultaneous ticket grabbing success to share some tips photos and video dome film condensed footage to everyone 1 arrived before the opening of the parking space is still abundant 7 yuan hours 2 fly over the galaxy need to check the ticket before booking 18 people per show if you are not in the front of the queue of hundreds of people waiting to open th…	[1,0,0]
Very rare children this time a few days early holiday 2 days in advance to book the weather today is also very powerful cloudy day traffic driving to the in the distance feel still quite far car park today quite empty parking space has a lot of advance ticket scanning ID card will be able to enter the arena directly or very convenient arena is very large exhibition highlights optical meteorologic…	[1,0,0]
The planetarium is awesome even if it's pouring rain, a lot of people experience it on the decline!	[1,0,0]
Shanghai Astronomy Museum really can take children to see the first hard to book inside the children like to go to see if you want to go to play a week in advance to book hard to book if the holidays to go is even more limited to the number of people is really Shanghai to take the child to open the eyes of a good place of transport is also very convenient metro bus can be directly to the!	[1,0,0]
YYDS's museum is too far away to drive. It is best to live in Diaoshui Lake for one night.	[1,0,0]
The popular venue has been difficult to ask for a week on the weekend, and it is easy to take a baby to visit the places of the Observatory.Children with strong knowledge come to visit us to go away.	[1,0,0]
Planetarium covers an area that should indeed be the world's largest planetarium in Shanghai on the far side of the but this planetarium to their own inside the knowledge content of a wide range of exaggerated from ancient times to the present day can cover the can not be covered by all the pulling in and added a large number of metaphysics is very flamboyant Planetarium set up the dome of the do…	[0,0,1]
Although it is very far away, it is worth visiting the ID card and immediately booked an appointment for the most difficult to grab the most difficult leap Milky Way. One can only accommodate 18 people. After two rockets, each of them had to sit in two rockets.I started the starry sky that entered the sky and even the bridge that crossed the wormhole. Unfortunately, after entering the museum, eac…	[1,0,0]
The second time I came to the ticket is really hard to grab far is really far to come once can be this time do not have the same sense of surprise when the first time to come as if there is a kind of layer of unchanged feeling there is normal should not come back to the first!	[1,0,0]
It is well worth a visit to the place little friend first time to grab a ticket on the success of it remember to go in after the mobile phone to book a small course we chose is the home of the starry sky theme in the museum to go in is to randomly select the location to lie down on the lazy sofa there will be a spherical screen video to explain the ancient Chinese astrological signs a bit of fun …	[1,0,0]
Very worth a visit we specifically about weekdays to go to the weekend tickets are too difficult to get a date inside the three floors of the second and third floors are in tandem with the display of all kinds of planets a good sense of science and technology and sense of science and technology adults feel like making up for the astronomical	[1,0,0]
Drive from Shanghai heavy rainy days to Lintong people still have a lot of noon parking lots. The parking lot is almost full. It is very exciting to bring children to play children for the first time.I have to recommend it once, but I may not be willing to come for a second time after I have been here	[1,0,0]
Tickets to grab tickets on the public account in advance must grab 9:20 in advance to the entrance of the Galaxy Museum in advance. A good team has been lined up. I ca n鈥檛 make an appointment with the popular leaping Galaxy.When I first entered, the attractiveness was still very great, but the freshness after an hour has passed. It is more suitable for elementary school students to learn a lot of…	[1,0,0]
Last Thursday by chance to brush to the planetarium tickets although it rained but also rushed after all, the opportunity is rare ticket booking when 06 years old free children must be ticked booking or else to the door to make up the ticket still have to queue up ten o'clock to grab the film tickets did not grab but fly over the galaxy project booked because more popular must be early queue imme…	[1,0,0]
Inside is very suitable for taking pictures very out of the film inside there are several different activities each person can only be booked one session per day to book early or else it will soon be snatched up closed also!	[1,0,0]
The transportation is far away and drove for an hour and a half. The high -speed high -speed high -speed high -speed high -speed high -speed exhibition content of the exhibition is still worth seeing the contents of the exhibition.The experience of the movie ticket does not grab the flying Yinhe system, there is no course, not grabbing. It 鈥檚 good to see it. There are too many knowledge points.	[1,0,0]
Really is too far from the city by underground to the past probably used almost 2 hours line 2 to line 16 from Longyang Road to Dishui Lake Terminal out of the underground and then walk 800 metres to the main stadium in the museum guide system is very clear layer by layer to visit can be next to the doorway and the hall desk luggage storage cabinets small pieces of luggage can be put in the cabin…	[1,0,0]
The popular venues to go on Wednesday are particularly many children's special traffic from Dishui Lake Metro Station to take a little way to the way. It is convenient to guide on the road.There are stories about astronomical related things. Some story machines can also scan the code to give a random story. Tips 鈶?have come to the planet ice cream. You have to make a whole earth and another photo…	[0,1,0]
Weekend tickets are particularly difficult to get weekday tickets three days in advance can be arranged but the dome film is very difficult to get tickets very fast lucky to grab a non-astronomical enthusiasts such as me is not much sense because I can not understand the whole thing want to go to sleep the children's significance is even more modest pavilion a lot of places are very shocking it i…	[0,0,1]
Just talk about this event, you can bring your family and friends, especially	[1,0,0]
Just talk about this event in the future have time to bring your family and friends together especially	[1,0,0]
Buy tickets squatting to grab tickets in fact is not difficult to grab in advance to fill out a good ID card information basically a hundred hits, but the weekend children are really more first of all, if you are just bored wandering around really do not need to come so far to see this journey 2 hours to stroll around the museum 1 hour there is not much to eat around the food can only be accepted…	[0,1,0]
For a long time can not get tickets to the planetarium fun full of interactive devices suitable for children popular science big friends to pass the time!	[1,0,0]
The first step to follow theShanghai Astronomy Museum gzh can be purchased three days in advance tickets to visit the ticket 30 a person after you can buy a dome theatre movie tickets 40 a person the second step to the exhibition of the course need to enter the museum after checking the ticket to book a favorite project such as the Leap Galaxy Theatre to enter the museum before the personal centr…	[1,0,0]
How to say that I am a person who does not like competition contains all aspects of competition so for the venue to grab tickets for this kind of thing I really do not like theShanghai Astronomy Museum is really quite far back and forth several metro lines finally arrived at 12 o'clock in the middle of the day it is difficult to grab the outside of the tickets and the main film tickets but can no…	[1,0,0]
It's too difficult to buy a ticket. It's hard to make an appointment.	[1,0,0]
Too hard to buy tickets too hard to book many pavilions did not go in the universe is very good recommended	[1,0,0]
Super super -stick experience ball cinema must feel the next entire science and technology, the Astronomical Museum experience interactive learning and playability is very high, very high.We are even more surprised that the power of technology is very very recommended. It is worthy of going to TIPS. Remember to make an appointment for tickets and movie tickets in advance	[1,0,0]
The Shanghai Astronomical Museum is one of the famous astronomical popular science venues in China. It is located in the Lingang Avenue Pavilion of Pudong New District, Shanghai. There are various activities such as astronomical science exhibition science exhibition science exhibition astronomy observation and other activities in Shanghai.Facilities are full of exhibits and rich science. It is su…	[1,0,0]
Shanghai Astronomy Museum is one of China's famous astronomical science museums located in Pudong New Area, Shanghai Lingang AvenueThe museum is equipped with a variety of activities such as astronomical phenomena exhibition astronomical science exhibitions science lectures astronomical observation, etc. It is a combination of science, education and entertainment in one of the integrated venuesTh…	[1,0,0]
It is said that it is difficult to grab the holidays and it is difficult to find someone on a fish to grab ticket tickets to add a movie ticket to turn over a few holidays. You can go to Dishui Lake to eat and drink.During the period of clean epidemic, many exhibition halls are not open. I am not interested in astronomy, but many children seem to be a good choice. The service is very polite and p…	[1,0,0]
It is said that the ticket is very difficult to grab the holiday is even more difficult to find someone to grab a ticket on a fish tickets plus film tickets to flip a few holidays nowhere to go to come to Dishui Lake to eat, drink and stroll in order to let the child we can only cut the meat of the arena is very beautiful and very clean during the epidemic a lot of exhibition halls are not open I…	[1,0,0]
The place I went to before was over at Dripping Lake and the traffic and stuff was actually pretty convenient but it was pretty hard to predict.	[1,0,0]
First of all, the venue is less than the Museum of Science and Technology and the Universe Pavilion is clearly written in the first floor but the first floor is only the exit and the exit is not allowed to go in asked the volunteers found volunteers even the entrance to the Universe Pavilion do not know where the last or call the customer service lady said that there is a staircase from the home …	[0,1,0]
Very good to visit the venue for four hours, I have no time to go outside the venue and B1, I do n鈥檛 have time to watch it, I still have to grab the morning field, but it 鈥檚 really difficult to grab us in the afternoon, but at 12 o'clock, let us enter.There are not too many people. In the afternoon, it is a little open appointment to scan the QR code to log in in advance and lose the information …	[0,1,0]
Very good stroll four hours did not finish strolling outside the venue and B1 do not have time to stroll suggest or to grab the morning session but it is really difficult to grab we are the afternoon session but at 12 o'clock also let us into the I do not know whether it is today's rain is not too many people relationship afternoon is 1:00 pm open booking scanning two-dimensional code to log in b…	[1,0,0]
Traffic from Line 16 of Longyang Road to Di Shuihu Station and then take a kilometer one kilometer to reach it. It is convenient for TIPS.You need to apply for a security check for a project before you can apply for a security check. You can get about the daily limit number of the WeChat sharing number of the Ocean Museum. For example, we are going to go to the 830 morning in the morning.The anci…	[0,1,0]
At first I thought it was just a place for a child to science popularization, but after I came in, I found that the very powerful Observatory watched the movie very good to combine the history of the history of physics and chemistry. Be sure to watch this movie.But I can understand that parents can watch it for a day	[1,0,0]
At first I thought it was just a place for kids to learn about science, but after I came in, I found that it was a very powerful planetarium. I watched the film, which was very good, combining physics, chemistry, life sciences, history and archaeology. When you visit, you must remember to watch the film, which is worthwhile because of the amazing content of the knowledge in the museum, but it's e…	[1,0,0]
By the way, there are many activities in the Astronomical Museum of Picking in the Kaishi Lake. There are many activities to make appointments in advance. It is recommended that you must do your homework in advance and make an appointment in advance.A lot of knowledge and profound knowledge, I don鈥檛 understand, let me feel my ignorance	[0,1,0]
Come to Dishui Lake ride by the way card planetarium museum has a lot of activities to be booked in advance, including the ball screen cinema suggests that you must do your homework in advance to book in advance, or else it will be a lonely There are also a lot of activities for the children of parents to pay attention to the public number of the astronomical knowledge of the profound many do not…	[1,0,0]
The main exhibition area Home Park displays the birth of the earth evolution and development of the earth's solar system, including some planets meteorite display Cosmic Zone displays the history of the evolution of the universe can be interesting and fun through the form of some of the esoteric astronomical knowledge of the Journey Zone displays the course of mankind's exploration of the skies t…	[1,0,0]
Life is more than just an inch in front of you there are stars and the seaShanghai Astronomy Museum a place with the vastness of the world standing there to feel the long river of history to feel the vastness of the stars from beginning to end there is a feeling of a drop in the ocean every day busy you think that the sky is a big thing from the human point of view is just a sand and dust from th…	[1,0,0]
TransportationThere is an underground station near the planetarium, Line 16, Dishui Lake, Exit 4, turn left and walk for 10 minutes to a total of three floors on the ground floor, take a booklet according to the introduction of the above routes to watch is also very convenient to learn about the universe of the knowledge not only to broaden their horizons, but also cultivate the attitude of humil…	[1,0,0]
Taking pictures is too circulating, but you have to take a picture of the vision.	[1,0,0]
The attitude of the staff in it is too poor. When the booking is booked, it is said that children do not need to buy tickets or change free tickets for one hour of security checks.It was she who asked me to have a security check again and lined up for an hour outside. So many staff members do n鈥檛 remind me that now the three -year -old children are crying and crying. I said that I went out to cha…	[1,0,0]
Inside the staff attitude is too bad when booking tickets said children do not need to buy tickets do not need to change free tickets summer queue an hour security check into the results of the ticket check said I do not have children's tickets let me go out to change out of the change is not a problem the key is that she let me queue up again in the security check again in the outside of the que…	[0,0,1]
Finally, I finally realized that the itinerary of the Shanghai Observatory.The mystery of the universe and the beauty of the starry sky are amazing. Unfortunately, I did n鈥檛 make an appointment to make a movie that did not grab the leaping horizon. Each person can only make an appointment to see one exhibition. If the universe adventure is goodPopular science animation can combine the esoteric sc…	[1,0,0]
Finally achieved the trip to hit theShanghai Astronomy Museum this museum can be really far ah the road spent three and a half hours on the Shanghai Metro alone to change three cars to ride 20 stops a full 2 hours but after entering the museum think everything is worth the wonders of the universe and the beauty of the starry night sky let a person in awe Unfortunately, did not book a film did not…	[1,0,0]
The world's largest celestial museum in Shanghai is indeed the eight major planets in Shanghai. The Shanghai Astronomical Museum covers an area of 鈥嬧€?,8603 square meters.The big -themed exhibition area Zhonghua asked the sky to be curious about the three characteristic exhibition areas and the educational activity area hall in Mars and the educational activity area.	[1,0,0]
The world's largest planetarium in Shanghai is indeed very good eight planets up knowledge of theShanghai Astronomy Museum covers an area of 58,603 square metres building area of 37,741 square metres for the world's largest planetarium museum museum to connect people and the universe as the theme of the display set up the home of the cosmic journey three major thematic exhibition areas China aske…	[1,0,0]
Transportation is recommended to watch the departure time of the large station car in advance in Lingang DishuiOtherwise, you can't make an appointment with the project you want to play. There are three main theme homeland in the museum.	[1,0,0]
Finally, the top online celebrity astronomical museum lasa public account. Publicity tickets and movie tickets are separated every day.The entire venue is very large every day at 4 pm, so if you want to visit the full museum at a time, try to spend a day in the morning and spend a day almost the same content.After all, I have too many knowledge points. Every time I go to watch the flowers, there …	[1,0,0]
Generally speaking, the Astronomical Museum is still very good. It is very suitable for taking children to visit. You can learn a lot of astronomical knowledge. Two days in advance on the public account, you can grab the tickets on a public account for 5 minutes on time. Even if the tickets on the working day are all in seconds, there is one after entering the museum.The free project can be selec…	[1,0,0]
Overall the planetarium is still very good very suitable for taking children to visit can learn a lot of astronomy knowledge two days in advance in the public number at 930 on time to grab tickets within 5 minutes even on weekdays tickets are all out in seconds after entering the museum there is also a free program can choose to fly the Milky Way is difficult to grab and the public number of the …	[1,0,0]
If the traffic is driving, it is very convenient to park and the subway. The exhibition content should be a bit far away. It is divided into three parts of the homeland. The closest homeland is the closest to life. You can take a good look at the old mother.You can enter the door right hand and borrow a explanator 20 yuan a one without a deposit or no need to have any sound. You can listen to it …	[1,0,0]
There are a lot of people who go to the afternoon on my working day and rent a interpreter. You can also listen to the knowledge point to explain the knowledge points on the spot without renting the code to scan the code.If you want to grab one at a time, you can only grab one of us. If the theater is pretty good, it is very special.	[1,0,0]
Weekday afternoon to go is also quite a lot of people into the door to rent an interpreter can also not rent a mobile phone scanning code can also listen to the other to the point of the interpreter on-site to explain a lot of knowledge points a round of shopping down the feeling is very brainstorming inside the film are to grab only one at a time can only be grabbed we grabbed if the theatre is …	[1,0,0]
The very good astronomical popular science hall venue is very divided into the homeland universe. After entering the venue, you can rent a interpreter at the entrance and you can rent a interpreter about 30 yuan.I can only take a hurry to take a look at the appointment after entering the field. The exhibition can be rushed to the next afternoon.In the bad and bad realm, the moisture of my body is…	[1,0,0]
The Shanghai Astronomical Museum is really so far away. Before I took a taxi for Lujiazui for nearly an hour and a half before I arrived, remember to go to the public account in advance to buy a ticket to make an appointment. I forgot to buy a huge screen movie.The second item can only make an appointment.	[1,0,0]
Shanghai Astronomy Museum is really far ah from Lujiazui taxi nearly 1 hour and a half to go before you remember to go to the public number in advance to buy tickets to reserve I forgot to buy a giant-screen film tickets and some need to be booked individually for the exhibition project each person can only be about a why ah worthy of the world's largest Planetarium is really very good!	[1,0,0]
Shanghai is another very worthwhile museumShanghai Astronomy Museum admission 30 into the museum need to make a reservation in advance is very important venue is very modern really do immersive exploration of the universe remember childhood ideal is to be an astronomer although not completed but still very much like this kind of atmosphere a young and old people are suitable for science museum is…	[1,0,0]
There are many wonderful astronomical knowledge and amazing celestial models in the museum.The mystery staff knowledge is profound and enthusiastic. They patiently answered the questions I raised.	[1,0,0]
50762869 This customer service phone appointment explanation attitude is particularly poor.	[1,0,0]
50762869 this customer service phone booking explanation attitude is particularly bad never seen attitude so bad!	[0,0,1]
Ticket 30 needs to make an appointment on the small program in advance to enter the door and you need to brush the original ID card. Do not forget to take a trip. It is not easy to take a one -way from Line 16 from Longyang Road. It takes about two hours to visit the whole process of the whole journey.For two and a half hours, if you count on eating and watching movies, you can go to the interior…	[1,0,0]
Tickets 30 need to be booked in advance on the app to enter the door need to swipe the original ID card do not forget to bring a trip is not easy even from Longyang Road to take the line 16 one-way will take about an hour to walk around the interior of the whole process will take about two hours to two and a half hours, if you include the time to eat and watch a film about three hours can be fini…	[1,0,0]
The online celebrities need to make an online appointment in advance that the distance is relatively far away. If you do n鈥檛 drive, you do n鈥檛 work. The big children like it and have a lot of interaction scenes. From below, the Star Hall that can be played all the way is very shocking.It is best to bring some dry food yourself, although there are places to buy and eat, but the space is limited	[1,0,0]
Netflix Planetarium need to book online in advance is a long way to go without a car can not place a lot of children like and there are a lot of interactive scenes from the down can play all the way from the beginning of the Planetarium is very shocking scenes are done very real lunch feel best to bring their own dry food although there are also can buy food place but space is limited!	[1,0,0]
First of all, the geographical location is really very, very, very, very far, Hongqiao High -speed Railway Station Line 16, No. 16 Di Shuihu Station, there is always a road standard guideline, which is very far away.If you can look at the time first, you can choose the explanator or follow the above route to browse the advice to visit the advice in the morning. If you want to watch the movie, you…	[0,0,1]
First of all, the geographic location is really very, very far Hongqiao high-speed railway station line 2 line 16 Dishuihu station, exit 4, has been a signposted guide on the very far planetarium content to do a good job there are a few museums is an official docent of 45 lectures a day you can look at the time can also choose to speakers to follow the above route to browse the tour suggested tha…	[1,0,0]
In addition to the good place, it is difficult to grab the ticket	[1,0,0]
Good places except far away and hard to get tickets its	[1,0,0]
One day in advance of WeChat public account, I booked a family ticket for a family.The construction process of the design is very good curved surface. It is also worthy of the enrollment of the museum. After entering the museum, I chose a movie that I made an appointment with Tianwen 9min is quite suitable for children over 2 years old.	[1,0,0]
The longed-for planetarium finally in 520 this day on the appointment of the small friends about the time or have to use the hovering alarm clock pinch the point to go in to snatch a ticket after the public number to book the venue show a person can only be about a Oh optical stars super good looking lying on a lazy sofa to look at the starry night sky painted by the ancients so pleasant ps earth…	[1,0,0]
One of the most popular must-see attractions even outside the door of the landscape architecture is also very distinctive recommended multiple brush a lot of small theatre is worth going to see and must be booked in advance dome theatre expressive full of different theatres every day each has its own characteristics earth and moon ice cream you can also try not only to give the children the knowl…	[1,0,0]
I really don鈥檛 know why it was closed at 4 o'clock. It was so far to open the midnight. After all, after all, after all, after all, after all, after all, after all, after all, after all, after all, after all, after all, after all, after all, after all	[1,0,0]
I belong to the second brush specially come to see a dome 3D small film last time to come did not get tickets quite regret so specially drive 75 kilometres one way to come to make up for the visual effect is quite shocking although I also did not understand quite deep sigh I am not talented shallow ah watch ah give	[0,1,0]
Shanghai Astronomy Museum is located in Pudong New Area Lingang Avenue 380 away from the city centre near the metro line 16 Lingang Avenue station traffic is not convenient Tuesday tickets are not very popular so it is easy to make a reservation Pavilion has four floors the ground floor is a large model of the Earth on the ground floor is the home of China to ask for the sky voyage to Mars on the…	[1,0,0]
Tickets need to make an appointment in advance to buy the exhibition hall. It still contains a lot of astronomical development history since ancient times and the simulated space cabin science astronaut how to live in the astronomical museum in space.The item needs to make an appointment for each place, and one person can only make an appointment one project a day	[1,0,0]
Ticket price is really cost-effective is ah really far Pavilion regardless of whether the children or older friends are quite suitable to come only public number real name purchase tickets are still very sought-after grab is to earn and then part of the exhibition needs to be booked in advance Oh TIPS need to be booked in advance in the Planetarium small program ball screen theatre tickets 1000 r…	[1,0,0]
The Shanghai Astronomy Museum is not falsely. The Ticket grabbing the ticket in advance includes the day in advance, such as the day on Thursday, which can make an appointment on Thursday, Thursday 56, enter the information at 9:30 every day. I am about Saturday and Thursday.It is not difficult to go to the park near the afternoon of Dishui Lake Park to go to the parking lot. If there are not man…	[1,0,0]
Worth very worthwhile experience results professionalism are very okay except for catering a little bit	[1,0,0]
Whether you like astronomy or not, with or without children, it is very worthwhile to go to the ticket booking to go through the small program adults 30 a person at 9:30 pm to grab the third day of the ticket as long as it is on time to go in now is not particularly difficult to grab anyway, I grabbed the Sunday tickets on the first attempt to grab it at 10:00 pm to start booking the film 40 a pe…	[1,0,0]
The super shocking experience of the entire three venues is the universe and journey of the homeland and the journey. Many interactive points and punch -in points are super suitable for punch -in. There are many experience points that need to be reserved after the scene.It 鈥檚 so boring to watch the movie. It takes about 35 hours to bring some dry food to eat the restaurant to report it. You need …	[0,1,0]
If you do n鈥檛 understand, you do n鈥檛 understand, you do n鈥檛 understand and have a lot of noisy. The bear child has a headache from buying tickets to watching the movie.The only way to experience the ticket grabbing mode of leaping Galaxy in 200 is really unable to vomit a group of people waiting to take a QR code to take a picture. It is not a waste of time.Your family, your child can only wait f…	[1,0,0]
The Astronomy Museum is better than seeing it at first sight and found that it is really worth going to go away. It 鈥檚 really far away. Many projects have to make an appointment to make an appointment and do n鈥檛 do my homework.I do n鈥檛 know if there are many people in the registration or the signal is not good.	[0,1,0]
Except for the location, everything is very good, and the things displayed inside are very novel. We have been imagined that the stars in the sky since we were young.Black holes and big hammers in the hall are also very interesting to the highlights of the exhibition highlights and mysterious starry sky	[1,0,0]
The Astronomical Museum's every day ticket limited mini -programs to grab the ticket on the weekend are not very good. The location of the exhibition hall is relatively long and drove for more than an hour.People can only make an appointment for a special exhibition to do a lot of efforts	[1,0,0]
Suitable for friends who live with children or friends at home to check in astronomical geographic physics mathematics, you can find fun as a good place for popular science. If friends who are purely dating or far away from home, do not recommend that tickets are difficult to grab the distance.Smaller can make an appointment to visit. A person can only choose a comprehensive consideration for a c…	[1,0,0]
Card Planetarium weekend is still quite a lot of people haha snatched the afternoon tickets originally 12:30 but more than 11:00 we also went in the security check can not bring a lighter into the Oh can bring their own food inside the rest area is still quite a lot of B1 have snacks Department pasta pizza cover rice coffee cake to go to the late halibut rice and so on are not Oh venue is very la…	[1,0,0]
Who knows that my family understands? I have been grabbing tickets for thousands of years.The optical imaging hall, which has to be retired earlier, is a little surprised. In particular, when it comes to the dark stars, it is very moved.	[1,0,0]
The coordinates Linkong Avenue Pickings of the Astronomical Museum 3 days in advance at the public account to grab tickets at the public account, it is really slow to grab the ticket and grab the movie ticket all morning. The traffic is convenient for the subway to take a taxi for ten minutes.Doing homework in advance will be more confused. Anyway, we will take a look at the photos without a litt…	[1,0,0]
On my working day, I can basically grab a ticket to make an appointment for a movie ticket. It 鈥檚 too good to fly to the galaxy.	[1,0,0]
I took the ticket on the weekend and took two children to play with two children to play at 10:30 in the morning. Many small theaters were appointments. Fortunately, it 鈥檚 good to have a venue.Gao Dan primary school students can only go to the horse, and take a look at it.	[0,1,0]
Astronomical lovers must not miss the beauty of natural sciences. It is unparalleled for three and a half hours. I feel that it is not enough to be too far. The subway is three and a half hours back and forth. Finally, it really deserves to even want to go to the key point of watching the movie again.The planet model on the first floor and then walk up the stairs. There are some great interactive…	[1,0,0]
Very good, although it is far away, it is worth PS to be very good	[1,0,0]
Take a child on Children's Day to play once. To be honest, it is really difficult for you to go to Zhongyuan to go to the Central Planetary Museum, especially the tickets, especially the tickets are more difficult to grab.Being able to make an appointment for a play project means that if you want to play the items inside, you must go many times	[1,0,0]
Planetarium has 3 three exhibition area each level of the content is different our home home exhibition area facing the boundless universe in the solar system of the three giants of the sun the earth and the moon in this side can be answered one by one the universe exhibition area from the space and time light gravity elements and life five dimensions of the panoramic presentation of the universe…	[1,0,0]
The planetarium is very high class, although for most people it is just for show, if you want to really concentrate on learning the knowledge inside it, you still need to spend some time. Although it is a weekday, but in time for the student tour group is still a lot of people slightly affect the experience of the ice cream, coffee, and lunch boxes upstairs, of course, don't expect too much in te…	[1,0,0]
Traffic drive over the weekend holidays or to go early or stop a little farther parking fee is okay 9 am to 2:30 pm paid 22 yuan exhibition content for children who like the universe is very interesting girlfriends think it is very fun also want a second brush can only be booked once a show a little bit inhumane although tickets are not very expensive but the distance is really far ah I hope that…	[1,0,0]
It is really shocking that the first time I felt that the power of technology can be taken by the first time I can take the children to take children. It is too interesting. It is recommended to make an appointment on the applet two days in advance. You can start grabbing tickets every day.Go and play, except that there is nothing bad, but you can continue to check in next time	[1,0,0]
The ticket is really too difficult to grab it. After all, I took the baby to walk around with the baby.It is difficult to understand the baby of the young age and it is not easy to interpret the exhibition hall of the baby's favorite homeland.	[1,0,0]
Different experience sharing online play strategies on the Observatory Museum. First of all, the Grand Museum is a good venue. It is very suitable for bringing children to go but there will be many problems during the play process to reduce the experience of playing.First of all, it is difficult to grab tickets. I want to make an appointment for visiting the ticket through the ticket of the Shang…	[1,0,0]
Tickets for ticket 61 grabbed on the public account in advance are still very tight, as well as movie tickets, it is almost 1010 in seconds, and I found that the squatting point was sold out to 1027. Actually, I was snatched by Huangtian.There are still many items that need to be made up in the museum, but almost all conflicts with the time of the movie field have caused a event that no event is …	[0,1,0]
There are many people who have driven 90 kilometers to drive 90 kilometers on the day of working day to punch in nine o'clock, and there are still many people who have no experience for the first time without experience movies and courses. It is about to improve the winning rate.How do you say the leap in movies? Although the evaluation is very average, the baby likes to say that the leap horizon…	[0,1,0]
This place has always been unattainable place too far away do not like the crowd do not like to grab this time coincidentally in time old colleagues about to go to the planetarium a week in advance found that can not be appointed must be three days in advance Sunday noon appointment Tuesday morning appointment again when the film appointment in the morning is no longer available on the day of the…	[1,0,0]
The venue is quite large said to be the largest planetarium in China inside the different themes of the children quite a lot of physics suitable for science knowledge is a bit far away from the location to drive back and forth took four hours to sit a bit tired to see the sun quite a lot of people card may not come back later on there is a dripping lake nearby	[1,0,0]
Many people with majestic and spectacular facilities in the building must grab tickets at 1000 in the public account 3 days in advance. I forgot to set up a alarm clock and miss the best time to grab the ticket.The universe is too esoteric, too difficult to understand, but you can go around and wander around	[0,1,0]
It is very suitable for bringing children over to understand the meaning of the universe space and lamenting the development of the country's development. Some theaters must not go in if they did not have an appointment.There are some theaters in it, or you must not get in advance or not in advance	[1,0,0]
The must -have in the Oceanwen Museum's online praise. The must -have. It really did not disappoint us to grow grass. The baby likes it. It 鈥檚 not enough for a long time. It is not recommended to soak the weekend that can be soaked all day because of the most current.It may be inconvenient to open up to the urban area, but if there is a baby, how can I try it?	[1,0,0]
Slipping a lot of children need to grab tickets in advance on WeChat film tickets to grab tickets mechanism is very unscientific into the museum there are also a variety of small venues need to be booked in advance Xixi and the Sun Museum of male and female staff service attentive experience is very good location is far away from the museum closes early not too scientific exhibition of the fabric…	[1,0,0]
Summary in one sentence is worthy of going to the two -and -half brush on the five -one holiday, whether the size of the two brushes or the three -year -old child, who is 3 and a half brushes, explained to him at the age of 3 and a half years old. It will be more intuitive than the picture book.The most incredible museum is limited to better people who need to grab tickets, but there are a lot of…	[1,0,0]
The scammer waited for 4 minutes without a ticket, there was no vote, the waves	[1,0,0]
Let's wait for 4 minutes when the disgusting payment and do not go directly.	[0,0,1]
Finally, I took my children to visit the current enthusiasm of the Observatory.Thinking that the universe is really mysterious. Most of the contents of the children at this stage are unable to understand and digest it. Take her to feel this atmosphere.If a library is watched in the morning and afternoon, 1300 can enter the public account to make an appointment. I wanted to change the results of a…	[0,0,1]
It 鈥檚 a bit too much. The interaction is almost suitable for children with a little older age. At least eight or nine years old, who are interested in astronomy, the beautiful and beautiful effect is more and more boring.There is a moon probe, and it seems that there are no other rocket models that have the bitterness of the Earth ice cream. It feels like that the science and technology museum is…	[1,0,0]
The astronomical museum with a very rich content is a lot of people. Getting on tickets also requires luck to bonus the museum. The small movie in the museum is really unable to grab it. You can only feel that young children are still too old.	[0,1,0]
I have always wanted to go before, but I was not opened by the Guan's family. I have nowhere to go to pick a day to visit the public account on Thursday and grab the tickets on Saturday.Far away is interesting astronomical knowledge with spectacular scenery and graphics, which makes people suddenly addicted to the second floor. There are planet ice cream. Personally, I think the fairy star is act…	[1,0,0]
The Astronomical Museum of 30 yuan tickets is really conscience. Although I do n鈥檛 understand astronomical knowledge, this place is worth visiting a few planets on the first floor of the first floor.The simulation space cabin can personally experience the astronaut's life in the small space. If you can rent an interpreter or the interpreter experience, it will be better. Of course, students who w…	[1,0,0]
A good place to walk your children during the holidays Friendly reminder that you must buy tickets in advance on the public number and then after entering the first time to book a special exhibition hall activities next to the China Maritime Museum can be a!	[1,0,0]
I've had this for a long time but haven't been able to get a date... looking forward to the next one!	[1,0,0]
New Year's time with children to go to the newShanghai Astronomy Museum in Lingang New City near anyway a little distance from the city drive more than an hour Tickets need to be booked in advance in the small program inside the dome film also need to grab a ticket in advance is very difficult to grab we spent most of the day to walk around a little bit of the baby on the exploration of the unive…	[1,0,0]
Shanghai Astronomy Museum even if I am more than 1,800 kilometres away from her I will go again more than once on May 1 did not get on this appointment on the fire fly over to the beauty of the universe although it can not be involved, but through the Planetarium can be the most intuitive feeling of the time relationship journey did not look at the next time to go to the dome of the sky is really…	[1,0,0]
No one has been to the Astronomy Museum, I will be sad for 4 hours, almost working days.	[1,0,0]
It's far away, but it is worth it to be better if there is a professional explanation. You can only watch one game. We can only have any about what is lying down and watching several times. It's easy to sleep.The research of imagination constellations can only be said that the wisdom of ancient people was the sky. If you slowly watch it, it takes time to take pictures and take a picture. It is en…	[1,0,0]
The exhibition tickets are really hard to grab very difficult to reserve and the distance is particularly far downtown one-way 2 and a half hours to the best prepared water and food and other things in advance and then go there to buy temporary very expensive but really very	[1,0,0]
The Observatory Museum has been planting grass for a long time. The appointment of the appointment three days in advance to buy the usual vote on weekend tickets is too difficult to grab the trial and abandon the driving of the driver to go to Shanghai Ocean Museum to pull up the grass. Except for the fare, the fare is worth the ticket.I ca n鈥檛 stop on the mobile phone. It is recommended that peo…	[1,0,0]
The place is so remote, remember to make a reservation after entering the museum, the food in the museum is small and expensive, inside the hall you can see the starry sky is very suitable for taking pictures if you are serious about seeing the whole thing.	[1,0,0]
The friends who went there all said it was good, but it was quite hot and hard to make a reservation, so you need to be sure in advance.	[0,1,0]
One visit is not enough, it's worth many. Human beings are small, and the birth of life is really small.	[1,0,0]
It is not worth visiting the birth of a small life of human beings at one time.	[1,0,0]
The Astronomical Museum is a scientific popularized institution that spreads astronomical knowledge. In the hemisphere roof of the hemisphere, various celestial phenomena can be placed on the artificial celestial curtain to perform the astronomical science education film exhibition of astronomical education movie exhibition six1 through the astronomical lecture of the astronomical lecture through…	[1,0,0]
I have been heard before that the ticket of the Astronomical Museum is difficult to grab, so I have been delayed without actions. I 鈥檓 rare winter vacation to find some activities. I decided to try this difficult ticket in advance.If you have to drive yourself in Lingang, it 鈥檚 too far away. Parking is too far away. When there are many people, there may be some projects in the parking.	[1,0,0]
The exhibition is great to take pictures, and someone needs to be explained to get more deeply to understand that the astronomical or very mysterious scene is very thoughtful. There are many unexpected places.It 鈥檚 a bit sweet to eat milk. It鈥?s not very greasy.	[1,0,0]
weekdays to do a good job full of strategies very smart ride on the metro bus really a lot faster but the metro down or to walk a lot of roads and a section of the road in the construction of a very dirty photo is very out of the film that ice cream is quite tasty, but volunteers do not have a high ability to do business ask some of their devices where they do not know are children ahahahahaha ve…	[1,0,0]
A long time ago to go to the has forgotten to write if not traffic is too far to live near the not count the reservation but also squatting to grab tickets film tickets also have to separately grab only according to the price of this ticket is really very recommended each hall is very good to stroll 34 hours almost can see the end of the want to go out of the film on weekdays to go to a good-look…	[1,0,0]
Buy tickets at the applet 3 days in advance to buy tickets at 9:30, 10 o'clock to buy a movie ticket work day, the ticket operation is not nervous, the movie ticket operation is a bit troublesome, please see some seats and you have to buy it after you submit it.There is no courage to grab the Metro Line 16, which is still very convenient at 9:30, so many people have been at the door of the door, …	[1,0,0]
The Shanghai Astronomical Museum is an amazing place. It integrates science and art to provide visitors with unique astronomical experience museums showing rich astronomical knowledge, including the evolution of the origin of the universe and the exploration of planet exploration.Models and interactive display understanding the mystery of the universe. At the same time, the Astronomical Museum al…	[1,0,0]
Shanghai Astronomy Museum after changing the rules of the ticket grabbing after the first time to grab tickets successfully purchased a pity that the film tickets did not get it should be a one by one location to buy may be able to get it went in and found that the planetarium is so big if from the beginning to the end of a whole day is needed to go in and can choose another project I chose if th…	[1,0,0]
Special Forces itinerary one day to brush the two museums in the morning planetarium in the afternoon nature museum Friday after school by high-speed rail toShanghai Astronomy Museum is very far from Shanghai station or Shanghai Hongqiao station need to transfer 2h Dishuihu station you can choose to live near the Planetarium 1802 nanjing south departure almost 10 o'clock can live in the morning w…	[1,0,0]
If the public account buys a ticket in advance and drives, you can go to see if you have eaten the eggs in the past for about an one and a half hours.It's hard to eat meals as if the whole family ice cream is the same as the whole family. Just take pictures hahaha haha, haha 鈥嬧€媓aha, there is a project you like in advance, you have a night late, we have an appointment that is not interested in mo…	[1,0,0]
tips you need to make a reservation in the public number especially some experience projects need to grab a ticket transportation venue location is very remote 16 line terminal station drip lake metro station get off about a kilometre walk exhibition content a lot of venues are science-oriented suitable for bringing children to visit the planet model are quite suitable for children to understand …	[1,0,0]
I have long heard many people say that theShanghai Astronomy Museum is very worth visiting this time to take advantage of the weekday free time to pull weedsShanghai Astronomy Museum is located away from downtown Shanghai Lingang New City and from the Dishuihu metro station is still a distance away, so it would be more recommended to drive to the parking is also more convenient order of play on t…	[1,0,0]
38 The main items of Women's Day, the Astronomical Museum Women's Day does not send us carnations, do not give us cake coffee afternoon tea belts. We see if our unit is unparalleled romantic. Since it is so far -sizedTake a good look at the long time to go home to cheat children. Because of our group ticket, the movie can not be speechless, and I will introduce you to the entrance of the 4th floo…	[1,0,0]
First of all, the English error Saturn's English was written as Pluto's being confused and asked me if I was a planet changed the name? After a few weeks, I did n鈥檛 grab the tickets on Saturday.Tickets are too difficult. Generally speaking, the distance and the ticketing system is not very friendly. The price of the restaurant downstairs is not cheaply.I will not go again if I go again	[1,0,0]
Tickets are really difficult to buy from the People's Road Metro Exit 9 to take the underground to take a total of 7 stops to Longyang Road Metro to transfer to Line 16 bus to take 5 stops to the Metro Lake Metro station out of Exit 4 to walk 1 kilometre to meet a total of more than 4 hours after a lot of hard work finally arrived at the planetarium to go to where to play the people are mobile ph…	[0,1,0]
difficult to grab tickets not to mention the well-known and then the road is really far to build in so bird shit place around synchronous planning backward nothing except tickets cheap other are expensive self-drive counting gasoline tolls parking fees Museum parking space less parked next door to the park for 4 yuan hours to take the underground by yourself, then one-way two and a half hours rou…	[1,0,0]
Super beautiful science and fun at the same time the whole pavilion is very well designed the only drawback is that	[1,0,0]
The Shanghai Astronomy Museum must take children to, especially astronomy enthusiasts, are definitely not very convenient for transportation that can help children grow knowledge.The content is different. If you do n鈥檛 know much about astronomical knowledge, it is best to find an explanation teacher.After the roadside ticket inspection, you must quickly make an appointment for other experience it…	[1,0,0]
You can stop directly to the parking lot after the ticket check -in. After the project venue is interested in the science and science and interest, it is also good.	[1,0,0]
Take my parents to Hong Kong to play and visit the three exhibition halls designed by the Astronomical Museum. People who come in the week are not considered a walk to see a lot of astronomical knowledge.It's still very good suitable for friends who have children or interested in astronomical knowledge, but it is really too far away to drive.	[1,0,0]
It's really too difficult to make an appointment. It's very hot. Fortunately, at 9:30 in the morning, I grabbed the ticket with my family and finally grabbed Sunday afternoon.It can only be stopped on the weekend temporary open area. The overall travel is really a lot of ways. The design of the three sections of the three sections of the venue of the gallery bridge of the Astronomical Museum and …	[0,1,0]
The Astronomical Museum, which has been thinking for a long time, has finally become far away. It is really far away. The reservation on the working day is still relatively simple. Before nine:30, you can line in at the door.Take a look at it for a morning, which is basically enough. If you are very interested in astronomy or come to take a beautiful photo, you still need more time on the planet …	[1,0,0]
520 Pay -card Overway Line 16 came out to walk around 700M or pretty good. The first museum homeland is the first museum home. After all, it is suitable for taking pictures and children's knowledge.Some knowledge points such as heart learning and the two phenomena such as heart learning and the ripples of the sun are more suitable for students after elementary school to see the young children.	[1,0,0]
Friday afternoon appointment adult ticket appointment arrived children's ticket did not arrive with the child in the side of the manual window registration can go in but a little trouble is to go in after the booking project will prompt the child does not have a ticket our children afraid of the dark I did not bring in Lan also do not know this kind of how to solve the inside venues are quite dar…	[1,0,0]
Far is really far to take children to the ground floor of the home is also more suitable for primary school students on the first floor of the need for some knowledge of physics to be able to understand the overall exhibition hall is not particularly large also opened up a lot of catering and shopping area dome film will be a little dizzy but the children throughout the whole look very carefully …	[1,0,0]
The astronomy exhibits are many and varied and a bit overwhelming.	[1,0,0]
Traffic from the city to drive more convenient parking is convenient about 5 yuan hours check tickets if you forget to bring ID card to use electronic identity information to provide ID card number can be Ticket price adults 30 yuan weekend to grab tickets in advance Oh exhibition content three main exhibition area home universe journey feel home exhibition area visual effect is the best you can …	[1,0,0]
Although it is really difficult to grab the ticket, it really feels great when I go to the comments. I went in at 12:30 before I went in at 4 o'clock. I closed the library.	[1,0,0]
TB's Astronomical Museum pre -grabbing tickets and movie tickets prompts if you have the same partner who goes to go to the door to make up at the door to show the certificate of the other you bought.Lucky 1 o'clock, I also grabbed the on -site appointment project to leap the galaxy is very incorporated. It is worthwhile. I can only make an appointment for each ball movie.	[1,0,0]
Double break to grab tickets is really absolute not two minutes tickets are not this down to speed are quite fast ah from us to drive past the whole two hours is really quite far inside really small shock photo really absolute absolute son ah all boys hold up a mobile phone in the shoot shoot shoot hahahahaha small children may be small to see not quite understand can only walk around to see it!	[1,0,0]
The only thing I was looking forward to this time in Shanghai is the planetarium, other attractions to me backward I have to say that exceeded expectations Although it is a pity that did not book on the dome film, but the museum's thematic exhibits are already enough to stroll for half a day, the home of the cosmic journey of the theme embodies both the inextricable relationship between mankind a…	[1,0,0]
Shanghai Astronomy Museum Address Shanghai Pudong New District Nanhui New City Lingang Avenue No. 380 time 93016001500 stop admission Monday closed Tickets Adults 301 m 3 or children under 6 years of age free WeChat announcements three days before the release of the number of 930 on time This is the world's largest planetarium small red book said it is very difficult to snatch the ticket to hold …	[1,0,0]
I was lucky enough to get tickets for Saturday morning and a 3.30pm movie time travel before 9am there were already nearly 100 people queuing up at 9.30am on the dot when the doors opened and when my fellow travellers had swiped their ID cards and gone in, I was able to make a booking for Leapfrog Galactic in the public website... Remember to log in to your account ahead of time as I grabbed the …	[1,0,0]
The poor experience content is empty.	[1,0,0]
When you go to the Astronomy Museum, you must do a detailed strategy in advance and try to grab the tickets because it is really difficult to grab the ticket. I do n鈥檛 necessarily grab the ball movie. Later, everyone said that the ball movie is generally tangled.After grabbing this matter, it was really super distant Suzhou to get to Minhang's relatively 15 hours of properly in the past.Booking t…	[0,1,0]
grabbed the student ticket exhibition hall is very interesting there are three floors from the universe constellations have been talking about human development traffic location in Lingang from the Dishui Lake metro station is very close to not about ten minutes you can bring the children to the surrounding there are a lot of children to play the rides Lingang air is also fresh to play the planet…	[1,0,0]
This ticket needs to be grabbed at 9:30 in the morning, as well as the ball movie, it also needs to be grabbed into the museum, and the various venues on the day of the day are too late to start from the homeland.It is better to have a relatively small children who are relatively small in the ball movie.	[1,0,0]
I have a lot of hope to visit the Astronomy Museum after a while and lose my confidence. I really do n鈥檛 understand anything. I have always followed the team to listen to the commentary in the headset.What may be in the Astronomical Museum that may be that the children in this museum on the eve of Children's Day really have a noisy and noisy and continuously shook the shaking exhibits. Various ca…	[1,0,0]
The astronomy classroom of the Astronomical Museum is not suitable for too young children at least 3 years. Every time it comes, it is a different experience.	[0,1,0]
The Shanghai Astronomy Museum was in the port and then it was really good to go in the past two hours and 20 minutes. In the two hours and 20 minutes, the Star Earth was beautiful enough to ask me if it was worthy of one. I think it is still good.From the morning in the morning and then the contents of the activity, in general, one day still wants to have time if you have time.	[1,0,0]
Shanghai Observatory's 30 yuan visits the ticket home, the universe journey of the universe experience, the little guy likes the interactive device, the cost -effectiveness is super high, thank you for grab the ticket 40 yuan, the sky ball cinema movie ticket first chaosThe connection is so beautiful, the third quarter trajectory wow, the fourth quarter, a total of several sections. I started bli…	[1,0,0]
20234 Planetarium is located near Dishuihu metro station is relatively far from the city to buy tickets in advance to book a large area of the venue is very busy with a lot of people have the Chinese ask the sky voyage to Mars and other themes can be carefully explored to be able to increase the understanding of the good place to take photographs to take pictures of the card to leave a picture to…	[1,0,0]
Finally about it, and my wife's double holiday of science and technology to explore the museum can be booked every day, each person can book two projects my wife is more fortunate to book to fly over the Milky Way Unfortunately, my hands are not fast enough However, listening to my wife said that this project is more suitable for children is not so thrilling another appointment if the theatre is …	[1,0,0]
The Shanghai Astronomical Museum is very worthy of feeling that it is more interesting than Disney to spend time. It is also interesting to participate in a special project. You can only participate in one special project to foreign friends.There is no chance to brush a few more times	[1,0,0]
Awesome science just not enough time to understand one by one Jupiter has a lot of gravity use apples to compare the weight on each planet Jupiter is the heaviest there are a lot of interesting little experiments little interactions watched a what if theatre plot is very interesting gave a lot of hypothetical examples to deepen the understanding such as if there is no dark matter what would have …	[1,0,0]
I ca n鈥檛 grab the ticket and invite me to comment to give it to me first	[1,0,0]
After adjusting the ticket reservation method, it is better to grab more 930 and fill in the information of various bookkeepers. 935 will be paid on time. There are parking lots in the parking lot. There are six -year -olds in parking lots. Many astronomical knowledge.The museum is free to listen to it is relatively ignorant, so the watching is relatively old and spent a little space cabin experi…	[0,1,0]
Today, I gave the brain hole science and doubted that I had never studied the spectacular visual effects. The staff who praised Shu Tianshi, the younger sister, the mobile phone, the mobile phone is out of power.For you	[1,0,0]
Disadvantages 1 far far far 2 film tickets can not be grabbed 3 special venues a person can only be about once a day want to see the whole at least ten times 4 food is not very good seems to be Rosen wholesale to sum up the above except no disadvantages venue design and planning of audio-visual full of futuristic and mysterious aura shocking the world's most popular	[1,0,0]
Trade union organisation to see the Shanghai activities so today flash Nanhui mouth andShanghai Astronomy Museum hahaha Lingang is really far ah from the training centre to drive over two hours very much like the museum display to take pictures of good criticism of the place need to book a project per person per day can only be booked for a we this time about the optical astronomical hall to see …	[1,0,0]
The urban area is about two hours of cycling or hitting the Observatory to participate in the family group building. This is a difficult and more popular exhibition hall during the summer vacation.Various small projects in the homeland asked about the second floor of the sky and the catering area to buy 28 exhibition halls in Earth Ice Cream. It can be built.Scene Humans are very small respect fo…	[1,0,0]
Today, I went to the Owish Pickup Land Shanghai Astronomical Museum's world's largest construction area of 鈥嬧€媡he Ocean Museum. There are three main exhibition areas of the main exhibition area.A few days ago, a few days ago, the launch of Shenzhou No. 16 was successful in the long road of the cognitive exploration of the universe.Endless situation	[1,0,0]
Inventory last summer epidemic reason it crowd control but parking spaces still can not meet the car park to the nearby school car park restaurant and are closed now should return to normal bring your own lunch for astronomical good lover is very suitable for from beginning to end have been to give me the science and technology high rate of film where it is very good to shoot!	[1,0,0]
The traffic is a bit far away must be well planned travel time to reserve time to see the exhibition, otherwise the museum time is tight exhibition content is very systematic popular science done quite detailed very suitable for children suggest that mid-week shopping will be a little less people will be shocked to the eyes tips meals really very bad, including that planet ice cream may be mainly…	[1,0,0]
The Shanghai Science and Technology Museum Branch of Shanghai Observatory opened on July 17, 2021. The world's largest Astronomical Museum in the world set up the three major theme exhibition areas of the universe of the universe as the theme of the theme.And the four -dimensional movie in the educational activity area is lying on the flat ticket to watch it very comfortable and the rhythm is a b…	[1,0,0]
I went to the Shanghai Astronomical Museum with the union activities to make an appointment for the entire museum of the Optical Elementary School.What we bought is a group ticket, so before entering the museum, we must complete the public account registration and make an appointment project immediately after entering the museum.	[1,0,0]
always wanted to go to the planetarium after the epidemic finally became a trip metro line 2 to line 16 is almost 1 hour a little bit feel not too far away 30 yuan admission is not expensive divided into three exhibition areas home universe journey in the planetarium to experience the high-precision optical planetarium projected realistic and beautiful starry night sky a total of 8 experience hal…	[1,0,0]
In addition to the absence of fault, the content of the Owish Museum also has a very professional exhibition item that is very professional on the entire venue. It is very professional to make an appointment online to participate in the exhibition hall and divided into three theme exhibition areas.The meteorites with the sun as the background are also highly recommended by the universe in this ex…	[1,0,0]
It was hard to snatch the ticket on WeChat on Children's Day the day of the underground is also quite convenient in the afternoon to go over a little too many people 13 o'clock to grab the booking of the course did not snatch the popular a few seconds to go film tickets also did not snatch can only look at the inside of the Pavilion is quite good, but a lot of little potty friends with the teache…	[1,0,0]
How can the reviews less? Write some of the Raiders Public account before buying tickets, including tickets, including the ticket theater, the public account is entered into the museum.In the back row, I feel that Shanghai has come so many times. This is the first return to Hong Kong, but the Observatory is worth the wide vision of Hong Kong with the low clouds that day.Myths start with the galax…	[1,0,0]
Pickup the Shanghai Astronomical Museum takes the time when the working day is not as much as the door does not queue at the door. It is convenient to slowly visit the content from the first floor to the third floor.It is also more suitable for primary school students and adults to grow soy sauce to increase knowledge. Global theater should make an appointment a little bit in advance	[1,0,0]
It's good, but I personally, I personally don't interested in the innocence just want to come up with a lively, so I should still follow the hobbies to make fun. This time, the cost of spending is relatively large.No, as for the promise with that person, I will do it alone alone	[1,0,0]
The Shanghai Observatory's ultimate romantic children who explore the universe are mainly divided into three sections of the homeland of the homeland.Humans' curiosity and longing for the starry sky can also see the vivid display of the origin and relationship of the three, earth, and the moon, and the rotation angle of the earth and the operation track of the earth.The audience arrived at the se…	[1,0,0]
Because of the May Day holiday transfer this week to work 6 days coincides with the May 4th Youth Day today unit organised to visit the planetarium long insights venue is very open and bright large costing film 10 o'clock to go in to feel the vastness of the universe starry sky world exhibition of the project is divided into the home of the universe journey three major themes the entire visit pro…	[1,0,0]
Full of technology, children can play in it for a day.	[1,0,0]
Traffic bus from the city on weekdays only spent more than an hour to the Lingang really sunny, do not make good sunscreen exhibition content content is too much really strolling to the feet ache to spend two or three hours to almost the venue to stroll around a lot of exhibits of the text of the introduction can not wait to see the exhibition of the highlights of the highlights everywhere is a l…	[1,0,0]
I did n鈥檛 expect that there were a lot of people who came to the Astronomical Museum on Friday with my friends. There were a lot of students who came to the group to build a large area. I feel that many supporting facilities have not kept up with the sky.You will be stepped on by the people behind you, which is suitable for people who like astronomy and learn. There are many surroundings that can…	[1,0,0]
The trip on the day of working is still very good. Although there are a lot of people, it is less than expected. Because of the new museum, the design is still very good, light and shadow.Probably again, otherwise there is a little direction or you can also brush the whole and the whole is still very interesting. You can make an appointment for interaction next time.	[1,0,0]
It is worthy of a variety of theme museums to enlighten the first time the ticket grabbing the ticket grabbing is too rough to buy the ticket.You can play here for a long time interactive theme. There are also many traffic subways to take a taxi or self -driving parking lots.	[1,0,0]
The unit collective activity was selected in the Shanghai Astronomical Museum in 2021. Since the opening of the museum, the online celebrity check -in point has always been difficult for today. Today, I finally explained the great experience of the great explanation of the great explanation of the great experience.It is recommended that if you can have astronaut clothing display and experience in…	[1,0,0]
Figure 1 The outer disk of Egypt Dadara Star Map is painted with 36 statues on behalf of the 360 鈥嬧€媎ays of the Egyptian calendar.The center disk shows that the zodiac 12 constellations depict the myths and characters of Greece, Rome and Egypt, and the character image of the characters indicating the position of the five planets and depicting a one -day eclipse and a monthly basis. This informati…	[1,0,0]
The word of the universe perfectly integrates science and romance into one of the Astronomical Museum of Science and Romance. Except for any faults, hahaha, on Friday, there are still many people who will quickly make an appointment to leap the galaxy.The ice cream that must be punch -in, the earth tastes better than the fairy nebula.	[1,0,0]
The transportation is too inconvenient to be a thousand miles of exhibition content on the first floor of the home garden science and technology knowledge. The 2nd floor of the 2nd floor cosmic historical information is more highlighting the highlight of the exhibition.An information digital display is otherwise, otherwise the scientific and technological content and astronomical status of the As…	[1,0,0]
and childhood planetarium nothing big difference ah nothing new text content a lot of interactive relatively old 3 o'clock can not go out from the back door of the Fuxi Tower the drip lake big sun days really sun people a little diffuse look not see the foot of the venue is okay but after watching the Expo feel what all the Expo All in all, suitable for children who do not know much about astrono…	[0,1,0]
The good place of the baby is also a lot of knowledge to play a lot of knowledge. Parking the Astronomical Museum 4 yuan. You can stop at Shanghai Middle School for free 8 points	[0,1,0]
Before coming to read some tips and some introduction to suggest that the morning to come over to see have enough time to visit and understand the knowledge of astronomy or 3 pm will not be allowed to enter the 4 pm to be closed in the museum full of anticipation came in to be honest, just came in some small disappointment when I felt that there is too little to see the back of familiar with the …	[1,0,0]
Very spectacular in the urban area, there is a long journey, but there is no way to take children's movies. I ca n鈥檛 watch it. But a lot of exhibition halls have been full of science and technology for a long time. The content is very hard.If you come in the morning, it is still very comfortable. The exhibition item is very difficult to grab	[1,0,0]
Shanghai Astronomy Museum is located in a place where I used to work although there is a little distance from the city, but the traffic is very convenient to drive an hour and a half and free highway tolls Parking in the car park of the Shanghai High School East School free of charge Oh inside is very large for children or adults can bring unprecedented experience and knowledge will have the next…	[1,0,0]
Hao Ye is not difficult to grab the ticket of the Astronomical Museum.It seems that there is nothing to get out when I came out. It seems that I did n鈥檛 go to my head and empty. I 鈥檓 right.	[1,0,0]
Astronomical light is really too good to shop ah ticket, you need to book three days in advance in the public number is really difficult to grab oh 9:30 in the morning on time into the small program I went in a dozen seconds in advance to fill out the identity information in advance and then directly submit to five minutes to pay the film tickets did not grab to pay back after going back to there…	[1,0,0]
The universe is the ultimate romantic galaxy and full of hope that traffic is too far away. It's too far away.In the morning, when you go to hahaha in the afternoon, some projects will not be opened and carefully watched in the afternoon. Time will have a lot of interactive mini -games. I am very interesting to random cards.There are places where you can eat on the first floor and the first floor.	[1,0,0]
Childhood memories of the planetarium as a child will think the dome of the sky is cool grew up to find really cool although the distance is a bit far, but it is still worth a visit on weekdays the children are also more children remember to book the special exhibitions after entering the venue location is not much to take about half a day in the car here parking space is not much to be early to …	[1,0,0]
Finally grabbed a ticket to the 16 line to the end of the station Dishui Lake 4 exit out of the walk or take the bus one stop can be nine thirty can enter the exhibition hall need to bring the original ID card but forget to bring it does not matter you can use the electronic ID card exhibition hall inside is not allowed to eat Oh best not to visit on a hungry stomach a total of three floors to vi…	[0,1,0]
Rush a tour no strategy only confession do not worry about not understand look good on the line the most beautiful science and technology museum may not be one of the children are born to love bright crystal things in the inside will not be bored in the slightest ball screen movie is very recommended new is the hard reason top sensory enjoyment negative one floor there are also children's childre…	[1,0,0]
Grab the ticket at 9:30 and grab the movie ticket movie ticket directly to the third row.	[1,0,0]
The ticket that I was hard to grab the ticket on the weekend was brought to the Astronomical Museum, and I did n鈥檛 visit the perfect shortage. I asked curious planets in advance that the planet said that I could play 40 minutes. The staff did not say that I had to make an appointment in advance.It's really speechless when the kid crying is really speechless	[1,0,0]
Really everywhere full of high-tech sense of four-year-old children are interested in where to go home to let buy books about cosmic exploration books about galaxies about the universe about space are pestering mum and dad to talk about go in to feel very shocking to take pictures is also very meaningful next to the park is also very big a good place to sneak children like you can weekdays to gra…	[0,1,0]
TheShanghai Astronomy Museum is a beautiful and interesting universe are here ah popular science and fun immersive astronomical space must be booked online in advance to enter the museum because we went on a weekday very few people so seriously strolling a whole day Planetarium is super far from the city drive or taxi over will be more comfortable and less tired to enter the museum there is a rec…	[1,0,0]
Pure browsing and sightseeing is not learning the energy. Children are more suitable for a small program to buy tickets directly. When the subway goes back to the subway station, there is a meal downstairs. Some meals and a museum souvenir shop in the museum.Elements can enjoy the beauty of the planet for the development of the aerospace industry	[1,0,0]
It is easy to make an appointment on working days. It may be because it is too far from the urban area, so the content of not much passenger flow is also relatively profound. It is estimated that the degree of education in the junior high school is estimated that you can鈥檛 understand the gamali latrobos in 1610.The greatness has greatly promoted the development of astronomy	[1,0,0]
1 Position so far traffic 2 It is recommended to add more seats to the place where you are tired and you are sitting in the lobby on the first floor of the project on the first floor.Lying 4 pm, the five venues are good, and the words that are good is that there are many description words. It is recommended to make up.	[1,0,0]
Since the opening has been wanting to go this weekend to grab a ticket can finally go to a feast for the eyes really far in the drip lake next to the road to go to see a lot of big trucks loaded with goods and dirt falling down feel very dangerous home inside a lot of planets the sun and the earth is really quite shocking very out of the film each exhibition point there are also a lot of small se…	[1,0,0]
The Astronomical Museum of the Astronomical Museum, which has been planted in Shanghai for a long time, is really beautiful. After the science and technology starry sky, it is very beautiful.The star walking star is too fantasy, a little bit of a little fantasy, there will be a shadow, it will be shocking. I feel very suitable for parent -child	[1,0,0]
Card Planetarium or epidemic when you go to book in advance to grab a ticket journey is relatively far open nearly one and a half hours not many people to stroll or very comfortable some of the children are still relatively esoteric not quite understand the interactive venues cinema are not open downstairs some ice cream shop price is quite expensive!	[1,0,0]
The second brush of the world's largest planetarium on Saturday to go to the special want to sunshine a few pictures accidentally met a lecture is very wonderful teacher Li added WeChat after attending his!	[1,0,0]
Transportation is not particularly convenient. It takes a long time to take a long time from Shanghai Metro Line 16. It takes about 1215 minutes to exhibit content. The opening of the museum in July and July of 2021World -class Astronomical Museum comes in on weekends in the first floor home exhibition hall. You can consider starting from upstairs	[1,0,0]
Tickets are difficult to buy platform need to be three days in advance at 9:30 in the morning to start releasing tickets every day limited to 200 in the morning and 200 in the afternoon Overall the surrounding area and the food cost-effective are quite high really delicious but in the future it is better to stay away from the place where there are many bears children the paint on the car door by …	[1,0,0]
The people of Shanghai feel that the far -sighted subway is two hours on the 16th, and it will take ten minutes to walk out of the big sun. Otherwise, I will retreat at 4 o'clock in the pm.30 yuan shouting injustice 2023 Ah, the domestic first planetary museum took out the things in Shanghai.	[0,1,0]
Super expectations are really recommended, you must make an appointment in advance but the activities that are not available in the venue are not expected.	[0,1,0]
Finally, the ticket to the Shanghai Astronomical Museum was really excited. It was too far away to drive for an hour and a half. After parking, it was free to enter the venue.I was lucky to grab the votes in the galaxy. The votes of the galaxy are a bit like the Disney leaping horizon and sitting on the aircraft 3D to see the Milky Watch for a long time. There are restaurants and gift shop stores.	[1,0,0]
Tickets to buy on the public number we bought the afternoon session of 1300 at the door will let you scan a questionnaire to grab the tickets to the Leap Galaxy this questionnaire is not to 1 o'clock scanning is useless will prompt not yet started you can take a picture and then when the time comes to use WeChat to scan the photo of a 18 people pre-empted to grab a 3 o'clock I was a little while …	[1,0,0]
After visiting for a long time, I am still shocked that it is only the models that are so interesting and interesting.	[1,0,0]
The exhibition from Line 16 to Di Shuihu Exhibition is dazzling, very cool, very cool, super posted tips 鈶?Visiting the appointment requires 3 days in advance to grab tickets on weekends. Really people remember to set the alarm clock in advance.About the afternoon at noon, the field is not clear at noon.	[1,0,0]
Pickups in the must -have place. Little pot friends like to recommend Mars to take pictures. In addition, the venues are very prepared to have small snacks. Otherwise, the 4D movie in the baby will be hungry.	[1,0,0]
Children more family tour anyway, I went in is not understand also suitable for photography parking is also more convenient parking is not expensive inside 3 pm can not enter 4	[1,0,0]
It's very beautiful and big, but the place is very far away fortunately the unit organised a visit but many of the small projects inside or need to book a mobile phone Friday afternoon is also full of people experience is greatly reduced do not like the crowded people and a lot of very small children I feel that a lot of adults can not fully understand some of the knowledge of the small children …	[1,0,0]
Shanghai Astronomical Museum tests the limit of knowledge	[1,0,0]
The essence of a Forte Fo Fu on the door is the remaining exhibition.The Astronomy Museum should be renamed the Pu Dong Nanhui Town of the Astronomical Museum more appropriately	[1,0,0]
The Shanghai Astronomical Museum is very beautiful and tall. The Astronomical Museum is immediately on vacation. It is very suitable for children to come out to play. It is easy to drive up. It is convenient for the subway.It is particularly convenient to buy the most special global top ball movie screen.	[0,0,1]
Shanghai Astronomy Museum is a branch of the Shanghai Science and Technology Museum opened in 2021 at the beginning of the free now have to charge and must be booked online should be the Shanghai current most difficult to book a Saturday and Sunday difficult but it is the world's largest planetarium inside a variety of lights filled with LED dream performanceShanghai Astronomy Museum in the main …	[1,0,0]
It's just too far away from the city and I probably wouldn't have made the trip if I hadn't gone to SeaChange Ocean Park on my way to the Planetarium, after all, it's a long way down.	[1,0,0]
Beautiful place only 15 yuan student tickets can visit the whole day each museum is very interesting to choose a weekday crowd is not very fast check the ticket very quickly into it at noon you can also eat in the museum price is a little expensive but acceptable can be staggered to eat can also be booked inside some of the games are very fun!	[1,0,0]
The Shanghai Science and Technology Museum Branch of Shanghai Observatory was located on November 8, 2016, Shanghai Lingang New Harbor District. On July 17, 2021, it officially opened for the world's largest Astronomical Museum.The three major theme exhibition areas of the universe journey are curious about the three special exhibition areas and educational activity areas of the Star Polo Three S…	[1,0,0]
In Longyang Road metro station took the only one in the morning to Dishui Lake direct bus very smooth to arrive at theShanghai Astronomy Museum as soon as the planetarium door immediately booked a 1030 Wangshu Observatory visit very happy the whole planetarium exhibitions are very rich in content and also happened to catch some of the exhibition halls to explain easier to understand the content o…	[1,0,0]
At the beginning, I did n鈥檛 know that at 4 pm closed the museum, I walked slowly on the first floor and started to catch up with the field.	[1,0,0]
After driving for a long time, I finally came to the Astronomical Museum. Most children are particularly good because it is an appointment system. The experience is still very good. Only one five -minute popular science movie is lying in a lazy sofa to watch the stars. I ate on the third floor.Ice cream Earth is a matcha tea below the sea salt and drinking the limited model of the Astronomical Mu…	[0,1,0]
Shanghai Astronomy Museum the world's largest planetarium is located in Lingang Dishui Lake geographic location is relatively remote inside the exhibition contains a huge amount of astronomical knowledge without a certain amount of relevant knowledge base may not be able to understand to go to the time there are four performances of an admission ticket can be viewed once, which means that you nee…	[1,0,0]
May Day to grab the afternoon session of the planetarium tickets open for a period of time or quite difficult to grab accidentally grabbed quite good holiday to go to take the children to see or very worthwhile afternoon session early to go in can also go in after you can grab the theatre tickets can only choose a choice if the theatre to see 9 minutes to see this or need a little knowledge reser…	[1,0,0]
The content and technology full of atmosphere is particularly romantic suitable for three or two friends or take a romantic trip with a girlfriend to understand the vast universe to know the comfort of myself and get the heart. Find the accurate positioning of this vast world.Large circular artificial lake super super super superb wants to go to the vote, you need to make an appointment three day…	[1,0,0]
After an appointment for a month, I finally made an appointment to the weekend. The child likes to wait for her to grow up and take her to play	[1,0,0]
Finally, the Shanghai Astronomical Museum, which has finally pouted the heart, can be said that this is suitable for the place where light, shadow time and years that are suitable for bringing family members alone seem to be concentrated here.Leap the galaxy is very good, but unfortunately you can only make an appointment every time you must check in the vast exploration of the starry sky.	[1,0,0]
Need to book in advanceNeed to book in advanceNeed to book in advanceNeed to book in advanceNeed to book in advanceImportant to say three timesIt is very difficult to book on weekendsI was very happy to book tickets for 521 daysThe museum is very large and has a wealth of knowledge especially suitable for children to go toThere is a vast universe of romance insideThere are a lot of interactive pr…	[1,0,0]
The second time the Shanghai Oceanwen Museum came to the Observatory this time.The huge model of the exhibition area Xu Xu Xuan changed from day and night alternating, there was a feeling of being in space. Unfortunately, the ball theater was not open on the day when I went to	[1,0,0]
Tickets 30 film tickets 40 can only be booked once a film and an exhibition hall can be more brush next time you can go to the observatory dining is also not expensive accidentally taste good not as bad as the Internet said it is simply a paradise to want to hit the card to take pictures to do the Netflix even if you don't waste the opportunity to other people it is really annoying to people ther…	[1,0,0]
The Shanghai Astronomical Museum is like a cosmic book of the universe, which is not fully aware of the day's tour. I think it is a place that can be brushed. It is the largest main building on the surface on the surface.The three -body structure represents the basic laws of the solar earth and the moon, respectively. The basic laws of celestial body operation reflect the intricate trajectory gen…	[1,0,0]
Not many choices of food inside but not good value for money	[1,0,0]
Children are very happy. Adults feel that they still make up for children and feel happy	[0,1,0]
Tips must not go to traffic jams on the holidays. Dagged cars, my friends and friends have become pig head pain and people can stop in the parking lot. I don鈥檛 see tips food.Ice cream is the most resistant to	[1,0,0]
Today very lucky to meet a small child poop to the ground floor of the exhibition area of the home of the ground everywhere I also luckily stepped on the scientific knowledge of the museum even if there is a professional explanation to listen to and understand is not a day or two days basically is to look at a hilarious plus their own interest in looking at a look at a leap galactic is copied Dis…	[1,0,0]
Summary three hours of visit and forth for three hours. Now movie tickets are better than at the beginning. I have to grab a lot of people. Although it is not astronomical fans, I have to say that I still like the Observatory.The content of a exhibition hall introduces the history of the origin of the universe human exploration of the universe. Of course, there is a scene in the exhibition hall.H…	[0,1,0]
You need to make an appointment on the weekend that it is super difficult to start on time on time. The appointment is three days in advance. I am happy to grab the appointment ticket on the 520 day.Basically, spike Remember to register the applet in advance and have many interactive small gadgets to scan the code to see the astronomical stories that belong to your small machines to take pictures…	[1,0,0]
I have been longing for the planetarium finally hit the success and this time to see a very enjoyable and very thorough cultural and creative shop also did not miss the first part of the home is certainly the main attraction of the overall exhibition of both scientific and artistic many of the exhibits can not help but let me stop at the venue in various places in the card card machine story card…	[1,0,0]
Walking children while developing their knowledge of astronomy, geography and the universe	[1,0,0]
This trip was great in the morning at 9 am. Many people have queued in the exhibition hall. The knowledge points of each exhibition area are refreshing, especially in the home exhibition area.The idea of 鈥嬧€媡he thoughts of their thoughts, the instrument documents, etc., all made me shocked me to summarize the materials in various exhibition areas. You can see the right.You can bring your own food	[1,0,0]
Planetarium and Haichang is very close to the first day of Haichang the next day on the arrangement of the planetarium need to pay attention to the planetarium's public number in advance online booking 12m or less children free of charge, but also need to make a booking yo go in in the morning to book the day of the show is more popular is the Leap Milky Way can not be grabbed can be grabbed at 1…	[1,0,0]
How can I do so badly how to do so, how to do the moving line identification chaotic	[1,0,0]
After the death is the stars, the stars are alive. It is called life or death.	[0,0,1]
Night Tour Planetarium a total of three floors of the museum is not too large from the journey began to enter the tour can be all the way around without backtracking strategy is that we must remember to enter the museum the first thing to book a small theatre an ID card number can only be about a meaning is that I hope you come a few times more each small theatre has its own unique characteristic…	[1,0,0]
From the front door, you can feel its grandeur inside the space is very large three floors are full of good things all kinds of special exhibitions and do not worry about going the wrong way just enjoy and then follow the signage can see all the things this way of display is very good inside a variety of speciality professional things set up a variety of interactive sessions entertaining and educ…	[1,0,0]
I have never had the opportunity to go to the planetarium finally made up my mind to set off in fear of the remote drip lake but the actual feeling can be accepted to go once or worth it, but probably the second time in the future do not know how far away the venue is not particularly large along the ground floor of the home to begin to be able to naturally spiral upward to stroll through the who…	[1,0,0]
The design of the Astronomical Museum has a super modern sensing ring staircase design. The design is particularly unique and there are many experience points. From the opening to now, it has been hot. It has been popular in spring and autumn. Many people here are more people.There are too many big earth in the science and technology museum that is not updated.	[0,1,0]
Traffic self-drive very convenient to have their own internal car park but it is relatively tight to go late there is certainly no place to go around the car parks can be searched on their own to walk a few hundred metres away is not too far tips only the official buy tickets any other channels can not be trusted three days in advance including the day of the 9:00 a.m. will be opened to buy ticke…	[1,0,0]
Very good -looking, many fun science operations and many astronomical popular sciences are so good	[1,0,0]
Very spectacular in the urban area, there is a long journey, but there is no way to take children's movies. I ca n鈥檛 watch it. But a lot of exhibition halls have been full of science and technology for a long time. The content is very hard.If you come in the morning, it is still very comfortable. The exhibition item is very difficult to grab	[1,0,0]
Shanghai Astronomy Museum is located in a place where I used to work although there is a little distance from the city, but the traffic is very convenient to drive an hour and a half and free highway tolls Parking in the car park of the Shanghai High School East School free of charge Oh inside is very large for children or adults can bring unprecedented experience and knowledge will have the next…	[1,0,0]
Hao Ye is not difficult to grab the ticket of the Astronomical Museum.It seems that there is nothing to get out when I came out. It seems that I did n鈥檛 go to my head and empty. I 鈥檓 right.	[1,0,0]
Astronomical light is really too good to shop ah ticket, you need to book three days in advance in the public number is really difficult to grab oh 9:30 in the morning on time into the small program I went in a dozen seconds in advance to fill out the identity information in advance and then directly submit to five minutes to pay the film tickets did not grab to pay back after going back to there…	[1,0,0]
The universe is the ultimate romantic galaxy and full of hope that traffic is too far away. It's too far away.In the morning, when you go to hahaha in the afternoon, some projects will not be opened and carefully watched in the afternoon. Time will have a lot of interactive mini -games. I am very interesting to random cards.There are places where you can eat on the first floor and the first floor.	[1,0,0]
Childhood memories of the planetarium as a child will think the dome of the sky is cool grew up to find really cool although the distance is a bit far, but it is still worth a visit on weekdays the children are also more children remember to book the special exhibitions after entering the venue location is not much to take about half a day in the car here parking space is not much to be early to …	[1,0,0]
Finally grabbed a ticket to the 16 line to the end of the station Dishui Lake 4 exit out of the walk or take the bus one stop can be nine thirty can enter the exhibition hall need to bring the original ID card but forget to bring it does not matter you can use the electronic ID card exhibition hall inside is not allowed to eat Oh best not to visit on a hungry stomach a total of three floors to vi…	[1,0,0]
First of all, the English error Saturn's English was written as Pluto's being confused and asked me if I was a planet changed the name? After a few weeks, I did n鈥檛 grab the tickets on Saturday.Tickets are too difficult. Generally speaking, the distance and the ticketing system is not very friendly. The price of the restaurant downstairs is not cheaply.I will not go again if I go again	[1,0,0]
Tickets are really difficult to buy from the People's Road Metro Exit 9 to take the underground to take a total of 7 stops to Longyang Road Metro to transfer to Line 16 bus to take 5 stops to the Metro Lake Metro station out of Exit 4 to walk 1 kilometre to meet a total of more than 4 hours after a lot of hard work finally arrived at the planetarium to go to where to play the people are mobile ph…	[1,0,0]
difficult to grab tickets not to mention the well-known and then the road is really far to build in so bird shit place around synchronous planning backward nothing except tickets cheap other are expensive self-drive counting gasoline tolls parking fees Museum parking space less parked next door to the park for 4 yuan hours to take the underground by yourself, then one-way two and a half hours rou…	[1,0,0]
I was looking forward to fighting the ticket, and I bought a movie ticket and arrived in the morning that it was so excited that I did not clearly indicate that a ticket can only be reserved.I do n鈥檛 know about training. I do n鈥檛 know, but I rarely have a lot of knowledge for the eldest children. It 鈥檚 a pity that it鈥?s a pity that most of them come to shoot anyway.	[1,0,0]
The Shanghai Astronomical Museum is really so far away. Before I took a taxi for Lujiazui for nearly an hour and a half before I arrived, remember to go to the public account in advance to buy a ticket to make an appointment. I forgot to buy a huge screen movie.The second item can only make an appointment.	[0,1,0]
Shanghai Astronomy Museum is really far ah from Lujiazui taxi nearly 1 hour and a half to go before you remember to go to the public number in advance to buy tickets to reserve I forgot to buy a giant-screen film tickets and some need to be booked individually for the exhibition project each person can only be about a why ah worthy of the world's largest Planetarium is really very good!	[1,0,0]
The Shanghai Astronomical Museum is punching in the card. To sum up, it is good to take pictures.I feel preferred by the science and technology museum.	[1,0,0]
I finally grabbed the place where the ticket must check in Saturday, but if it was not an astronomical fans, I don鈥檛 want to want it for the second time.	[0,1,0]
card the world's largest planetarium traffic is too far to recommend driving 10 am to the parking space is still a lot of tips to grab the tickets for the afternoon session in fact, 10 am to the morning can also enter so do not need to be bound by the time period exhibition content love of astronomy the size of the friends in particular recommended to see in addition to a little too many people o…	[1,0,0]
Once again, the planetarium lined up early to get in and booked the Leap Across the Galaxy dome cinema experience!	[1,0,0]
I came to the cheap tickets on weekdays is not difficult to make an appointment, but the theatre for the first time to make an appointment must remember to click on the upper-right corner of the booking interface in advance of the small man to log in early to make up all the identity information or else you will really miss the booking of the theatre if you have entered the information in advance…	[1,0,0]
The large and empty Chinese -style exhibition halls will not eat anymore in the noodles that are not worthy of the real astronomical technology knowledge points of the bugs.	[1,0,0]
The transportation is far away, very far away from driving for 1 hour and 37 minutes exhibition content. I love the solar online red punch point. Someone will give up directly.Strike still improves the information grab the free appointment activity 2 Fairy star ice cream 28 one ball fruit flavor is the same as movies, but it is not necessary.	[0,0,1]
After grabbing a month of more than a month, I finally poured in the Shanghai Astronomical Museum. The TIPS ticket WeChat public account can buy a three -day ticket for three days in the morning. It is really difficult to grab it.When you also enter a good information in advance, you must choose a good adult before choosing a child and the highlight of the highlights of the exhibition of the bind…	[1,0,0]
Tickets at the Astronomy Museum need to grab the seconds in the public account at 9:30. The speed and luck ticket can be made three days in advance to make an appointment.But the position is not good to experience the uniqueness of the entire museum, the whole museum is unique and scientific, and it is worth playing with children	[1,0,0]
Finally, the outside of the Astronomy Museum and inside look smaller than expected to walk along the layer one by one. The path design is very good. There are many interactive settings. There are many positions that can be rest.A circle of deep emotional emotion of the vastness of the earth and the universe is even more emotional of humans, especially their own small	[1,0,0]
The exhibition content that is very good to say is very good, but after the Mars Pavilion has not opened, it will definitely come to the highlight of the exhibition. Fang Kefu and the two museums on the second floor are far away from expectations.Turn on the first floor to the 2nd floor and go to the 2nd floor. After strolling, visit the first floor. This is wrong with most people.	[1,0,0]
It's the best museum I've ever seen, bar none. Although there are no discounts on the 518th International Museum Day, at least you can get tickets compared to two years ago when the museum first opened. The first pavilion, the Homeland, is the most stunning and the most cinematic. From the Homeland to the Universe, there are so many popular science and astronomical enthusiasts here that you can s…	[1,0,0]
I heard that it is difficult to book tickets one night on the public number to see the next day, the third day, the fourth day there are still thousands of places ah where it is difficult to book over 70 years old free to go round the elderly said knowledge reserves are not enough to know only the sun, the moon and the stars, although a variety of light and shadow modeling device is quite good bu…	[1,0,0]
You need to make an appointment. I want to travel around the whole summer	[1,0,0]
The knowledge of the beautiful sky universe of the China Astronomical Museum this day trip to the China Astronomical Museum also saw that the general knowledge is beautiful.Transportation convenience No. 16 to Dishui Lake to get off No. 2 out of the bus No. 2 for 17 minutes, it is too convenient to value.	[1,0,0]
[truncated: 6,817 more rows]
