# Supplementary material for: Enhancing sentiment analysis of online comments: a novel approach integrating topic modeling and deep learning
Source: PeerJ Comput Sci. 2024 Dec 5;10:e2542. doi: 10.7717/peerj-cs.2542 (PMC11784723; doi:10.7717/peerj-cs.2542)
Supplement: Supplemental Information 1 [file peerj-cs-10-2542-s001.zip › cs-103236-Dataset/Amazon Platform English Comments.xlsx]

## Sheet: Sheet1
overall	reviewerID	reviewTime	reviewerName	reviewText
5	A3478QRKQDOPQ2	03 11, 2013	jacki	really happy they got evangelised .. spoiler alert==happy ending liked that..since started bit worrisome... but yeah great stories these missionary movies, really short only half hour but still great
5	A2VHSG6TZHU1OB	02 18, 2013	Ken P	Having lived in West New Guinea (Papua) during the time period covered in this video, it is realistic, accurate, and conveys well the entrance of light and truth into a culture that was for centuries dead to and alienated from God.
5	A23EJWOW1TLENE	01 17, 2013	Reina Berumen	Excellent look into contextualizing the Gospel and God's sovereignty over cultural barriers. The book and movie are both captivating. I would definitely recommend to both Christians and non-believers.
5	A1KM9FNEJ8Q171	01 10, 2013	N Coyle	More than anything, I've been challenged to find ways to share Christ is a culturally relevant way to those around me. Peace child is a cherished "how to" for me to do that.
4	A38LY2SSHVHRYB	12 26, 2012	Jodie Vesely	This is a great movie for a missionary going into a foreign country, especially one that is not used to foreign presence. But, it was a little on the short side.
5	AHTYUW2H1276L	11 16, 2012	lilsistah21	This movie was in ENGLISH....it was a great summary of the book and the experience of the Richardsons while in New Guinea.
5	A3M3HCZLXW0YLF	07 15, 2012	Carla	This is a fascinating true story, well acted by many of the actual characters. Watch this and see just one of countless examples of how faithfully God works out ways for all of mankind to find Him, in every culture.
1	A1OMHX76O2NC6V	09 3, 2010	Richard Ellis	This DVD appears to be in German. It is not in english. I do not speak German. This needs to be corrected. I want my $1.99 back.
1	A3OBOZ41IK6O1M	05 7, 2010	Adam	This movie is not in English although the title of the movie is as is the book. There is no forewarning anywhere that the movie is not in English. Sounds like it might be Russian?
5	A2M1CU2IRZG0K9	11 9, 2012	Terri	So sorry I didn't purchase this years ago when it first came out!! This is very good and entertaining! We absolutely loved it and anticipate seeing it repeatedly. We actually wore out the cassette years back, so we also purchased this same product on cd. Best purchase we made out of all! Would purchase on dvd if we could find one.
5	A1XIXLXK9B4DAJ	09 11, 2012	MMnMM	Product received quickly from seller. Product was in great condition as stated. People who enjoy southern gospel music will be thrilled with this offering by the various Cathedral performers, with the exception of Payne and Younce, down through the years. Also quite happy with service. Would use seller again.
5	AFTUJYISOFHY6	12 30, 2011	Melissa D. Abercrombie	Believe me when I tell you that you will receive a blessing watching this video of the Cathedral Quartet. They bring back most of the singers that were ever in their group and it is a really great VHS.
5	AEIAQFCWNRUSE	04 2, 2011	pastorgreg	This video arrived in perfect shape to the far away country of New Zealand It is a really blessing to see all the different members of the quartet over the years. Great singing! Pastor Greg
5	A16WO8T4YXGVWP	06 27, 2010	teacherdan	The Reunion of the Cathedral Quartet in 1995 was an effort to salute the men who had contributed to this great Southern Gospel quartet. The driving force behind the quartet was Glen Payne and George Younce, who remained with the group through several personnel changes. This video is full of moments of laughter and sentiment, and the music is outstanding.
5	AX7ANRP31Q7YA	04 21, 2009	Jupiter Child	Wedding Music (3:22) Get 25 FREE MP3s! Choose from over 2.8 Million songs!Works on any MP3 player, including the iPod!2 O Come Along (3:04)3 Hide Thou Me (3:45)4 I Want To Walk Just As Close As I Can (2:47)5 The Unclouded Day (4:17)6 Sunshine and Roses (5:06)7 Cleanse Me (3:43)8 Yesterday (5:20)9 I'm Gonna Shout All Over Heaven (2:51)10 I'll Be List'ing (2:08)11 He Loves Me (5:27)12 Sin Will Take…
5	AIPN1XFK37ZWI	08 7, 1999	bcriner@ozarkmountains.com	This is truly a moving video to watch if you like great southern gospel quartets. It has some of the greatest singers that have made up the greatest gospel quartet of all time and even the ones that have not been with the Cathedrals for 30 years still sound fantastic. It is a blessing to watch.
4	A7H20K09VIXXT	08 13, 2005	hairy back guy	It is an excellent experience to watch this DVD after all these years of being an X fan. It was also very cool to watch this right after a repeated viewing of the DVD X--The Unheard Music (1985). X still has every ounce of energy and connection it had back then. The only reason I gave it four stars is that John Doe's Bass is overshadowed in the mix. But having said that, it is a DVD I will treasu…
5	A2LGI22B6XRZVA	08 6, 2005	E. H. Lose	I have a thing against purchasing live DVDs. After all, how many times do you want to sit and watch a gig that you probably weren't even there for in the first place?But as a dedicated X fan, I couldn't resist checking this out, and I'm thrilled that I did. This is the band in top-notch form.It's encouraging that people who weren't around L.A. during X's heyday are finally clueing in to how histo…
5	A2A4GWAEM3VOW0	05 18, 2005	N. Poulos	This DVD is unbelievable! If you are a fan of punk rock, you have to own this DVD. They play all of their classic songs and the bonus footage is amazing. I think my favorite part is when they play "White Girl." X has been around for a long time and this is their first live concert DVD, so it makes it even more awesome. And the liner notes by Flea of The Red Hot Chili Peppers are really cool too. …
5	A226BMXAQAJVOQ	05 13, 2005	D. Nixon	Just brought this DVD home, and it rocks. Those uninitiated to this great band don't know, but the fans understand, that this is a band that never disappoints live, and I can vouch for this having seen them 25+ times with and without Billy Zoom, solo, and in their Knitters incarnation. The cool thing about this DVD is that it does not feel nostalgic - unlike the recent Blasters DVD (also by the g…
5	AIL0Y2OUE1680	05 13, 2005	Hamilton Stoneypoint	This is exactly how a concert DVD should be done. Tons of cudos to the editors and director of "X Live in Los Angeles". Thank you for just showing this amazing live performace, of one of Los Angeles greatests bands. Not .5 seconds rapid fire editing that would make someone sick to their stomach, just simple edits that emphises the music. When Billy Zoom does a solo the camera is actually on......…
5	A3JVF9Y53BEOGC	04 21, 2005	Anthony Thompson	I have seen X live many times, both in the early days and their more recent reunion shows. Trust me when I say this: they never disappoint as a live band! This DVD document of a show on their home turf of LA is a dream come true. Can't wait.
5	A12VPEOEZS1KTC	04 6, 2005	JadeRain	I was so excited for this! Finally, a live concert video from X! I've seen them twice, both times with Tony G. on guitar (he was superb by the way). But we all know you HAVE to have Billy Zoom in the band. I haven't been able to see them, but this DVD will do the trick. This DVD is AMAZING!! One listen/viewing makes me instantly forget all the "power pop" "punk" bands that are around now. Their s…
5	ATLZNVLYKP9AZ	12 3, 2010	T. Fisher	X is one of the best punk bands ever. I don't even like calling them a punk band, but that's what they call themselves so I guess it's OK. This is musically complex punk with a lot of influences and a lot of tight playing and gripping tunes.This is an awesome concert. The only two problems are that 1) it is just 67 minutes long and 2) John Doe's bass is buried too deep in the mix.Every X fan shou…
5	AE377LB31FT8E	08 28, 2010	marie	This is a fantastic video for anyone that is a fan of X or punk music. They sound as great as ever.The DVD contains all the great songs. I look back fondly on the days when music was raw and real.
5	A13H2MDQBI60SE	06 3, 2009	Tamara Varrichio	For all you X fans out there-you will love this DVD -X are a great band live, and if they aren't coming to your town on their tour-this may be the next best thing to seeing them live!
5	A37J1JXBFXI0YM	05 15, 2009	Jeff Hirsch	I got this DVD as an Xmas gift. I was very hesitant as I did not want to ruin the greatness I had in my vivid memory of X on the Sunset Strip back in the day. Needless to say my trepidation was unwarranted.This DVD is awesome. It is edited well and they sound great. Billy Zoom has not lost anything and Bonebrake is as good as ever. John Doe still can sing and has the great bass line, Exene sounds…
5	A3TNYNA2360NPA	10 17, 2007	Stanley C. Sargent	I've loved X since I first saw them here in San Francisco with, I believe, Devo and Romeo Void. Romeo Void was a disaster due to the tiny outfit Deborah squeezed her huge body into; the audience couldn't stand to look at her even when the music was good. Devo was quite good. Then X came on stage and it was like hearing a great music system play compared to a tinny radio's sound. Man, they were gr…
5	ACZSAM5ZA37SP	08 6, 2007	David Trafford	I think I saw X about 20 - 25 times from 1985 - 1995. They were always great and this brings back a lot of memories for me. They are a tight band that always sound great. I wish this had all of thier songs from that concert that is on the CD.
5	A3G77LSZPLZ74U	05 20, 2007	Joseph V. Certeza	Being born in 1960 really ticked me off...Not old enough to really enjoy or not enjoy those carefree rock/roll, Dylanesque years and awaiting my young adult years was the end of disco or the beginning of something in music called punk....Being a "Stranger in a Strange Land" landed me in the punk scene in the Bay Area..."Dead Kennedy's" "The Replacements" and others were just either playing local …
5	A15IOUVEB2MXFY	03 2, 2007	Steven Draa	It just so happens that I was at this very show at the HOB in hollywood. As a matter of fact, I can be seen in many of the shots of the crowd. This show was nothing short of amazing. After the show I was permitted to socialize with the band in the upstairs room. Pretty cool for an old dude like myself.If you know X, this is a must. If you are young and new, it's a great place to get a taste of mu…
5	A3LBSW72JBMA7V	02 23, 2006	Derek Turner	I recently saw X live in Atlanta, Georgia and was blown away with thier amazing performance, this DVD displays how they still have a passion for playing punk rock music. Good picture and sound, if you like X, buy this testament of punk history!!!
5	A2LUL6PRTXE7SE	11 8, 2005	PSM/Bokor	I must admit I was hesitant to purchase this DVD. A classic punk band performing twenty plus years later, what could one expect? Apparently, one can expect a hell of a lot. These guys and gal can still tear their songs apart.It's well filmed; there isn't that MTV, rapid editing that can cause seizures. The audio is excellent; you can actually understand the lyrics. It's well mixed. It's far super…
5	A1BA7NXY7E8XP	03 6, 2009	KONeal	WE have "Hide 'Em In your Heart" the first volume, and I cant say anything but great things about it. All my children love them ranging in age from 12 months to 11. They sing verses directly out of the bible. I find myself singing the verses throughout the day. It is a great tool to put a song in your heart that is in fact God's word. Also a great tool for scripture memorization.
5	A3BG881LH6Z8YU	02 27, 2009	Shannon Herring	My husband and I have had Steve Green's Hide Em In Your Heart Vol's 1 and 2 playing in our home and cars for over 10 years as we have been raising our 7 children. (We started with cassette tapes!) The quality is great, and the lyrics are simply Bible verses. The best part is that you will not "grow weary" of listening to these as you do with some other children's music. I recommend them to anyone…
5	A2IRI8XED17X6G	01 18, 2009	Nathan	We have been playing this album to our 1-year old almost ever since she was born. She loves the songs so much that sometime she likes to dance along, and sometimes the songs amazingly can calm her down. All the songs are very pleasant to listen to for the baby and even for us, and we believe it is a great way to teach our daughter bible verses. We would not need the DVD though if we were to buy i…
5	AUMT3TLMM4G9K	09 3, 2008	V. Najacht	I heard about this cd/dvd on the radio and after reading the reviews here I bought it for my 2 year old son. It is great, the songs are not long, very clever, and I don't mind listening to them over and over either. My son loves watching the dvd and already knows some of the words, which is awesome because the words are straight from the bible.
5	A3B7MNC1SHIAHG	02 16, 2008	Martha A.	We all enjoy this video, the clothing is a bit outdated, but the verses and songs are timeless! My youngest children even are saying the verses along with the narrator the first week!
5	A3RMOGWQLBMI0T	07 30, 2007	Jaysgal	We got this CD/DVD set for our 2 year old, and I can't say enough about the quality of the music and lyrics. This is clean, healthy, happy music! The music is beautifully arranged and doesn't sound like a low budget synthesizer. This is actually well orchestrated and professionally recorded. The lyrics are straight out of the Bible, and a terrific way to memorize scripture! Our son has thoroughly…
5	A3603DM2201OZP	02 10, 2007	K. Schott	Excellent dvd, lots of fun and great songs! Steve Green is a wonderful artist.
5	A1BAQRDRPL067	12 6, 2006	strollernut@yahoo.com	The clothing is dated, but the music and words are timeless. My son has learned so much from watching this DVD. We don't watch much television, but this is a great DVD for young children. The music is catchy (but not irritating as a lot of childrens music is), and the words are straight out of scripture. There is a nice variety of upbeat songs and quieter songs. My son is almost 2, and he asks fo…
5	A3HE4QW1655VB9	08 6, 2016	bethany robinson	My grandkids loved this and it made it easy for them to learn scripture verses I a fun way. The DVD was a great bonus.
4	A354TA2P6BN3HN	07 16, 2016	Sunnyphxgirl	Just like volume 1, this is an excellent collection of Scripture songs with short explanations in between. Once you get past the late 80s/early 90s clothing and hair styles, the DVD is fun. I purchased this for my 3 year old as the whole family loves volume 1. Some observations:1. Compared to Volume 1, the verse selection is a little weak but still profitable. Volume 1 verses are readily applicab…
4	A1CLLD4H7TYKKJ	06 19, 2016	Amazon Customer	I'm happy with my purchase
5	A2CFV9UPFTTM10	04 12, 2016	SuzieQ	The little ones love this
5	A2CG9NG50SXR9F	09 8, 2015	mediacatracha	We LOVE this at our house!!! My 4 year old knows all of the songs and I catch her singing them constantly. Our toddler loooooves watching the DVD and dances to the CD whenever we put it in. She even hums along and chimes in a word here and there where she can!
5	A3J84USGWMGUHS	05 18, 2015	Cindy Powell	Love it!! Great way to teach children the Bible in a fun way. (Side bonus--adults are reminded of the Biblical truths again.)
5	A2MM0696TZ4AIL	04 14, 2015	MomE.	One of our family's favorites! Still singing the songs 15 years later :)
3	A3139J3877Y61F	07 28, 2014	SingingButterfly	Good songs. The DVD is a little boring.
4	A1AQ26YCP4ZC9T	07 11, 2014	Maureen	Not as memorable as Volume 1, but delightful all the same, and helpful for little ones to learn important scripture passages to guide them through life!
5	A3YX36D6RB2BV	04 29, 2014	Lori J Bouwman	Loved volume 1, and now there's another volume to learn songs to scripture and life lessons. This is a great way to get scripture in our hearts!
5	A2BIXV1ED5XAST	04 17, 2014	Jane C.	Fun for kids ~ inside and out.Best way to get God's Word in their hearts and on their minds.
5	AKG5QV1UWUIJ2	04 12, 2014	Karla	This video may be dated, but my grandchildren listen and watch is almost daily. Even I find myself singing along at randomly times when it isn't even playing.
5	A30Z25ZYLRUQYT	01 5, 2014	Jen	The CD Is great and teaching kids the Word of God through song! The DVD is 80s and you can tell but still great and clear!
5	A3ORT5XVYXE1N3	11 22, 2013	carol	My granddaughter loves it! This is her bedtime music; she walks around the house singing SCRIPTURE.Steve Green's voice is that strong tender that brings respect for the WORD of GOD.
3	A3LNAPLZ5JO0VO	08 10, 2013	Bev.	I have the VHS. I bought the DVD in order to be able to jump to different tracks. This feature is not present on the DVD.
5	A1MT0T3QJKTFIA	08 6, 2013	Erin F	When I was a little girl, my parents had both the VHS tapes and the cassettes for both Hide 'Em In Your Heart volumes. We also saw Steve Green do these live a time or two. My siblings and I knew every song by heart, and we loved them.Now, I have children of my own. My daughter, barely two years old now, was given this DVD/CD combo pack by her Nonni and Poppop. She knows all the songs. Just yester…
5	A1Z4040VKCTXAO	06 11, 2013	Anna	My son loves this video! It came in perfect condition and in a very timely manner. I would recommend this for parents with young children.
2	A1EYELB9VFYC1B	06 3, 2013	Daniel Dillard	I usually don't like giving negative reviews, but I ordered the CD/DVD combo and just got the DVD. It was in good condition, but not the complete order.
5	ADEL7KHJ5VJ7X	05 28, 2013	Jenny	I grew up with this on VHS, thats why I bought it for my boys. Loved that it was a DVD/CD combo. One in the house ,other in the car. My boys are entranced by this movie. I get so much done without them underfoot when its running
5	A1Y7P8IDQHU2IQ	02 19, 2013	J. Muth	I have three small children, one doesn't even watch tv yet. The three and four year old will sit and watch the video. It's great because as they go about singing the songs they are learning scripture. No they don't understand everything, but it's hiding in their hearts for when they will need it later. OK, a little silly, but they seem to like it.
5	A10DSAZBKJC0WG	02 18, 2013	Sophia	We enjoyed the original VHS, so I was already impressed with the content.What a great treat to purchase the CD and the DVD together. My wholefamily loves it: my toddler enjoys the music and interaction; my teen feelsnostalgic about it; my husband and I are pleased with the content andpresentation.
5	A3OFILCH8S2DUC	01 13, 2013	Kathy Glasco	Arrived quickly, in great shape, and exactly as I requested. It is a great CD for helping to learn the Scriptures.
5	A28CD9IB14CT8K	01 9, 2013	Anne Cook	The video is terribly dated, but the singing is so nice. My daughter loves both the DVD and the cd.
5	AK8H90LGY3GIU	04 18, 2012	Melanie	I have enjoyed this video for many years with my nephew and nieces. As soon as my daughter was old enought to enjoy it, I purchased it. She loves to watch other kids and she loves to sing and dance. All of that along with a very good way to remember age appropriate scripture makes this video a must have for my family!
5	A2TLHQXTR4ZF8E	07 26, 2011	Bonny	I loved this video and want to order 2 more for my grandchildren. It gives a simple, easy to understand explanation of the Bible verse and then the verse set to appropriate muusic!
5	AZVD4U74OR64V	06 1, 2011	B. Delgado	Finally! Scripture songs that are geared towards kids that are so nice to listen to! Steve Green has my kids memorizing scripture, and me too! Everyone loves these songs!
5	A2ZUYAN2VBN0RK	04 28, 2011	texas iris	The C.D. / DVD is wonderful, the music is great...but there are no performance tracks for our 3 & 4 year old choir. And there is no sheet music available either.The music is really great, but it needs to be supported for children's choirs.
5	A2PANT8U0OJNT4	12 21, 2010	Cutegirlmomma	The DVD came in great condition and provided lots of entertaining minutes of reliving the past. Definitely worth the money.
5	A3VRMOMIPDNS72	07 12, 2010	SR2403	What a great way to instill the Word of God in your child's heart. It has been a treasure to hear my 4 year old sing these songs out of the blue. The music is well done and encouraging. I find it is so good for my heart too.
5	A1TN0V94A3ECSH	09 27, 2009	Karilyn S. Eastvold	Wonderful, fun way to teach truths to children. Every child I know loves these videos and songs. Good for parents too.
5	A3TS9EQCNLU0SM	11 23, 2008	Amazon Customer	Watch this and learn how we ended up in the state we are in as a dying country.
5	AXSPOMD9G3MH0	07 4, 2007	Amazon Customer	Every American should see this, especially if they are of the liberal persuasion! The only thing I would change is to have the words of the various quotes on the screen as they were being spoken. That would make a greater impact, and make it easier to pause the video and copy the quotes down.The video may seem somewhat disjointed and not cover some of the events very deeply, but there is a reason…
5	AKEHF7IT6FZX8	01 29, 2007	J. Gunderson	Every evangelical Christian should be familiar with the information provided in this video.
3	A2FKOWVAK1NB03	10 23, 2006	Richard Barr	After reading other users' reviews and WND promotion, I was looking forward to an exciting, uplifting story about the U.S. With a few exceptions (ACLU and PP backgrounders), the presentation was tedious and the storyline disjointed. Example: a short segment on the Crusades; now let's talk about Christopher Columbus. Five minutes later you learn the connection. Now let's talk about something else!…
5	A1LEX7PWSSB5NK	08 8, 2006	GMT	This was an amazing DVD that I definitely recommend. What I found interesting was the background and beginning of both, Planned Parenthood and the ACLU! It actually turned my stomach a couple times. Hopefully you enjoy it as well.
5	A20G9YZ9L7NVU1	05 19, 2006	Carl	I enjoyed the Gospel focused presentation of the history of our nation, but one section regarding the trial of a soldier for homosexuality is inappropriate for younger children. Also, later in the movie there are some clips of violence against a church by homosexual activists covered by news reports that would be too strong from young children. Lastly, open displays of affection by homosexuals is…
5	A35PMPEBHXAQ2T	10 11, 2005	J. C. Frazee	A great video that should be shown in schools, churches,etc. Provides an interesting historical perspective. Very well done and presented.
5	A28KVB8JWTG8MS	08 26, 2001	Brian Barkley, producer A NATION ADRIFT	This documentay takes you on a journey...from Christopher Columbus to Jamestown...from Valley Forge to the Constitutional Convention...from the Civil War to the Industrial Revolution...from World War I to the Stock Market Crash...from FDR to the present. Our journey will give a basic grasp of God's sovereign hand behind the history of our nation, which our forefathers so clearly understood. The r…
5	A20M1Y21WJSA0N	03 8, 2001	Dave Cook	I grew up in Independence, Missouri the "show me state". When I was in Junior high and we were studing about World War II and the atom bomb, from my history class I looked out the window to see Harry S. Truman walking to city hall to vote with a secrete serviceman by his side. But I learned more American History from NATION ADRIFT than I did in high school and college. Plus, I saw things that are…
5	A1M1OITWW4LXAE	12 25, 2000	Robert J. Anglin	This is a real eye opener. You will feel outraged and saddened by what has slowly happened to this country. You will feel inspired to fight the good fight in order to not lose any more ground to the liberals in our country. You will get an insight to the US Court sytems and how their controversial decisions have slowly eroded our freedoms and challenge the very fabric that this great nation was f…
3	A2AZ7CE08CWK4F	09 28, 2017	Robert C Riehl	Less than I expected, but OK film
5	A12B2K6X03UA6Z	07 24, 2017	Allie B.	It is a great book about History!
4	A2QWTVQ90KYZZP	11 24, 2016	FASTEDDY	REALLY ENJOYED
5	A2P9HCN2JM55DS	11 1, 2016	Amazon Customer	Excellent timeline of our nation's history. I would highly recommend.
5	AK1BZVQ7X9EJR	09 4, 2016	GCK	excellent as usual
5	ADUN41PCA098H	08 10, 2016	Dagny Dibona	A great read. So much historical info.Thank you,
5	A15UN81O3NDPE3	12 7, 2014	Robert S. Mason	Worthwhile for the whole family to see andvtoncirculaye among friends. Very well done!
5	A1R6FXSZVCIJKK	11 20, 2014	Kindle Customer	Should be a must read
5	A3JUFDBFDX0A0J	11 19, 2014	Stan Laurel	Well done video with important information that Americans should know.
5	A2JS4XEZCZVJSQ	10 20, 2014	riarl	This is a great movie if you love the USA
5	A3UI4K5IZKSNYW	10 15, 2014	Jon E. Nissen	A must see for everyone. The ones who get it will understand. The blind will pass it off.
5	A1VNYYUC24CGKF	08 11, 2014	Ron Fortner	really good help me understand a few things must see
5	A1VNYYUC24CGKF	08 11, 2014	Ron Fortner	This is a must see very informative
4	A3R9UEJKGS2419	08 5, 2014	Robert E Keyes	This hits our situation on the spot.
5	A2E95VSDA88WNL	06 20, 2014	JWK	Show the decline of courage, honor and moral character by showing America like it is in 2014 today - a must see!!!!!!!!!!!!!!!
5	A2HJXKX134QC9	05 16, 2014	Dale	I had watched parts of this film before. Man I'm glad I got to watch it all. The historical background on Planned Parenthood and the ACLU is information everyone should have. I will be recommending this to everyone.
2	A38KRRY00H5TEY	05 2, 2014	Trish	While there was a lot of information in this piece (some of it coming at your faster than a freight train, another down side of the video), there is no doubt that it was produced as right-wing propaganda, which means I'm not able to use it as I hoped (for my children's home schooling). One large section of the video is a series of quotes from historical U. S. leaders, mentioning God and/or the Bi…
5	APBJQBITFEC	01 12, 2014	moses	If you love God and Country, this exposes another layer of the attack against both. well work the time watching ans sharing with your friends
5	A3PTHV9RUWNLU2	01 3, 2014	David Christhilf	There is an essential message here that is not being told in society today. People claim that this nation was not founded on Christianity, and that the writers of the Constitution were actually Deists rather than Christians. There is a preponderance of evidence over centuries of time presented here, including the wording of documents such as the Mayflower Compact, that establish the Christian her…
5	AA2F97CWV8EU8	11 6, 2013	Stanley Hall	This movie should be seen by everyone. It chronicles how this country started and quickly became the greatest, freest, and most prosperous country in the world through faith in God and freedom. And how and why we are losing that greatness, freedom and prosperity.
4	A22E627EBTSX4T	10 23, 2013	Jennifer McCoy	Haters will say this is biased, that the founding fathers were not christians, or that they were deists...and maybe that's true for some of the ff. But this documentary is very informative. Our nation started as something it is most certainly not anymore. And we are falling. This movie gives insight as to why.
5	A1SJ5KDJF2BQAT	10 11, 2013	L. Bridges	What a great video that gives the early history of our great country! I'd highly recommend this to everyone - especially for school children that are not learning the history of our country.
4	ACKXVXZPO0XZF	05 14, 2013	T. Halley Newman	This video presents a very good capsular History of our country and its founding principles. It the progresses on through the history of america and how the fabric of what once made her an unusual nation began to deteriorate. America was founded through a war that broke the shackles of a tyrant King George and on the basis of religious freedom. Many were still not free and so a second war would e…
5	A393FE9USJGVLU	02 14, 2013	Cakraft	I found this dvd put together with historical facts and visuals that kept my interest in the issues discussed. would recommend 6-12 grade classes watching this.
5	ASDTPYYN9SMLU	06 14, 2012	Earl	Well done! I will definitely be showing this to my children when they get a little older. This is the documentary you will never see in our public school system these days. Ironically, it is the one documentary that you should have to see before you graduate. It is amazing how far our country has fallen from the original intentions of our Founding Fathers. This is a great reminder of what liberal…
5	A2D77RTO2BC8VJ	08 17, 2010	Barbara O. Cassel	This is the history we need to be teaching in our schools. Everyone should see this!
4	A3V1BXUGMM6F63	08 3, 2010	Calvin M. Endo	I like the purchase of this video because the price was great and the shipping was fast.
1	ADYFKBJ5BFKC9	06 27, 2010	Steve Williams	The video has a half truth view, The view of Woodrow Wilson is very liberal and does not tell of the Socialistic agenda he was forcing on our country. I actually threw this dvd in the garbage after I watched it. Any false history is not history but should be considered fiction.
5	A3J8URP2630NRJ	01 30, 2010	L. Williams	A Nation Adrift is a must see documentary. It tells you what your history books didn't or tells your children what they don't hear in school. This true American history needs to be shown in every church across the United States. We as Christians have failed to guard what God has given us. God have mercy on us. LW
5	A1E7VTRDMI4XMV	10 24, 2009	Harold	Really excellent piece of work showing the beliefs of the founding fathers and what is happening now to our nation.
5	A1HP3B92A3JDQ1	11 2, 2002	OmegaWolf747	Of course it's impossible to separate Henry Winkler from his famous Fonzie persona, but he actually does a great job as a Scrooge-character in this movie. His performance is quiet and subdued, not overdone as we might expect from such an intense actor. I thought Winkler did a great job chaning out of his Fonzie image and taking on the roll of an embittered and lonely miser.Actually the characters…
5	AZB4CQ9JZSUQB	01 28, 2002	Eric Pregosin	When this first aired in 1979, I enjoyed it so much I clean forgot it was "A Christmas Carol". I wanted to see it over and over again thoughout the year. When I finally got a copy on VHS, I got that wish. Now I finally got the DVD copy and am I glad. To see Henry Winkler as the best Scrooge or variation on him since Alistair Sim in the 1951 version now on DVD is a treat for the gods. Although I h…
5	A1PXS5N63PS6WR	12 12, 2001	Dan Willis	I must confess to being a bit of a coinsure of Dickens' classic tale. I have many versions of it and always love seeing the various interpretations offered. This one, however, continues to be one of my all time favorites. The change of setting forces the film to explain elements of the book that most films overlook because they assume you're already familiar with the story. Examples of this inclu…
3	A17TPT3FWAE5T1	12 11, 2001	Matthew Spady	If you already have (and love) the Alistair Sim version (Scrooge, 1951), the Reginald Owen version (1938) and Mr. Magoo's Christmas Carol (no, I'm not kidding, it's beautifully done), this will be an interesting film for comparison.Two good points stand out for this version of Dicken's classic Christmas story:1) Since it is an adaptation, set in a different time and place from the original (Depre…
4	A3P98J5DZ00A75	10 19, 2001	Ken Roberts	Henry Winkler proves his acting ability in this American version of the Dickens classic. One will actually forget that he was 'The FONZ' and will be amazed at his transformation from nice guy to mean guy back to nice guy. The general feel of this movie, though, is grey. That's the best way to describe it. But then, it was a bleak grey time in American history, with the Great Depression and all. W…
5	A3JDW8YT5N55Y7	12 31, 2000	dawn stinson	i thought that actor dorian harewood was fantastic in this role.
4	A3S1YI6MC7832G	09 12, 2000	Reviewer	Being a huge fan of this classic, I own dozens of versions and this one adds a nice variety. The twists and changes to this timeless story truly do justice to the original and the performances, for the most part, are stellar. If you're looking for the same feel good movie but in a new setting, this one's for you.
5	ANEKVYF88H156	01 30, 2018	Patricia B.	One of my family's favorite Christmas movies ever. Henry Winkler is wonderful!
5	A131408USYVUN5	01 30, 2018	Conrad R. Naugle	as described
5	A1AYN8825GNXSP	01 26, 2018	Mark C Bodanza	Nice movie
5	A2U7DG83EXUSFP	01 25, 2018	Donald R. Brandeberry	A good movie with morals
5	A2EFK8RB157JSE	01 17, 2018	R. S.	My favorite " Christmas Carol".
5	AD8CFJUEVV8BQ	01 12, 2018	Mary	Love the twist on this classic!
5	A1NMYH2IITNOC4	01 11, 2018	Karen Ridge	Love the movie.
5	A2YAP2BVW3MVUW	01 11, 2018	Emily Reichard	An inspirational version of the Christmas Carol, enjoyable and upbeat
5	A1DCI4344E1O3P	01 5, 2018	Bob	This TV movie brought back fond memories of the first time my wife and I watched it in the late 70's. Henry Winkler did a great job with the character of an American Scrooge. It was radical change from the Fonz.
5	A1XQVED2NX33TN	01 5, 2018	In my opinion...	More of a 'modern' version of the classic. I didn't think I'd be impressed when my parents took this out but I gave it a try and have to say...what a great adaptation. The cast was great, Winkler was exceptional. I was very happy to see this on Amazon and happened to catch it when the price went way down so I snapped it up. Great timeless classic...and Winkler really surprised me with his portray…
5	A29HHWJB3JYPX7	12 30, 2017	Joanne M. Jackson	Perfect!
5	A60CX7BRJSWSR	12 27, 2017	Vicki V	Our previous dvd of An American Christmas Carol was lost and as this is one of my husband's favorite Christmas movies I bought it for him. The quality of this new version is much, much better than what we had before. I would highly recommend it !
5	AZPHVD6XM61V	12 21, 2017	Ronald Dickens	A rare classic, a good movie.
5	A1ESD4B4JK95ZG	12 6, 2017	Pamela Kellogg	I've always loved this version of a Christmas Carol. Henry Winkler does a great job portraying a 1930's American version of Scrooge. The video quality is decent too!
2	A19H3CR53ME00T	11 25, 2017	Bob R	Terrible soulless version of the classic Dickens tale
5	AC3DZD4IJUUKP	11 3, 2017	David G.	Saw this as a kid/teenager and really liked it. Even though it was set in the Depression era, I found it a more contemporary and relatable version of the story. Who knew the Fonz could be something other than the Fonz? Good story and enjoyable.
5	A2P4Q313GTW4CN	10 29, 2017	Northern USA	One of our favorite renditions of The Christmas Carol! Of course, any movie with Henry Winkler is bound to be good. We also ordered a DVD (Hallmark movie) he starred in, "The Most Wonderful Time of the Year", which will not dissapoint Henry Winkler fans!
5	ARSGS4RQUVL1O	10 18, 2017	M. Smith	The Christmas Carol is my all time favorite story. I haven't found a version that I haven't disliked yet. This one was no exception. Henry Winkler did an awesome joy portraying the Scrooge like character.
5	A21A5AK06GGXRT	10 9, 2017	Julie Hemenway	Heard about this movie saw it years ago. Husband wanted to see it, I just added it to my christmas movie collection.
5	A3TPZM4CU8KLVI	08 13, 2017	amazon user 08	Me and my husband love this movie
5	A3Q7WXBOTKP05H	06 19, 2017	robert leib	Great movie thank you !!!
3	A101IGU6UDKW3X	06 15, 2017	DorothyZ	Well made Christmas movie. It's a little slow but sweet natured.
5	A2BY5BZZ5UAV9B	05 12, 2017	Charles J. Mercik	Great spin on the Classic Christmas Story by the master C. Dickens...
5	AN61PQENFFEUR	04 30, 2017	Amazon Customer	Great product, fast shipping
5	A3W4LWZ37M9VZC	04 13, 2017	tk	I love this movie. Bought for myself
5	A1PLBB1E7VMZPK	03 28, 2017	racerswife	Perfect family tradition movie!!
5	A14OJJGL4LIDIG	03 23, 2017	Dorothy E. Morris	great movie
5	A1RAPP3YN10O53	03 13, 2017	Amazon Customer	We loved it. Henry Winkler is a great actor and we missed it not being on TV this year, so we had to buy it for our collection. Thanks
4	A2L3Y17SPNJ918	03 7, 2017	DLAllen	This movie is better than it ought to be. Authentic settings and costuming for America 1930's Depression Era. The Scrooge character really does a good changeover. In old TV 4:5 ratio.
5	A0160612BLIWRHROHLLE	03 7, 2017	BKelley56	Good movie
3	A340KTL9KUGYB7	03 2, 2017	Mike Donnelly	OK
4	AM87PNTXTKLOI	02 22, 2017	Frank Mottis	Love this movie it is a twist from the Original!
5	A3I6UVX7UWDYJM	02 21, 2017	Amazon Customer	great adaptation of dickens classic Henry winkler is a gifted actor
5	A65UCXN2TPSGC	02 21, 2017	Frank Annis	I have been looking for this dvd for a long time. Love Henry Winkler in the movie
5	A1S0IJ7JP3XQA6	02 16, 2017	John A Skiba	There are MANY versions of "A Christmas Carol" out there. In my humble opinion, this feature length story, set in America during the Great Depression, starring Henry Winkler in the "Scrooge" role, is BY FAR the finest interpretation of the classic story. It's as Dickens would have written if he had lived in America in the 1930's. The human drama is REAL, and the joyful ending brings Dickens' endi…
5	A3PIZ5GFM99EHB	02 15, 2017	Anna holloway	Henry Winkler puts his talent of playing the scrooge very well. I'm very glad to own it.
5	A12782QUWY1AFE	02 11, 2017	drapelady	One of the movies I watch every Christmas season. Replaced VHS with DVD
5	A1NDUHALVFRJTB	02 10, 2017	Phitch	A classic
5	A14Q3K4ZWJEKV6	02 2, 2017	Jon Buxton	Awesome show.
5	AFOSVGL2LYWIF	01 31, 2017	ponygirl357	I've watching this movie for several Christmas seasons and I just love it!
5	A1R1XADMBREFWQ	01 31, 2017	JM	I've always liked the Scrooge movies and this one was a nice twist.
5	ADMM2Y62J94LF	01 22, 2017	Caz Bowyer	this is my all time fav christmas movie. if you haven't seen this version you need to check it out at least once in your life.
4	A35OBW84S3ZNHC	01 18, 2017	ktvdpv	Certainly not the best or my favorite but still very enjoyable!
5	A2XO8WMP380UL	01 15, 2017	mary martin	Always loved this version of a Christmas Carol.
5	A1X0LEXETI5G46	01 13, 2017	Amazon Customer	Henry Winkler, cute as ever. This movie is a nice addition to my Christmas Carol collection.
5	A20EIO8ZPG3ISM	01 13, 2017	Amazon Customer8apalmer	I bought this because I love the movie and i watch it every year
5	ADRU3A5DLUE3E	01 11, 2017	Rhonda Jackson	Good movie. Good buy.
5	A3V4288VUHAVZC	01 9, 2017	lesdeek	My husband likes to watch and compare all of the Christmas Carol movies at the holiday. We were glad to be able to find this version.
4	A3PYWQ75W98M50	01 6, 2017	liz brennan	good
5	A1TFX38W8OW40N	01 6, 2017	AFC	Well Done! Enjoyed it ! Will put on my list to watch every holiday season
2	A2XAPJ7HD8IPOG	01 6, 2017	Micro Manager	We got bored and didn't finish the film.
4	A3AKTNMH6TMCQA	01 5, 2017	Norman A	Found "An American Christmas Carol" to be enjoyable. In my opinion, it didn't rise to the level of the film versions of the Dickens Christmas Carol, but it was worth watching.
5	A1OZ1K62Q42V2J	01 5, 2017	Paul U Marin	We have always loved the Christmas Carol. This American version was thoroughly enjoyed.
5	A1OY1ZCHFXOW2N	01 5, 2017	Tiger5678	An excellent Christmas movie
5	A21MCRS08G3EFP	01 5, 2017	southgate	Excellent movie. Must watch for all c.e.o.'s
5	AXB3W1HWA2HBR	01 5, 2017	Joseph Oliveira	Will surely be a classic.
5	APDQEBD3PCDNG	01 5, 2017	diane	Fantastic movie
4	A1HSTN0YLV0KX8	01 4, 2017	S Libby	Henry Winkler was great in this.
3	A3AV0IRT0TO3ZD	01 4, 2017	Alma T. in Baltimore	Is among my favorite updated versions of A Christmas Carol.
2	A2O8XGRZ6REAVI	01 3, 2017	AFA_Prof	Very slow start. The old grouch was not too believable since he was such a terrible jerk! Acting is sub-par
4	AGUYCW0QAFPRQ	01 3, 2017	Vitagirl	A new twist on the classic Christmas Carol but still good. The setting is New Hampshire where I grew up.
3	AO7OWLX3C1TRU	01 3, 2017	Richard Seaberg	Pleasant story, predictable outcome, but holds your attention.
5	A2UJMS0F97FTEV	01 3, 2017	mike	I've seen ACC several times over the years and it has really grown on me as a homey American rendition of Dickens' classic work. It has it's own charm and message while maintaining inspiration of the original. One of the reasons I bought ACC from Amazon is that television has overlooked it, which is unfortunate.
5	AU9OC23QEUJ9O	01 3, 2017	RB	Excellent DVD! Thanks Amazon.
5	A18Q89LTGSF1NA	01 3, 2017	Juicysparks	I'm a total fan of the story always nice to see different versions
5	A1B4RZ1OFSLYQW	01 2, 2017	Daniel B. Luber	I've always loved watching "American Christmas Carol". Tradition in our family.
5	AJ2K0TOX7XW01	01 2, 2017	S. WELLFORD	This movie is really good,I loved it
3	A6OJ6F0GXCJ90	01 2, 2017	M	Didn't have the impact that the older versions had
5	A5QCIMSUKG8M6	01 2, 2017	David Stewart Brooks	If your a true believer of A Christmas Carol, then the FONZ is right there on top.
3	AVSLEL5LAY67Q	01 2, 2017	OP	It was OK but not the best.
4	A1IVRHBFSBRRVL	01 1, 2017	Lucia	It is classic Dickens with an American twist- timeless!
5	A2DVSU8ZZ93H3Y	12 31, 2016	Mary L. Govoni	Wonderful movie. Well made and Henry Winkler was amazing in this roll.
5	A1POQZF83AY4QB	12 30, 2016	sharon m sulzner	Classic
5	A1QEPHG1V9D0RX	12 30, 2016	Dawnette Skemp	This has been a favorite of ours for many years.
4	A1A0O4ZP39W2TW	12 30, 2016	kandersen	My husband and I were looking for a Christmas movie to watch and stumbled across this one randomly. We chose it because of Henry Winkler. We were both pleasanly surprised at how much we liked it. It was a nice update on the classic story, even though it's "old" now. We both recommend it.
5	A30U3TA6Q9GREF	12 29, 2016	Sandra J.	Like
5	A26MVQVZY0EBHF	12 29, 2016	Bee Savi	Great movie.
4	AUWYDVC4X4Y0H	12 29, 2016	Tab C.	I like Henry Winkler playing Scrooge. Plus it was sent what different than the original.
5	A20ILGIRTI1A3J	12 29, 2016	michael rute	Great
5	AVIKFXS6MT2YV	12 29, 2016	Joisey	I've seen this one before and I loved it. I thought Henry Winkler was awesome, as was the rest of the cast.
2	A3BPS2OLX3B2TO	12 29, 2016	SabinaDeMartini	Hate to say it, but this is an example of a re-make falling short of the mark.
4	A2LPFBAOMC749J	12 29, 2016	Toots	A great contemporary perspective of A Christmas Carol!
5	A1R3G1373FHEWA	12 28, 2016	Glenn Ingalls	Great price, great quality, will buy from seller again
5	A3MB7SEVSACIRT	12 28, 2016	jim	Loved this modern version
5	A81TWBZERI89G	12 28, 2016	B. K. Smith	I was thrilled to see, "An American Christmas Carol", on the Prime list. I love the Dicken's story and this was a worthy adaptation that I remembered from my original viewing more than 30 years ago. Set in early 20th century America, there are a few simple changes from the classic version. Scrooge is a money lender, having grown rich by lending, then repossessing merchandise when his clients coul…
4	AVF05S1035880	12 28, 2016	Stanley Fernandes	Thought it was a very good interpretation of A Christmas Carol. Henry Winkler did a good job as Mr. Slate (Scrooge). I would recommend this movie if you are a fan.
5	A3Q846MAFMU5H9	12 28, 2016	Amazon Customer	Great alternative version of A Christmas Carol.
3	AF7HYP55LMSVV	12 28, 2016	Carla G.	Good movie but been done sooooo many times
1	A35VHR4L8HF3RQ	12 28, 2016	kell	did not like
2	A3V7OO8WE1GX8Z	12 28, 2016	SweetStreet	I just did not like this version...still like the old originals.
4	A2UHXTJAC0NCEL	12 28, 2016	Melissa C. Stookey	Little slow
3	A1HUK3BZ3J92PW	12 28, 2016	J. Casey Devine	It was an ok adaptation, but I still prefer the original version.
4	A2HK6I9FMAEK9K	12 28, 2016	Karl Mueller	Classic Christmas movie
1	A145WYJHXA0PBZ	12 28, 2016	cdkintz	Do not waste your time. This is not Dickens. Even Henry Winkler cannot save this.
5	A2E3MAWWN0V14U	12 28, 2016	Lori J. Simeone	I was getting tired of the same holiday movies that run every day at christmas. I love this old movie. Great to watch during the holidays!! Me & my husband watched it on Christmas Eve.
3	A2QYDYFWSRGIFB	12 28, 2016	HLC51	Not what I expected. Very low budget.
5	A1IR7ZV3NUY7N7	12 28, 2016	Gilles Couture	excellent movie
2	A16YEUYKB1D1WB	12 28, 2016	Thomas Whatling	Not very good.
5	A29WW6MCV7IOVU	12 28, 2016	Frank	Great movie
3	A11CL815482V21	12 28, 2016	Dodgerblue	This was a nice adaptation of the classic Dickens tale. Seeing Winkler as the "Scrooge" character left me waiting for an "Ayyyyyyy!" at some point but overall quite watchable.
1	A22RBEHU12UWXE	12 28, 2016	blessed a-leesh	A good movie for the family. But was too dull and boring for me. Bad makeup job on Henry Winkler. Worst rendition of Scrooge I've ever seen.
5	AVPN0KYRFU0UL	12 27, 2016	F. donchecz	killer moviei watch it every christmas
5	A1IK3U20MSQZLC	12 27, 2016	PhineasPhil	Very well done! Henry Winkler performed flawlessly!
5	A3Q1NBDXVRP76B	12 27, 2016	Amazon Customer	great classic story with a depression era theme. touching
5	A22N4YN5C1E2AV	12 27, 2016	carl hamrick	Old movie I was thinking about when there it was. Enjoyed alot
5	AKSAMBBC36PM9	12 27, 2016	loralee77	We enjoyed the updated Christmas Carol starring Henry Winkler. Will watch again. Who needs ghoulish ghosts with chains skulking about?
5	A23E8B4YVRBBJ	12 27, 2016	Northwoods Gal	A nice twist on a classic.
5	A28I8QZSFSYPYT	12 27, 2016	JS	One of my all time favorite renditions of Scrooge. Henry Winkler does a fabulous job as the lead character.
5	A3CONMSD2RMG2C	12 27, 2016	Lea	Very good. The best thing Henry Winkler EVER did.
4	A3GGZQN2H1EAEL	12 27, 2016	LEONARD F SUTPHIN	good variation of a theme.
4	A2IIFOSPWO6NK	12 27, 2016	GinaM	A sweet movie with Henry Winkler "The Christmas Carol" genre.
4	A2OSCB30S9LH3L	12 27, 2016	Eric Carlson	Henry Winkler does a great job in this American twist of a holiday classic!
5	ABJLL66NMY9ZG	12 27, 2016	Dianne Henriksen	This is a classic scrooge movie but set in the 30's and I love Henry Winkler!
5	AWGQYY31KHT13	12 27, 2016	Donna Briery	Excellent inspiring movie!!!
5	A2HW4UBHGA77NY	12 26, 2016	Ed Gonzalez	Awesome family Holiday movie. Highly recommend it!
4	A3297QVAWQEZ6N	12 26, 2016	tutu	I think Henry Winkler played the part well. It was a new twist on on old favorite.
4	A3CZ0B992IT4IV	12 26, 2016	Carol	It was good.
5	A1XLK5WPFTUO90	12 26, 2016	Nick	My favorite scrooge
4	AOY8P5URPRNUP	12 26, 2016	William Hesseltine	Enjoyed this different twist to Dicken's tale.
3	ACER35NN2GG52	12 26, 2016	Jack2	Interesting adaption of the scrooge story.
4	A2K3NETTYZF2KZ	12 26, 2016	P. House	Very nice. worth watching with your family.
5	AYYNWBWYT23ZB	12 25, 2016	Donna Ls	Excellent Christmas movie
5	A2NTY0VXDF5YRR	12 25, 2016	Dave	Has always been a favorite of mine
5	A2QEA78OKPNDVU	12 25, 2016	jax	Good job Henery
5	A2064UKX4E89JT	12 25, 2016	jean heyes	Good take off on the original.
5	A2BO6JC4E41T3O	12 25, 2016	nancy graham	A good adaptation
4	A3TPAYBF2JECEX	12 25, 2016	lana theobald	Liked
4	A1CTKBU2HSLRLH	12 25, 2016	kenneth watson	good movie
5	A2EYXS22PP3VYU	12 25, 2016	Amazon Customer	always was a good movie
5	A3DBYQH4XIBHDT	12 25, 2016	William J. Kanack	Always liked this movie, Henry Winkler is great!
5	A26M2UKJ26YQSX	12 25, 2016	Gary Morris	Great movie! Love the characters.
5	A37WYG6MOMI4SQ	12 25, 2016	T. Axmaker	I love this version of "A Christmas Carol" and it certainly shows Henry Winkler's acting abilities. Makes me cry every time I watch it.
5	A3631S1ZF8M4NN	12 24, 2016	Amazon Customer	Awesome
2	A248PCBNF1DKBL	12 24, 2016	Robert Miller	Very Slow
3	A2XZFZCQSX18BF	12 24, 2016	Jody Lebbing	It was okay. I prefer the original story.
5	A18G2L78C27HOC	12 24, 2016	T. Clark	Great classic, the Fonz rules
5	A1ILZAXSJCRLUA	12 24, 2016	Don W. Brown	I am a Henery Winkler fan
3	A2MHN4105IRBBC	12 24, 2016	Jeffery Keim	A different take on the movie "A Christmas Carol" but not overly exciting.
5	A1CGK9UVKB2N3E	12 23, 2016	Richard L. Bryans	I had forgotten how cute this movie was.
2	A1L2DLWYRNHKDR	12 23, 2016	Yiannis P	Pathetic reproduction of the Dickens classic. Interesting that the movie is particularly concerned with the problem of people who lose their possessions to money lenders--corporations not unlike the ones which own directly or indirectly the media which present us with the American version of the Christmas carol.
5	A2DAE6AIL6F3NS	12 22, 2016	Jim Steiner	Very good movie. Christmas classic.
2	A1FWOEOUEOFT5L	12 22, 2016	Leslie Chu	This was a terribly boring movie; glad I didn't pay to see it.
5	A3826GI7UHI7SZ	12 22, 2016	Danny E. Vidler	I love this movie. Brings back memories to when I first saw it. Henry Winkler is wonderful as an American "Scrooge". It is set during the Depression of the 1930s. And "tiny Tim" is a young boy who has been hit with polio.
5	AE9P9CXPCOWAI	12 22, 2016	Nonna	A classic!
5	A344CE8DZ1I00E	12 22, 2016	gayleskat	American twist on a classic tale.
3	AMIFEL38NDZP9	12 22, 2016	froggy	Fleur bleu.
4	A2AYG2MTAHZ2L1	12 22, 2016	Todd a brown	Worth watching if you like dickens
5	A2976DPSBMWGIA	12 21, 2016	Aimee M Williams	I love this movie
4	A1SN0R346BTZAF	12 21, 2016	Jeffrey D. Sterling	A pleasant surprise. Went to this with not a lot of positive expectation, just given the premise, but I do like Henry Winkler. Entertaining, but not in a "want to watch it again" way.
5	AOYBKCDIXOK0F	12 21, 2016	Toni Rohren	I love this twist of the Christmas Carol
3	A16KH2YLNZAG9R	12 21, 2016	Susanna DiGennaro	It was okay. Have seen better versions of the Christmas Carol.
5	AJXM0547TRBP	12 21, 2016	Darth Nerdicus	A magnificent Christian film.
5	A22DS9SXY1RIF6	12 21, 2016	Penny M.	It was very well done. Great movie!
5	A28W80N16TOK7M	12 21, 2016	Glen R. Grape	This is a more modern look at this age old tale. I thoroughly enjoyed watching this again after many years.
5	A1V0KH72H0BCDZ	12 21, 2016	Kurt	It was great!!!!!Been years since we watched the movie.
5	A3KGJE4LQW0T2Q	12 20, 2016	pei gimel yod	Since I love Henry Winkler this is an easy one to enjoy. Henry is such a great actor.
4	A2HXZ40LBNJHKC	12 20, 2016	J. T. G.	Was a good movie
5	ASZ5UNO06FGM1	12 20, 2016	Amazon Customer	I remember watching this as a young kid. I've looked for it for years. Honestly, the story line is not as great as I remembered, but the fact that I could find it to view on Amazon warranted my inflated rating.
3	AW80BWM08Q8WG	12 20, 2016	rob1goblue	Ok Christmas Movie
3	A1HU6JEHAN7BZN	12 20, 2016	Amazon Shopper	It's okay
4	ARBIIPMU5ZP37	12 20, 2016	Amazon Customer	Honestly - we started watching this particular "Christmas Carol" because it was the only one that was free with Prime. Took a few minutes to get used to, but it was actually nice having an American twist on the story. We ended up enjoying it very much.
5	A2QYM9L3Y0IX9D	12 20, 2016	E. Welch	My favorite version taken from "A Christmas Carol".
4	A214535BYSDX1M	12 20, 2016	Randall G.	Nice twist to the original.
3	AMDXMPYO6V06R	12 20, 2016	Debbie Holwadel	Not bad
5	A2ND6GJDH0WEFF	12 20, 2016	Emily Alford	It's a good version if you are wanting something less dark than the original. Plus, who doesn't love the Fonz?
1	A1A0ZTO3NSSQ1O	12 20, 2016	TocyRN	Slow moving. Boring. Never finished it.
5	AJS8SSOBU5BFA	12 19, 2016	Heidi Brandt	A great modern version of an old Scrooge story that todays kids can relate to. Henry's acting is outstanding!
5	AWNP541D7AXHJ	12 19, 2016	James A West	One to watch every year
4	AL7Z2BSLU2BO4	12 19, 2016	Glenn R.	Has always been my favorite Christmas Carol. Quality not that good because it was made for television in the 70's but a yearly watch for us
4	AJS9MAOHDF6Z2	12 19, 2016	Linda f. Moreno	I thought it was a good Christmas movie.
1	A19FK73FPZWA1J	12 19, 2016	Steve L	worst version ever ... don't do it.
5	A1JHJZRPXHC9UM	12 19, 2016	Mammysal	I don't understand why this has not become a Christmas staple. My family enjoyed it when it was first shown, enjoyed it a couple of seasons probably and then it went away. I was very pleased to find it a couple of years ago. We love all things "Scrooge" at our house. Enjoy!
4	A1V0PX9CYT8C3G	12 18, 2016	Craig Cochran	Just really great! I never knew the Fonze played Scrooge. Well, the characters' names are all different, there's no nephew, the ghost of Christmas future talks, but the basic story line is the same old wonderful classic. I really enjoyed this movie and I think you will too!
5	AEFIB0RBE5I6O	12 18, 2016	rocky a rodgers	My favorite Christmas Carol movie. Wonderfully done.
5	ASCNGTU05CPLK	12 18, 2016	Daisie Mohn	great
5	A20AEU3GY46QO3	12 18, 2016	Eric M. Brasher	It was great seeing this again. I remember when it first came out. Henry Winkler was still the Fonz. I remember how strange it was seeing him in this role. A great take on Mr. Dickens classic story.
4	A2XC0CQ9RGPILW	12 18, 2016	Susan	This is your classic Christmas Carol with Henry Winkler playing Scrooge. He was actually fairly young when he played this part. They did a great job making him look like an old man. Of course, Henry did a great job with the acting portion. The ending in this take was a little unbelievable as Scroodge was very old by that time. Still a very uplifting film with a good lesson for life.
5	A2P9S0CGH32776	12 17, 2016	readaboutit	A lovely surprise!
4	A10DOHA7248ICW	12 17, 2016	dbarney	good clean enterainment
4	A2TG5BFG5F93M3	12 17, 2016	Shannon	It was a different twist on a classic. I enjoyed it
3	A1PQLQ9PIYRSLM	12 17, 2016	jeffrey rossetto	Decent scrooge. I watch it yearly
3	A1NYV7BQDDE5UI	12 17, 2016	someone	Henry Winkler was out of his element.
5	A25XPZZY3W8F1X	12 16, 2016	Robert Cook	Great movie!
4	A1XJGHJZR5RT6E	12 16, 2016	David	Fine acting by Henry Winkler and supporting cast. Nice version of the many films that have been made of A Christmas Carol.
5	A35GFOTJV50EFJ	12 16, 2016	Kat57961	Very well done.
5	A1DSF2WVKF4S4V	12 16, 2016	Carol A. Decker	Great acting, great job
3	A2MLZ51ZKMAI93	12 16, 2016	JGG	Slowwwwwwww
5	A1CJ6H2Y48QF42	12 16, 2016	Amazon Customer	I think this is a great twist on Charles Dickens Christmas Classic. Definitely worth watching
3	A3ALJT9CJBMZWS	12 16, 2016	Max Mustang	Wife liked it! Old TV Special!
5	A2EV0EG5QVUDC8	12 15, 2016	Lawrence Bateman	Very good movie
5	A3E0AN2KCJMJIS	12 15, 2016	lauriepalm	For fans of the Dickens story this remains fresh today! For fans of Henry Winkler it delivers with his Fonzi good looks and particular method of acting - very focused and sharp with movement and dialogue. Great watch for the Happy Days familiar.
5	A2DZO6821SEC4F	12 14, 2016	Cynthia Harbin	Same classic with different characters......love this movie.
4	A3U3WZG6S6RFXV	12 14, 2016	Gwen H.	I enjoyed this version of the Christmas Carol. It had some new ideas and interpretations which I found interesting. I enjoyed Henry Winkler's interpretation of the Scrooge character.
5	A3OX9GQTX8KKWR	12 14, 2016	Randy Barts	I never imagined I could see a version of A Christmas Carol that could be as good as the original. But this version passes that challenge with flying colors! All the actors come together to give a stellar performance. If you have gotten bored or grown tired of the same old classic, I challenge you to give this version a try. You won't be disappointed.
5	A2AQW8SRPR4OI9	12 14, 2016	pyroguy	well made, good acting for all
4	ATY3EHSHSFIFI	12 13, 2016	Lawrence L	enjoyed another version of "The Christmas Carol", story still comes through
5	A33HM85AG27WBU	12 13, 2016	Amazon Customer	THERE IS A REASON I LOVE HENRY WINKLER, FOREVER MY FAV, THANKS MR. WINKLER!
5	AO9YZ4MI2FVX2	12 13, 2016	Rebecca Hathcoat	Love this....watch it every year....what a message
5	A3DWHJY4T49DYJ	12 12, 2016	Amazon Customer	It was very exciting. It is a twist on the real Christmas Carol. We loved it!
5	A34BC45LNJLMER	12 10, 2016	Beth Pirtle	Very good!
4	A3HE8XFRVCH9V8	12 10, 2016	Annelle L. Ford	Good remake of the classic
5	A3RSRMUNZE54VY	12 10, 2016	Fred J. Aebli	I can recall watching Henry Winkler on a talk show when this movie came out on television. He asked the viewers to let him know what we thought of him in this role as it was different from the ones most had come to know him (eg. "The Fonz"). When I watched it over 30 years ago, I enjoyed it. It wasn't until recently I sought it out and watched it again. It is an excellent retelling of the Dicken'…
5	A1UU3JEL1P2HND	12 9, 2016	Amazon Customer	One of my favorites!
5	A1QZKM8M6866I8	12 9, 2016	Amazon Customer	While Winkler's make up job is dated and not realistic this version is well done . A nice story . So glad we found it on Amazon after seeing it back on 1979 on TV
2	A216WX511ULMEI	12 9, 2016	GERARD W. GREGOIRE	Such phoney acting!
5	A33CUOVDQB6677	12 9, 2016	Athelynne Robinson	Excellent story that reminds you - to love yourself and other as God/Jesus loves you.
4	A1PPU3QQJO5NC7	12 9, 2016	laurie valladares	Great family movie
1	A3VGF513VMCZ6B	12 8, 2016	Matthew Eavy	Aweful is too good a word for this piece if crap. Talented actors couldn't salvage a lousy attempt to modernize a clasic. I'm ashamed to say I wasted two hours of my life watching this wretched turd in its entirety because I was too lazy to find something else.
4	A2COGSKZ5SQIOI	12 8, 2016	Potterfan	Love Henry Winkler as a Scrooge-like character.
4	A3I4C4LS3ID7Y4	12 8, 2016	Carol	Good story for the family, and a great message.
5	AXS7LK275P70V	12 8, 2016	EyesofLight	Love Henry Winkler! He's a convincing "Scrooge" with a meltable heart. Really liked the way the story wrote in the not-so-ghostly "ghosts" of past, present and future Christmases. And we just love a happy ending, don't we?
4	A1DIBN4LD8M2W0	12 7, 2016	Spiebs	Nice take on this story. And to think this was Henry Winkler around his Happy Days era.
5	A26XUNQZXIV0K5	12 7, 2016	Lorraine L	I love this version of The Christmas Carole. I'd been looking for it for years and lo and behold here it was on Amazon.
4	A29ZCLJ2V4DS29	12 6, 2016	Amazon Customer	I like it. Although it is different than the original Christmas Carol movies, it does depict the older days when times were hard and people struggled to make ends meet.
4	A3AT1UFJ6X5X1P	12 6, 2016	arthur cboyum	it was a good movie but we still like the old one best.
5	AURHUEDIPJ4T9	12 5, 2016	karen meyer	I saw this as TV movie.It is very good story based on A Christmas Carol set in Depression era.Henry Winkler does excellent Acting.Wonderful Christmas movie.
2	AZGUPPICF7T4P	12 5, 2016	Amazon Customer	Marginal, at best.
5	A1E58OR34K84Y4	12 5, 2016	Edward Vera	great story and movie
4	A1THR9N56X83LO	12 4, 2016	Amazon Customer	Good as it gets for a modern twist to this 1800's tale.
5	A2ON80VN34MQX	12 4, 2016	Samuel Carvalho	Of all the renditions of a Christmas carol I feel this is thee best. A different approach with the same greedy old man who comes to knowing the true Christmas spirit. I do not regret buying this movie for my father, I have it now.
3	A2KEHJ7816A7FP	12 3, 2016	Amazon Customer	Well... it's certainly not the original, but, nothing is.
5	A23T9UKFFERSVH	12 2, 2016	fldairy	great show
3	A2GOLV2BBV0W4F	12 2, 2016	Veva Villinger	it was alright
5	APDLNA6EMPBCR	12 2, 2016	Amazon Customer	Interestingly done in an American setting.
4	A17LTG3RSZ84U4	12 2, 2016	Cindy Browning	Love the the spirit of the movie, American quality!
5	A1DXBA12SNRQ2W	12 2, 2016	MovieMan	Good movie.
4	A1744AAHZP0YRP	12 2, 2016	Charlotte Leto	Different take on a Christmas Carol. Our family enjoyed it.
5	A27IHE8E5MGKG3	11 28, 2016	Randal J. Geringer	Henry Winkler does a great job playing Slade. He is just plan mean and cold hearted. Rich with nothing to show for it. Then the usual transformation.The auction was a new twist adding humor in an un-expected scene. Winkler ends up being so much fun at the end of the movie making turning it into a comedy.I'll watch this again.
5	A17JRLSSEM75GK	11 25, 2016	Douglas Meyer	good movie
5	A3TSU4XAHK192S	11 22, 2016	Amazon Customer	Awesome movies!!! Loved it
4	AHGD1O3AO5UUA	11 21, 2016	Daryl	Henry Winkler did a great job in this American rendition of a classic.
1	AE5YBN806DW6F	11 20, 2016	rfl	Worst rendition of Charles Dickens I have ever seen! What an abomination!
5	A19FIX9L4X4XNH	11 20, 2016	BigWheelHawaii	This Is a Great Holiday Movie,,, Outstanding,,,, Not To Be Miss'ed
3	A1PVH9U53J1KYP	11 20, 2016	Barbara whitson	ok
5	A2ROWDMG943KD9	11 20, 2016	Mike Land	One of my favorites
5	A2RB48JA48P7YI	11 17, 2016	Ann-Marie	still love to watch this movie each Christmas season.
5	A3RNIG506NCWWO	11 15, 2016	mckenna797	liked it
5	AU8L6PRO5D8IG	11 15, 2016	Dolores J. Majewski	Great movie! Henry Winkler does a great job playing a Scrooge like individual. The rest of the cast are wonderful too!! Don't miss it!!
4	A25D9UYB75TNDW	11 15, 2016	Adam workman	I gave it a 4 just because i love the story of the christmas carol no matter what but i didn't particularly likw the setting and little twists in the story line.
5	A2UTY2327AZADD	11 15, 2016	Troy	I remember watching this as a child and I always loved it.
4	A3A6XOH6WL5Z8C	11 12, 2016	Trish	Engaging remake of a season classic. Winkler does a fine job as the miser, especially since this was done in his younger days! A movie well worth watching.
4	A39TTZJS6141ZY	11 10, 2016	MWNance	I have to same I am a Christmas Carol addict. This is a nice twist on the original.
5	A2Q1U63H8WWIXZ	11 10, 2016	Jane	I LOVE THIS MOVIE AND ALWAYS HAVE.
5	ARNY8UISUBLGW	11 9, 2016	Mary&#039;s daughter	Good movie
5	A1NR8T98MCACOX	11 9, 2016	Kathy	I truly love this movie.. same theme, but set in the depression. A believable, uplifting, inspirational story! Henry is wonderful in this.
5	A1LZW3B2OR1KRX	11 4, 2016	Healthfoodaddict	Wow. Didnt think I'd like this as much as I do! You never think "The Fonz" when watching this version of the classic story. Three quarters through this movie I hated Winklers character!! What a creep!Excellent movie IMO.
4	A1P2DZQ360D0UA	11 1, 2016	Martha Torres	I just love the movie
5	A3NT1S2J2CAJ90	10 30, 2016	Kindle Customer	I didn't like it when it first came out. But I guess it grows on you.
5	A2DBTAD54F47ZG	10 11, 2016	Lyle Walter	item received excellent order
4	A1LPLFLIEUUNX	10 11, 2016	Frey29	It's sort of nice that it's not the exact retelling of the classic. Since it was made for TV, it's a little herky-jerky with the starts and stops which were built in for commercials, but the story is really good.
5	A93BF8CL0MDH6	10 7, 2016	Amber Hanner	Great for Christmas
4	AZNJ9EVI6ZGRJ	09 25, 2016	Amazon Customer	This early I am so into Christmas shows and this was something to behold Henry Winkler did a great job I enjoyed it very much.
3	AO9URU6DS2ZZ8	09 23, 2016	James D Stidham	No offense to the performers, because they were good. This just works best with the setting in England.
5	A2KN1P2EM2AXZW	09 7, 2016	B. Tousley	Great spin on a classic!
5	AZ75SS6F0BFFS	08 16, 2016	Gregory S. Taylor	Great Movie!
5	AWDKLWWYOKPE2	08 6, 2016	ann z	good movie!
1	A2TO9SKRH0NLOX	06 28, 2016	janice Mooney	Did not like at all
1	A3JON8EIGYMYPC	06 24, 2016	Mark Ellington	This movie was not what I expected, however, it's worth a look (if it's free on Prime). It just wasn't for me man.
5	A2EDNW0G8CH1M9	06 10, 2016	Stephen N Kuzy	Love it!!!
4	A14PHT6ST4X4WF	05 30, 2016	Emanuel Blandina	It was difference and good.
5	A2JWPWR585JQSQ	05 11, 2016	mlscadden	There's only one version of A Christmas Carol that I don't like and I won't mention it here. As someone who collects movies of A Christmas Carol, and reads the book almost every year, I have to say that I thoroughly enjoyed the portrayal of Scrooge by Henry Winkler. Set in the depression, this American version works very well for the story.
5	A1LRJG6XOXBFTO	05 11, 2016	G. Warnock	I saw this movie decades ago and tracked it down because it tells the entire story of Ebeneezer Scrooge. Felt sorry for him throughout and celebrated hi salvation at the end.
5	A30T1J8OPWRNXP	05 11, 2016	gary oliver	I liked Henry winklers version the best.
5	A2HYGTHB4LJ9FW	05 5, 2016	Amante dei Gatti	I watched this on Amazon Prime and immediately bought a copy for my library. A great modern retelling of Dicken's classic, with Winkler as the lead character--WELL acted. Loved it!!! The ending was extra nice; I wasn't expecting it.
5	A3ESVK5OIQHS57	05 1, 2016	cheryl parsons	A great take on Dickens's classic with a twentieth century twist. It shows the range of Henry Winkler's acting ability.
5	A2IHDEAF6N2RI0	04 19, 2016	ZIPPY	Often overlooked for a traditional Christmas movie!
5	A2CLIFY64U0F6J	03 10, 2016	debbie calderon	Great
5	ALULWJCKNW3PQ	02 27, 2016	Hotsy-Totsy	Henry Winkler brings an American flavor to Dicken's oft told tale. Set during the Great Depression, this telling of "A Christmas Carol", while still the same story of redemption, does it without a nephew and uses current medical problems afflicting "Tiny Tim". While purists might not appreciate the Americanization of this classic, anyone who loves this story in any format will thoroughly enjoy th…
5	A3O33H1776DM5W	02 13, 2016	Charles R. Lied	Loved it.
5	A2AUVHEXHRB7G2	02 7, 2016	dana	one of the best versions of, a christmas carol.
5	APMUZQEH5AFLZ	02 6, 2016	Randy M Mize	Love this movie
5	A2BEDX1Q3DF87G	02 5, 2016	Amazon Customer	this movie was different for him and it was great
5	A2B5MH9S23YTMH	02 5, 2016	michelle m.	A great version of the classic story!
4	A2Q2YJHBYV8T2D	02 5, 2016	Richard	The Fonz, who knew... this was a good take on the classic... not a waste of time... You probably know how the story is going to come out, but it is an enjoyable trip, none-the-less...
5	A366F86IDR5X73	02 5, 2016	Robert Crouse	I do not understand why this is not shown more than it is a Christmas time.It is a semi-modern update on the Charles Dickens classic, A Christmas Carol. Set in the during the depression the story line familiar and the characters refreshed.
5	A1Q4SFXZ3IDSHU	02 4, 2016	SE in NY	A version of Christmas Carol. It's a good story based on the familiar theme with Henry Winkler as the Scrooge character. Some very talented actors were cast and the acting was very good. If you like Christmas movies you should definitly give this one a try.
4	A20FX3EYKT25DY	02 4, 2016	smokey	excellent version
5	A2QSR4RV0KQTWA	02 4, 2016	Bruce W.	One of our favorite Christmas Carol's
5	A3JFHVL9CJZXS	02 4, 2016	Amazon Customer	A great version of the classic
3	A30QOVQNTPJYA2	02 4, 2016	WILLIAM T	A tad hooky but okay.
2	A5C2CLMLO2HQ0	02 4, 2016	Chat	It was merely okay.
5	A2B8LBM6T2XNOD	02 4, 2016	Diana C	Thus is a clever way to tell the traditional story. We watch this every Christmas.
4	A1CYJ778CXPWP3	02 4, 2016	Shauna	I had remembered watching this when I was younger and enjoyed it. So I wanted to get and have to watch all the time. My husband and I did enjoy it.
5	A294NLJ9F29B6B	02 4, 2016	tjagster1	Great little known family movie.
2	A30BNE66H1AETH	02 4, 2016	Billfo	Terrible
5	APDO0ENLPDRS	02 1, 2016	NanaMitchell	Henry Winkler is a better actor than he gets credit for. He makes a credible American version of Scrooge.
5	A1YKNT0QF5B0Y5	01 28, 2016	Fred B.	Favorite Christmas movie
5	A25NMCKMVDYHT8	01 27, 2016	ROYBOY	Super acting and great story!
5	A3816Q1G3X304M	01 24, 2016	Amazon Customer	I was very happy with my order.
5	A1PJK8N8IA3917	01 24, 2016	Amazon Customer	Great movie!
4	ADQZVR0FGR0Q6	01 24, 2016	terry d jackson jr	great for christmas movie
5	A34XRA762A9ZX0	01 24, 2016	Donna L Badders	Good movie and came on time. Thanks.
5	A47KGO3HH67FW	01 23, 2016	Grandma B	I love Henry Winkler in this!
4	A2VMWZIEP9I46B	01 22, 2016	Brian	great rendition of the story
5	AJVENZQY2GU64	01 20, 2016	J. L. Cales	Terrific Christmas movie. A new twist to A Christmas Carol
5	AENAFU04UQLP5	01 18, 2016	John P. Abe	Great movie
5	A2V5CWDEB22JKG	01 17, 2016	Howard	A really good Christmas movie. Of course it's a familiar tale but it is cleverly modernized. The original version with George C Scott is a Christmas tradition with us and this one will be too.
2	A2RPQR9OHJG01Z	01 10, 2016	mike	this was not a good edition of the story, all the others are much better.
5	A3GABZFTKRP05X	01 5, 2016	Amazon Customer	Love it!
5	A30AGJH8JRDLIM	01 1, 2016	Amazon Customer	Great Americanized version of the classic.
5	A1NABL5R8AMYCA	12 28, 2015	Greg	My sweetie and I swap movies. Her folks slept through the 80's and mine hated classic movies. She really loved this one of mine and it was even better than I remembered. Clarity was superb and Henry Winkler's interview was great!
4	A3HTT2EPFBON4D	12 25, 2015	Johnathon Norton	4 Stars
5	A23H6N316G4J1D	12 24, 2015	Amazon Customer	He made me believe that he truly wanted to change at the grave site. I felt his pain.
5	A2TFWWCX4O34GS	12 15, 2015	Linda C	Great remake! I would like to add this to my own collection of movies.
2	A3Q9Q8O0VHVPMO	12 15, 2015	Jackie	Love the movie but didn't have closed captions.
2	AXY7MQBMHT589	12 14, 2015	CallmeTom	I am amazed at the high ratings this ripoff of "A Christmas Carol" has? Overall a terrible movie with wooden acting. If you want a real Christmas movie, watch the real movie and not this cheap imitation.
5	A1MS12D1ZUHD0X	12 14, 2015	KevinButler	In this Americanized version of The Charles Dickens classic..which takes place in Concord New Hampshire on Christmas eve,1933.."Ben Slade"(played by Henry Winkler)is an insensitive and greedy time payment holder..who forces the citizens of the small New England village to either pay up their loans or lose all of their items. When they can't pay up..they lose all of their assets and he even fires …
5	A2FT5113MCLOI3	12 12, 2015	Zuesss	From all the Christmas Carol's I watched based on dickens book I liked this the best. As a boy I watched this on TV and this was not long after Henry Winkler ended his career as the Fonz. Personally i think he should have made a bigger career as an actor but i assume he may have been type casted and thus shortened his acting future.
5	A3R56MYZVH6X4W	12 11, 2015	newflowers	Great version of A Christmas Carol - we love it. The seller was fantastic - shipping faster than indicated and the price was amazing! Another great addition to our Christmas movie collection.
4	A3ISFNQ9FJSPFP	12 9, 2015	William Mortensen Vaughan	I'm only docking this version of the Dickens classic one star because Henry Winkler will always be "the Fonz" to me, and I still hear the voice of "the Fonz" when Winkler delivers his lines as Mr. Slade, an American version of Scrooge from the Herbert Hoover era. He plays young and old versions of the character, and sounds, to me, especially out of character as the old/new Mr. Slade.
5	A1QLXZK74O0H85	12 6, 2015	Russ Evans	Great version of the classic, it's been a family favorite for many years.
5	A2EXNMZGOQ435R	12 3, 2015	Amazon Customer	Great movie, Henry Winkler did a great job.
5	A3H6IHXGGYAERG	12 3, 2015	virginia lynch	loved it.
4	A36I6YJW4ATZZF	12 3, 2015	Spiral42	I love this adaptation of the classic tale. Henry Winkler is, of course, one of my favorite actors. This is a different slant from the original but it gets the message across none the less. Well worth the viewing.
5	A3EHVF0NGJ8UHW	12 3, 2015	guillermo	I loved it
4	A30SQZB36YCHD8	12 3, 2015	Reader824	Wonderful American version of an old classic!
4	A3KEN8A4HZBMSU	12 2, 2015	Gary R. Davis	Good movie
5	AC9AFG8PVGXJD	12 2, 2015	Kindle Customer Lorine	I always liked Henry Winkler and he did not disappoint. He played a good mean man.... stayed with the original plot for the most part..
5	A1PFDY3SQHNDSN	12 2, 2015	Enigma Phi	This is a classic I especially enjoy watching during Christmas.
2	AAAZ1L8J2I00Z	12 2, 2015	stevied	It started out promising, but it began to drag on and on focusing on too much irrelevant history.
5	A2L3Z8N5XM3SWJ	12 2, 2015	Johnny C , R.I.	NICE VERSION OF THE TIMELESS DICKENS CLASSIC, WINKLER 'S CHARACTER IS ACTUALLY SCARIER LOOKING THAN THE GHOSTS
1	A3OS3S46Y4WKE1	12 2, 2015	Rebecca Cochran	Not an American Classic.
5	AZ8HT9IHJWFB5	12 2, 2015	Lance E. Thompson	This has always been one of my favorites. It is down to Earth, sad, but not extremely harsh or overly scary to children like other similar movies, and heart-warming. To me and my family, this is and always will be one of our favorites of the holiday.
5	AJL6AOVKHR34Z	12 2, 2015	Amazon Customer	Another perspective of the original A Christmas Carol.
5	A3E98Y4T7N8FCP	12 2, 2015	Maggie Cooper	Loved this movie! Henry Winkler made me cry when he became so lighthearted after his experiences with the 3 spirits. A must watch every year!
5	A3VBRXT8BJD9OU	11 29, 2015	Muffin Cathy	This is a great movie. It's a twist on a classic of scrooge.
2	A2EE519KSD18DL	11 26, 2015	Old Photographer	An unusual take on " A Christmas Carol." This movie takes place in New Hampshire in the early 20TH century. It is a made for tv movie on a very low budget. It has some good parts and the acting is not bad, but Henry Winklers' make up is very badly done, when he made this movie he was in his late 40's and he plays an old Scoroge, in this case Slade.in his 80's. Interesting but I would not recommen…
5	A1SSUMVK1PREK0	11 24, 2015	DARLENE M.	Old classic but done very well. I remember seeing this some time ago and felt it was well worth the view.
5	AO809VKTYYQPL	11 23, 2015	TI Martin	Nice twist to a great classic story
5	AFOJNNKQ9W7NI	11 23, 2015	VT. Watcher	I have seen this several times and enjoyed it more each time. Highly recommended!
5	A5ER4HQRTE6X3	11 16, 2015	Deanna Saltmarsh	Very good quality. ..
5	A1WKI6YVN3FYNP	11 14, 2015	Barry Lester Schwartz	One Christmas Special the networks should show every year.
4	A24OUCL3731RFZ	11 13, 2015	cno111	It's good. But it's hard to beat the original:)
4	A2VRYVG2LAZTZF	11 10, 2015	Cindy Siegwart	Very good..
5	A12T0F97U8Y7RM	11 7, 2015	Calvin MacKay	Great movie based on the classic story. Well acted and well developed.
4	A14DKRNA1YTLL6	11 5, 2015	Hank P	Slow moving but a great twist on Dickens. Henry does a fantastic job.
4	A2MLZQJ0Y0R2SB	11 5, 2015	Teri	Different than the original but still good
3	A2HTFIJAURU1OJ	10 31, 2015	D. Logsdon	Cute, but not as good as original.
5	A2GCE5241RXOHZ	10 23, 2015	MA Domenico	This is a really good take on the original A Christmas Carol. I liked this version and Henry Winkler does a fine job!!!
5	ACPHIKDBZ1O66	10 23, 2015	peewee	love
5	A1C12CL8RKQEW5	10 19, 2015	Hawkeye	Some times it is better to leave memories where they are, lol. Although I remember great memories watching this movie and how it was the best of them all, many decades have passed and I was no longer able to locate this version and the TV stations did not broadcast where I get. When I found this here I was delighted and couldn't wait till I received it in the mail..Not as good as a story as it on…
5	A33GM0OUOWK19O	10 17, 2015	George P. Diraimondo	I always a fan of Henery Winkler. He's was great in this movie. I enjoyed it. I recommend to my friends, co worker and family
5	ATYJDRGIK0A1V	10 1, 2015	Holly Payne	This as been a favorite of mine since I saw it on TV years ago. I shared it with friends this Christmas and all enjoyed this version. I watch it every year
5	A1YR5Q9VKB72E2	09 18, 2015	geraldine henderson	Great experience.
5	AMDOY3Y2A9HC0	09 7, 2015	Diana K Hall	My children grandchildren and I love this movie . It is a great family movie.
5	A1ZE5Q7DOPGC3L	08 19, 2015	Rebecca Barry	Greatest version of this classic story by Charles Dickens! It is a must watch for Christmas!
5	A28ZTH4WE2RZPG	08 10, 2015	dennis ayres	I really like this movie. I like Henry Winkler!!
5	AK2ONJNPFS3UL	08 6, 2015	Kim Faye Clunk	Great twist on original
5	A112UYCJEYZPIP	07 27, 2015	M. Whitman	This is a great alternative to A Christmas Carol/Scrooge. It is a twist on the original, but still a very enjoyable Christmas movie. Henry Winkler is great as the lead character. He plays an elderly miser very well.
5	A3VJBQKPUCY16Q	07 10, 2015	snowgirl6	I love the Christmas Carol story and have several versions on DVD. I like this story as it is set in America and a unique story.
5	A9SII56CBCF99	07 1, 2015	Robert K. Conley	As advertised. Very nice. An easy and problem free transaction. Thank you.
5	A2VU9BT7ELJYGE	06 25, 2015	Richard H.	Always enjoyed the standard "Christmas Story. Saw this one on TV a long time ago and was excited to find it was available on DVD. Enjoyed it completely.
5	AZL2XX95UP66F	06 23, 2015	Amazon Customer	So excited to have found this on dvd.
5	A1ETX8YYOZBF	06 14, 2015	David M Yniguez	Very enjoyable Christmas movie!
5	A3LBE3J28WGC2U	06 13, 2015	S. Nagy	Great Christmas story
5	A20B7WOWIOPSFW	06 8, 2015	James Cromwell	Great DVD
5	ACYPUJ6OQX03G	06 3, 2015	DEE Gunter	NICE TWIST TO THE ORIGINAL
5	A1WG08KI0W6DAT	05 15, 2015	Fritz E. Morehead	Best Christmas movie ever! Great quality.
1	A31YP3GRH9PYH5	05 2, 2015	J.	Henry Winkler is a bad actor and has never had much talent.
5	A2OSRJBIMXUAPQ	04 23, 2015	D. Bagley	One of the best Christmas movies ever.
5	A1LDEGI2FESEO1	04 10, 2015	Kevin kidder	great twist on an old classic
5	A16LD97U7HLZ8A	04 10, 2015	Theresa	This was a great movie and I was so happy to find it on DVD!!! Very happy with this movie!!
5	A1687MV0PLK74B	04 9, 2015	Shopper99	gift. Loved it!
5	A1ENRZF34ON41X	04 7, 2015	doug29	A classic.
5	A1YO9H1KP1QV0R	04 7, 2015	Mary J. Rolf	Henry Winkler is great as a "Scrooge".
5	A2329UL87YUPZC	03 30, 2015	Tenderheart	Nice
5	A1CHL9AMWRPGEP	03 25, 2015	Tory	Love it
5	A1G5TXZWKWACTT	03 22, 2015	anonymous	Great movie!
4	A1W67FO0GE6NMG	03 13, 2015	Don	This is a different spin on the classic "The Christmas Carol". It is nice, and you might want to add it to you Christmas collection.
5	A16DVGK509L6RW	03 12, 2015	Duane A. Small	I was excited when this movie came out. We waited years to have a copy.
4	A1WXITWC8FWUB9	03 6, 2015	jivefive99	B+ story but the DVD worked fine.
5	A2K4AUMORPI9GZ	03 5, 2015	rwish34	Love anything to do with a Christmas carol. Henry Winkler is excellent great telling hard to find excellent condition. Really enjoy it! A little different telling but same result.
5	A16SEDRLZLO6VL	03 2, 2015	Augie F.	My favorite Christmas movie. A great revisit of the the Dickens' classic "A Christmas Carol" with a twist. Henry Winkler is great in this movie.
4	AX7GMKOUJWZVL	02 28, 2015	Kindle Customer	Very nice adaptation of Charles Dickens "A Christmas Carol". Wasn't the greatest, but nothing can compare with the original script.
5	A4SC3WGN6H3GC	02 25, 2015	Jim Vaughn	Great classic XMas movie
5	A3JRKLJ8VKWGB9	02 21, 2015	Bonnie Zagorin	Oldie, but a goodie
5	AKB2M87TONMT8	02 21, 2015	kismet	great acting
5	AW2G25LCZL3X0	02 19, 2015	Don Eberhard	Great movie
5	A1J9H84IOK2KMM	02 19, 2015	Al LePage	This is an excellent adaptation set during the American Depression era and in New England, highly recommended! I actually perform Dickens' Christmas Carol and have seen various adaptations, and this one does justice to the essential messages of generosity and especially personal transformation!
3	A1D2XV1YCTNBEU	02 10, 2015	Lorraine Welsh	GOOD, BUT NOT THE ALL TIME CLASSIC
5	ALMLNCGL4VTUC	02 9, 2015	Upstate Farmer	This is an enjoyable adaptation of the Dickens' classic. I don't know why it was never shown again on television.
3	A3READRPSIWOYM	02 6, 2015	L. Jensen	My boyfriend had fond memories of this from his childhood so we rented it. Meh...it wasn't bad but given the number of versions of A Christmas Carol that are out there, this ranks pretty low. Henry Winkler gave a wobbly and not very believable version of an American Scrooge, rather like a high school boy playing an old man, and the conversion of the story from England to America felt sort of forc…
5	ALQH7EJRT2MAC	01 31, 2015	Steve	Great movie with Winkler and a new twist on the old story.
5	A1GV3JT3644DB5	01 24, 2015	Sandra St George	My favorite Christmas movie ever
1	A1ZODARQKF11PF	01 22, 2015	Robert I	The movie came with no sound
5	A2PDVQ61GM5GYM	01 22, 2015	BetterthanIdeserve	Great Movie and Great on time Delivery
5	A30W9EQZ2G75OU	01 20, 2015	Joseph Nunes	A very good American rendition of the Christmas Carol story. The entire cast presents a great family movie to view during the holiday season. This is a keeper!
5	AAWGEB8J9666B	01 20, 2015	AMoore	Great update to a holiday favorite.
5	AAD3XQVXY50JQ	01 19, 2015	Rebecca Festi	It was brand new still wrapped I watched it right away! I like this version!
5	A12K3EWZEICG7Z	01 15, 2015	Violinlady	Well-cast, wonderfully told version of "A Christmas Carol". I watch this at least 10 times each Christmas season.
5	A32M9CZX2NBE8M	01 14, 2015	R. A.	I enjoyed this movie very much.
2	AHDBTMJJSNZ5Q	01 14, 2015	Matthew Roll	BORING !!
4	A2G26NMIFEVFAY	01 13, 2015	Joe Rossi	I love the Dickens' tale "A Christmas Carol," and this relatively modern version is an excellent adaptation.
5	A39L5P0O1EE6BX	01 13, 2015	C J	Incredible movie -nice to see a moderized version of a classic story.
5	A3M3VVNZSO4OEH	01 11, 2015	francese smith	Great version of a Xmas carol with a more updated theme.
4	A2RLH69CZF916C	01 11, 2015	Daniel E. Bourque	This item was exactly what I was hoping for. However, there was one glitch in the recording.
5	A19UO2O13RX5G6	01 9, 2015	Joyce A. Werner	Henry Winkler is beyond belief! This movie should be on TV every Christmas!
5	A2SH2W0F8WCWKU	01 9, 2015	Jean Mashburn	This is one of my favorite 'Christmas Carol' movies.
5	A1XH33D6FEE7JU	01 9, 2015	Richard L Fahler	Good working order
3	A2O9118ZBS0A9X	01 8, 2015	David Turner	Just ok. DT
5	A3L3KEQUDVHIIL	01 7, 2015	BILLIE LLOYD	Great movie
5	AB64DUL65WO6O	01 7, 2015	steve grosso	watched it for Christmas thought it was excellent glad I bought it.
5	A2WZ4DPYK6Z2QA	01 6, 2015	Wendy	My husband remembered this movie from years ago and said he really liked it. So we rented it one night with our three teens. We weren't sure what to expect but we all loved this movie. It's another version of "A Christmas Carol" and very well done. If you're looking for a good Christmas movie, definitely watch it.
3	AFNAVDT6USIA3	01 4, 2015	sheemar	The story fell a bit flat with my students after reading the original.
5	A121GUW23E0WRD	01 4, 2015	Greg Blakeslee	Excellent
4	A1D2L347QGWEM2	01 4, 2015	cjmi510	This is a favorite of my husband. We both enjoyed it.
5	A3UVQV3SLGGIGO	01 3, 2015	D.W.	Good version of an old classic.
5	A2QHAQG8IIEQFR	01 1, 2015	jason	i like it a lot
5	A2ZFUT6J4EGXBI	01 1, 2015	Marlene G. Washebek	Played great and didn't take Long to get here!
5	A7E1WN4YP45WR	01 1, 2015	Amazon Customer	Love Fonzie in this
3	A1OX08NOF3NWXR	01 1, 2015	Edwin Alicea	Awesome movie
5	A2O2G70XOVT3Q1	01 1, 2015	jamie s harris	I love just about any movie that has to do with The Christmas Carol. I can now add this one to the list.
5	A2R02EPJS5O7QP	12 31, 2014	80s dude	Absolute classic. Hard to believe the "Fonz" could be so natural in the lead. The twist on the DIckens version is that this takes place in 1920's New Hampshire. Its one to watch every year. Too bad there isn't a remastered or enhanced version available. Its 4:3 and obviously direct from the TV tapes. Dont let that stop you from watching or buying it though!
5	A2T84JQLF5XC4X	12 30, 2014	Marilyn R Meyer	Packaged well and a very enjoyable movie.
4	A11OU7V2LEPZOC	12 28, 2014	Nazem Abdelfattah	One of the best Scrooge movies. Henry Winkler does a good acting job playing Scrooge.
5	A32FR3TSN67TUL	12 27, 2014	mark	One of the best versions of this story ever.
3	A3NYL5JCST4A4X	12 27, 2014	t	Good spin on a classic story, just a little slow and definitely a made for TV movie.
4	A3G5WXU73LANIH	12 27, 2014	Karla J. Welsh	Good movie but not my favorite.
5	A2QON0PDU2LND0	12 23, 2014	tojensen	We loved this old classic. Can't believe we haven't seen this particular movie before. Great family view, I'd certainly recommend it.
3	A2HDTWQ9RO4QRV	12 23, 2014	The Round Reader	A movie with some cute moments, a big nod to the inspiration/source material, and nice setting... Unfortunately, the only thing holding this movie back was.... Henry Winkler.The Fonz makes an awful Scrooge, or Slade, in this case. His acting isn't horrible, but it's also not that good. There seems very little emotion in his transition from corrupt, hateful, "covetous old sinner" to changed man, l…
5	A1M8PTI2G2NYV5	12 23, 2014	Julia Strangie-Brown	Excellent all around!
3	A2KHQW99X7IR6R	12 21, 2014	Dawn-michelle Pappas	Just okay
5	A2ST6HDPIBLE56	12 20, 2014	JeffK	Favorite version of the Christmas Carol
4	ARZ97UKD2FK5I	12 19, 2014	Amazon Customer	I love this version of the christmas carol...
5	A3UPHACBM6HRH4	12 19, 2014	Gerri Shepard	Item as promised. Fast shipping.
5	A1DTXQME146G7L	12 16, 2014	Dave	Great
5	A1RDQKLU68QG4	12 16, 2014	Karla Hunter	Great!
5	AIYSLCRQYOSLI	12 16, 2014	ronnie007	an excellent christmas movie. quite a delight.
1	A2K7CMP1DGZTI6	12 14, 2014	Coastal Crafter	Terrible version of this movie, poor acting! And I love Henry winkler ! I donated this movie
5	A1MBAYXEAUTPM7	12 13, 2014	HBDL400	An updated superior version of a classic which has to be THE most underrated christmas classic. Winkler, as another reviewer posted, really demonstrates his incredible acting ability.
5	A2CLCB3GWV10T5	12 11, 2014	Winnmusic	Great American Version of Charles Dickens "A Christmas Carol". Excellent ensemble acting! A must to watch every holiday season!
5	A2VMWWFAW8WZE7	12 9, 2014	Kpc	great version of the traditional story!
5	AJIJQJFBXSNMB	12 8, 2014	Karen Zier	I have been looking for this movie for years love it, watched it right away. Just as good as I remembered
5	A5SHVUAV9KGDS	12 8, 2014	Dennis Feeg	I remember this version as a child and actually searched for it to share with my family! Henry Winkler is amazing and gave me awhole new view of 'the Fonz" as a gifted actor. Don't discount this adaptation because he is in it, BUY it because he IS IN IT! It is well worth your time and money!
5	AKJYMFM3FWB58	11 30, 2014	amjladje	This is a very good movie. Henry Winker is excellent. It is touching and will warm your heart for Christmas.
5	ABF3PS39S8DRA	11 29, 2014	Robert M. Blythe	Received almost immediately in excellent condition. A heart-warming and wholly-watchable adaptation of the original classic...
5	A35C689C3BK4G4	11 27, 2014	Christina M. Gleason	Love this movie. Watch it every year.
5	AV3CTKJU1JS3P	11 22, 2014	mike parker	ive looked for this for a long time and i wasn't disappointed . good buy .
5	A1OT19QYTT4F3F	11 22, 2014	Philip M. Kline	Classic
5	AUTR73W3YJSVP	11 20, 2014	michael bongart	I saw this movie in 1979 and immediately bought the VHS version which was all that was available at the time.I'm a Vietnam Vet of the Tet Offensive of February 1968 out of Saigon, Vietnam. I retired from the U.S. Army as an E8/Master Sergeant on 1 April 2007, after a total of 27 years of service.This is one of your top five performances as an actor if not your best.Keep up the good work and "Wish…
5	AP49NELK5ZPRA	11 18, 2014	CHARDY	A must to own for you Christmas collection. Henry Winkler is amazing in this uptake of Scrooge.
5	AJT22VP4OQ0F4	11 17, 2014	Jerri	This is a great movie.
4	A2DK2IC51RKGTO	11 14, 2014	TSC	well played byHenry Winklerand. Definitely one of the better different takes and remakes of a classic
3	A385VZNEEFTH62	11 14, 2014	John F. Collins	Made for TV movie; not awful; snowy afternoon with nothing else to do kind of film.
5	A2U9PBF79GQN6K	10 24, 2014	Rene Krammer	A great acting job of Henry Winker. Good take on The Christmas Carol with an American view.
5	A28PWO7DZP9VWL	10 23, 2014	BigBeee	I do. I like every well made version I have seen.This one, in my opinion is the best.Without spoiling anything for you, here is why.The setting is in a small New Hampshire town.It is the tail end of the great depression.We, in the USA, can relate to this as, know it or not, it has greatly influenced todays society.Our grandparents were very thrifty throughout their lives as a result of these hard…
5	A62IRLON78R5A	10 21, 2014	Steve L. Trappasse	well well well, lots of talent here
5	A3K09E5SKIGLZE	10 12, 2014	63x927is58401	A great remake of Charles Dickens' - "A Christmas Carol"! Additional Fact: I wish the lines of.the novie were sub-titled!63x927is58401
3	A1YQMTY9YJZGMQ	10 9, 2014	Christopher Perrea	my mother and father were happy to own this movie
5	AUJOFZDILWPL	10 1, 2014	Pamela Halliday	Love this movie
5	AUGWH31UN7N48	09 30, 2014	Debbie	Great buy thanks!
5	A23M34LR1SQHS9	09 28, 2014	Susan Harris	One of the better remakes of A Christmas Carol, plus Henry Winkler does the part justice. He is very believable in this roll.
5	A1TOO35U7IKVXK	09 23, 2014	Peggy	Amazing. Gives a whole new view.
5	A3G0M8IA4R3J5I	09 22, 2014	odie&#039;s friend	i am very happy with this dvd
5	AN8S7K9BC2QY2	09 14, 2014	Sheryl Vajda	I have the VHS. Wanted the DVD. One of my favorite Christmas movies.
5	A2O9YA7XIK6J3Z	09 14, 2014	mikentran	good copy
5	AT594EGKY2ZOY	08 7, 2014	cjk	Classic
5	AK760LZW90F6A	07 31, 2014	Jd Sullivan	WAS OF MY BEST CHRISTMAS SHOES AND OH YES HENRY WINKLER
5	AATQ36MSUJZA5	07 31, 2014	kathy charron	great story
5	AJH0G6S8OIEK2	07 25, 2014	B. J. Simon	The best filmed version of A Christmas Carol I've ever seen. Henry Winkler is brilliant. Many times, I've given this film as a Christmas gift to an entire family - and it is always well received by young and old. One of my favorite scenes is when Scrooge is about to see his first ghost - can feel a haunting approaching - and is looking for an intruder among all the belongings he has repossessed f…
5	A11APQMGWGSQYI	07 23, 2014	MrTHiggs	Great
5	A2TBX8WPVXLTU1	07 10, 2014	Robert Green	A must have for anyone who loves the Charles Dickens original. A great holiday movie for the family.
5	AK88QX7H7GHI7	07 10, 2014	Mike S.	This movie was a 1979 TV special that we watched and really enjoyed when it first aired. Henry Winkler starred as Benedict Slade ("Scrooge"), and the movie was set in Concord, New Hampshire during the Depression era. Unfortunately, it was only broadcast a few times over the following years. It never became an annual Christmas classic like other Christmas movies. It was available on VHS tape for a…
4	A655QKT9RZE22	07 9, 2014	Anthony Dipoalo	I remember watching this as a kid on prime time television. I love this unique version of a Christmas Carol.
5	A2BFCRZOUM8PWS	07 2, 2014	Suzanne Cowan	Best performance ever
5	A1GQIFHHSJVWO7	05 28, 2014	Susan	I have always loved this version of A Christmas Carol, but the quality was always poor. If you can get this on blu-ray, I recommend that. This is a great movie, though.
5	A361AJADCBWTFE	05 7, 2014	Jeffrey Baxter	Really a unique twist on a classic. Loved this movie since I was a kid. Great to have it in my collection!
5	A1BBBIN5NMNPV7	04 4, 2014	Sharon Metz	I enjoyed this movie because it was much easier to relate to than the original English classic version. I had watched parts of it on TV many years ago.
5	A130DD6CVD40F3	04 3, 2014	P. Flogaus	I received the dvd in perfect condition and relatively quick. The seller delivered as promised!If you're a fan of Chrismas Carol movies, this one is a good one to have in your collection. It's a bit different than the traditional version, but ALL versions are the "same but different". I highly recommend this one!
5	A125TLIUTYSWTB	03 15, 2014	LG	I love the Dickens story and this is a Depression-era take on that classic. Winkler is very good as the cranky Mr. Scrooge.
3	APC04EXUKDQJ6	03 7, 2014	Beansisme	I really can't complain about the shopping experience; that was great. I loved this movie when I originally saw it but like so many things in life it wasn't so good the second time.
5	A8RICSNM5RJLW	03 5, 2014	Chad Parlett	I always loved this version of a Christmas Carol. It's quite well done and original. A nice diversion from the standard fare. Winkler is wonderful.
5	A126Q2HVTCS9P2	02 28, 2014	D. Duggan	Henry Winkler is a fine actor and this version of the famous story is proof positive. He does and excellent job as Ebeneezer Scrooge. The story, of course, is the same as the other versions, but each remake brings a different interpretation by the actors and writers. This one is fun and easy to watch. A fine family film.
4	A6XG55I7XO2LX	02 18, 2014	P. Salter	I am a big fan of Dickens and love "A Christmas Carol". I have a collection of most versions. This is not the Alistair Sims classic but is well done in a U.S. depression era setting.
5	AVECJZDR0LYZN	02 14, 2014	irish eyes	This was one of my favorite holiday movies as a kid. Although it is tailored after Charles Dickens Christmas Carol, this movie has some distinct differences which actually make it stand on its own merit. I love the regular story of Christmas Carol, but this is refreshingly different and a must see.
5	AG94A4EVFG0MQ	02 13, 2014	ThePhantomShadow	An American Christmas Carol...based on the classic by Charles Dickens, "A Christmas Carol." Now that I've written something, you need to cut down the word number requirement. That's really stupid.
4	A2VSOXAOR2QBVG	02 12, 2014	frieda revels	HENRY WINKLER DOES A GOOD JOB PUTTING AN AMERICAN SPIN ON SCROOGE. I NEVER THOUGHT FONZE COULD PULL IT OFF BUT HE DID A FINE JOB. MAYBE NOT ACADEMY AWARD MATERIAL BUT VERY ENJOYABLE.
5	A29TJUV9Z50DXB	02 12, 2014	S. Guthrie	If you want to start a wonderful family tradition, then you should buy this video. This is the American version of a Christmas Carol with Henry Winkler. It is a wonderful movie that 3 generations in our family has enjoyed. The movie arrived quickly and was packaged carefully. Good Service and a Great Movie
5	AQWMGPKN8S29A	02 12, 2014	Snailhead	While this is the Dickens classic played sideways, there is a great freshness in the re-telling. Henry Winkler is his phenomenal self and I promise you will watch this every year.
5	A28L7RYP6FYGN9	02 8, 2014	Karen L Rae	Henry Winkler plays a great part in this movie, brings it to life! Good modern version of Scrooge! Don't miss this classic
5	A1GKJ0UFVN4K7G	02 4, 2014	Terry W	One of the best renditions of a holiday favorite. Henry Winkler at his best, with a marvelous supporting cast. Very touching.
5	A3Q3F2D0XZ0VCC	01 31, 2014	Mark R. Trifkovic	Great unless you are just tired of Christmas movies along Charles Dickens Christmas Carol theme. It is certainly one of the better ones based on Dickens book and had been unavailable for purchase for to many years
5	A1MUTGFKWD74U4	01 30, 2014	Kris Stanisci	This is my favorite Christmas Carol movie. I have waited for it to come out, and when I finally looked it up again, I bought it!
5	A33EWPXESP9GQH	01 27, 2014	Buckaroo	Even though i don't care for Henry Winklers acting i liked this movie it fit him real good ThanksDale
5	A3OH2Q2UID4FYX	01 27, 2014	LeeAnn	This is one of my husbands favorite xmas movies and we only had it on VHS....so I was thrilled to see it available on a DVD & at a great price! Was delivered quickly and we could enjoy it as we decorated!
5	A13W8CA4PHWBDA	01 27, 2014	C.R. Barclay	My wife and I loved seeing this movie. Both of us have childhood memories of this movie and it was great to curl up on the couch and watch.
5	A26LY8H00UIT1W	01 26, 2014	scott andrews	I had been searching for this DVD for over a year. Im not sure if it was out of print or just not available but I finally found it thru Amazon. I love this remake ever since it came out in the 70s and thrilled to finally have it in my collection
5	AAM67Y93KTIOL	01 23, 2014	CFS	I really enjoy all the "Christmas Carol-Scrooge" movies. I own all the ones I know about and watch them each year. I want to add this one to my collection as it is a different take on the traditional ones.
5	A18Z6PU746PM8Z	01 17, 2014	Lianna	I saw this version of a Christmas Carol years ago and it left quite an impression on me. There are many versions of this story, but very few that really capture the story well. This is one of those. If you've never seen it, you must!
4	A13KAQO9F5X0FN	01 14, 2014	chaz	Anorher good movie for holiday watchers..a little twist from the ordinary scrooge movie. Enjoyable. What couldn't you like from the fons.
4	AIMVNK843DDSK	01 13, 2014	Susan K. Phillips	It is pretty much the traditional Scrooge story, but set in America in about 1880. It does give a twist to it to help Americans tie the story into a scene in their history.
5	A3B261Q5JFSK6Y	01 13, 2014	Debra L. Lucas	This timeless story is relevant to today's economic times. This movie is as valuable as any modern-day teachings I've read within the context of "how to be a better person, live well, and do it right in the new year". There are old fashion morals that America would do well in revisiting. Kids and young adults alike will find a new perspective on everyday life challenges. Everyone will gain a bett…
4	A35MSEI3BF8MRE	01 12, 2014	Susan	Good performance by Henry Winkler of a crotchety old man despite being very young when this movie was made. We enjoyed the story.
4	A78D02YDLHDJ9	01 12, 2014	Kathleen Fields	I thought the cast and acting was very good, and the variation on the old familiar plot was done well and interesting.
4	A3U2YEOEBJ0M4M	01 10, 2014	Mary McMahon	This remake of the Dickens original is effective and realistic portrayal of life during the depression, and it is fun ot watch Henry Winkler in the lead role.
5	A2KJ92GG58CZNR	01 10, 2014	David M.	Fantastic American twist of the classic "A Christmas Carol". It brings things closer to home with all the essence of the original classic
5	A1SA7NXJV1YOJZ	01 9, 2014	Thomas A. Kelly	I had a copy of the original DVD but ufortunately "loaned" it out. (NEVER A LENDER BE) and it never made it back home. I was peased to see this offered because I was not even seeing used ones on line. The Winkler interview is a great addition.
5	A2602YF29FSZNR	01 9, 2014	Kindle Customer	This is an excellent version of the Dickens classic. You should see it. This was bought as a gift for my wife and she loves it. It came in great shape and shipping was FAST!
5	A2YLI6HFRRXDKX	01 9, 2014	Marjorie Harris	I thought his was a great twist on A Christmas Carol that put it in a more relevant perspective for these times
5	A2NL42GF3KGW9	01 8, 2014	Ute J. Collins	this is my favorite movie of all the christmas carols. Now I can watch it any time I want to and don't have to wait for the season.
5	A3RWLUG09DSNPC	01 8, 2014	Patricia Raap	Hard to find in a Christmas line up and worth the watching. Forget he was "The Fonz". This is well done.
2	A19A0YVRQX8B1L	01 8, 2014	MHamby	Another entry in the retelling of the classic. Ho hum from start to finish. Henry Winkler is not believable as a Scrooge type.
4	A15GTCK2TKSLFY	01 7, 2014	perry ander	Nice drama- based on the original Christmas Carol movie. This version stars Henry Winkler as Scrooge and takes place during the Depression in America. Winkler plays Scrooge as a business owner who offers home furnishings to be paid off over time. But most people can,t pay off the entire bill due to job scarcity - etc- and Winkler ends up repossessing much of what he has "sold". Soon "ghosts"- ( p…
5	A1BOKOBCBRVSKD	01 7, 2014	Laura D	Have been looking for the Henry Winkler 'An American Christmas Carol'. This is a different take on the movie. Order and enjoy!
5	A363G63SXEGECS	01 7, 2014	Stringbean	It has been years since I first saw this version of a Christmas Carol. I had remarked to my daughter that I would like to see the Christmas Carol version with Henry Winkler one day when we were discussing all the different versions. I was glad I was able to watch and enjoy it again.
5	A18OILI6QL3F6D	01 6, 2014	brianbomber123	Good fun movie for the holidays nice different version of A Christmas Carol like the characters but it could have been longer
4	A22GJ2SRENMZS0	01 6, 2014	Dr. F. Sisti	Winkler does a little over-the-top in his role as the scrooge character and the production values leave somewhat more to be desired but all-in-all a nice rendition for holiday viewing.
4	A3PISDFRIWEJA9	01 5, 2014	DEP	This particular version offered a different view of the classic tale and was well worth watching. Merry Christmas and Happy New Year.
5	A34BWIRIDNHWLG	01 5, 2014	Earl	This is a great version of the old classic. It stays with the original storyline and Henry Winkler does his usual outstanding performance. A definite movie to watch over again next Christmas season.
4	AQPESGTO73D0T	01 4, 2014	Grumpy	I liked Mr Winklers pertrayal of a depression error Ebineser. He played the part of promising, driven young man, to unmoraled business man, to kind hearted senior citizen quite well. It was not a big Holywood production. But for a made for TV Movie it was quite good.
5	A38JFF6SGZEO37	01 4, 2014	Lauren	I love An American Christmas Carol with Henry Winkler. In my opinion it is the very best version of Scrooge. Hope everyone sees it and enjoys it as much as I do.
5	A3BLGEWPGORSJN	01 4, 2014	Amazon Customer	New version of how life review can cause one to adjust their life so that they start living a life of service instead of a life of materialism.
5	A38I4SUI5XZVUT	01 4, 2014	Ken Pandozzi	Great American Versions of the Dickens's Classic.Enjoyed it very much This video is worth buying.It has a modern view of a "Christmas Carol".
5	A17KSWS3YKNK4F	01 4, 2014	Kipper600	Evry year at Christmas we watch this movie , it's an American Classic . Henry Winkler is fantastic . Our 22 year old daughter had never seen it before and she said it was excellent .
5	A214JCZTENHWX5	01 3, 2014	Justin Barwick	Henry Winkler does a wonderful job with this version of the classic Christmas Carol story. It is a movie for the whole family. Take time to watch it.
3	A3TOZUVS3TM75X	01 3, 2014	Kathryn Belville	Too many good originals available to spend time watching this movie. I didn't like Henry Winkler at all in the 'Scrooge' role.I thought his acting was substandard.
5	AR4O6ZVN45NJM	01 3, 2014	Edward Tregoe	Great movie. I wish you would include more of the old TV Christmas shows for purchase. Excellent quality of viewing and pleasant movie.
4	A7FZV2SWXVNB4	01 3, 2014	Steve Williams	Good cast, stays pretty close to the original story, entertaining, I would watch it again, next year, year, year, year.
4	A2EBCDL7P2PA3N	01 3, 2014	Katie Shelley	I remember watching it on TV many years ago and enjoying it then. Just wanted to relive that time and I was not disappointed.
3	A37MUTK4S86BCF	01 3, 2014	DCchicago	This is a novel and entertaining take on the Dicken's classic. The "Fonz" gives an admirable performance. I will watch again.
4	A33KS5S68111VY	01 3, 2014	Amazon Customer	An updated version of A Christmas Carol that doesn't lose any of the important stuff. Great movie for the family.
4	A12445WD4TJHUK	01 3, 2014	Jan Galkowski	Trying to make Dickens relevant again, this dresses him up in American hard times and values. Winkler is always a pleasure to watch. I don't know, however, how Winkler would have Dickens speak if set in post-2007 American, though.
3	A26NRTM9VWR94O	01 2, 2014	Prime Customer G.	Blu-ray disc is digitally remastered and is 1080p however the format is "1.33:1"!!! It is after all a made for TV movie. Sorry but you expect "1.85:1" on Blu-ray. None of the other reviews or descriptions advise you of the format.Had I known this I would not have ordered it on Blu-ray. I did and it's not that important to return it within the 30 days as it does add to my Scrooge collection.I will…
5	A2IPZLGI8K9T4E	01 2, 2014	Vikiris	Nice interpretation of a classis! Love Henry Winkler as the Scrooge character.i just love the moral of keeping Christmas 365 days a tear:)
5	A9ET89HFL6H5V	01 2, 2014	Anna Koglin	Doesn't matter the time or the place we are in life, we should always look at ourselves and reflect on how we can make a difference in our world.
5	A24XT4V09ZONSF	01 2, 2014	Desert Bill	I don't think any movie will be as good as the Alastair Sims version. But this one, which takes place during the depression, is nevertheless excellent. Henry Winkler is an excellent, more modern Mr. Scrooge.
4	A2I0X9N2RH7R7X	01 1, 2014	gary Snead	It is a different take, but the message remains the same. Winkler does a surprisingly good job! I recommend it!
4	A1X3WQV4P306TY	01 1, 2014	bb	This is a cute adaptation of the classic Scrooge story. Henry Winkler comes off as even meaner than the original Scrooge as portrayed in the earlier versions.
5	A204IS3LM0G5WR	01 1, 2014	atmjinc	I thought the movie was great when it came out in 1979 and still think it's great today. This is a good movie for the whole family to watch; however, not sure if the kids of today would appreciate it.
5	A3L3ORBU5IXTMX	01 1, 2014	Jacquelin L. Morris	I got this for a person who has it on vhs and needed it replaced. They wanted to keep it in there collection. Thank you for the promptness of receiving it.
3	AEJHL4TIP7GQ7	12 31, 2013	Kathleen Jarvis	It didn't grab our attention enough to finish it. It was probably okay if it was the first Christmas movie you watched this season.
3	A1L2YX5DOO1WXM	12 31, 2013	James M. Lynn	Good made for TV movie. The makeup on Henry Winkler is not too good. Good interpretation of an old story.
3	AAQRCX68WH7YK	12 31, 2013	KD	This movie is definitely a knock off of a Christmas Carol. This version is Americanized. It was ok but to a ground breaker.
5	A8DEM9HR8QORQ	12 30, 2013	Alfred Santa Cruz	my family really enjoyed this movie. hoping to find the dvd in stores someday. might have to order on line. thanks for the choice of classic shows.
5	ASWWWVMYF2EVY	12 30, 2013	pikara	I found this film to be just as uplifting as the classic "Christmas Carol". Henry Winkler gave a sterling performance as the cold and indifferent "Scroogelike" character.
4	A1I0FFD42KR1FL	12 30, 2013	sms7412	I got this for my father in law for Christmas, because he has been asking for it forever. The day before it arrived (on schedule), he had a retirement party at work, and wouldn't you know, somebody there gave him this movie as a going away gift!! This is the only reason why I am going to send this back. It is packaged well, shipped on time, and I have no problems with it other than someone else b…
3	A3UORV8A9D5L2E	12 30, 2013	Amazon Customer	Don't get me wrong, Winkler is a wonderful character actor and I would rate 95% of his performances as B+ or A, however, he was not very convincing in the starring role of "An American Christmas Carol." I'd give it a C or C+ at best. Ayyyyy!
5	A1YCGGT3M8NR7C	12 30, 2013	Thomas J. Cefalo	I collect all the (non-musical) versions of this story. This one is not seen often on TV. I watch it every Christmas. Good updated (1930's) version of the Dickens classic. TRY IT!! DVD has played well with no problems.
3	A35947ZP82G7JH	12 30, 2013	Mary Patricia	It was good but not as emotionally moving as the the Christmas Carol by Dickens I like Christmas movies that make me sigh
4	A8VV10NKQ11QO	12 30, 2013	Keith C. Torbet	This is a good adaptation of Scrooge. Set during the American depression. Henry Winkler Makes a convincing scrooge in this movie.
3	A1BL27NKP5BGAD	12 30, 2013	Surfer0923	I'm not a big fan of "aging" people to play a role but overall it's not a bad storyline. It's a nice version of a familiar theme.
3	A24JX137XMBA7H	12 30, 2013	Mrs. Jones	This movie is ok. I love the middle of the movie. The three spirits could have brought more action. Nice
3	A2LMVHZV1MITHO	12 29, 2013	Diane O Lawhorn	Wasn't my favorite version but I still enjoyed it. I didn't particularly care for Henry Winkler makeup . Wasn't very real looking.
5	A38IHZTC22PHEH	12 29, 2013	RC	It seems like just about everybody has made a Christmas Carol movie. This one is the best by far! It seems more realistic than all the others and the time period seems to be perfect. The acting is also far better than any of the others I've seen; my opinion.
5	A18X2B15DJLZX0	12 29, 2013	RaeLee	I always liked Henry Winkler in Happy Days and I believe he did a wonderful performance in An American Christmas Carol. The move, while based on others like it had its own twists and special touches. It is what my family would call, "a keeper".
1	AQD623IKMVSGL	12 29, 2013	Carin Misterly	Horrible movie. Why Henry Winkler.........why? The make up was terrible the sets were subpar.....I get it was '80s made for TV, but it brought our evening down fast. Love the Winkler....no likely this movie..
4	A3T8RYH5HYNBNH	12 29, 2013	Mariel	I liked this production giving the possible American point of view. We've all seen the original Christmas Carol but I'd highly recommend this to anyone. We watched this with our grandchildren whose interest was kept the entire length.
3	ALVW4TQYL6729	12 28, 2013	Gary Brennan	The whole story does not develop well. No big set up of a grouchy Scrooge character. No big transformation. Weak all around.
5	A33GLEGEVV4QI0	12 28, 2013	debby	haven't been able to find this out in the world. i really like this version and want to share it with my girls. found it here, yay!!!!!!!
5	A29TUJ7CU41AV7	12 28, 2013	P Sullivan	A well done version of the story based in America. Henry Winkler does an impressive Scrooge and pace of the film and visuals are fantastic.
4	ALUD6AX5RPWGX	12 28, 2013	S. tamburin	This was an interesting take on the old "Christmas Carol" movies inspired by Dickens novel. My husband loved it. It is about people in the depression era and it was interesting to see the scenery, clothes and furniture, etc. The acting was very good, too.
5	A2ZCGDI772NVQI	12 28, 2013	CLKindle	I wasn't expecting too much from this film, but was pleasantly surprised by the quality of the production and acting! Henry Winkler (famous for playing "the Fonz" on Happy Days) proves his acting abilities and range of emotions in this satisfying film. Some unexpected twists and just enough grit to make it evocative of Depression Era America make this a nice take on the Christmas classic. (P.S. J…
4	ACZMD9Q8FHS9I	12 27, 2013	suzette mcauley	always enjoy the Christmas carol movies. this makes our 6th one. Henry WInkler put a new twist on it for su re
5	AZBWH4HLG3JWV	12 27, 2013	Chris Crossont	Ignore some of the more negative reviews on here. This made for TV movie really touches me every time I watch it; which is every Christmas.The acting is splendid and the story is well written. It is suitable for the entire family and it gives a good picture of the depression era of our country.
5	A32MMXBE8TZEHO	12 27, 2013	Amazon Customer	Henry Winkler as Slade was great. Good cast and I enjoyed the movie very much. I am adding it to my list of favorite holiday movies.
4	A2C6T0EGXU0UP0	12 27, 2013	Joseph M DeAngelo	This was a movie from my youth that I would watch every year. I just love it. I am a Charles Dicken fan.
4	A2SWZDBR427H4	12 27, 2013	Steven M. Bayus	excellent movieWorth seeing. Inspiring adaptation of the Dickens book.I saw this free on prime and it was great
5	A388IVYDZ887DA	12 26, 2013	Woody	This is another movie on my "watch this one every Christmas" list. A "feel good" movie to feel good about.
5	AWIGQSL3BN4P0	12 26, 2013	Will C	Next to the "A Christmas Carol" with Reginald Owen, this one should also be in your collection. Can not go wrong having this movie.
5	A2FQODF76KU7VD	12 26, 2013	harv	This is hardly ever on TV and thankfully found on Prime. This movie captures the 30's as well as Dickens' Christmas Carol
5	A2R69PIUXPYCQW	12 26, 2013	Petunia022	Henry Winkler's performance was outstanding! Different slant on time honored favorite Christmas story. Plan to purchase for our holiday movie collection.
5	A312KM8IVZCEPA	12 25, 2013	Phil Locke	I enjoyed Winkler, well done and interesting throughout. I must have missed this when it first came out so glad Amazon offered it!
5	A26Q6QE0J3L0VX	12 24, 2013	JPWIZ	All I can say is watch it and judge for yourselves. I used to live in Concord, and it is not truly historically accurate. though there does appear to be a genuine Concord Coach in Slade's barn and there is indeed still a granite quarry.
5	A311FRUP9Z7ABH	12 23, 2013	kenna Wright	I give this 4 stars because you mix Henry Winkler with Christmas and you have the best Scrooge movie ever!
5	A3F0CD2AUDAO9K	12 23, 2013	Lisa Bucci	This is a great Christmas Classic. My husband introduced me to it years ago and it's our favorite hoilday movie. Henry Winkler does a great job. Definitely recommend.
2	A2BU6DHJ26RCZO	12 23, 2013	Robert P.	this movie just did not live up to the expectations of other Christmas Carol movies.... it seem contrived and was not very well put together
4	A3R27T4HADWFFJ	12 22, 2013	BABE	This is one of the best Scrooge movies out. Henry Winkler outdoes himself. The casting is excellent and the music and theme old but very relevant.
5	A2MEMETMJM1FG3	12 22, 2013	Steve	great movie i recommend to all christmas , with family cildrens for all and friends close friends .merry christmas and
5	A1GHUN5HXMHZ89	12 22, 2013	C. A. Luster	The first time I saw "An American Christmas Carol" I immediately fell in love with it. I didn't grow up during the Great Depression but my father did and he told stories that made it real for me. This re-imagination of an Americanized Scrooge during the Depression is wonderful. The story, acting, directing, camera work, costumes, sets, locations, music, and all production values are great. I have…
3	A4CAZ91RSWUJT	12 20, 2013	J. Clewell	This was an interesting twist on the English version. Love Henry Winkler! No Bah Humbug here! An enjoyable family film.
4	A19THR3ZXSIK49	12 20, 2013	CJShopper	It's so funny to me that this was made at the height of Henry's Fonz days. It was surprisingly charming and brought me back to the days of my childhood Christmas TV shows.
3	A3ITQD4VL6DSBN	12 20, 2013	Kitty	It was pretty good. It takes the classic Christmas carol set originally in London and brings it to America. Henry Winkler does a good Scrooge character
5	A3TK5Q142X5Q8A	12 20, 2013	BluegrassGirl	The small historic Canadian town of Elora, with its many century-old buildings, is the perfect setting for this story, set in the early 1900's. Bringing the story to 20th century America allows the story to incorporate situations Americans can more easily with. Henry Winkler does a great job of recreating the Scrooge character, and the supporting cast are no less admirable. This is an annual "mus…
4	A37UOTDP2USAK8	12 20, 2013	cftiffany	A good example of American history and an interesting interpretation of the Dicken's story. Well told, I enjoyed it immensely.
4	A3VT62AP8KEK3V	12 20, 2013	Carolyn N.	Set in the USA about the time of the depression it is an update of that old familiar story of redemption. The story is classic and this one is as good as all the rest. Henry Winkler is good in this role.
5	A1ZIBVOIPBWR3U	12 20, 2013	Lilacblue	This is one of my fav versions....set during the Depression in America. It's unique regarding Scrooge's upbringing in an orphanage (when he repossess the orphanage's piano on Christmas Eve!)
5	A3M1I3T6RCU13B	12 19, 2013	Angela L. Patrick	I have always loved the Christmas Carol, and this version doesn't disappoint. Henry Winkler plays a great "Scrooge". I loved it!
5	A3N2P6WJW54TH2	12 18, 2013	David Brunell	I thought that this movie was great it had a different twist on the classic, I would watch this movie again
5	A2BMBZ9H4XTKJB	12 18, 2013	Jeanelle Murphy	Great, wholesome family movie with a great message. Fabulous acting as well. We will watch again with our young kids.
3	A18LQQ6KUK9IF6	12 18, 2013	Klaus2017	Not the best acting. The story is a classic so I watched it. The 1951 A Christmas Carol version with Alastair Sims is the best. Or the George C Scott one isn't bad either.
5	A1PF789NYOCR67	12 18, 2013	Larry Cook	One of the better Christmas movies made. Henry Winkler plays a superb role. Really enjoy the different slant on the old Charles Dickens movie.
4	A16IIQA8V9IQS5	12 17, 2013	SLF	Very well done, Henry Winkler is a smooth guy. Close to the original story line, so is fun to watch from an American perspective.
4	A1GV5U0I80BRCA	12 17, 2013	jw	Good remake of Christmas Carol with relatively few twists. Set during the great depression in the U.S. Henry Winkler is generally good, but gives a few too many Fonzi looks for me.
4	A1U4P6WR3URXWF	12 17, 2013	Amazon Customer	This was a pretty good movie! Henry Winkler was a pleasure to watch. I wasn't sure if I would like it but I enjoyed this movie very much!
5	A2EKIE8ATFNAWU	12 15, 2013	wendytime	I saw this for the first time in the 80s and liked the "American" twist on the Charles Dickens' classic. I love this story in all versions, as the first version for me was Mr. Magoo!!
2	A2XNJBU7AFNT61	12 14, 2013	T. Porter	I didn't find this version of the classic very moving or interesting. The original Christmas Carol was so much better.
4	A2OKAPRYQXPWDD	12 14, 2013	M. E. Wendt	Remakes of classic films are often terrible, but Winkler is memorable in this remake of Dickens' classic tale. I saw it once on TV years ago and have been looking for it ever since. Voila! on Amazon. If you like a good Christmas story--even if you already know the ending--this one is fun and heartwarming.
3	A6RVT4SPVTVSF	12 11, 2013	Richard Beckler	Nice rendition on classic movie. Henry Winkler does a good job of playing a Scrooge type character. Worth seeing this time of year.
5	A1D0HYJ33COEAK	12 10, 2013	Steven Wright	Saw this one on TV years ago and have looked for it for years. I was delighted to see it on DVD now. Watched it right after it arrived and loved it still. Henry Winkler is great.
5	A2PSMIRDHYYONP	12 9, 2013	margaret bish	We watch this every year, as well as the original story with George C. Scott....good contrast in stories and wonderful treats.
5	A27BF3YQB9N8AH	12 5, 2013	Darth Rater	This is Charles Dickens' classic Christmas Carol with an American twist. This version does a nice job of capturing the consequences of history and one's personal role in it. It provides a sobering view of the main character's choices, just as the original, "A Christmas Carol," did but this version also shows how one man's choices affect those around him. I recommend this film to anyone who collec…
5	AWF2S3UNW9UA0	12 5, 2013	Kindle Customer. Beth holman	A good Christmas carol dhenry winkler one during the depression. Henry winkler does a good job.a classic film I recommend for all ages.
5	A3KBZ7NI16537Y	12 5, 2013	Carol T.	This has always been one of my favorites. I saw it when it first aired and was excited to see it again.
5	A370EYV6NOCKCF	12 3, 2013	Professor125	I have searched for this film for years and finally found it here on Amazon. Saw it on television years ago and it was one I knew I wanted.
4	A2J7IA24KAAJ03	12 1, 2013	Kathy D	Henry Winkler is the one of the best Scrooge I've seen! We see a lot of Scrooge movies this was a breath of fresh air.
5	A2PNKBQJQT7RS8	11 28, 2013	devon talbot	A great acting job by Henry Winkler. I saw this many years ago and it'll always be a Christmas favorite.
4	A1WDWBBJTJN3AO	11 27, 2013	WyleeK	I'm a big fan of Christmas Carol-esk stories so I gave it an extra star for that. Of course, the storyline is cheesy and overworked in these types of movies but I actually enjoyed it. And Henry Winkler was excellent.
3	AA8XMUB8TMVMJ	11 24, 2013	Pilgram	Worth watching this new version of the classic. It is a little slow in parts but still entertaining. The real negative issue and distraction throughout is Henry Winkler's make up that is supposed to make him look old. It just looks like Henry Winkler with make-up that is supposed to make him look old. Even if you did not know the actor you would know that it was makeup and not an old man. The wig…
4	A1WVOPDKXX5QAR	11 20, 2013	She-wolf	It was a nice twist on the classic. Henry Winkler is much better actor than most people think of him!
2	A38G1NN5SD81GD	11 20, 2013	Jeneen Malone	This is a first for me, I didn't like this movie and I think I only had it on for about 20 minutes. Acting just wasn't there.
5	A2ADTTN16H3MJ7	11 19, 2013	Sew Krazy	Loved it - a different twist on the Classic Christmas Carol, however the message is the same. It is such a needed message in this day and time. This version brought me to tears.
3	A6URPIREGDQ9K	11 15, 2013	Lynn I	Just OK, I had a a hard time putting "Fonzie" as a gruff person, and to me it was just OK, glad I watched it but not one of my favorites.
5	ALLFFX35KDAQ4	11 14, 2013	Herbert Davis	I truely feel, this is the best version of Christmas Carol ever made. Henry Winkler did a great justice to this movie.
5	A2L0G56BNOTX6S	11 6, 2013	barbara whapeles	This has been a favorite movie of mine for a long time. Henry winkler is great as a modern day Scrooge. There are many movies giving a new twist to Dickens, but this one is true to the original story. It is set during the depression.
4	ABF7QC42YCJ0F	10 5, 2013	Mark T. Roberts	I 'collect' movie versions of 'A Christmas Carol', This is a very good one. It is true to the spirit of the book while putting an American spin on it. If you really like Dicken's story you will probably enjoy this version.
5	A2ZYBHTJX3OA1J	10 2, 2013	Shavon N. Spotts	It is very hard to find this version of "A Christmas Carol" and it happens to be both my and my mom's favorite!! So I was thrilled to find it on Amazon! Yay!! :)
5	A3728VO92PF49A	09 23, 2013	Nanasue	The Christmas Carol is one of my favorite Christmas stories, and there have been a lot of different versions made. This one, with Henry Winkler, is different. He does a wonderful job playing Scrooge!! The setting is in depression era America, instead of England, and that makes this version better (I think). It's like watching history.This movie is definitely worth watching!!
5	A3O4UUT83DG3OU	09 21, 2013	Bettylou Sperling	How a bitter old man comes to know the true meaning of Christmas. Realizing to late his lost love and life.
5	ATXWVGLKWDPX4	09 6, 2013	Jeffrey A. Harrell	I watched this when it came out on tv way back when, and I have looked for it ever since. I was so shocked when I saw it on here and I just had to have it. WATCH THIS, IT IS GREAT!!
2	A2Q8O413HJZ55E	09 5, 2013	Clifford J. Carroll	We began watching this video, but stopped it a short way into it when we realized this was not what we had hoped for. It was too contrived and predictable.
5	A1IMO6SR37U67K	09 5, 2013	Jeffery Lakeshire	Every few Christmas seasons I watch this with my Mom. The film makes us feel so good....it is well acted and never fails to leave a good feeling inside.
5	A21HYO0TUMZK72	08 5, 2013	PattyM	I purchased this for a coworker for Christmas. I haven't given it to her yet. But she has recommended this movie to me, so I am sure she will greatly enjoy it.
4	A2POKTUSVTGWU0	07 13, 2013	Izdateacher	this movie stars henry winkler. an enjoyable christmas tale. he was superb in this role. a twist on the old "scrooge".
4	AEAJWQNTW235T	06 13, 2013	gloria keith	I love this movie and was happy to find it on dvd. I would recommend this movie to anyone who likes a good christmas movie.
5	A36WRNUD3V57JK	06 2, 2013	Maryanne Schubert	I almost began with "what can I say". Well, thinking about it I can say much about this Christmas tale. It is a great twist on a classic holiday movie. Henry Winkler is well know for his role as the "Fonz". He owned this movie through his portrayal of a miserable miser. His gradual aging from youth to old age was quite amazing. Oh Henry, you prove over and over what a quality actor can do for sta…
5	A3VERR8USXCHS4	05 18, 2013	Roger &amp; Cyndy Wilber	Among the best of this beloved Christmas story; We enjoy Henry Winkler's twist on Scrooge and the story-line. He makes for a very believable Scrooge, both pre and post "redemption"!
4	A3B5N9IMLURIYA	05 4, 2013	Jay L Henson	Been looking for this movie for a long time. It is a good twist on a classic novel. Besides it is Fonzy!
5	A7Z79SQVWV2N0	03 30, 2013	RogueJeff	This Henry Winkler film never received (even today) the attention it deserved. An American adaptation of the Charles Dickens classic tale, this film will quickly become a Christmas family favorite for any household which celebrates the holiday. It's a must-see picture, and is genuinely different from the original English version of the story. You won't be disappointed!
5	A1FIPOMYT9W4FS	03 22, 2013	David G.	I can't believe how long it took "them" to get this wonderful Christmas show on DVD. It's a modern (1930s America) twist on Charles Dickens' classic tale. Winkler makes me hate his character as much as Alister Sim did in his portrayal of Scrooge in the 1951 production. Certainly one for your visual library.
5	A2219H7HY0F9V8	03 12, 2013	Christina England	We have been looking for this movie for over 15 years and were delighted to finally find it available on dvd! Love love love it!
5	A3VM88280S09LH	03 4, 2013	Cyndee	My husband and I have a Christmas movie collection which includes about 20 different versions of The Christmas Carol. I wasn't expecting much from this but was delightfully surprised. It was a very different yet wonderful rendition.
5	A1OV1U09Q6KXQJ	02 24, 2013	John B in MN	In my opinion, the best of the Christmas Carol movies. Henry Winkler does a good job portraying Scrooge, especially with his reputation as the Fonz.
5	A1BHEPVVAU7NPN	02 18, 2013	ttwitewolf	I always loved this version of Scrooge and I'm glad it's finally been released on blue ray.So so so happy.
5	A3GKNZLIZ3IH7H	02 18, 2013	Raymond C. Washburn	This is a great movie. One of the better versions of A Christmas Carol out there. Henry Winkler proves what a great actor he is. Well worth a watch.
5	A1W7KVFZUO25WT	02 15, 2013	RobertB	Been waiting for this to come to DVD - the remastered picture is great. Much better than my old VHS copy
5	A1T1XX0ZXMKI08	02 9, 2013	Karen55	I saw this movie a long time ago, actually my brother taped it on a VHS and let me borrow it (guess that tells yu how long ago it was!) Anyway if you like the old Christmas Carol movies...you'll love this one.
5	A1DUK6J2EOD0DP	02 4, 2013	Howard G. Bowen	I thought that I would never find this dvd, but they had. It was just what I was looking for. Thanks so much.
4	A2JYJO88HFRU1I	02 3, 2013	Kindle Customer	Reproduction is first rate. Limited extras but interesting. I think the original production was on par with other TV movies of the time. The adaption of A Christmas Carol to a Depression era setting was well done. Henry Winkler is excellent in portraying the bitter old man. If you have a Christmas DVD collection, like me, this belongs in it.
5	A1U3G5C5JX3Y6B	01 30, 2013	HenryinFlorida	I have always loved this rendition of A Christmas Carol with it's american twist. I had it on VHS but finally gave up my player for a DVD player.Previously only bootlegged copies were available. I was very happy to find it recently produced on DVD/Bluray.It is a great Holiday movie.
5	A2PXCBP1MT0GJ0	01 28, 2013	noemi martinez	I love all the Christmas Carol movies!!! I had seem this movie only once, when it came out of TV n never saw it again on TV. I was always looking for it but could not remember the name of it, only that the actor had been Henry Winkler. Finally I saw it on Amazon and right away bought it n sure enough it was the same movie I had seen in the 70s.
5	A2GLXOJMEEBP1K	01 27, 2013	l. hops	I enjoy watching Henry Winkler other then as the Fonz. He is at his best in this movie. I recommend this movie.
3	AP6JO23GGY82I	01 26, 2013	Mary Tamburrino	Henry Winkler just did not seem like Scrooge. It felt more like an actor playing Scrooge. In other words, I could not enjoy it as well as some of the other actors as Scrooge. Alistair Sim or Patrick Stewart were much better as Scrooge.
5	A2BEOF8YBRY010	01 26, 2013	Mary Ann of Maryland	I was very happy with the time it took to deliver. The quality of the movie is great! The DVD case was a little thin.
5	AOY8BQ755A5YL	01 26, 2013	R. Walker	I had forgotten about this movie til I saw it on Amazon. Loved it when it came out and still do. The Fonz is really cool in this modern holiday classic.
5	A2S8D0QSJZ07DJ	01 23, 2013	Amazon Customer	i have always liked this movie it was suppose to be based in my home town which made it more interesting. It still follows the story line of Charles Dickens with the ghosts and all but still a very good story.
4	A3EWY61AK57EIW	01 22, 2013	briceynanny	This arrived in good time. It was in good condition. I haven't had a chance to watch it yet. I am happy with this purchase so far.
5	A3Q0JTHPLOZF64	01 21, 2013	RCR	Movie arrived quickly and in perfect condition. It has been remastered and the colors and quality are so much better than our version on VHS we purchased years ago.
5	A3OSSW7565YMCL	01 20, 2013	Richard Squires	I gave this a 5 because it gets close to home about how we should care for one another. The other ones are good but this one actually shows us a picture of how America should be. Also, the quality of the dvd was excellent.
5	A2UNEJNV11TNQ9	01 18, 2013	M. Auker	This is a great movie that sets the classic tale of A Christmas Carol in a very American setting. Set in the time of the Great Depression the character of Scrooge played by Henry Winkler is perfect for this. The heartwarming change of his character, although well known by most, is given such a unique spin that this should become a classic in its own right. The attention to detail by the costuming…
4	A1HN5GTSSC8U2W	01 18, 2013	robert a tuttle	Scrooge is my favorite story at christmas time. However, I thought it went quite a bit off from the original story. Still, we liked it very much, and would watch it again.
5	A3J720X9Y6VUFO	01 17, 2013	Marian	My daughter saw this movie when she was young and we have waited years for it to become available. We purchased this as a christmas gift for her, She just loves it. Thank you
4	AV1K4IVQVAZFK	01 16, 2013	Carol	Saw this movie many years ago, and checked for it to be on TV for several years, to no avail. So happy to find this version. Henry Winkler did a wonderful job.
5	A258ONALWRQMV1	01 13, 2013	Gregory C. Thibeau	This is a timeless classic which shows that those people from the Depression era experienced a lot of what might have taken place in England during the time of Dickens.
4	AR5EWP9FE8SG5	01 12, 2013	kendra	Purchased this for my mother since she has been looking for a copy. She was so happy when she opened it on Christmas!
5	A39KSHSIHELFYW	01 12, 2013	pat	I thought Henry Winkler was superb as scrooge. It was a wonderful movie. I would recommend it to anyone, good family viewing
5	A27WO3E4JHTNUS	01 9, 2013	Pat	My wife's all time favorite Christmas movie around this time of year. Have been searching for years for this item, and prices up until this year were outrageous. Product came well packaged with no issues and on time for Christmas eve. Made my wife's Christmas Eve to have this back in our collection
5	AJLAJCO6GTFWN	01 8, 2013	H. Martell	He did a great job as a Scrooge type character. I truly enjoyed this film. I liked him from the Happy Days show.
3	A1BWR0XSODEIJL	01 8, 2013	DOROTHY HART	Typical made for TV movie, Can't say that Henry Winkler was one of the best Scrooges we have seen, but enjoyed it. We are collecting all versions of this film that we can find.
5	A1QP8CVESJ1FP7	01 7, 2013	eva menza	Best Christmas movie ever I'm glad they released it on DVD been looking for along time and now I have it thanks
5	A2P64DWIPY4O2	01 6, 2013	Joycemarie58	This is one of my favorites... I was very happy to see it on this site. Henry Winkler played this part well.
5	A1MO47DW8H00V6	01 5, 2013	s.Soren	I love Scrooge and this is one of the best I have seen. I saw it a long time agoand I have wanted to get it every since.
5	A3DGEEVLH5GGKW	01 3, 2013	Wilbur	Happy Days stifled Henry's gift as a very great actor. This movie demonstrates subtle nuances that showcase his talent and tell a great story. This film manages to tell a familiar story in a more contemporary setting that is pretty balanced for a made-for-TV. Recommend highly!
5	A1FMDF1NOYM3M7	01 1, 2013	chunky monkey	I hadn't seen this in decades and was thrilled to see it again. The interview with Henry Winkler was a nice plus!
5	A39N89RKKCWUHJ	12 31, 2012	Jem Jem	We (my daughter and I) have collected just about every one of the DVD "Christmas Carols"... This was always a favorite of mine and We finally got a copy... It was great to watch it again..
3	AOALBUEGWEYSK	12 31, 2012	Trishann	Henry Winkler was good and this was a pretty good adaptation of Dickens's story. Supporting cast could have been better, but not bad if you've seen all of the regular versions of A Christmas Carol.
5	A3KB6YTB7LWA62	12 29, 2012	Robert E. Jacobson	Excellent MovieAn American Christmas Carol is one to watch every year.Henry Winkler does an outstanding job in this role
5	A2KA3OCRR283W5	12 28, 2012	Joel from Colorado	This is one of the best Dickens based Christmas movies of all time. Henry Winkler portrays a very believable rendition as Benedict Slade, the American "Scrooge". I make it a yearly "must see" every Christmas season. There is one scene that, no matter how many times I view it, brings tears to my eyes. If you like "feel good" Christmas movies, don't miss this one!!
5	A3NK0FJRFM8QGN	12 28, 2012	Mischief	Henry Winkler does an excellent job as the stingy Mr Slade. The counterpart to Ebeneezer Scrooge in this adaptation of the classic story. It was wonderfully done.
5	A23FAI3QNLMS0E	12 26, 2012	SeymourLady	I've been looking for this DVD for a long time. Everytime I found it, it was sold out.This is a wonderful turn on "Scrooge"...Henry Winkler shows just how good an actor he really is.Would recommend as an alternative to the yearly Ebeneezer movies.
5	A36ZT22MM9JWTK	12 26, 2012	lholguin715	The movie was everything that we expected. When we had recorded the movie from the TV with all the commercials. We had been looking for the VSH or DVD, but could not find it in the stores. When I checked Amazon and you had the movie I jumped on purchasing it. Thank you for caring things that you can't find in Department Stores.
5	A197O2J5BA4AQ	12 26, 2012	J. E. Wolfe	Henry Winkler is one of my favorite actors of all time. He is wonderful in An American Christmas Carol! This is another movie that has not been shown at Christmas in the last few years, but should be. So glad that I could get it for my collection of favorite Christmas movies.
5	A1BV3NHO9BOZVF	12 26, 2012	Nancy L Moore	I found this take on Scrooge a very interesting and new . Sent it as a gift to my sisiter-in-law to enjoy also !
5	A1HBK6HV5TS79U	12 26, 2012	Rebecca Michaud	Henry Winkler is a gifted actor and pulls off the part of an older man with style. A new way to look at Dickens classic A Christmas Carol. I remember this from years ago and was pleased to find it on DVD.Great family entertainment.
4	A116NVCXW1F7N1	12 25, 2012	Jeff Blizard	The story line is great, and still love the message, but the picture quality of the reproduction was not the best. But all in all still love the film
5	A17FS08RHAEU43	12 20, 2012	James Or Paula Surber	This is a great movie. I purchased it for my kindle fire and watched it and it still is a movie I love. It was clear and the sound was great. I can not stress enough how clear this is and how words can not express enough of how this movie is. I will be getting more HD movies for the kindle fire. Great for traveling for me.
4	A3OBYFTSJ72YUY	12 18, 2012	James Cook	I like to think that I have a great collection of all the video versions of this story. Had to have this one to keep current. Predictable story, interesting ghosts, and a stellar performance by Winkler.
5	AT82PUPRMA07B	12 18, 2012	Amazon Customer	Henry Winkler does a great job in this production that gives an American slant to the famous "A Christmas Carol." He portrays a ruthless and emtionless business man and how he repossesses people's beloved items on which they can no longer make payments. He is so sure he is right in these endeavors, and he has a basement full of his collections to prove how he can outwit others and survive. I saw …
5	A13MTBI2DEEQ0K	12 16, 2012	Larry White	I have always enjoyed this movie. I had it on DVD but wanted it on Blue Ray and the quality is excellent. I have no complaints and am very pleased to buy from Amazon.
5	A1ZAQHMCCT297C	12 14, 2012	Holly Anne Romanoli	This has not been on TV, that I know of in many years but really great performance by Henry Winkler. Thank you.
5	A2KG7BD0O3UN5Q	12 4, 2012	patrick wallace	An American Christmas Carol is one of my favorite all time Christmas movies. Henry Winkler is surperb in his performance as a depression era scrooge. I encourage people to watch, they will not be disappointed. Patrick Wallace
1	A29NAVZMCE2TY4	12 2, 2012	J. Depalma	Dickens writing is poetry of the highest order, and as a story teller he has few peers. Henry Winkler's monotone delivery of the Christmas Carol combined with a trite and confusing screen play was only made worse by the frequent interruptions of a black screen, since this was an adaptation of a TV production in 1979 converted to a DVD. The make-up in the movie was distracting to a fault, looking …
4	A1U0A5PVKWJOL7	11 30, 2012	Steven L. Braden	"An American Christmas Carol "is different in some ways from the original " A Christmas Carol ". At least the characters names are changed in this movie. I have seen many versions of this story and have enjoyed all of them. This is not my most favorite version of all,but it is maybe my fourth favorite. I like the original story better, that is why I gave it 4 stars. It does do a good job of telli…
5	A3MPY30523TAVT	11 28, 2012	Amazon Customer	Take A Christmas Carol and place it in the middle of the great depression and you have this movie. For me I like this version because it explains more of the back story for the Scrooge character. I also like in the end that despite having his change of heart he is still very much himself. In stead of all of the sudden being great with kids and more at ease in social settings, he is still somewhat…
5	A2OHY2ZPWUX1XR	11 24, 2012	Jim Spradlin	Henry Winkler does a great acting job as he protrays "Mr. Scrooge." Here again one the whole family can enjoy!
4	A2L207YQOE1HWP	11 24, 2012	Mark C. Butler	As we were picking Christmas movies this year, I remembered seeing one with Henry Winkler. Took me a while to find it because I didn't recall the title correctly. Told my wife she would really like it. Was not disappointed. A very good Christmas classic in my book. Winkler is terrific in this role.
5	AAUY0WTVO4IGL	11 22, 2012	Foxtrott 82	A Family Classic and Henry Winkler makes it great. I would make a great gift for any of your family or friends.
5	A3MFFZG662BT0P	11 17, 2012	Mike G	As usual, Henry Winkler gave a superb performance, (Way to go Fonzie). Owning quite a few movies and cartoons on the Christmas Carol, I must say that this version has a somewhat modern, 20th century, yet fitting theme. I loved it. Highly recommended!
5	ATAGA4N9SMWWQ	10 29, 2012	KP	Although my husband prefers the original Christmas carol, he does like this as well. I love it. Henry Winkler is very good in this movie. A nice change from the original Christmas carol movies.
5	ATWFMTZEH77H1	10 9, 2012	Robyn	A wonderful story about the Christmas Spirit & how it changed the life of a very lonely, old miser. A true witness that it is ''NEVER TOO LATE'' to open up you heart & life to others.
5	A3U1A2XQ6NBE33	03 15, 2012	Paulie Baggo Donuts	Excellent movie. One of my favorite Christmas Carol versions. The movie takes on the usual Christmas Carol story with an American twist. Henry Winkler is a great actor.
5	A23AE7RQKN9ZPQ	03 11, 2012	Corinne L Cherryholmes	Great twist on the original Christmas Carol. I have always enjoyed this one and it is never seen on television anymore.
5	A3UEOL981G9TXY	02 3, 2012	ChihuahuaMom	Henry Winkler played a great part as Scrooge. It gave yet another twist to all the Christmas Carols of the past.
5	A2QABS4AEMS2BN	01 24, 2012	Heatherbell65	I was so thankful to come across this dvd. For some reason during the Christmas season they never show this movie on any of the numerous cable stations anyore. I haven't seen this movie on tv since the 1980's and I don't understand why, it is such a good movie and Henry Winkler's performance is terrific. I believe Happy Days was still on tv at this time albiet it was probably during the end of th…
5	A1J6M0V9F51U9C	01 9, 2012	trp rtd2	I received the DVD within days; it was exactly what I wanted. It was a gift for my father for Christmas, we watched the DVD together as a family. Billing was easy, shipping was earlier than expected and product was exactly what I wanted.
5	A3OOCXQFN0GPH1	01 3, 2012	Betterat50	My brother loves this Henry Winkler version of A Christmas Carol called "An American Christmas Carol" and wanted it for his DVD Christmas collection. Its not in the stores and my brother was too cheap to purchase a DVD over $20, so it was the perfect gift! I also purchased the suggested "Most Wonderful Time of the Year" with Henry Winkler, my brother hasn't watched it yet but said he has never se…
5	A1FWW47TZ65PNY	01 2, 2012	FrankPar	I enjoyed this TV production the first time I saw it in 1979 or 1980 and really enjoyed it this time. It is obvious that it is a TV production but most of the acting is good and the story set in the depression is good. I am very happy it was still available.
5	A1R7V3KJUP82NU	12 28, 2011	PAUL	So hard to find this movie - it is by far the best SCROOGE of them all - used to play on TV every year but not for a long time now, so glad to have my copy now
5	A1SA1Z504112YI	12 22, 2011	Carfo	I worked for an ABC station in the 70's and early 80's so I knew and watched when this movie first aired. I wasn't expecting a great show, just one of those expositions of ABC stars like "Love American Style" was in that error. I was very surprised and my wife even cried. This is a well written, well directed and edited movie. Not corny but as the title denotes, with a script that moves away from…
5	A40W0OPSWECA6	12 16, 2011	PAD	This is a great movie, one that has truly been overlooked as one of the great "Christmas Classics. It brings an refreshing twist to the ageless story of redemption.
5	A24SQMM6M0QBK2	12 13, 2011	David M. Cunningham	A classic tale which has not been regularly shown on TV for years. This is one of the all time greats and Henry Winkler's performance is outstanding. Highly recommended!
5	A3QNGMNQW59UT0	12 7, 2011	craigbic	I last watched this movie sometime back in the 80's when it used to be on regularly around Christmas time on TV. I loved this movie as it was an interesting and engaging alternative to the more common Scott and Finney versions of the classic Christmas Carol that always got the most airtime. It depicts depression era New England with a cold, grey feeling that really comes across the screen without…
5	A2WT7U5CFGZZZ4	12 5, 2011	Beak	This is an excellent movie. I had not seen it for many years. It used to be on television every Christmas, but not in the last several years. I checked Amazon and there it was. I watched with my daughter the other night - she had never seen it before. She enjoyed it. Well worth watching.
5	A1HJ3DYNXAD7WR	10 18, 2011	Kathy	I had been looking for this dvd for years. Finally able to find on Amazon and am very pleased with the dvd.
5	AK2G7I92DJQW8	08 17, 2011	T37C	For years this edition of The Christmas Carol was shown on TV but has not been for the past ten years. I bought this DVD four years ago and still enjoy it each December.It is a great story of a man who finally realizes, it is never too late to live life!
5	A1K34FVJ2AJI2W	07 19, 2011	IT NUT	Henry Winkler did a wonderful acting job as Benedict Slade. I first saw this movie online recently and wonder how I missed never seeing it on TV. And not just his acting but it seemed all actors did a great job in this American version of Scrooge. After seeing it online I ordered it right away to add to our Christmas collection. If you haven't seen it I believe you will be pleasantly surprised. I…
5	A2L6WI77T1DVL6	07 19, 2011	ngoodtaste	Saw this years ago on network TV and remembered how much I liked it. Winkler did a great job as the "scrooge" character. A more "true to life" version of "A Christmas Carol".
5	A10O6QLKFO3R6R	03 22, 2011	easyreader50	Most of us remember Henry Winkler in the role of Arthur "The Fonz" Fonzarelli on Happy Days. I took a chance on this. He's an even better actor than I remember. The story is set during the depression. Henry's character reposesses furniture rented from him by various poor families. Instead of ghosts, he has visions involving the people he's left destitute. Not sappy like some Christmas Carol rendi…
5	A2S689D469XHA1	01 2, 2011	kaycey	This is one of my favorite versions of the Scrooge story but they never show it now I can watch when I want to
5	A36J3RGUT0XYK8	12 21, 2010	Sunshine	I saw this movie on tv years ago one time. I always look for it every year to come back on tv. I never see it listed. It is a very good version of A Christmas Carol. Throughly enjoyed the video.
5	A13V0P2YT13S9H	12 9, 2010	tlgq	Henry Winkler was great and so was the cast. I saw this years ago and very happy I could own it. A great American take on an English classic.
5	A1RZSB9J891SCK	11 24, 2010	Scottinkga	This is one of my two favorite adaptations of this classic. Henry Winkler plays an outstanding Scrooge character and this is my favorite role of his, cheesy moustache notwithstanding.You will also find many great lines about life (look for the comment about "the larger state", "records" & "if").Buy this movie, you won't regret it.
4	A2E27PODYFZBGC	05 30, 2010	Donna	The title says it all - this is a Christmas carol re-done. Henery Winkler play the part of Scrooge in this American version of the timeless Classic It is well worth the investment if you are a collector of the Christmas carol stories.
5	AQIYZW55ENZYU	02 26, 2010	G. Bradford	"An American Christmas Carol" is a quintessential version of Dickens' classic tale set during the depression. I view it every year. Henry Winkler does a wonderful job of the "Scrooge" character and his supporting cast does equally well. It should be consider a classic film and is definitely one of the best versions of "A Christmas Carol".
4	A26OBZKMR6VK45	02 6, 2010	E. Kostas	It is on the same basis as other Christmas Carol movies, just played a little differently and with Henry Winkler as the scrooge. We enjoyed it. Now we have it and can bring it out each Christmas. Aside from the review I wanted to say I had ordered the item late and figured I would not get it until after Christmas, but it was shipped out standard and I received it in a very few days.
5	A21EK0DB4PYUJE	01 30, 2010	Jeffery Lee Naffziger	i loved henry winkler in this movie i thought he did a great job of acting
4	A3TCVBS8C75NUG	01 30, 2010	Rae M. Bates	My family really enjoys this more modern re-telling of Dickens' "A Christmas Carol." You have all of the basic elements set in depression-era America. Henry Winkler is fantastic as both the crotchety old Mr. Slade and the idealistic young Mr. Slade. It should really be part of your holiday movie collection.
3	A2ZPPV9EVM45UH	01 24, 2010	snowangel	This is the classic story with a fresh look. I like it. I owned this on VHS and was pleasantly surprised to find it on disc.
5	A156IVEEZDFW0S	01 21, 2010	Patricia Mcintire	What an enjoyable movie, it is a good one to have to go along with all my other versions of The Christmas Carol. It was a different role for Henry Winkler but he made a good Scrooge!
4	AYE6KHD4A9CJN	12 23, 2009	Kevin Barnett	I first saw this movie as a kid in the late 70's. I never forgot and when i found it on dvd i could not resist. It brought just as much enjoyment now as then. I like the twist on a classic with an American version.
5	A2IM8Z3QK6CYDK	12 18, 2009	R. T. LYNCH	This version of Dickens classic tale was a made for tv special in 1979. I first saw it when I was a kid and have watched it every year since. Henry Winkler does a great job as Benidict Slade, a Scrooge like charecter who needs to find the meaning of giving again. Sure the make up and some of the dialogue are dated, but the true meaning of the story shines through. If you have never seen this clas…
1	AG4FMYITPTATN	12 16, 2009	J. A. Knott	I thought I remembered this film as a good one from television many years ago but I had obviously forgotten it completely. It's poor quality film, dated and badly written. Henry Winkler's make up is just awful. I couldn't watch it through to the end. I collect Christmas Carol films but this one that will never go in the dvd player again!
5	A2DJ8B8GE4V2VD	12 15, 2009	Berl S. Meyer	Glad that this american classic came out on dvd. I have been waiting for it for a long time. I haven't seen this production since it came out years ago. Plus it's better than some Hallmark holiday movies.
4	A27NOR6IOINAKO	12 13, 2009	Javarod	The best thing about this movie is that its not much different than the Christmas Carols that came before it.Seriously, the setting is changed, its moved to a small New England town during the Great Depression. This is the perefect setting, the time and place are quite reminiscent of Dickens' London, so you don't have the distraction from making major changes. Aside from the setting, you have a f…
5	A34FIXMNVBMS1T	12 8, 2009	Ron Riley	This is one of the best Christmas stories out there.It was on T.V 15 or 20 years ago, I've been trying to track it down ever since.It's the Christmas Carol - Scrooge story but with a new twist.It takes place in America during the depression.Received the product in excellent condition, in the expected time.At a good price.
5	AFWFSEHPJABT9	12 5, 2009	Kelly J. Warburton	How coincidental that this program, aired by ABC in 1979, is set in the USA during the Depression era and here we are 30 years later, in 2009, experiencing an economic malaise of our own! I remember having seen this on TV but viewing it again now on DVD made me realize that I'd forgotten about how downright mean and cold-hearted Henry Winkler's character, Benedict Slade, really is!!! Politically-…
5	A2D4HRAA7E0FRQ	07 30, 2009	Edwin Jackson	Henry Winkler is excellent. The only thing I have to say is, there was too much time spent on his Christmas past. I got bored with it. Otherwise, it was good and worth the money.
4	AQ5JDBXICB18J	07 29, 2009	R. Culp	Not the best quality DVD, but it's a great story. I recommend it to all.
5	A22G01AXB3H5TY	03 14, 2009	Honey Bee	this is my favorite twist on the orginal christmas carol.if you collect and enjoy different versions of this story this is a must have. henry winkler is fantastic, and the character transformation from a crabbie tight wad to a friendly giving man was very convincing . in the end his way of "paying it forward" added a new ending to an old classic.
4	A17DHMBDJMYVU1	01 30, 2009	Clayton Tschirn	Since I was a child many years past I have been interested in Dickens Christmas Carol. When I saw this version it stood out amoung the many other versions out there. Henry Winkler plays a good scrooge charactor. The story itself is based on Charles Dickens A Christmas Carol and the story sticks very close to the original with a 1920s depiction of the American depression.
5	A3EQZ5JA8C5K5E	01 13, 2009	katedelgado	The best Christmas movie ever! I saw this when it was aired on TV back in 1979 and purchased it on VHS when it became available. It was our family tradition for years to watch this on Thanksgivng evening. I bought DVD copies for my children who now have families of their own who will carry on the tradition. Henry Winkler is amazing in this! No matter how many times I've seen this, I still laugh a…
5	A2AS7BWOC2NGIQ	01 13, 2009	Theresa Snyder	Enjoyed the movie very much. It had been years since I had seen it on television. It is not on tv any more.
4	A2F3GFAA3XQDIB	01 10, 2009	libra peacemaker	This modern adaptation of A Christmas Carol is engaging and includes a well-known modern screen actor. The inclusion of an orphanage as background material also gives an individual twist to this classic.
4	A3AINDWOBZX4DE	01 7, 2009	Softball Player	I have always liked Henry Winkler's performance in ths movie. Although not as acclaimed as the Dicken's 'Christmas Carol', I liked the setting in colonial America.
5	AOG67ZQUQSHVI	01 6, 2009	T. Shipley	Love "A Christmas Carol" with Reginald Owens In 1938. But this Henry Winkler version has a nice twist on the original version, but nothing too way out. Hard to find movie now.
5	A5NYUBEKXFLX5	12 30, 2008	Barbara B.	This is the American adaptation of the Charles Dickens' classic. It is interesting that in the movie the main character is seen ripping the pages out of a collector's item book of "A Christmas Carol."Henry Winkler gives an outstanding performance as Benedict Slade, a loan officer who reclaims valued possessions of those unable to make late payments on Christmas Eve.His visit by the spirits, the l…
5	A3KGAJ86I4T73J	12 20, 2008	FrankLVN	The Christmas Carol is my all-time favorite movie, and I had ever version imagionable on VHS, including this adaptation, but the remarkably enhanced quality of the DVD version is extremely enjoyable to watch. This rendition gives it an American twist, as Henry Winkler did a wonderful performance of a modern-day Scrooge.
5	A2EKHROPDGU1XE	12 12, 2008	babear	I was so excited to get a dvd of "an american christmas carol".the quality is great and the service was excellent. this is one of our favorite christmas movies.
5	A4BZ72C28JFIC	10 25, 2008	Snazzo	93 Snazzes on the 100 Point Snazz-O-Scale! An excellent and original adaption.An American Christmas Carol is a superb and original adaption of the Dickens Christmas classic. Henry Wrinkler stars as the Scrooge character, Benedict Slade. He does a great job as a hardnosed old man, and he does look convincing in aged make up. The story takes place in New England America, during the Great Depression…
4	A26UI3EHSMSHG6	08 2, 2008	Connie L. Williams	Enjoyed watching this,I have looked for years for the Henry Winkler verson. Got it very fast. Great quality,much better than vhs.
5	A12PD8MX7BQW45	05 31, 2008	Amazon Customer	I remember seeing this when it was first broadcast on TV. I loved it then and loved being able to watch it on DVD for the first time in almost 30 years. Other reviewers have provided story details, so I'll just say that this is a sweet movie that has aged well. If you are already considering this purchase then you are bound to like it.
5	ASJN2D3N3VWFN	04 20, 2008	David C. Lewis	This is an excellent remake of the Dickins' A Christmas Carol. It should be placed along side your existing Christmas collection!
5	A384DLXD0474VH	02 28, 2008	Bob S.	We'd taped this from TV years ago and I was delighted to find this version on Amazon. Winkler is fantastic as the Scrooge character. While the story-line has been modified to be early 20th century New England the elements of the original Dickens story are preserved in this version. I'm a "Christmas Carol" fanatic and this is a super addition to my collection. Buy it- you won't be disappointed!
4	ADZPIG9QOCDG5	02 26, 2008	Alice L. Larson	This is a charming version of the classic Dicken's tale. Henry Winkler makes a good showing as the "Scrooge" character. Even though you know what will happen this version has enough of a change to make it better that average. If you love A Christmas Carol in any version, then you will love this.
5	A1VKW06X1O2X7V	02 13, 2008	Amazon Customer	Henry Winkler is very good in this twist on the classic story. Not a conventional remake, but a version of the story set in early America. Give it a try.
4	A2QXBBR326NW0X	02 8, 2008	Dennis Carlson	A brilliant adaptation of Dickson's classic set in early 20th century New England. Well written and well acted, Henry Winkler shines as a young entrepreneur who is more interested in wealth and progress than romance and family, until... I don't want to give it away. Trust me. You'll love it.
4	A1UQEOKS2MQOAS	02 8, 2008	Stephanie Waterman	Fun DVD and I always like the Christmas Carol, this is not quite up as high as others but I still watch it every year.
5	A1I0N5I3B6HX0C	02 8, 2008	Kathleen A. Breiding	"Scrooge" will never be seen the same after you watch Henry Winkler perform! He brings depth to his character and makes this story more than merely an old miser waking up to the wretched reality of his existence. "Mr. Slade" becomes someone we can understand, someone whose ambitions become a source of tragedy in his life; it was never his intention to become such a cold-hearted skinflint -- he si…
5	A1FP2LA6M2OJX0	02 8, 2008	theholmboy	A friend put me on to this a few years back when he asked me to find it for him on DVD. A Christmas Carol is a yearly read for me (at least once) and the Patrick Stewart version, being well-casted and closest to the book text, is also a yearly event, for me. I also like the George C. Scott version, however, with reservations as other reviews mentioned - the annoying changes on some of the key poi…
5	A333MLCEBUG9LI	01 13, 2008	V. Shortt	I have been looking for this particular video for some time (video stores and garage sales) It is not shown on regular t.v. any more and I was thrilled to see if for sale. I would have paid what ever ther person wanted, but it turns out that I paid a very small fee and made my husband very happy. The only thing I could say that was misleading was the mail time - when purchasing this I was told it…
3	AG8D804FUG5Y4	01 9, 2008	Bud Harris	My wife told me of this movie in which Henry Winkler stars & shows he can act in this different version of a Chrismas Carol.
5	A3QE93VV474PAU	01 8, 2008	Robert Nelson Ballard	I feel this is one of the very best Christmas movies of all times. If I had the ownership of this movie I would reissue it into the movie theaters at Christmastime. Henry Winkler acting is purely magical.
5	A100Z2S0880G9A	01 6, 2008	Eric J. Oconnor	I really enjoy this movie. Its a Christmas Carol slightly reworked and looks like a television production. I think Winkler does a good job covering all the age changes required. I have it on my list of 5 or 6 must see DVDs every Christmas Season.
3	A2KJO4L7YN3UZW	01 1, 2008	Jules &amp; Eades	Should be included in your holiday movies collection. Funny though to be reminded how much TV you watched BEFORE a commercial break back in the early 80's (as it was a made for TV movie). Henry Winkler does a great job playing an American/Depression era version of Mr Scrooge. Corny (but what Christmas Carol version isn't?) but fun.
5	A18RU8H09GLAFD	12 30, 2007	Jared Tessier	Our family loves the modern tones to this classic story. Henry Winkler is a joy to watch and each character plays their part perfectly. I watched this as a little girl, and now my children are enjoying it as well. As the story unfolds I find myself furious with Slade, compassionate toward him and then in the end celebrating with him as he decides to take his new found joy and help someone else...…
4	A1L45FLKBI9K0H	12 26, 2007	Cody	This movie was made in 1979, when Henry Winkler was in his heyday of playing "The Fonz" on "Happy Days". It was exciting back then to see what else he could do, and he came through admirably.This movie hasn't played on TV in at least a decade that I remember, and it should be, for it's a fresh take on the old Dickens tale.The setting is Concord, NH in 1933, and miserly Benedict Slade goes about r…
4	A2YRWE73IZYN0P	12 24, 2007	John F. Jamele	I loved this film when it was on tv when I was in High School; seeing it on DVD was an enjoyable experience, but I found an annoying problem in continuity: Winkler's character seems to be growing up in the 1890s, which is fine, but at one point we see him at a WWI War Bond Rally, and he seems to be in his early-thirties. Yet just fifteen years later, during the Great Depression, he's a very old m…
5	A1GQF4JDJXBRLH	03 8, 2007	Charles A. Hickson	This is a wonderful movie. It stay faithful to A Christmas Carol, but it very American. A fun movie for one and all.
5	A3FWBPMVLX1O33	01 18, 2007	Sheryl Hauth	We love this movie, and the DVD seems to be of very good quality.
5	A22J3OCEN0J191	01 17, 2007	Steve Gick	One of the best "Scrooge" movies, a very creative adaptation.
4	A3ECX7DUREGJ7G	01 15, 2007	Cheryl A. Zimmemann	This is my favorite rendition of the classic Dickens story "A Christmas Carol." Although the versions with George C. Scott and Patrick McNee are also very good, and I watch them at least once every holiday season, they emphasize the British and Victorian aspects of the story. I am fond of "An American Christmas Carol" because it is set during the Depression and shows aspects of American society d…
5	A2IDX2U03CL90F	01 14, 2007	T. Shields	I am happy I got to see this and it plays on my UK DVD player.Mr Slade is as nasty as all the other Scrooges and you can tell who the characters are, Slade is Mr Scrooge and Thatcher is meant to be Bob Cratchet.I am happy that I got to see this DVD because that is the only Christmas Carol DVD that I have not seen.
4	A13XV0PQWU189E	01 11, 2007	Robert J. Bardoorian	Henry Winkler turns in one of the most moving performances he has ever done, and the scenes with this films version of "Tiny Tim" will bring a tear, I don't care who you are!It's become part of our Christmas favorites!
5	A26IQ9W0XF9KIE	01 9, 2007	Frederick T. Aldrich	Loved the movie with Henry Winkler, that aired on TV quite a few years ago. We always waited every Holiday Season for it to be re-aired, but never saw it again. It was great finding it on Amazon, and really enjoyed watching this charming movie again.
5	A1UBEXXFF48UBT	12 23, 2006	William H. Cleveland	This is far and away my favorite serious (i.e., not Scrooged) version of A Christmas Carol. Pre-redemption Benedict Slade is simultaneously worse than Ebeneezer Scrooge, and more believable. Scrooge is merely cheap, while Slade is actively harming his community, including the very orphanage where he grew up. Meanwhile, his poor origins make his lifelong aquisitiveness easy to believe. After the g…
5	AARUYE130LY8W	12 18, 2006	Paul D. Race	If you want the classic version, go with the George C. Scott or Patrick Stewart version. If you want the best family version, go with the Muppet Christmas Carol, which stars Michael Caine and is suprisingly good. But if you want to hear the same old story told in a new, effective setting, get this movie. As a depression-era American miser whose experiences parallel Scrooge's, Henry Winkler gives …
3	A2C51NC30YFWXS	11 25, 2006	Mysterious Mr Wong	Mr. Winkler failed to capture my attention in this ignoble version of the classic Dickens fable. However, it isn't without a certain charm all its own. And to Henry's credit, and partly to my own blame, I have never been able to seperate Henry Winkler from the Fonz of Happy Days. I can't say that I disliked the movie it just doesn't rate up there with the Christmas classics in my estimation and t…
5	A137B3F44TDVIX	11 20, 2006	Cat Sighs	This version of the classic "A Christmas Carol" is one of the best.Henry Winkler is brillant as Benedict Slade and in my opinion this is his most outstanding performance. I watched this movie when it was first released on TV during his Fonzie heyday, and I never once saw that 50's character. He is immersed in his character and is a completely convincing "Scrooge."I'm disappointed that this isn't …
4	AKYF4DAGHMC7N	11 6, 2006	Kimee Cat	This is a version of A Christmas Carol, that most haven't seen. It is done well and Henry Winkler plays a perfect scrooge. I love it!
5	A306NASGVUDFKF	11 26, 2005	Jeffrey E	My wife and I grew up in New Hampshire where this version takes place; so we can easily relate to the characters and setting. Asside from this, we both really like this version because it places the story in a more comfortable setting in general; early America versus England.Both spins are great, this just adds to an already powerful Christmas message.
5	A1FGBY4G9TEOJZ	09 21, 2005	Kelly McCullough	This is a great movie...It's a great twist of the original and Henry Winkler does an outstanding job as Mr. Slade. I love the ending.
4	A26RUXN04TN1LA	07 25, 2005	M. Van Skiver	This classic is even better on dvd. Great item. Very happy.
3	A2JP0URFHXP6DO	12 7, 2004	Tim Janson	For some reason I always thought this film was older than 1979...in any case this "American-ized" version of Dickens' A Christmas Carol stars Henry Winkler as the SCrooge character who is renamed Benedict Slade. Winkler was at the height of his popularity when this ABC made for TV movie came out so I'm certain that's why he was cast. Unfortunately you just can't see anything but Fonzie, even unde…
5	ABPMYPTXNN034	11 29, 2004	krazypa	Io One word WONDERFUL MOVIE Henrey Winkler dose great job in this movie. A movie for the all family to watch if you love him as the fonz you love him as slade (scrooge)
5	AVWWFK3FZDEL2	07 24, 2003	D. Mckinzie	Henry Winkler stars in this remake of the classic tale of Scrooge. This one is set in post-Depression era America and is oneof the best I've ever seen. Winkler is equally at ease as a young man with a girlfriend or an old man with an attitude. I watch this every Christmas and was delighted to discover it on DVD. You'll love it!
5	A2B7B7NRBC4IE2	12 31, 2002	Michel Emond	Bonjour!Je crois que de toutes les versions qui ont t faites du conte de Charles Dickens, celle-ci est sans doute la fois la plus originale et la plus fidle. Le thme central est bien respect mais l'adaptation est totale puisqu'elle situe l'action en Amrique plutt que dans l'Angleterre du 19e sicle mais avec une touche dbut du sicle et moderne.Mme si ce film n'est disponible qu'en anglais sur DVD,…
5	A1CJHBRQIG5MS5	12 23, 2002	Kenneth Israel	Like many other reviewers, I first saw this as a kid on television in '79 and Henry Winkler's "Fonzie" persona was still so much a part of the cultural fabric that it was somewhat shocking to even think of him, much less see him, as anything else.However, I was transfixed by this adaptation on the Dickens story and was genuinely moved by Winkler's ( Benedict Slade ) transformation at the end. Win…
5	A3M3M2E5N6YOMA	12 23, 2002	Randall G.	"A Christmas Carol" may well be the most-adapted Christmas story in literature, with version ranging from whimsical to musical to deadly serious. This particular version, starring Henry Winkler as Benedict Slade (a.k.a. Scrooge) is my favorite.The movie translates Dickens' classic story from 19th century England to Depression-era New England. The result is very effective. For me, an American born…
5	A1A9WDWEVC5AC0	11 9, 2002	christopher	First time i saw this movie was 1985 on television. Henry Winkler was excellent! Actually, the whole cast was great. I spent 17 years trying to locate this movie. You won't find it in a video store, at least where i live. And they don't show it on regular t.v. anymore. It is a MUST HAVE if you collect christmas movies.
5	A1W584W9UW3XEU	09 26, 1998	strega2	TNT has put together a surprisingly good account of the Biblical story of Joseph, betrayed into slavery in Egypt by his jealous brothers. Martin Landau as Jacob and Ben Kingsley as Potiphar give their usual first-rate performances, with the role of Joseph also well-acted. Leslie-Anne Warren is the lustful wife of Potiphar, who unsuccessfully tries to seduce Joseph, and lands him in the Pharoah's …
5	A3MUW5YHOGREQU	12 20, 2017	susan silva	a must see
5	A3QADFGZF8DY6F	12 19, 2017	Angelon Swann	very good
5	A2PDG5GOBZQNAJ	12 18, 2017	Sherry Butler	Received intact and as expected
5	A3EN3RKG8AFID3	11 28, 2017	Benjamin	Love this movie!!!!
4	A2UMERLAKVFH69	11 16, 2017	melissa cockrell	I was satisfied.
5	A3TOM5F89LBHTS	11 15, 2017	Ron Mooney	perfect
5	AQL82VKU8NJ4G	11 13, 2017	JD-0311	Good acting and Biblically accurate.
5	A20M0S45YZB3KE	10 26, 2017	Manuel I. Ruiz	Very good product
4	A2WL45GQ5YZ9OS	09 20, 2017	Rose	Nice story
5	A1K691ECKUTIS	09 7, 2017	Marguerite	Had this in vhs and HAD to finally get the dvd. Very well done movie staying pretty true to the biblical telling of Joseph's life. There are a few areas where I would see it differently, but nothing to prevent me from watching this version every couple of years. The acting is superb and YES, there are SUBTITLES!
5	A20YZG55FFKKIX	08 22, 2017	Linda Johnson	I love the film about Joseph, my favorite Biblical character. This film follows fairly accurately according to the Biblical account.
5	A3R1GE0K3RUQSW	08 12, 2017	TheJav	One of my absolute favorite Christian movies on my shelf. I try and watch it more than twice a year, and every time, I need Kleenex. Yep, men use kleenex! :)
5	A3QGTD7CS524RU	08 10, 2017	Amazon Customer	Excellent
5	A2CIAQQLFN3JVH	08 10, 2017	Brinda	Was a great addition to the Bible verses and lessons.
3	A7HXZ84AACF2T	08 8, 2017	Richard N.	It is a shame that such a GODLY movie could be placed in such a CHEAP CASE. The case is so CHEAP it has broken in several places. What I need to know is who are you and "what planet did you come from" to be so UNGODLY for money. Because I would have gladly paid extra for a better movie case.And if you have a better case get in touch with me, I would like to send out this movie to family and frien…
5	A27G615GMK31W3	07 30, 2017	Stephen Homer	A must see for averyone
1	A35MGFKX40ENPK	07 25, 2017	Customer	Many changes / additions!
4	A1J5DXFH7SRV33	07 24, 2017	lvsknybbs	I actually love this movie and think it is well acted. However, like another reviewer, I thought there were a couple of scenes about Potiphar's wife's attempts at seduction that were completely gratuitous and stretch what scripture says, hence only 4 stars. The Bible isn't broken, don't try to fix it. Every other part is quite wonderful. I just fast-forward through the unnecessary parts. Joseph i…
5	A1JIMI62S97NU4	07 22, 2017	Gloria Danford	Love it!!!
5	A114II0VFRUJ9C	06 29, 2017	Ron c jones	Love these movies priceless
5	A2SYLHK939S8NI	06 14, 2017	greeneyed cpa	I bought this for my Bible study group to watch after we finished our study on Joseph. Very true to the Bible with some addition of possible details for dramatic effect. Very well done with good acting. Not amateurish, corny or preachy
5	A29KK8WMXR7LA4	06 13, 2017	Truthseeker	The story of Joseph and his victory over human weakness, enemies and oppression is an inspiring tale beautifully portrayed in the Emmy award winning 1995 miniseries "Joseph", with Ben Kingsley as Potiphar and Martin Landau as Jacob. Excellent performances of jealousy and humanity that leave us rooting for Joseph and his brothers to get what's coming to them! Life lessons from history that we can …
5	AENO5JT4XFICG	06 4, 2017	Amazon Customer	WELL WRITTEN AND PORTRAYED EVERYONE SHOULD SEE IT
5	A2ZFJLL5ZBZKPE	05 29, 2017	Tinker	Love Bible stories on disc.
5	A1DGXVEWGIQF5W	05 24, 2017	Suzie Q	Great quality. Very good movie.
5	A31R15POIN3KAF	05 23, 2017	Amazon Customer	This movie is fantastic! I seen it years ago when it was on VHS and I just purchased it to show my teenage boys. Be prepared to cry. God had his hand on this movie when it was made. The reunion with Joseph and his brothers is a tear jerker and you will ball your head off. This is a story of Gods amazing love and faithfulness towards those of his that are obediant and belong to him.
5	A1UM8HGECPB74H	05 20, 2017	phyllis fountain	I love it
5	A1MCXMATEUIBVU	04 19, 2017	Tammy F.	The movie is well made and does the Bible story justice. A true historical and inspiring story.
5	A1UUC7JTSBUGWG	04 6, 2017	Lea	I really liked this version of Joseph in the Bible Collection. I bought the one in Bible Stories and it was ok but the movie is more down to earth to the events and follows scripture better.
5	A1QUUBUWLRNEJ2	04 6, 2017	Paul Hernandez	Best version
5	A1U6QTXYRXIZQA	04 3, 2017	Amazon Customer	One of my most favorite movies of all time. Extremely well done. Some scenes not suitable for younger children. Otherwise, good Biblical adherence overall. Tremendous character development.
5	APGWAAPGYCDIC	03 28, 2017	Lori Hendrickson	Amazing movie that perfectly tells the Bible story of Joseph, the actors couldn't be more perfect, it tells the story exactly the way I pictured it!
2	A9NR5V9QHAOD0	03 27, 2017	Amazon Customer	I love this DVD, I think it's very much like the way the Bible presents the story of Jodeph.. Thank you. I wish Hollywood wood make more accurate Bible stories like the story of Joseph.
5	A2EQFU0HVBTLW7	03 26, 2017	Gary	Very well done and accurate for the most partl
5	A3C7Z9J1P6FIQ8	03 10, 2017	Micheal Long	Good quality. Micheal
5	A1FWV5BIPHO2JU	03 7, 2017	K. Daniels	A great Biblical Movie. A MUST SEE!
5	A1SD63JMBFY2VQ	03 6, 2017	J. D. White	A very excellent portrayal of Joseph and his family. Very Biblical and leaves nothing out in this gripping story. I plan to show it to my older great-grandchildren. It's the best story of "forgiveness" that can be found.
5	A150SVKXHIFZ7K	03 5, 2017	Tammy M.	Perfect
5	A2PCROIE3P8MEY	03 1, 2017	Abraham	Thi is one of my favorite biblical movies I've seen. The message is very close to the bible and the actors do an incredible job. I'm glad I purchased this one. I really enjoyed it from the beginning to the end.
5	A3H09VQI43K2PJ	02 28, 2017	D. G. Orr	Excellent format and an engaging adaptation of the life of Joseph. I thoroughly enjoyed it the first time and have played it for my own entertainment many times since then.
5	A3N7CUD7DWE2TU	02 22, 2017	MexicanJoe	Very cool
5	A260E2NKI2HA6Z	02 12, 2017	Riles97	Perfect,Thanks !
5	A265M6JRREUM61	02 9, 2017	guppy 51	very good movie , you will love it to .
5	A21V3UJVY33LHF	01 31, 2017	Greatly Blessed	Great movie
5	A1PWBDP5H78M6F	01 29, 2017	Marlynn Reed	Awesome movie!
5	A1GT8OK9NCHC74	01 25, 2017	Dianne	Extremely happy. Thank you very much.
4	A3MII1XY0UJOWK	01 18, 2017	Brianna	The movie is one of my favorites out of the collection. Not cinematic equalvalence to perfection, but a timeless story that I am more than willing to watch over and over again. I had trouble with the DVD playing and returning to its previous main menu. And I wish the movie had bonus material. However, I am satisfied with the product, i just wish I knew exactly what I was buying to make a richer e…
5	A1TINUU43X0HP6	01 10, 2017	Christmas Record Collector	A good family movie, very enjoyable, and story was interesting and followed Bible Verses as close as modern day acting would allow.
4	A3DLFA7NELHJTF	12 27, 2016	Tree	The lengthy erotic scenes should be done in better taste..too much!! Though I realize Scriptures are full of real life encounters more explicit than this to see them in technicolor acted out is too much! In spite of this its an excellent movie Ben Kingsley is always exceptional! Awesome movie!!! Can't watch this with the children though, of couse you could fast-forward past it.
5	AJNC7OXSMUIKS	12 17, 2016	Barbara Hajduk	I LOVE this movie...Love everything about it....
5	A3EX5JPZWSJ5KP	12 10, 2016	Angie. Black	Package & DVD were in excellent condition. The movie was awesome!! Thank you so much.
5	A1IJPVZOOU0GR4	12 8, 2016	Paul Germain	Great Bibically based movie.
5	A1ST8XCI0B2F27	11 20, 2016	Oldster	True to biblical narrative.
5	A1DCBETGMBGI3A	11 17, 2016	Harlan	good movie
5	A3MJND0U671CFC	10 25, 2016	Jane C Balster	Very much
3	A3CHE9AX5I3965	10 11, 2016	israel lopez	it's okay
1	A2QP8DG5TRFAMB	09 21, 2016	PR	For being a Christian movie I felt they went to far with the scenes between Joseph and Potiphar's wife. I gave it one star because you have to but I would not give it any or recommend it to Christians. I actually took mine out and burnt it.
5	ASUXBCFIZXCVU	09 19, 2016	April More	Thank you!!!
2	A3SKWZCW3A29UE	09 10, 2016	Inspector Q	If you gave this a high rating. It was for being a great HOLLYWOOD Production.. If you read the BIBLE you will find out Joseph was quite the opposite. It's in a small part a Christian movie. I can't see God pleased with exploiting sex scenes. If the Hollywood director when by the bible it would have raved reviews. It goes to show you how many BIBLE read the bible and how many never have opened on…
5	A1DSCB33CIBDB8	08 26, 2016	PAULA	THE BEST GREAT
5	A3P37JAI7GL6W5	08 19, 2016	Sissy Nothnagel	Love this movie
5	A2SOV9CEOW0ZAF	08 19, 2016	Amazon Customer	I love it! I have been searching for years for this movie. Ever since I was I little child it has been and will always be my favorite movie and now regular TV or any of the satellite or cable doesn't show it. Years of trying to buy or even purchase it on iTunes was exhausting but I never gave up looking. Then a family member asked if I had tried Amazon and with tears of JOY I found it. THANK YOU!
5	A14CRYKD47EZFX	08 19, 2016	Fred	Very good movie
5	A3H7NIMKJEAWK5	08 18, 2016	Cyan	Love this DVD. I can't seem to get it back from people I've loaned it to as they love it too!
5	A32T2N3DWL4FF2	08 6, 2016	Teresa Retiz	Love this movie like to watch it and learn from it.
5	A3B4FWNE3XQBEV	08 1, 2016	youngster	This is the best portrayal of biblical events that I've run across. The cast is excellent and they stick to the story as told in the Bible. This should be required viewing for those wishing to understand the story of Joseph.
5	A3OHIEJMUFM79P	07 23, 2016	Amy A.	Loved it.
5	A386TO92E6QRCT	07 22, 2016	JERSEYCAT	EXCELLENT!
5	A8WVSD46EAT6	07 17, 2016	Alexis Orlov	Great story well told.
5	A1BRSND1L0J4ZZ	07 14, 2016	Wolfsong	I believe this to be the best depiction of this, my absolutely favorite Biblical character! The story moves forward accurately, in accordance with Scriptures. Each role is superbly cast. Staging is incredible. I am not a pushover when it comes to reviews, so these glowing words are quite rare for me. I have watched this movie probably five times (both on TV and DVD), and each time, I find somethi…
1	A38OE5XL4WRQ7U	07 12, 2016	Careful Reader	I'm not particularly religious and have nothing against X-rated movies. This is an okay movie. I just think that you should never watch this movie with young kids.I watched it with my two daughters, 11 and 8, and it was an embarrassment.There are 2 rapes, in which the women yell in pain.There are about 35 murders with knives. The scenes are not very bloody, but it is still terrible to see a bunch…
1	A38OE5XL4WRQ7U	07 12, 2016	Careful Reader	I'm not particularly religious and have nothing against X-rated movies. This is an okay movie. I just think that you should never watch this movie with young kids.I watched it with my two daughters, 11 and 8, and it was an embarrassment.There are 2 rapes, in which the women yell in pain.There are about 35 murders with knives. The scenes are not very bloody, but it is still terrible to see a bunch…
5	A3GWF9XB0E5CTR	06 30, 2016	Connie G	I first saw this movie on TBN. I loved the movie and had been unable to find it anywhere. Went looking on Amazon, and surprise. I found it. I purchased it, and I have never looked back. Very Good!
5	A2CA8W5VZSPYY2	06 19, 2016	BLUZMAN1	All I can say it's great, especially if you own this Bible collection. Have a blessed year, God Bless
5	A20HO9V7LV6OVS	06 7, 2016	knotty pine	Great
2	A1JL2SLEWVON4B	06 7, 2016	Joyce Friesen	My fault I didn't realize it was VHS so it's nice to have but what I was looking
5	A1K7HBK3D447ZO	05 31, 2016	Roger S.	Just what i was locking for!
5	AA3P8989ZLYP7	05 28, 2016	S. Scalf	This is a very favorite movie. I truly enjoy watching this movie over and over and over again.
5	A13JU90C7AU3RT	05 27, 2016	Amazon Customer	Who would have thought Turning Broadcasting would put out an interesting, uplifting, and entertaining classic on the Bible story of Joseph? And yet this movie hits all these points. The primary characters all submit strong performances, and Joseph's character comes off as both humble and Godly, while keeping the essential truths of the Biblical narrative intact. We have seen it about 4 times and …
5	A2M81IHVVXWH6V	05 13, 2016	Peggy	Great movie
5	A36EVZFDY4IE97	05 10, 2016	packlady	This was a made for TV movie, that I watched when it was aired. I love this story from the Bible. It is so interesting and has such a good message for all of us. This is the best production of this story that I've ever seen. It is very thorough and emotional. A must see for everyone.
5	A3L47VHIWOKGFL	05 2, 2016	bru	I just watched this movie and follows the Torah very closely. the acting and sets were really great to look at.
4	A1LFNDW0RIPTDP	04 29, 2016	Deborah Marie	The price tripled from two weeks ago. It is a good movie, good actors, and acting, and pretty true to the bible story of Joseph and his brothers. But it is not right that they increase the price so much. So I will wait until it goes back down to get another one.
5	A393P2QL6AS085	04 27, 2016	Marshall	Excellent Movie!
5	A9QPJU74ITWEY	04 26, 2016	PDJ	Great acting and even better story of betrayal family and redemption.
5	AQQ9YW7C6HF28	04 11, 2016	AntD	Like Joseph, many lives are lived from one tragedy to the next as learning, reshaping, the and the molding process of God takes place. But when it's time for these servants to come forth into the lives they have been trained for, they do shine with God's favor and glory on them, indeed!
5	A102YS11HCMY4R	04 9, 2016	Alexi C.	One of the best bible movies, that stayed close to the authenticity of the bible.
5	A2ZQ3NZOCCQFFN	03 29, 2016	Amazon Customer	FABULOUS!!! The story of Joseph is one our absolute favorites. We love to be able to watch on DVD and see his story unfold. How he started in such dire circumstances and how God brought him up and out of them to save all of Egypt and his entire family as well fulfilling prophecy by the Power of God. I would highly recommend buying this DVD and sharing it with other friends, believers, and non-bel…
5	A22FG71GB2SCSH	03 23, 2016	G. Maverick	Love this movie. Fast delivery.
5	A2QT4YH3MHKWP	03 22, 2016	John Zito	Great Bible story I had to see agaig.
5	A2LJ74HXESN1K	03 18, 2016	JESUS LOVES YOU	EXCELLENT MOVIE
4	AZRPR1804UFIP	03 17, 2016	Amazon Customer	please can you need ask someone get set up for caption closed english? but I watch them on the dvd are really amazing action very good and sad there are abuse to him and he found new his wife I mean they are new life future.
5	A1FS20PHDZQMUV	03 13, 2016	Denise Griffith	Very good and Biblically correct!
5	A19GY1MKX7A966	03 11, 2016	Daniel C. Rzecznik	The most valuable story of the old testament done perfectly
5	A3NL92OLKEP9QH	03 4, 2016	Desiree B	Awesome story. God is Good!
5	A2INLTPHC4S2YS	03 1, 2016	Amazon Customer	It's great!!! :)
5	A3U2T0Q8HZXNRS	03 1, 2016	Amazon Customer	Good movie
5	A3LVEWCY8BPF3J	02 29, 2016	Peggy J. Magnuson	Happy that it was the best version of this story...
5	A3V8F03EWP9MYN	02 22, 2016	Lesley Sifers	Very close to the story of Genesis. If you ever wondered how the Israelites ended up in bondage, this gives you the history.
5	A3FS90TU3Y465M	02 9, 2016	FranB	Tv version edits so much! This exceeded my expectations :)
2	AWSFBTH52DOR	02 9, 2016	MRS.CRUZ	I Didn't like this movie. I will keep and add it to my collection..This movie hit a soft spot with me it's about jealousy something a lot of people have had against me my whole life even family members. This movie was really sad I cried at the end because I couldn't hold myself any longer, and I'm a very strong woman..Joseph brothers sold him into slavery because their father favored him. Joseph …
5	A2P11FQEZ1RLKC	02 8, 2016	Hellen Turner	Enjoyed very much.
1	A1OB1RABPTSJEB	02 8, 2016	goldfeaver	Even tho it states bible collection it might as well have been sold in the back of a xxx video shop, the women wear see through clothes, and they might have worn these in period but they could have worn under ware under them, I would not recommend this video to anyone.....
5	A2KJ6KEAVMEKJV	02 6, 2016	MrsG	Love this movie and so does my husband. It never gets old!
5	A3G6KB5NJDBK63	02 1, 2016	Maria Verde	I enjoyed this version of Joseph because it seamlessly weaves the depiction related in the Bible. It is very entertaining too!
5	A1WY5AOU4OKMAM	01 30, 2016	Howard	love it
5	A16Q4RTRFNUDEH	01 24, 2016	Daniel	I have watched this film so many times that I cannot count. Joseph provides a thoughtful look at a man of God who goes through betrayal, slavery, slander, imprisonment. In the end, his faithfulness to God and his forgiving spirit are rewarded when I becomes the second most powerful man in ancient Egypt.
5	A325NITPEATRN3	01 23, 2016	David M Boyd	Excellent
5	A3PKC7W58B2TPY	01 21, 2016	Beka	One of my favorite movies and one of the best depictions of the life of Joseph!
5	A3UPSMDXUDHX5Z	01 17, 2016	Stephen R Hamilton	So good!
5	A11QTKPYFNGLPX	01 16, 2016	Happy Customer	Love this movie. Have watched it several times.
5	A2U4DKDNUU4YWW	01 8, 2016	Amazon Customer	We really like this version on Joseph. We do have other versions also, but this is our favorite.
5	A3IUPIUKVYYG2P	01 8, 2016	Luis	I simply LOVE this story. Is so beautifully done. They must of spent a fortune with the sets and costumes. In my opinion even better than the settings used in Cleopatra (with Elizabeth Taylor) Very good acting as well. Worth buying and the message is tremendous.
5	AODBRIG8WJ3GM	01 7, 2016	Amazon Customer	Great acting good seller
5	A363XVKJ3U0NTH	12 11, 2015	Bill Williams	One of the best Bible production movies out there.
5	AHJF730YPZSX5	11 25, 2015	James	Received as promised.
5	A2NFUZDYLE6FKW	11 19, 2015	Brand___X	Beautifully reenacted account of Jacob, Joseph and the rest of his sons and family. This DVD powerfully captures the heart and sole of a true, Godly man. Including the victories and trials and tribulations that even good men must face in life.
5	A2KJNWEJSGO2ZE	11 17, 2015	Robert Primm	Loved the film, will enjoy it over and over!
4	A1ZRW8Y9CZFCPC	11 12, 2015	Rosemary H. Linton	Really good movie
5	A2563DXQWMBN30	11 7, 2015	Ellen Arnott	Great movie!
5	A1LZ8B9GYLTNS1	11 4, 2015	JJAmazonShopper	First watched this as a teenager in youth group at church. Was happy to find the 2-cassette VHS version a few years ago. Am now happy to have it on DVD for continued enjoyment.This tells the story of the Biblical character Joseph, from his days as a young shepherd, to being sold by his brothers into slavery in Egypt, to becoming the second-most-powerful man in Egypt and an eventual reunion with h…
5	A3SMQO9ZLYGNR0	11 2, 2015	Loliray	One of my favorite biblical stories ever. I love this movie. The quality of the package was beyond safe and arrived right on time
5	A2SI1J4XH49XTM	11 2, 2015	Tiffany Winfield	I purchased this as a Christmas gift.
5	A2XW6NC2B87U2I	10 23, 2015	w150	great movie
5	A2GRYMTGPLTXTW	10 19, 2015	Cheeez	A Beautifully written and produced film. And a story that is true today.
5	A13CEA9UGX181N	10 18, 2015	Aldo Ray Powell	I love this depiction of the story of Joseph. It is highly enjoyable.
5	A24KMP9W9ZA1HK	10 16, 2015	Rosalyn J Hollingsworth	New movie at a great price. Excellent time and condition.
5	A38AEMO5J0YJN1	10 14, 2015	Eddie	Awesome
5	A26W08XO8LGTKQ	10 12, 2015	Rosaleah Pallasigue	Great rendition of this story!!!
5	A1MXZCNUDGSYZZ	10 4, 2015	Kelly	Wonderful movie! Don't know why it is not available in Amazon Prime.
4	A1IWYZ5EYTCBDR	10 3, 2015	Catherine J Matteson-Davis	Just something more uplifting to add to my video collection
1	A957G45VA5V58	10 3, 2015	Lynda Barnes	It says on description 90"x92", but item is 86" x86".
5	A2YBPQPHZCYXB3	09 23, 2015	James/Peggy Yandow	Enjoyed the movie. Closely follows scripture and great for families to view.
5	A1L6CLPWHW1CYP	09 20, 2015	MARY S. RENZI	Best ever.
5	AN0L1FE5DEFY1	09 17, 2015	Jim S.	The story of Joseph was my grandfathers favorite story and his grandchildren heard him recount the details weekly. This "Joseph" DVD is quite long, 3+ hours but worth every minute. My favorite by far of this series on Old Testament characters. You will not be disappointed.
5	A2RQG36K0F2HS4	09 16, 2015	John Fay	Awesome
5	A1TPWZ8M5HVVKG	09 14, 2015	Nancy	I have loved this movie from the first time I saw it. I am so glad that I was able to get it.
5	A13GIE7VTVLWQ9	09 13, 2015	Chris Benton	Awesome!!!
5	A3DJIUMOXI1PW8	09 5, 2015	Shari Lindstrom	Love how my favorite Bible story is portrayed!!!
5	A257SYH45S7BPE	09 4, 2015	Ann-Marie von Douglas	Fine performances. Good quality dvd.
5	A3RD2WRJAMCHXY	09 4, 2015	KMoe	This movie is so totally, wonderfully, Biblically accurate! It puts the emotion into the story of Joseph and allows you to literally FEEL what he must have experienced. Wonderfully done and so very moving.
5	AY9FJ60LPR7T2	08 30, 2015	joy	Great movie!!!
5	A3V52STQKEIRB3	08 30, 2015	Phyllis Anderson	How can you not love the story of Joseph! I ordered 2 copies, one for me, another for my best friend. We enjoyed the DVD
4	A3TJF0X0809MZ2	08 29, 2015	Bree	no comment
5	A2CU2ISTSZ5X3D	08 27, 2015	Edna Hardy	A must watch Bible Collection DVD
5	A3DHRZ83TN8DNT	08 27, 2015	Jane Lois Lane	Stunning. Obviously you should read the Bible first and after, to know what happened and compare, but this is close enough and done very well. Love the music!!!!
4	A8VWX0LH52OLF	08 24, 2015	Anthony P Nicosia	Seen it previously on TBN had it recorded to my DVR but I want it for my DVD and Blue Ray collection. Very biblical accurate and an excellaant production for Christians who want The Promise ( Old Testament) preview of the life of Christ Jesus.
5	A11VF2PJW1OI2	08 24, 2015	Sandy Reuling	all good ty
5	A3DGCDVSM2EBEU	08 24, 2015	mari mccain	excellent, I learned a lot
5	A1GGEJWN8XBU4V	08 20, 2015	Misty Wendt	Hands down my favorite Bible movie
5	A2VS9HU42SW98L	08 14, 2015	Mick	Very good Ben Kingsley plays the part of the pharoh excelently. Congrats to keeping wth the biblical content,to many tend to drift apart Biblical, to Holywood.
5	A3T4VZKB5QRAKG	08 14, 2015	harold Wanamaker	It was very close to the bible , loved it
5	AC1MCAYY0KOL6	08 12, 2015	justified	Great movie..Arrived ontime..
4	A2JFV2FW9QRO0J	08 10, 2015	kwabena kwarteng	Very very happy
5	A13L33HJUSQPYQ	08 8, 2015	Gary L. Scott	Loved this movie for entertainment and for history's sake
5	A21AQTYXXNMB2W	08 8, 2015	JoDeeps	Excellent movie. Highly recommend.
3	A349692FIJ8NCC	07 26, 2015	Elmer Williamson	Good Video
5	A1GM1A0NRPC9LP	07 18, 2015	Jim @ Hartford Collins	One of the best Christian movies I have ever seen. Long but very impressionable. It builds faith.
5	A34307DQWM4FE4	07 18, 2015	Amazon Customer	satisfied
4	A1ZRSKDBTO4M1L	07 15, 2015	J C Scott	Watched at least a dozen times and never lacked a good version of the bible story line of the true Joseph and his love for God.
5	A3PIJHJ65R3298	07 11, 2015	Andy from FL	One of my favorite movies. They did an excellent job of staying true to the story. As you watch this movie you are reminded of the faith AND patience of Joseph. If anyone in history had a reason to throw his hands up and declare that God had forgotten him it was Joseph, yet he remained faithful. The full story is told, even the account of Judah and Tamar which ended up in the birth of the root of…
5	AOB8P8Q9XG1PU	07 1, 2015	glorious	Great
5	A3GGK7VMI164G2	06 29, 2015	Kathy-Ann Brathwaite	great
5	A387FTUXJUIW3S	06 29, 2015	Julianita	i love this movie exellent service
5	A2WOGINVNOLYM6	06 27, 2015	Earthgirl Rising	Excellent minus the bath scene.
5	A3EO2PN2OSKVG3	06 26, 2015	Sunnie718	Very good movie! I really enjoyed this about the life Joseph! Ben Kingsley was outstanding!
5	A135VYWHCGLM3W	06 25, 2015	Megamuffin	True to scripture. Great actors. You have to watch this.
5	A3UXKRG2AITDGK	06 24, 2015	TIM	I love this movie.
5	A35WK99ABRKY9	06 21, 2015	Loving Jesus!!!!	My favorite Joseph movie ever....
5	A3LS2HKRVRYK9Q	06 21, 2015	Richard	A wonderful story that is just very well done. Good acting, Ben Kingsley and the cast are just perfect in each of their roles. Beautiful footage of what the Holy Land must have looked like, no matter Where it was taken. The richness of the period costumes, customs, attitudes and the connection of the people to the land itself and to kin. All the details appeared to be nicely taken care of
5	A3IRC6VL7EZKF	06 12, 2015	Larry Fletcher	good movie
5	A10C1WVKVP0JYJ	06 10, 2015	guitar man	great movie
5	A3O0WV3Y9QZBDP	06 7, 2015	jet1	GREAT
5	A2Y1WXCDU2MN1F	06 7, 2015	kitkat	One of the best movies I've ever owned. Truly Biblical, and not a bunch of Hollywood crap added.
5	A1XVNXN2NJ123Y	06 3, 2015	chritnie Bizzell	Thanks ,great n sticks much to scripture, great actors n production. My project is to teach my grands with as many movies depicting as much of The KJV of the Bible as possible n so far so very good. THANK ALL
5	A3EV6301WISDAH	06 2, 2015	Oscar	Good Movie
5	AD1VDP82JHKMD	05 23, 2015	Myrtle A.	I have the VCR of this movie and it is great!! Just wanted to update my collection.
5	ACGHMJFPN1XU3	05 22, 2015	Anita Jacox	I have been wanting this for a long time. Glad to finally have it!!!
5	A1VC9N3C5OL215	05 19, 2015	kim gleichman	Best movie ever
5	AOID5BKJYIC4I	05 18, 2015	R Ynosencio	My husbands favorite movie. A must buy, very good viewing quality
4	A2YW2DAHD7PC1N	05 11, 2015	Rosina	good
5	A3DSJOBL4FRFP8	05 10, 2015	Nicole Williams	This movie inspired a person who had no clue who Joseph was. Thank God for spiritual movies Like these.
5	A2SCO3KAVB5BX7	05 10, 2015	Eva Rabago	This is a beautiful story of faith in God. I have been wanting to purchase this for some time. I 'm glad you had it.
5	A33Y0DXXE5KUPE	05 7, 2015	Rosemary Lynn	Received
3	A1VXHRRC91VYB8	05 6, 2015	Patricia Pena	they need to stay with the word of god...quit adding their own stuff to sell the movie...he never kissed potiphar's wife in the bible...he would not sin against god.....other parts were okay....seen better versions of it.....
5	AJ1BLANOKGLMI	04 29, 2015	Tanya Pittman	This was a very good movie. It didn't have a lot of exaggeration in it, and was very much like the story recorded in the Bible.
5	A31DMJL4OXWUBN	04 25, 2015	Jake Stanley	whats not to love, Ben Kingsley!!!!!!
5	A1P5PQ0QMNSEYN	04 23, 2015	Penny	Fast delivery. Awesome movie!
5	A1IRZMJD7PW4GG	04 22, 2015	claire tondreau-osborne	MY Favorite bible story.
5	A2OI3HU0KN4118	04 13, 2015	Shantal N.	Thanks for everything.
5	A5TPJD39FNFYB	04 13, 2015	Denise	Loved the movie!!!
5	A2U2695Z91V2L9	04 11, 2015	Marcos Protheroe	You'll love every minute of this three hour movie. Filmed in Morocco, this treatment of the rags to riches biblical story explores the political intrigue of Joseph's polygamous family and subsequently the Egyptian court. Joseph has long been regarded as a forerunner of Jesus, and the movie alludes to this similarity several times. In fact, Joseph's story is an Old Testament illustration of Jesus'…
5	A1NATV4A7AGXBX	04 10, 2015	readaholic	This is my favorite Paul Mercurio movie. As Joseph he is a truly unharnessed character whose angst is so deep, visually apparent and so complete that we are free to empathize with him. The multi dimensional emotional conflict from within the character is so palpable that itdevelops its own spiritual presence in the hot tub seduction scene. And, the gentle, sweet, forgiving demeanor of Joseph when…
5	A1I8TBHB6V2VVX	04 9, 2015	Amazon Customer	Thank You
5	ARI9W4SCMQZI	04 9, 2015	Dr. Manuel Garcia, II	I love this movie! Very true to the biblical account of Joseph. I'm moved every time I watch it Especially where Joseph forgives his brothers!
5	A1XLWNY277OZ94	04 6, 2015	Sam	Great Movie.
5	APSBYENV426VD	04 4, 2015	marcia beamer	Great movie, I have watched it probably 8 times
5	A3VWC7LX62AOW3	04 4, 2015	Dan S.	Excellent video
1	A2MRTV37DSWPJH	04 3, 2015	Jasmine	Very good movie
5	ARKA0OHWSQS26	04 1, 2015	Maria Sola	I have the VCR so its nice to have the DVD now. Exellent movie and well written.
5	AFAAI916YGKYK	03 26, 2015	oscar	Very Good movie is in good condition thanks
5	ATLJAQN21H9NL	03 26, 2015	chencie voss	It's the Best one .
5	A1GYMKEPMYTNXC	03 13, 2015	Genise Murrell	I absolutely enjoyed this movie and would recommend it to all and especially to "believers" in Christ!!!
5	A39KFHZL4CTKMV	03 13, 2015	Danette P. LeMaire	I bought this for a friend who asked me to get it for her. She adores this movie and we have watched it together many times. Scripturally accurate, which is rare.
5	A2KK167XCLE27U	03 5, 2015	PickyBuyer	Great product, Fair pricing.
5	A3FNR7IGGT1UCG	03 3, 2015	DeeD	Wonderful account of the Biblical/historical account of Joseph. We have watched it several times.
5	A12LTI1GHHPJ7K	03 2, 2015	Gloriae	Good biblical interpretation and good acting!! Loved it! The story of Joseph is one of my favorite stories in the Bible.
5	APJ0A7CF70XNO	03 2, 2015	Princess Reeves	I like this move. I watched about 15 times or more
2	A35Q0MW70LENQZ	02 28, 2015	The Rev. Craig	Way tooooo much Potiphar. You'd think he was a primary mover and shaker in this story. He was a literary device. Ben must have needed an ego boost or something. As to the story of Dinah, well much license has been taken to tell a story which has no chronological placement in the Jacob/Joseph story.
5	A2NX3ZFD38RRV1	02 24, 2015	Nana	We have watched this series over and over. We had to get a second disc, as we lent our previous one out - never to return. But no matter. It is such a well done, a follows the Scriptures well, that it was one we want to always have on our shelf ... even if we have to buy a third.
5	A3FDJ198DAM2A6	02 23, 2015	Susan Clark	gift
2	A1GE72Y6ROQUEL	02 20, 2015	B. Ramos	This "Not Rated" version is NOT family-friendly! Don't watch it with the kids!
5	ABSOTR3QES2G7	02 18, 2015	Griggy	This item is what I ordered and I am a very satisfied customer
5	A2A1ZEEYJ7CFDI	02 17, 2015	DIVINA L. YANCEY	Second best biblical movie I ever saw.
4	A18FQ8GWA3T7YK	02 14, 2015	elia	Enjoyed the movie and very close to his story. The ending was weak and kind of left us hanging.
5	A1ZM67T7LC9PQQ	02 13, 2015	Mel Hessler	Great video!
5	A1QGSF3B2QXH3	02 12, 2015	P. Grange	I LOVE THIS MOVIE!!
5	A195WV1X9UJ4GI	02 7, 2015	Gilbert Dorismond 1	Love the the story it's good for anyone to watch how forgiving brothers and sisters should be in the name of The Lord all those tapes I brought it's for the people at the Church to watch together .
5	A31EPW2FZUA5EJ	02 5, 2015	James R. Gardner	This is one of the greatest Bible stories ever shot on film. Ben Kingsley is an outstanding actor and does a wonderful job. He should win a Lifetime Achievement Award.
4	A28NNW5DLZH1RW	02 3, 2015	Kuykendoll	love biblical moves.
4	AV7XCVOZRCLEC	02 3, 2015	Seabreeze	Good movie!
5	A2PE96WEXBF3KH	01 24, 2015	Esther	good movie
5	A2K4959GV4Y48	01 21, 2015	Jesse Caldwell	one of the best movies of bible stories ever made
5	A1WQ8NM7AS9HGQ	01 21, 2015	Michigan	Great production and great acting. All time classic. Must have for your library
5	A2RQQAV6YHY1KK	01 19, 2015	Stacy L Durant	Bought for my mom as a gift because she really likes this production and actors in this .
5	A1W3E88UIZ4ZK7	01 16, 2015	Pam	Best movie of Joseph I've ever seen! Sticks to the Bible so closely! The actors play their parts to the letter. Brought tears to my eyes many times!!
5	A2KKUIG6FU4H2C	01 15, 2015	Jo Belmont	Wow! Fast and perfect packaging. I'm always amazed when folks do what they promise and more. I'd rate this one as A+. Thanks!
5	A2JD867TZIEXG	01 10, 2015	Barbie	EXCELLENT MOVIE!!!! It is very well done, and I watch this movie over and over again. Price was good and speedy shipping. thumbs up to the seller
5	A3AO3HPCZ8I32R	01 3, 2015	mops	Excellent casting, acting. Very true to scripture.
5	AZNAJO60TO7EV	01 3, 2015	Instrumentmaker777	Well done.
5	ACIOH4TXBXA7S	12 31, 2014	Debbie Banhart	great story line
5	A2DTHX8WARJBQD	12 24, 2014	Mark Oaks	I did not purchase this video but rented it. This is absolutely the best movie rendition of a Bible story I have ever watched. It faithfully sticks to the Biblical account of Joseph and his brethren and father. A few scenes were added that are not in the Bible, but these did not detract from the narrative; they added continuity and were plausible scenarios. This film respected both God and the Bi…
5	AGZD12QA11FH0	12 24, 2014	marcarles walker	I love a good Bible story. Joseph is one of the greatest Old Testament character. Good quality,great price and excellent service. THANK YOU!!
5	A3ZNN02MVMLZ0	12 11, 2014	libraryjunkie	Excellent retelling of the Bible story of Joseph. His faith in the Lord God Jehovah is front and center, unlike so many so-called Biblical movies. Ben Kingsley as Potiphar -- Paul Mercurio as Joseph -- and Martin Landau as Jacob -- all just superb. The actors have British accents and many of them have blue eyes -- but that's ok. The scene where the brothers have thrown Joseph into the pit rings v…
5	A3F2XGAPPRY129	12 8, 2014	Rose	love it
5	A150VZJQNYP9QD	12 7, 2014	S. Gray	I love this movie. Just watch it!
5	A1PGEQUAGFASMD	12 6, 2014	David J. Sylva	A very good telling of the story of Joseph. Good cinematography and acting. The Pharoh and family seemed too young. Ben Kingsley's acting was excellent in this film.
5	A1EIKIZGL9IXPP	12 3, 2014	jq9821	Great movie! Exactly what I wanted!! A+++++++++
5	A2ZX60WN26M9M3	12 3, 2014	George Bloemers	GREAT PARALLED TO THE BIBLES ACCOUNT.
5	ABQ453PFVUSII	12 2, 2014	amber dickson	This accurate representation of Joseph from the book of Genesis is the best biblical film I have ever seen. I have watched it since my childhood and still cry from the compelling story of beautiful faithfulness. This is a well done film. Ben Kingsley is the perfect Potiphar and every other cast member was perfect as well. Watch this movie! It is soooooo GOOD!
5	A2MLRKJAZG2IV8	12 1, 2014	Marilyn Earls	This Movie is absolutely awesome
5	A2ZOTG6YQ157XX	12 1, 2014	jj111808	I love this story!!
5	AV7XSL1QBGLD2	11 26, 2014	Greg Warburton	GREAT Teaching Movie very accurate with the BIBLE
5	A2XNUL44IR53DE	11 24, 2014	Di	Best Christian Movie
5	A46VNACFDC7MV	11 22, 2014	grumpywheels	Wonderful to watch. I love this particular movie.
5	A1BGHKMZNDX1S3	11 20, 2014	Incognito69	Great movie and good adaptation of the biblical account of the life of Joseph. There are times when Hollywood takes EXTREME licenses with biblical stories, transforming them into something unrecognizable (i.e. Noah). However, that is not the case with Joseph. The movie stays very close to the biblical account with some minor addition added to enhance the story and to drive home a point. It effect…
5	A13PPQ2GI1IJYM	11 12, 2014	Desertman84	Joseph is a TV movie that tells the story of Joseph from the Old Testament. It stars Paul Mercurio in the title role.This is Biblical, well-acted, and the filmmakers are to be praised for the sound Biblical research. Although some of the sexually explicit scenes,it should be screened from the very young. It is an ideal platform from which teens can search out characteristics of moral uprightness …
5	A287VC4Y3ZK0QI	11 6, 2014	tnt	great, a must see.
5	A42IRJU76G4E0	11 3, 2014	NENA	I LOVE THIS MOVIE5 STARS
5	A3NPU3AEIJGI2S	10 28, 2014	Christine Gutierrez	Awesome!!!!
5	AFXYF1ADI5W98	10 26, 2014	Diane Clark	This is an AWESOME movie! Highly recommend. Great for the entire family.
5	A3PP4MQOZ9C0A9	10 22, 2014	sharon	Inspirational and uplifting.
5	A1DF9H2PVA0E05	10 21, 2014	SA	Good re-enactment of Bible history. This is not a cheesy movie. Good acting by well-known performers. Maybe not 2015 technology but still excellent cinematography, etc. Entertaining and educational.
5	A32E3SDXDTJX7L	10 21, 2014	Keith from Roseville, CA	The program was as described. It arrived promptly.
5	A1KXSZG2BZX2KT	10 20, 2014	Cynthia	great
5	A3V44UBFRGOKAJ	10 16, 2014	Tabitha Lantow	great movie
5	A1L39SAG5ZGRBY	10 4, 2014	Tammy Belle Burroughs	This is a must have for any biblical tape collection. It was well written and directed. For the performers, I give them an A+.
4	A1CZNO41GZKS5M	09 30, 2014	The Sabrewolf	Not many mini-series today about the Old Testament that can capture and interest a large audience base. Worth checking out. As always, Ben Kingsley does a wonderful job, even as a supporting actor.
5	A1MI9FDCNB3CMR	09 27, 2014	Jorge Barbarosa	This series of biblical films are really quite good. Not totally accurate to scripture but the presentations are good.
5	A2FD8ZJB6RFU02	09 26, 2014	Nell E Collins	Lots of fabrication, but we don't really know the whole story. It helps to envision beyond the written page.
5	A2EV34WFAYU8JO	09 22, 2014	Lurch	A true classic in every word. This is a must for biblical video collections. But with an all star cast how could you go wrong. They did a great job staying true to the Word as well.
5	AW0OGTI9QSRTD	09 18, 2014	micha-el	pleased with purchase
1	AH7WDN33SV5YZ	09 16, 2014	marjorie anglin	Same as Moses and Abraham
5	A1K3IGLKH86M1V	09 13, 2014	Dubz	awesome
5	A3RJ48YJJ3NOII	09 8, 2014	AJ	Outstanding film!
5	A28U652Q8L4NB6	09 5, 2014	D Scott	Great bible story worth watching and learning the story/events.
5	A2DBMUI3EW4Z2J	09 4, 2014	Robert E. Swaggerty	Exvcellent
5	A27AHQJQUSOWQD	09 4, 2014	I M English	One of the best presentations of the Joseph story. I use this with my middle school Sunday school class every year. Attendance is always at the max. I show 20 minutes and then we discuss what they saw. Great file.
5	A3FS7RSDQ7JSWC	09 3, 2014	Nina Kish	This epic, motion picture - JOSEPH, starring Actor: Paul Mercurio in the title role, is an engaging, true life, biblical drama straight from the Old Testament/Book of Genesis within the Holy Bible (See Genesis 30:22-24; 37:1-36 & 39:1-50:26). Written for television by: Lionel Chetwynd, this 1995 film which also features... not one, but two Academy Award winning Actors: Sir Ben Kingsley as 'Potiph…
5	A12KDBEIFVVXBW	09 2, 2014	Myra Bradley	This is amazing, a true count from the bible. Joseph was perfect and Ben Kingsley as Potifar was great.
5	A3CJ1UNYWM5G19	08 21, 2014	Constance	Regarding Biblical movies, this one and the Ten Commandments with Charles Heston are really the closet scripture related movies that I have seen. This movie is 3 hours long and I have already watched it 2 times and could watch it over and over again. It it an excellent movie and I would not hesitate to recommend this movie to be seen by anyonr and everyone. It really shows how God will provide fo…
5	A10PYE0GJX0PP1	08 18, 2014	martha santospirito	forgiveness..that says it all.
5	A3FQQ9FI93MJSM	08 18, 2014	Jimmie Santiago	Good
3	A1DT0LM7AT7YUK	08 17, 2014	Creative Arts Director	Walking you through the wonderful story of Joseph, this movie makes it personal and connects the Biblical truths to your own life and purpose.
5	A2SXKDRLSAP0CR	08 16, 2014	Melissa C Keeton	I would recommend this collection. Good stories
5	A2416G6CNR0TLQ	08 13, 2014	Darnay Curry	enjoyed a lot
5	ANE4NGIIN8QRC	08 11, 2014	Tery	This is an excellent production concerning Joseph who was sold into Egypt. The acting is excellent and the sets are as well. I bought 9 of these DVDs to give to my children and to add to our collection. I would completely recommend this DVD.
5	ATWGWZ2QH9OMW	08 10, 2014	Teddy Rose	no comment
5	A1BNI0BFXY8Y4Z	08 10, 2014	Yoette Nelson	It brought the Bible Story to life.
5	A1W2ODRJ64J9KE	08 7, 2014	Daniel	Genesis actually comes to life again in this adaption of the life of "Joseph". Being well versed in scripture, I'm usually a tad weary of most anything that Hollywood has to offer when adapting from "The Holy Book". What a relief and pleasure it's been to see this film. The story of Joseph is one of my personal favorite accounts told from the Old Testament. What a delight it was to see this wonde…
5	AOUFAR5AZIJSN	08 7, 2014	Macjville	Great mini-series. Really like the story, characters and quality of the acting.
4	A11KXXJLE2C8J2	08 6, 2014	Julie Burton	The whole story of Joseph is not well known, but this video tells it well. The suspense of the family dynamics are very intense. It would be nice if families today could be so forgiving.
4	AD8T1ATRFOVYE	08 6, 2014	J. Samuelson	Well should easily be a 5 star, but knowing Hollywood they had to make it just a touch resque when Potiphar's wife is temping Joseph. If they had left that out, it wouldn't have hurt the movie a bit and would have been a clear 5 star and probably gotten the Dove seal. Still very good and accurate as well as detailed and entertaining.
5	AWSJBL92F9EIU	07 31, 2014	CeeKay3k	This movie has a 5 star rating for a reason! There are already enough thoughtful, detailed reviews here so I don't feel the need to add another one, but I wanted to throw my hat in the ring with a rating because the movie deserves it. I own it and have probably watched it a dozen times; I am moved with every viewing and am encouraged in my faith. It does a magnificent job of bringing the story to…
5	A177MM97DQSB99	07 25, 2014	tacmtz	Love this entire series. Joseph is very accurate to the Bible. Easy to watch and follow. Great way to teach the biblical section on Joseph, as it brings the words to life.
5	AEWOK8BEOSZOU	07 19, 2014	Hawkeye	Despite its long running time, this is one of my favorite movies. The cast, the scenery, the acting and the story are all first rate. The irony of the ending is delicious. I have watched it many times and will watch it many more. highly recommended.
4	A1BQ0HTG3C53IH	07 7, 2014	J. Mol	A nice alternative to the classic. Can be used to get the point across but it is different that the Bible in some points
5	A1KBS25348HT3T	07 5, 2014	Linda D	This version I liked. Went behind the scenes. Not totally accurate but great version of this story.
5	A158TOS20INAN3	07 1, 2014	James Seaborn	One of my all time favorite movies!
5	A2TVHGKIF7MKVB	06 16, 2014	Karisa	One of the best depictions of the Biblical account of Joseph. The acting is convincing and well done, and keeps you focused to the end.
5	A3VU03CEHOEQ1X	06 12, 2014	Susan Levin	Beautifully conceived and executed. Coherently re-cast in flash-backs. Realistic sets and costumes but ultimately emotionally satisfactory and believable. Well-acted, well imagined, faithful to the Biblical recounting. A worthwhile endeavor.
5	A39ZX6ML4X7E67	06 11, 2014	Ethel B.	I read the Bible quite often and teach Bible classes from time to time. This is a very accurate account of the "Joseph" story.
5	A2PBVEWGWZNMIL	06 3, 2014	Amazon Customer	This film is one of the better films made about stories of the Bible. Very little poetic license was taken with it - they stuck to the scripture very closely and Sir Ben Kingsley is brilliant at Potipher.
5	AL8Q982DJQ9P	05 22, 2014	April Green	I have seen this movie several times and bought it because I liked it so much. This version has good acting and goes into more detail about Joseph's brothers and their thoughts and actions than similar movies I've seen. My favorite part is when Joseph reveals to his brothers who he really is. I cry every time. Movie arrived quickly and as promised.
5	A1LEMO6BI9LTPF	05 17, 2014	Wife 26	I must admit this bibical movie has it all. Passion,Suspense and Temptation. I think this is more for a mature audience. Due to some scenes in this film I wouldnt advise children to view it. But the cast and movie is wonderful. It's truly a movie worth watching!
5	A2LCPZSVBJIURD	05 17, 2014	Patty G	This is one of my most favorite stories in the Bible, recommend this one to anyone who loves a good Bible story.
5	A3P5I9JKQTZZT6	05 17, 2014	Michele	Had a great experience! Will possibly consider buying from again. Great work great work great work great work great work.
5	A2G3C7LJGXLEGF	05 2, 2014	mcampey	I own a lot of Bible stories from this series on CD. This one is particularly good. You can't beat the Holy Bible for great story lines!
5	A1PVB5PM77SL80	05 1, 2014	Catherine	The movie was very informative and accurate to the Bible. I was part of a study about Joseph with a small group from church and we ended our study with this movie. Very good movie!!
3	A2S3O42R48XRI5	04 27, 2014	eden nuval	The disc is defective three fourths to the movie. I love the story of Joseph except for the defective segments.
5	A3R05OJ6376GPO	04 23, 2014	Barry Bozz	A well done "Joseph". Great acting and production values. I recommend it whole heartedly. I always loved this bible story and this was well done.
5	A385J7MEM932DL	04 15, 2014	Jim	This one was really interesting! Loved it completely. Acting was exceptional. It flowed so well. I liked the temple of it. Everything fell into place. No fillers to eat up time. This Movie is a Winner!
5	A3PHVQMJR57DFY	04 3, 2014	Linda Ison	This is one of the best if not the best interpretation of the story of Joseph I have seen. It follows the Bible exactly with little differentiation from the story. I would highly recommend it to anyone.
5	A1NLZ3XXPXKE5V	03 26, 2014	LidiaBrancolino	The service was fast and it was what I ordered. I said what I had to say why in the world do I need to waste your time and mine?Your request for more words is BAD
5	A2KY00H9UGPJH4	03 25, 2014	Beverly Luetschwager	Love the story of Joseph! Excellent example of a Christian, strong in faith, choosing to do right in every situation! Forgiveness of the wrong doing by the brothers tugs at the heart strings!
5	A2726ZHKMUE6K1	03 17, 2014	Kathryn Diamond	I absolutely love learning the Bible and what God has done, is doing and will do in my life. Movies like this one help me understand the different books of the Bible and when I read each book in the Old Testament or the New Testament and see the movies that pertain to those books, I have a clearer understanding of what I am reading. I am very careful to buy the movies that give the true meaning o…
4	A2ADE82WZSMOVU	03 13, 2014	Louis R Tyler	Very well done. Overall it's faithful to the Book of Genesis, which it portrays. Only in a few details it contradicts Genesis, such as: When Joseph first appears before Pharaoh, the book of Genesis says that he "shaved," implying that he had had a beard before this. The movie, however, has him clean-shaven throughout. A serious flaw is that the movie has Joseph's brothers threaten to attack him w…
5	A2BNDQ518SVVAB	03 12, 2014	Tamara M Peters	It came exactly when promised. It is my favorite movie about the Bible. It is very accurate. I recommend it to all I know who are interested in Bible stories.
5	AW93WS9MX5RE7	02 28, 2014	Crystal	This was by far a phenomenal version of Joseph! I pay attention to various details as it pertains to reading any bible different from the KJV and or watching movies depicting stories from the bible and this was a great version
5	A16FJ7TC571JZC	02 24, 2014	Quality Is Everything	No matter how many times I watch it, it is still very moving. Excellent acting, excellent adherence to the true story, and something I will soon not forget and enjoy watching again. I bought several copies to give as gifts.
5	A3HJMH4MU6VE6C	02 23, 2014	Cheryl Daniels	I loved this movie and had seen it many times years ago and had to have the dvd. The glorious depiction of Joseph and his devout faith and obedience in God despite his tumultuous family life and the false accusation that led to his imprisonment. We have been studying Joseph in our Sunday school class and the movie in addition to the Bible readings just brought it to life. Beautifully done.....I c…
5	A2EWX6GU9XAL4F	02 17, 2014	jackie	This is a great movie if you want to understand the story of Joseph (son of Jacob) in the Bible.Ben Kingsley in the movie is just an added bonus..... :)
5	A34R41Y4XWH6ET	02 17, 2014	H F Chamberlin	I cannot help but notice that ALL of those who serve God have to suffer for him. Though the churches today teach you don't have to suffer, the Bible says different. I wish I were as strong as Joseph. He sure isn't a "why me" type.
5	APAR29GJ0L8IO	02 13, 2014	Marlene	Probably the most accurate account of the life of Joseph out there along with excellent acting. The humility of Joseph is portrayed so well and it does not stray from the true account of Joseph's life at all. The movie spans many years even including the incident about Dinah, Leah's daughter. Excellent, excellent movie. I can't imagine anyone not liking this. *****THIS IS NOTHING LIKE PAUL, THE A…
5	AMW9MPUISUPBO	02 13, 2014	Vada mahan	This item goes with the rest of my bible collection. It is a must have and it is close to the bible, and again you do have Hollywood theatrics
5	A32Y4OFOPVSILI	02 10, 2014	Elizabeth Ann Blair	This is a movie that was made close to the King James Version of the Bible. It is a good movie
5	A2P2L3RXMTYR9O	02 10, 2014	lv300wb	This is one of my favorite movies from my absolute most favorite bible stories.I watch it 3-4 times a year.
4	A2LUZGEV0JDAGN	02 6, 2014	Jeff Smith	I enjoyed this much better than the movies Abraham or Jacob - this was pretty accurate although still some unnecessary additions but totally enjoyable as Joseph pictures Christ in over 60 references!!
5	A2Y2YWD4QPYE7M	02 4, 2014	Stephanie Ebia	Movie is one of my very favorites. I have bought it several times as either it keeps getting stolen or I just forget to pack it up and bring it home. Characters and storyline are both well done.
5	A3SO3TSQ1GLM6M	02 3, 2014	Candice R. Lisle	Every time I watch this program, I learn something new. It does not get old. I smile when I watch the bad, but very human behavior of his brothers. To think that they became leaders of the tribes of Israel!Excellent movie. Of course, Ben Kingsley is fabulous.
5	A3RYTYQPF0OZ48	01 21, 2014	Willie G.	You will enjoy the story of Joseph , it's very entertaining , it will keep you watching, what's going to happen to Joseph next . The good think about the story of Joseph is where he ends up at the end . Good story excellent film.
5	A3TIEP0VIAW6UM	01 20, 2014	dog lover	I'm always on the look out for quality films but especially for the holidays. I had seen this movie many years ago on television. I believe they made it into a mini series. The acting was wonderful. The story line uplifting. Great example of faith, hard work and being true to your beliefs no matter the circumstances and hardships.
5	A1VCGXAXZONZ32	01 15, 2014	Angel of the Wind	In my humble opinion, this is one of the most well acted BIBLE stories and clearly tells the story of Joseph. Give ideas of how he might have felt and how he overcame throughout his life. Well worth buying to add to you video collection.
5	A12LVOO387JUA	01 12, 2014	Ethen Volkman	i am a big fan of this item was so glad to get it, and it was everything i hoped it would be
5	A35N77PTL1FX89	01 10, 2014	Terry Leyba	Love this dvd brings tears to my wife,G-DS faithfulness is amazing HIS promises always on time you will love this
5	AV9PTPWC4Q620	01 8, 2014	xolani_3	this was a Christmas present for my father and we both watch and enjoyed it. although 3 hours long, and the producer and director took some creative license to keep the story going it mostly was in keeping with the bible. I gave it 5 stars cos I thoroughly enjoyed it.
5	A1T9WRQ9C9OSNT	01 6, 2014	Naomi	This is my go to movie for when I need to be humble. This telling of Joseph is very, very close to the Bible, and that is what I was looking for. Sometimes when you purchase this movies it is strictly Hollywood version. This time they got it right.
5	A3MB1ZNATX6NXW	01 6, 2014	Mary M	All time favorite movie!!!! Based on the Biblical account of Joseph & how his brothers sold him into slavery and how God turned the situation all around!! Excellent movie. If you've never read the story or saw the movie - this is a must. Its' stellar performances by the actors makes it even more enjoyable. One word of caution, the scene where Potifar's wife tries to seduce Joseph while bathing is…
5	A3RHDDRXJ25J2M	01 4, 2014	Jeff	As a Born Again Christian <3 ALL BY FATHER GODS GRACE <3 I Love this version Of Joseph. Very Accurate <3 I 'WAS" An Alcoholic <3 PRAISE THE LORD <3 Started to drink at 8 years old. I "WAS" An alcoholic that Did keep all in Control Until I was 47. That's when ALL my life went 'OUT OF CONTROL" ALL GLORY GOES TO FATHER GOD <3 WHO SAVED THE WRETCH "I WAS" IN HIS SON, AND MY SAVIORS NAME <3 JESUS THE …
5	A3AK9NDANOJY0G	12 29, 2013	Bridget	I used to watch this all the time on TBN and I just had to have it in my collection. Great story. Really shows you the heart Joseph has.
5	AN5BGXH80BF65	12 28, 2013	Lisa L.	Acting was very good, the story line was well done and included all the important parts of the tale without adding too much conjecture in.
5	A12PH6L5QSVTYN	12 26, 2013	Im a product tester	I love the story of Joseph, it reminds me of my life. I was betrayed and mistreated by all of my family members because they don't like me for different reasons. Joseph remains honest and faithful to Potifer. He was in prison for a false accusation Potifers wife made about him..(Just how I felt imprisoned by the people around me)In the end of all the opression people up in his face with false acc…
5	A175TVQLNLP30	12 23, 2013	smlwoman	Very well done. Great acting for most of it. towards the end the main character loses me a little bit, but for the most part I like it a lot.
4	A1W98Q4MZK80VA	12 15, 2013	Joseph P. Tevington	Though it's been a while, I recall this as being a rather excellent film. Peter Chattaway tells us that "disparate elements are woven into Joseph's story without sacrificing the film's dramatic unity; the result is unexpectedly coherent, even poignant....[It]is about as rich a three-hour epic as one could want from television: complex, challenging and convincing, it has enough emotional power to …
5	A2C67F0TPHMI7D	12 12, 2013	Rev. John D. White	This is an excellent movie which I have used in Sunday School. The youth were able to envision the Bible's narrative in Genesis much more clearly because of the fine acting and appreciative telling of the Joseph story.
5	A22GZ2B2A12RZP	11 26, 2013	bb23	I love the story of Joseph and his brothers. As the world might say, a tale of Joseph, Nothing in the Bible is a tale or fabricated as the world might say. Love the actor also love Ben Kingsley.
5	A2QM7DNWHS3CAW	11 13, 2013	Benjamin Dean	Great Bible movie, I personally believe after watching quite a few Bible movies like Abraham, David, Samson and Delilah, Jeremiah, the Ten Commandments, and Solomon, that this is the most accurate live-action Bible created. I watched this when I was 5 and I still watch it 15 years later. There is a bit of violence, by that's just how the story is. This isn't bloody, and the Joseph-Potiphar's Wife…
5	ASJMQXL151RHN	11 13, 2013	W. Barnes	Joseph clearly tells how God can use anyone. Despite his background of brothers who hated him and sold him into slavery, he held on through prison years in Egypt and became the second highest, most powerful leader in Egypt. When his brothers finally came to the realization that this leader under Pharoah was indeed their very own brother, it was then that Joseph forgave them for what transpired in…
5	A2JO9RX1IZZGAH	11 7, 2013	Tupelo	I have watched this film over and over loaned to all of my friends we all give it a 5 star. This movie is so well done if you like Biblical movies you must see this one.
5	AJI1WYQV21RD7	10 16, 2013	Phillip Couvaras	Excellent Choice - A good story line and well communicated. Its a simple, but inspiring interpretation. Recommeded to watch and share
5	AVPUI22ZXBA1X	10 6, 2013	Harry L.J. Boyd	this movie brought tears of jOY AND HAPPINESS to my eyes I can watch this movie over and over awesome movies
5	ALTS0CLXAODQD	10 5, 2013	Mara	I used this to help teach a third and fourth grade Bible class. Very interesting and help keep their attention.
5	A3LKQHIZ2RPG29	09 19, 2013	Amazon Customer	This movie is a hidden gem- part of the TNT movies "The Bible Collection." Ben Kingsley, Paul Mercurio and Lelsey Ann Warren star in this account of the story of Joseph, a young Hebrew man who is sold into slavery by his jealous brothers and ends up in Egypt. Due to his faith, hard work and God-given talent for interpreting dreams, he goes from being a slave to the second in command of Egypt. His…
5	A2UKWIDERJ8IHA	08 20, 2013	Howard L. Hilliard	An excellent movie. One that I highly recommend for anyone looking at biblical history, or just a very fine story.
5	A2YN8XPTHXC41Q	08 15, 2013	vejigirl	This was a great DVD. It tells the story of Joseph and his family. Good for the whole family and great for reinforcing your knowledge of the Bible.
5	A319APCDCJWAP6	08 12, 2013	;)	Great movie. Excellent acting and definitely not boring. Thank God like most Bible based movies these days this movie is exceeding with talent
5	A3KXIJ17A3JROF	07 31, 2013	Chris P	This is the best version of Joseph out there. Very well written, produced, and directed. They did a great job of filling in the gaps in the story line and making it a powerful tale of forgiveness and deliverance.
5	A3TNMQGHICGJ78	07 11, 2013	james a salter	joseph is one of my favorite movies. I can watch it over and over andnot get tired of watching it.
5	A2JVRQQD3FO79B	07 10, 2013	Sashaboo	I saw this movie many years ago on T.V. and have been searching for it ever since. I am so glad I found it. I want all of my family members to see it. Follows the Bible closely and the acting is great.
5	ASRF8CN56O2D0	07 7, 2013	Theodore L Guenseth	A+ now I have on dvd we love it! this is a family favorite and we had on an old VHS but now on dvd
5	A3L3R7O1NXKNJJ	06 24, 2013	Informed consumer	I showed this movie at a Bible study after we had read the story of Joseph in Genesis and man did it bring a whole new perspective and depth to the Bible study. People were inspired. At times they wanted to cry. It definitely touched them. I would highly recommend this movie to anyone that wants to experience the Joseph story in a whole new and powerful way.
5	A3FT3NFAOBBPIP	06 22, 2013	&amp;amp;#34;Reflective Lady&amp;amp;#34;	The actors and actresses in this film are wonderful at their portrayal of the biblical characters involved in Joseph's life. A definite most have.
4	A28YRBK2MMMHOP	06 20, 2013	Mark Streeter	A believable re-telling of the story while respecting it. Exceptional performances by stellar cast. And all of it at a great price!
5	AHY53YW4CJYFN	06 9, 2013	drew dowdy	I knew this particular movie would be great. Iv'e seen it when it came out. This movie came out in 1995. A modern classic.
5	A38JOO8UOEKX6J	06 8, 2013	assurance	to see how they take a name from bible (JOSEPH) and turn it in to a dvd movie to show how it was in the bible days
5	A2PAAM6ILGBAKM	06 5, 2013	wellington527	I thought both actors did a beautiful job of acting out the roles and it was so closey written according to the account in the bible. I love it.
5	A1E5K7NWAQY0R7	06 5, 2013	John M.	One of the best-done Bible movies ever, if not the very best. I'm a pastor. Great acting; great story telling. Pretty good regarding Biblical faithfulness. The theology in this has nothing objectionable, and I'm a stickler on getting theology right, since that's my job. Even the extra-Biblical stuff that's in the movie is not Biblically-off. Great theological themes pervade the movie. Like someon…
5	A27GTBNUF8DUEF	05 22, 2013	Michael P.	I thought the movie was sufficiently close to the Bible story. The sets were often lacking, but I enjoyed the movie anyway. I had a copy that I bought with the Bible Collection 7 or 8 years ago that I loaned out and never got back. I was happy to get this at around $7.I recommend the Bible Collection highly.
5	ASNYRY8236Z2V	05 9, 2013	minafox22	Its so hard to find movies that the whole family can watch. This movie projects positive values with an engaging story. The acting was very believeable and top notch.
5	A1GWRS68FGZW6S	05 9, 2013	Eric Dombach	This was the most realistic and believable presentation of this beloved story that I've ever seen. Absolutely wonderful and I can't recommend it highly enough!
5	A25V8W2UH7BG5W	05 1, 2013	Daniel Rivera	The best movie ever seen and own. Its actually my favorite movie of all time. its worth to have, its so accurate from the bible. very inspiring and educational. Buy It
5	A39FBR8FDKLWX3	04 30, 2013	sandi petro	I have watched this version of "Joseph" numerous times also on TV and am once again glad to add this one to my collection of Bible DVD's. It's entertainment but for me it's much than that I'm able to receive a better understanding of my Bible it's like a learning process to test me on my Bible knowledge and see how well I know the scriptures, for instance when I'm able to pick something out of th…
5	A1I8PLHXCCP1AG	04 23, 2013	Jeanette Barrowman	This is a fantastic movie or the retelling of the Story of Joseph. The scenery in the movie is fantastic too. The actors are great in each of their roles. I'm glad I ordered this movie. Saw it many years ago.
5	A1GH9PAOGGPBPC	04 20, 2013	Charles A Foote	I have watched this movie several times. I really enjoy it. It is an accurate account from the Bible. Thanks candpfoote
5	APNDFFJC4VG6A	04 18, 2013	Danny Martinez	This is an astonishing movie. Faith in GOD which is something people have lost.Why Because the movie can move the soul of a Believer.Recommend anyone that has lost trust in GOD
5	AHCOGUCHA4JES	04 11, 2013	sheila echols	This movie captured my heart the first time that I saw it several years ago. It doesn't stray from the way the bible presents it.
5	A378I2QH68SDA6	04 4, 2013	L. Covey	As with Abraham, starring Richard Harris, I saw this on TV and was very impressed with how it followed the Bible and the customs of the time. I would feel "safe' about doing a Sunday school study showing either one of them. Both movies were correct as to costuming and locations. Again than you for offering these movies, and also to the film makers for these quality films.
5	A28Q3IONFX1KD8	04 3, 2013	Carol Bauer	I have periodically viewed this film ever since it first was aired. Got the DVD to have a more permanent copy. Always will love it !!!
5	A2P9RFHSSHMMCY	03 28, 2013	Russell Strimple	Just what I ordered. No surprises. I am a pastor and we just finished studying the book of Genesis and w finished that book by watching this movie.
4	AC69BSFLSG0MR	03 20, 2013	Celeste Fortin	Love this movie! It came later than it said it would but worth the wait. Would recommend it to anyone.
5	A14L0BNLVH6PIC	03 1, 2013	Juanell Lyons	This is my favorite movie of all times. It is so realistic that I cry every time I watch. The characters are extremely good in their acting, and I especially enjoyed the Joseph character, Paul Mercurio. I would definatly recommend this movie!!
5	A2E0M2RC8K3S3M	02 23, 2013	Amazon Customer	Joseph as a faithful servant of God, in spite of circumstances reasonates throughout this move. Great acting, good portrayal of the time periodI originally had the film on VHS and shared it with friends. In fact, one of them still has the VHS version. So, I purchased two copies of the video -- one for me and one for my son.Definitely a required stable in your video library.
5	A14J77AYM5WE0O	02 21, 2013	eperez	So when I misplaced the videos, they were a gift I looked for them everywhere. I gave up and forgot about this movie for the longest and then I found on Amazon I was so excited. On VHS it was two tapes because its over 3 hours long but now I only have to worry about one single DVD.
4	A1M0G9T633G1C3	02 20, 2013	Lorrie L Owen	I liked this movie, except one scene where Potipher's wife is seducing Joseph, and he has a hard time resisting at first, whereas, Biblically, I think he was stronger than that. I REALLY like the actor playing Potipher. Because of the scene mentioned, I am hesitant to allow my younger children to view it. But, other than that, it was done excellently.
5	AKMMCNA8BDB5C	02 15, 2013	Linda G. Hoeck	As most movies, this story takes a little liberty with Bible history; the way the story is laid out, it brings reality to the likely interaction between Joseph, his family and those he met in Egypt. A warning to parents - the DVD has scenes you may not have seen in the tv version (a couple of them gratuitous-a scene showing nudity in the pool of his wife and children and the hanging of the baker)…
1	A1S9C0GM046PUS	02 11, 2013	Deb A	Bought this from dvdbargainbuy and the audio is the worst I've ever heard from any DVD. This is an older DVD - 1995 - so there is a chance that you might not be getting a real copy. (We rented this years ago and the rental was fine, so we know it isn't part of the movie)
5	A2BSICFM0PXUDE	02 10, 2013	cabe2	I bought this for my grandmother for a birthday gift. She loves this movie and is very happy to own it.
5	ASPMZOKXF4ATZ	02 10, 2013	Mel	Paul Mercurio is absolutely great in this movie! Really well made and it puts words into action and make the Bible come to life.
5	AZ4UA2B3Q0WNP	02 7, 2013	Amazon Customer	gave it as a gift to my sister she love it. a good telling of the life of Joseph, son of jacob.
5	A2ELQPRYSVKBO7	02 5, 2013	Grant N. Townsend	I used this movie in my prison ministry bible study. It was very well done and followed the bible very closely. Joseph as revealed in the book of Genesis of the scripture is a type of Jesus and the movie brought this out which shows an obvious insight and knowledge do God's word. I would highly recommend this DVD for all family viewing.
5	A3OVZXEW1WF3YJ	01 25, 2013	Lynn Smoak	I loved the movie. It was exactly what I had hoped for. I had been wanting DVD that would bring the words of the Bible to life, like the Ten Commandments. It was great. Loved the movie.
5	A3ABYJBJ2NV1SJ	01 16, 2013	Shirley	This tape is a "must see" whether it is Christmas or Easter, or any time throughout the year. The quality of the tape was perfect and was a great buy.
5	AZ3SNS9WZ16LL	01 13, 2013	ROSIE	I had these three DVD, this one Joseph and David and Abraham for a long time. I believe it was in the late 1990,s and I got them on VHS and then I donated them to a nursing home because I knew they would really enjoy them. And then I brought them on DVD. So I have enjoyed this movies for a long time. I also got Abraham on VHS and I gave it away and brought it on DVD. All were excellent.
5	A3DVX6TZELPJW5	01 13, 2013	Irishbelle	I Love Sir Ben Kingsley in this role! It follows the Biblical account well. The BEST Joseph I have ever seen!
5	AUQDIN4RWF6Z2	01 4, 2013	T Turner	Since the story of Joseph is one of my favorite mentioned in the bible, this version hit the spot. I feel the actors/actresses did a good job in this movie.
5	A3MT34AEABK6U1	01 2, 2013	glennrgonzalez	i have been collecting biblicle movies Moses,Ben hur, for the Sunday school class,these movies make even the stubborn teen put down his phone and pay attenion. you here that Hollywood!!! no more cops and robber movies!!!!!!!!! make great movies again.
5	A2MEGP5NJF5GOW	12 28, 2012	Amazon Customer	Always a favorite story from the scriptures brought to life in this excellent film adaptation. Lots of messages and lessons.
5	A37QXI1R7STJ9Z	12 27, 2012	William Mertens, Jr	Good Good movie, at least to me. I have given several coppies away in hopes of people gathering the lessons offered within the biblical story line. but even without that, it's a good movie. Blessed be the Lord our God, the God of Abraham, Isac and Jacob. and blessed be HIs only begotten son, our Lord Jesus Christ.
5	A1WJSSCF4K4LFI	12 25, 2012	A. Wich	I really enjoyed this movie. I thought the relationship between Potifer and his wife and his wife and Joseph really striking. Several things that I had not thought of before. Such as: why didn't Potifer have Joseph killed when his wife accused him of rape? and How did his brothers react to him after he became Pharaoh's advisor.
5	AO53P6AULZDYK	12 11, 2012	Danny	I am an avid Bible reader and even though there was a bit of Hollywood in it, the overall theme and content was very close to the written word. Thumbs up for it.
5	AJMMDTREYXZ1	11 30, 2012	randy c. thorman	Really entertaining. It keeps you drawn into one of the greatest stories of the bible and does a good job of following the story as told in scripture.
5	A20YOE9PO3DETE	11 26, 2012	T. Dotson	My small group bible class was able to follow the bible with this movie. It was very informative and the sound track was great.
5	A3TUONF81AOTY7	11 24, 2012	Bluebell	This movie is very inspirational to me, it helped me through my trails and tribulations during the time I needed it most, this movie relates to me.
5	A2USNS57VQTNEV	11 3, 2012	EJ	One of the greatest movies ever made; and is the favorite of my 6 year old grandson. It is worth watching in every possible way.
5	A28V715ZW8DCU	10 15, 2012	Denw	This portrayal of Joseph's story is very good. It is biblically pretty accurate and features good performances by the actors. I recommend it to individual and family audiences! It's one of the great stories of the Bible.
5	A200JKTK0727W9	10 2, 2012	Go Mariners 3	really great acting in this DVD. Ben Kingsley is one of the best. For those of you who know the story, it is worth a look at thos version on DVD.
3	A3363BZCLRNQSQ	09 21, 2012	Leanne M. Wilkinson	If it weren't for the seduction scene with Potiphar's wife, this movie would have been excellent. That scene was so sensual that it was borderline "R" rated in our book. I almost shut it off at that scene. Before the actual Biblical account of Jospeh running off, leaving his garment behind him, there is a scene in which Potiphar's wife joins him in a bathing room and (while he is in a pool) clear…
5	AO0W4S3SNAU0J	09 12, 2012	LaurieG	This is the best movie of all time. I have probably watched it 20+ times! The acting is superb and the story is pretty close to the Bible story of Joseph. There are some fillers added but, if there weren't, the movie would be too short. It's beautiful and will keep your attention from beginning to end. Parents please be aware that, even though this is a family story, there are a couple of surpris…
5	A1G9FX1KV45N41	09 9, 2012	Gary Selikow	This is a brilliant epic movie, a tour de force, the best Biblical movie I have seen with the exception of&nbsp;<a data-hook="product-link-linked" class="a-link-normal" href="/One-Night-with-the-King/dp/B000JJSJO6/ref=cm_cr_arp_d_rvw_txt?ie=UTF8">One Night with the King</a>&nbsp;Starring Paul Mercurio in the title role, he gives an intelligent and passionate performance of a man who was prepared …
5	A1VY4WIN1J3P5C	07 18, 2012	PUNKY4981	FAST, FRIENDLY AND GREAT SERVICE! I RECEIVED MY MONEY'S WORTH AND NOTHING WAS BROKEN OR TORN. I WOULD DEFINITELY RECOMMEND THIS BUYER AND THEIR SERVICES!
5	A2KR7D899U2837	07 15, 2012	Jaye	The Joseph DVD arrived in a reasonable amount of time and was exactly as I had pictured it from it's image and decscription on the web site.
5	A2X073WQW1ZARN	04 23, 2012	Mitzy	This is the closest to the Bible. I've seen it on TV and really enjoyed it. I am trying to collect several of the best, and this is one.
5	A1LQZ9X9AR2UTR	03 7, 2012	M. Frey	I recommend this movie, Joseph. It is a great reprentation of of a truly kind, just, and merciful God and the people He loves. We all need positive and true to life movies that are not only good for the heart, but for the soul.
5	A1BNHMIPVZN99Z	02 23, 2012	Beawoman	Ah, my favorite Bible story. After watching this and seeing how well produced it was, I can only say that I watch it ast lease twice a month.
5	A14U42QUWC9HBR	02 21, 2012	The Spud.	This movie is very thoughtful and insightful in the portrayal of Joseph of Egypt. I would highly recommend this movie to all.
5	A9FPJTBII15O9	02 2, 2012	Kay B	I have used this movie several times (VCR version) in prison ministry. The women respond well to the visuals of the Biblical story of Joseph. I do warn them & you that certain liberties have been taken in the movie. I object to the portrayal of Potiphar's wife with Joseph. If you plan to use this with children, teens, or those unfamiliar with the Biblical record, you should preview and provide ad…
5	A3N95R1VKWROWF	12 3, 2011	Christopher Schwinger	A movie never presents a story exactly as you envisioned it, but nevertheless, every movie version you see gives you new insights into the story. This is a very Biblically accurate version of the Joseph story, not changing the Biblical story but rather developing it. (For example, in this version, Potiphar believes Joseph is innocent of immorality with his wife, and Joseph tells him about his pas…
5	AYCT65TQ1PLL4	11 28, 2011	Pastor Leach	The DVD came in a timely fashion and was excellent. As a matter of fact I am still watching this from time to time. This movie is still in excellent condition. I will be using this seller many days to come. Thank you so very much.
5	A100CQXJ6D44T9	11 25, 2011	Chris	Awesome movie and great story. Highly recommend this movie and follows closely to biblical accounts. The message is strong about forgiveness and faithfulness.
5	A1LSHLA6SY0N1S	10 30, 2011	Vital	How wonderful that a story about precognitive dreams has become such a famous and beautiful story. We are all wise to pay attention to our dreams, but not all of us have a talented and high-minded interpreter like Joseph. Even Freud in "The Interpretation of Dreams" admits that precognitive dreams are not unusual.
5	A2AR6U8CL0D4JH	10 21, 2011	C, from Missouri	I started watching this movie on TV with my grandson and we did not get to see the last part. I knew it was an older movie and knew my best chances of finding it would be on Amazon.com. I was not disappointed! There it was and I ordered it that night! The movie came in the mail within the next week and we sat down and watched it right away. An excellent movie that we will watch again and again.
5	A3MX33CYX9OWYA	09 25, 2011	Oliver L. Johnson	This is a wonderful story of the beginning rise of the nation of Israel. I would almost rate this movie as good as the Ten Commandments. I found myself in tears at the end of this movie so new watchers beware!
5	A18YB1FYPWXEHQ	05 3, 2011	Kimberly A. King	This movie is extremely well made. It is so touching when Joseph's brothers throw him into a pit. His crying and pleading with them to be merciful is so moving as is the part when Joseph finally meets his brothers again and tells them who he really is.Exceptionally well made, I recommend this movie as high as possible. A true hero in a world of doubt and sorrows it helps to know that human issues…
5	A2NDL5QQONHLPX	03 9, 2011	L. Smith	One of the better bible stories out there.
1	A2RI2ACXXYPQJB	02 28, 2011	sharp eye klf	The acting was good, the story was correct, but naked backsides was not necessary. Also the Potiphers wife did not need to be so very seductive of a naked Joseph. Not a Christian movie. I felt that even though it was probably portrayed truthfully, Christans do not need to see so explicit a scene. This should be rated PG 13 at least.
5	A17Q3TKXPYP5HT	02 18, 2011	Marlene Corman	This video was wonderful. It was a very touching movie and kept within the story written in the Bible. I watched it several times and shared with a friend.
5	A33UMTE9QU6H2S	02 12, 2011	Pablo	This DVD is excellent. I saw it a few times on TCT and enjoyed it very much. Realizing I could have my own copy was great news. It offers hope for those going through unjust persecution. It helps my faith to realize God will never abandon us, no matter what! God can make good even out of evil intentions. Recommended for family viewing.
5	A1ZJJKOC38Q622	01 28, 2011	mitzi	that movie is amazing, i watch all the time. many of my co-workers have ordered this movie. You will love it, having faith in our Lord moves many mountains.May God Bless you all!
5	A1D79P8RIESO8Y	01 25, 2011	ACJ	This film was expertly directed and brought out many good points of the history of Joseph. I would highly recommend this disk to anyone.
5	A1IK57GUIBOV8M	01 16, 2011	Susan Coon	Very good movie. Another great Bible character truly comes to life and is a good message for the family.
5	A3K8K7BXQG3J39	12 14, 2010	Pauline H. Williams	My son has been collecting the different books of the bible for a while now. He is so excited that I am able to order these from Amazon. He has a few more DVD'S that we need to order to complete his collection. I'm am very pleased with the DVD and quick shipment.
5	A3519GHQ9LF5RM	10 11, 2010	Biblegal	The movie Joseph from The Bible Collection is an extremely worthwhile movie to watch. As a Bible-believing Christian and follower of Christ, the main criteria for me is always the question--Is it true to the biblical text? This movie, combined with the King James language is extremely close to the biblical text and I can almost follow along in scripture with many scenes. It is very enjoyable and …
5	A1LYN9YNZTJ5VA	10 8, 2010	Doc	I found this depiction of Joseph's plight to more accurate than most efforts I have seen. It was full of adventure; ups and down, yet a reflection of unwavering faith. I find myself learning more and more each time I watch this movie; and I have watched it a bunch of times. Great message in a great movie.
4	A2JSR55IWC7HWO	09 30, 2010	Wellness046	I had originally bought the VHS version of the movie and I was delighted that I found it on DVD. There was a scene in the movie that was edited somewhat on the VHS version. That scene I wasn't happy with, and it detracted away from the wholesomeness of the movie, but overall I think it is a good movie and it depicts the biblical account of Joseph's life. It is a good movie, and worth buying and w…
4	A35Y93CKEONJ42	08 22, 2010	Kathi R	This telling of the story of Joseph in the TNT Bible Collection is very good. Although certain liberties were taken with the account as fleshed out in the Bible, these did not impact the overall telling of the story in keeping with what the Bible reveals. The use of Joseph telling of his early history with his brothers and how he came to be a slave in Egypt was done as a flashback, which actually…
5	A3FDLN2AAOUOT	07 24, 2010	Sophie	One terrific movie. I had it years ago in a VHS and saw it multiple times to the point that the VHS was damaged. Me and my son just love this movie. Now I have it in DVD.
1	AJP33GUIG4PN8	07 8, 2010	Justin D. Kearns	Utterly grievous... My wife and I didn't make it past the stomach sickening, unbiblical, immoral scene where she's grabbing Joseph's jewels in the bath. We were both very disturbed. I thought I was watching a family film, not a porno-promo. Twenty minutes later and I still feel sickened. Judging by the reviews I read by others, the film continues to inaccurately portray many other critically impo…
5	AK0LTDW5VQC44	06 25, 2010	Apollos2	This is one of the very best renditions of the story of Joseph. This is a high quality "Hollywood" production. Big names, big set. The thing that impressed me the most about this movie (as well as it's companions, Abraham, and Jacob) was the accuracy. You can almost turn page by page through your Bible and follow along. Highly recommended.
2	APY0LS7T9UWG2	06 13, 2010	Critic	This film is, without a doubt, a Christian perspective on the Joseph story. Or as one of your reviewers commented, there are messianic threads cleverly interwoven throughout. For example, nowhere in the old testament does Jacob EVER say that he gives his inheritance to Joseph. This is an obvious suggestion that Jesus, descended from the tribe of Joseph (and whose nominal "father" is Joseph)is to …
5	AUFK6UT2DU87H	06 4, 2010	Meredith L. Burton	There are no words accurate enough to praise this enthralling television miniseries. "Joseph" is one of the most fascinating of biblical accounts, and I will not rehash the plot since it is done superbly by other reviewers here. I will simply say that this timeless true account of a faithful and courageous young man is a wonderful tool to use with teenagers. Satan has planted so much filth in the…
5	A1QNGKV688Q8TE	05 1, 2010	Aaron D. Koehler	Joseph is amazing story to read and watch. A person with the lord's help goes through trail. goes from a lowely shepard boy to the second highest person in Egypt.
5	A37DRT5HJQDTSF	03 13, 2010	Rika	I really loved this movie ,it describes the biblical account pretty accurate. it starts w/ Joseph being sold to Egypt and backtracks after Joseph is accused from Potiphars wife, when Joseph defends himself in front of Potiphar through telling him his life story. I was clued to the screen the whole time. Also the actor for Joseph is very likable and also Jacob(Martin Landau) did a great performanc…
5	A388I3YOZ2ZPKR	02 20, 2010	Jim F Fitzgarrald	This is an incredible telling of the story of Joseph and the roller coaster ride on which he rode. One of many Biblical Old Testament stories made by Turner Films and this is of very high quality. Not the wooden-like acting which is not uncommon in Biblical story telling in some past films. This is first-class and definitely worth 5 stars.
2	A2RV78U1G3MGLH	01 29, 2010	Fredrick L. Murphy	This film is closer to the Biblical text of this account, than any we've yet seen....it's very emotional and very encouraging as well. Long film, but not too long! The only real problem (meaning unacceptable) is the bath-tub scene with Joseph. He's seen from waist up, in a pool relazing/bathing, and in comes his boss's wife who's been after him sexually. Potiphar's wife seductively rubs up and do…
5	AQ851YXOGMLTX	12 13, 2009	Linda J. Major	i buy films mainly for my family memebers as gifts. this is a great depiction of this story from the bible. very well done for the period it was taken from.
5	A2SEQFS9ONWO90	12 12, 2009	Donald Mier Tuculet	This movie kept as true to the actual bible as any movie I have ever seen. A good example of how God's miracles sometimes take a whole life time.
5	AO1GXDS25BCD6	10 12, 2009	D. Pierce	This movie brought the Story of Joseph according to the Bible alive. The bedrooom scene with Potiphar's wife could have been less graphic yet other than that the movie was enjoyable.
5	AC5YC2096GERZ	10 10, 2009	Anthony J. Harkin	To say this movie is very good would not do it justice. Ignore the criticism of the, "Bath scene." Potipher's wife makes moves on Joseph- that's the way it was. The movie doesn't show nudity, but shows what an evil woman she was. Ben Kingsley, as always, was excellent in this movie. After the movie, you feel like you've had a feast!
5	A2EP9S1GAJP1O5	08 24, 2009	P. R. Wallace	Joseph is an interesting and thought provoking movie. I began watching it late one evening with the intent of recording it because it is a three hour movie. I didn't think I could stay up long enough to see the entire movie. It was so good, I couldn't turn it off!
5	A2JN9M5TW6PL8O	08 20, 2009	billy jones	In my opinion this is one of the best movies ever. Good writting, acting, very good. Not perfect, but close. Probably no one could or will ever do better.
5	A12GC85NZMRMI	08 19, 2009	Sarah	Really good movie that's entertaining and comes with a good message. I think Hollywood followed the story pretty well of course they have to fill in some things for it to make sense. Definitely would recommend watching if you're in the mood for a biblical movie. Five star all the way!
5	A1UD0YDZ5KTGK0	07 28, 2009	rrgold	Thank you for delivering the exact item I ordered, in a Very Timely manner!
4	A6QOECTD2CPH6	07 27, 2009	The Golden Child	Overall, I enjoyed this movie, espescially its ending. The casting was great (Okay fine, Josephs former master was a white woman, so what? She played her part well I thought). Sexually explicit scenes? Give me a break. There were no sexually explicit scenes. There was a scene of Joseph in the bath being tempted by Potiphar's wife. This is no different from a man/woman dealing with sexual thoughts…
5	A224KKGEGIQLEF	06 23, 2009	Marcus C. Oliveira	This movie was great.Joseph's story is one of great humility and love for God.The actor in this movie did an incredible job.It's a long movie, worth every minute. You will cry!
5	A3PT7IWJ6NT4AA	05 21, 2009	Markie Maypo	Great movie, very inspirational. Excellent cast and story. Wonderful story of abuse and ultimately forgiveness and redemption. Great move for all ages.
5	A3GQEN9TFKW6DO	04 18, 2009	Shawn C. Iman	I'm very glad to have found this movie on dvd. I have seen it in stores; but it was more affordable through Amazon. I look forward to viewing the movie "Joseph" , perhaps with some friends, becauce I am currently studying the life of Joseph. I recommend the film to anyone who has yet to see it. Many thanks. SHAWN
5	A2RWFUZF0WWLU0	04 10, 2009	Mr. A. Mclauchlan	I love the story of Joseph.. it always inspires and humbles.. but I had never seen a movie that did it justice.. and even one that still left you (like the bible) asking questions or wondering.. (like.. what happened re Potiphar's wife after Joseph became the Governor of all Egypt.. and how did Joseph's brother's explain to Jacob that he wasn't dead after all but that they were lyings cowards who…
5	A3VURT1JDRQQRI	04 1, 2009	Delia Rodriguez	E-X-C-E-L-L-E-N-T!!!!! I love this movie. The quality of the picture was great! I recommend this movie highly. Everyone should own a copy. Everytime I see it, it's like I'm seeing it for the first time. It makes me cry every time. Joseph is an ordinary man who loved God. Joseph was loyal to God. God rewarded Joseph for his faithfulness later on in his life. We can all learn from this that if we a…
5	A21W1YQVXFKS3V	03 27, 2009	Jeannie marie	this movie is about the biblical joseph. it is a movie of sacrifice, courage ,serving , forgiveness,love and the strength of the Lord.
5	A3VC1CIRFDXJAY	01 30, 2009	Teresa	This movie is almost like the story of Joseph, thats written in the Bible. Joseph was a remarkable man! If only the leaders of the world today was like Joseph was, a wise man, who listened to God, and kept the Ten Commandments! Please read God's story of Joseph, thats in the book of Geneis, in the Holy Bible first, so that you can know Gods true account of Joseph firsthand! This is a awesome, and…
5	A1ZLFCUF4XX7RZ	01 22, 2009	Alex	I loved this story about Joseph. It's one of my favourite stories in the Old Testament. I felt the actors brought this very important story to life in a manner that was refreshing and interesting. The direction was very good, the costumes inhanced the film, and acting was top notch. I almost forgot that this was a made for TV film. If you're looking for someway to present this story this is a ver…
5	A3IAGZ3PXSJJJN	01 14, 2009	Roberto da Silva	This is an excellent portrayal of the Joseph's story. Joseph has been a powerful inspiration for Bible Wealth Transfer.
1	A1U1SCQP5D3F9R	01 7, 2009	David&#039;s Friend	The film is probably historically accurate, for the most part, except in some very key points. I have not done extensive study on history and ancient civilizations, but I can read the Bible. At first I was quite pleased with their faithfulness to the Biblical account, but then I believe the filmmakers departed from the written account on some of the most crucial details of the story.At certain ke…
5	A10KA69V7ITA5S	01 6, 2009	Jimmy D. Lockhart	As described and fast shipping.
5	A10KA69V7ITA5S	01 6, 2009	Jimmy D. Lockhart	As described and fast shipping.
5	A29WU2UUFP3H5B	12 22, 2008	Earth Trekker	This is an accurate and realistic depiction of Scripture. It is nice to watch a Bible story that is not a cartoon and not an overacted, way too serious presentation. Bible heroes on film are often treated as if they walked on earth with a halo constantly hovering over them. This is a story about a man who follows God's heart through thick and thin (mostly thin), but you can relate to him because …
5	A37ES2NR5J2K4Y	11 16, 2008	Louis Desouza	THE MOVIE, JOSEPH, FROM THE BIBLE COLLECTION WAS SIMPLY A GREAT MOVIE, ALMOST AS GOOD AS THE TEN COMMANDMENTS.
5	AECFSXF4ZI12J	09 30, 2008	G. Baker	An amazing true story that always touches my heart. This young man was truly someone to imitate. The movie sticks to the bible's account very well.
5	A2SPHTIPK9IKDQ	08 28, 2008	Govinda108	Magnificent acting, writing, directing, set design--the story is extremely compelling and the ending uplifting. It teaches many principles of virtue without in the least being preachy. There is much conflict, suspense, surprise, and believable twists in this absorbing drama. I watched it many times and learned many useful lessons from it. Buy it and enjoy it.
5	ANFDFHTRKWECQ	07 17, 2008	Edward J	I had been looking for this video for a long time to copy from TV.I am gald I thought to order it from Amazon. Its just what I was looking for.
5	A1EBEQVYPL3OXM	07 14, 2008	DORA RAMIREZ	THIS MOVIE WAS ONE OF THE BEST I HAVE SEEN DEPICTING THE LIFE OF JOSEPH.I AM ADDING IT TO MY COLLECTION OF MOVIES TO WATCH FREQUENTLY.
5	A36L9AFEI7QMP2	03 25, 2008	Emma	I just love this DVD, and the actors do a wonderful job of re-telling the beloved bible story of Joseph... Well worth your time and money!
5	A2UWXLLEE0UOI8	02 19, 2008	Metal Gimp	This is the best and most accurate rendition of Joseph's life. This is great for the family.
5	AWV08FE0Z1LTB	02 9, 2008	Daniel Villa Jr.	Simply one of the best biblical stories as one of the best DVD ever done. Praise God for this wonderful treasure. After seeing it once on television, I fell in love with this movie. The actors are excellent in interpreting the story of Joseph.
5	A12L2L5AQ8HU6Z	12 17, 2007	C. Rice	I am always skeptical of hollywood productions of anything true but this is about as good as it could get. A few variations from the true story, but they were minor. Their take on the issues surrounding this family demonstrates they listenend to the advice they got from Old Testament experts who actually believe the Bible. It was not only well written, but the acting was superb! We have read the …
3	A4VBH88ANET5H	12 3, 2007	Dora P. Marrero	Had it not been for the unnecessary(sexually charge scene of "Joseph's bath time" this movie would have remain a perfectly beautiful, classic family movie for christians.Why should we be forced to view something that is not needed for the plot to be engrossing and tolerate the overabundant abuse of moral ethics even in christian movie making? I believe we deserve better, and it would be more bene…
5	A3AMVA5WO49KO	10 6, 2007	M. Rieber	I love this movie!! I found that it is an excellent adaptation of the Biblical story. It stays true to the Biblical story and provides additional insights on other aspects that weren't mentioned in the Bible. The acting is terrific, and the sets give a good feel for the area and the times the story takes place in.
5	A3QC8Z61AN7TDE	07 20, 2007	G. Greenfield	The Series is awesome. We use it in our missionary work with indigenous peoples in Colombia. Very happy to be able to buy this type of material.
5	A2YD6GF8RC6O44	06 27, 2007	J. Rowe	This is a great retelling of the traditional bible story without the usual religious preaching. A good tale of triumph over adversity, in a big way. Well known actors.
5	A2S88BZBKT11S4	05 14, 2007	BEBOLDMAN	This is one of my favorite Bible stories and this production is absolutely wonderful.
5	A2XLMZLZVJ9W9S	05 12, 2007	D. Garza	It's hard to believe Ted Turner had anything to do with this production. Certainly a credit to him. It's the best "Joseph" to date. A must see for the many Christians whose portrayal of God's man has not given credit to the true gospel. God's man was not "full of himself," nor did he ever think himself better than his brothers, although his character was much better than theirs. The Lord God had …
5	A2CXLQXPUJRRMX	05 4, 2007	David D	This is by far my most favorite of the "Bible Collection" movies. It is done very well, and yes there are a few scenes that get a little steamy, the movie should be reviewed by parents before deciding to let the kids view it without being ready to hit the fast forward button.As far as I can tell it is biblically accurate and really brings to life this great old story.You will see and understand t…
4	A35O4BUCEYZ6WH	04 28, 2007	Bright Thinker	This was an excellent video. It was a bit too steamy in the scenes with Potiphar's wife trying to seduce Joseph (too much for kids). However that did not negate it scriptural accuracy of the story line.The sets were a bit sparse feeling, however it did not take away from the fact that this was a well-directed and produced movie.Enjoy!
5	AQBRMBQ99ESI7	04 11, 2007	John A Lee III	This is another excellent addition to TNT's Bible collection. It tells the story of Joseph, the son who rose from a slave to the Viceroy of Egypt.Joseph is the favored son of his father, a fact which causes no small amount of jealousy from his other brothers. It eventually causes so much resentment that they sell him as a slave to a passing caravan and tell his father that he was killed. In slave…
5	A1BXVZSQOJE6UE	03 15, 2007	Ctwink	I was extremely skeptical when this movie came out. I mean, what kind of movie can Bible-basher Ted Turner produce on one of the great heroes of the Bible - Joseph? Boy was I wrong. This is one of my all-time favorite movies and the best part is it faithfully tells the story directly out of the Bible with very few Hollywood additions. The acting is great. The actors are well known and correctly c…
5	ACOO1NZKALM44	03 8, 2007	AzureBlu	I would have to say that this is one of the best "made-for-TV" (on TNT) biblical films I've seen. The acting was phenominal, the scenery..EVERYTHING. This movie is dead-on when it comes to accuracy from the Bible, which is pretty rare..almost unheard of in this day in age. It's a refreshing movie that has an honest, uplifting theme that will inspire you and your family. It could have easily been …
5	A2YB31Z4QU3I6M	03 8, 2007	C. Meyer	As the title says, unbelievably good! They included all the information that the Bible has about this period of time that is usually excluded from a traditional telling of the story of Joseph in Egypt. This information helps explain why Jacob took the birthright away from the older boys and gave it to Joseph. Ben Kingsley was magnificent as Potiphar and he had a great script to work from. I felt …
5	A3AW8XP45YVIIZ	02 28, 2007	Utah Blaine	This film is a recounting of the Genesis tale of Joseph. Joseph is the most loved son of his father, and has a gift for prophecy. His older brothers hate him because of it and sell him into slavery. Joseph winds up in Egypt where he eventually becomes the second most powerful man in the kingdom after the Pharoah. During a famine, Joseph's brothers come to Egypt begging for grain, not knowing that…
5	A27JGSWCNHI63W	02 17, 2007	mrpeabodystech	This entire series of Bible stories by this Italian production group is simply splendid. These are relatively low cost films but they are very skillfully produced to maximize the quality of the story being told. Of course we Christians and Jews will sit around and pontificate about every little error or short cut the movie script incurs, never the less, it is ultimately left to the actors and dir…
5	A30SVQU9SNR65I	01 19, 2007	Linda F. Elias Carl	I think it is safe to say that I have seen every movie or TV presentation of the story of Joseph. It is one of my favorites. This particular story with Ben Kingsley is by far the best I have have ever seen. The first time I watched the story I borrowed it from a friend. I was so impressed that I bought my own copy. To date I have watched the movie a minimum of 10 times. I never tire of watching t…
5	A2W543W071S7L4	01 9, 2007	Eric P. Sarmiento	This Bible story blesses me everytime I see it, and I've seen it a lot.Great cast and they all do a fantastic job. If you like movies about overcomming obsticles and having faith, THIS IS THE ONE!!!!
5	A2N8PRDCRM1AFI	11 24, 2006	Fraser Campbell	Amazing!None better than Timur Yusef. An outstanding young actor. I wonder what he's doing now.....
4	A1G99P58UALLKU	11 9, 2006	Gerald B. Lindsay	This was one of the best movie from a Old Testament Biblical story. The only problem with this is the nude scene when "Joseph" was nude in the water. I think this could have been left out and the story would had been perfect.
5	A60YUUA749QRU	11 9, 2006	Aurora Danan	This is probably THE best religious film I have ever seen. Normally I complain about them, and they are usually done very low budget with completely unknown actors who cannot act. Joseph, however was done very well. The sets were historically accurate, and the filmmakers made sure to put detail into everything they did. They also left nothing out. Every little detail from the Joseph story is here…
5	A1PUBMDKB4RYWG	10 28, 2006	Amazon Customer	I LOVED this movie. It was very well made and held my interest from beginning to end.
5	A2Y4ML4TJ0N3AB	07 11, 2006	Marcial Fernandez	This is rather a question.I love this movie since I bought the original VHS version (2 tapes) that is 185 minutes long total (a little over 90 minutes each tape). I am reading that this DVD version is only 145 minutes. 40 minutes have been cut off?Today, August 5, many days after I wrote the above question, I can give an answer myself. I got the DVD. The run time specified by the manufacturer or …
4	AJSYTZQVJJOYW	07 6, 2006	A. Abela	A truly wonderfully made film, mostly accurate to scripture and brilliantly acted. Joseph's brothers are the stars here in their own right but Paul Mecurio is in fine form as well.
5	AOJPQULJMYLKT	03 27, 2006	J. Spiva	This movie was very well done- one of the best by this company. Just remember the story and don't watch it with your kids because they were very accurate about what happened with Potiphar's wife and Joseph's garment being left behind as well as the fact that she had been continually tempting him prior to this encounter. Also, they kept to the historical feautures in that the women wore fine linen…
5	A1TKYAYESYHIA2	03 23, 2006	Elijah Chingosho	"Joseph" is an epic motion picture; another excellent and inspiring Bible story which was creatively and sensitively produced. It traces the story of Joseph in Genesis and brings it to life in a powerful and compelling way.This film did a good job of interpretation the Biblical story on the life of Joseph. The production is superb and settings are excellent. Everyone of the cast was perfect for t…
4	A22LGALHT0MD66	03 18, 2006	Pierre Laplante	A well known story, pleasantly done -- and serves as a good reminder of some important parts of my heritage. Glad I purchased a copy. The acting was decent.
5	A8JZJ2YKO83FP	03 13, 2006	Thomas Fleckenstein	Perhaps the most Biblically acurate presentation of scripture I've ever seen. An outstanding cast, well directed and even a brilliantly composed musical score. One of my absolute favorite stories in the Bible really came to life in this presentation. I would recommend this film for families, Bible studies and Sabbath/Sunday school classes.
5	A3TY5FFEYD06JL	03 2, 2006	Diane F. Adams	In my opinion I think Joseph is a great movie, its very well acted, casted, it tells the story very well keeps you very interested till the very end. if fact your almost sorry to see it end! I kinda wanted to hear more! it also teaches you about a story in the bible, it was fab!! loved it as you can tell! my kids love it too!!
5	A35FVAX55MDJ6Z	02 28, 2006	Tia R. Barker	This movie is a must see. Oh my gosh, I'm still breathless. The characters and the depictions were so close to the scripture until it was unbelievable. I grabbed my bible just to follow along with the movie. I particularly love the way that the story regarding Judah and his daughter-in-law is placed smack dab in the middle of the entire Joseph story. Initially from just reading the bible I couldn…
5	A1XZF9Y0O61CMH	02 23, 2006	Mwaa	The series are amazing! Thank God such biblical figures are protrayed with the Lord God as foundation.I was expecting those usual blurry versions, but this is entirely different. Its a way to invite friends and know the characters in the bible and how they can relate that man in his nature is sinful and only through the Lord's grace can we only be part of the family. The story shows the fallen na…
5	A2214VIWOIUMVD	02 22, 2006	Marilyn R. Hampton	Joseph is my favorite movie out of the Bible Collection. I am going to get one movie at a time as I can afford it until I have the whole collection.
5	A37Y6AZJ56WBXS	12 11, 2005	GC Book Reviewer	Great great great! As with many of the other titles in the Bible Collection, I've watched this film several times and the emotions I am left with after watching it never diminish. Another production that remains true to the historic account, this movie was casted brilliantly and told superbly. Before I ever read the story of Joseph in the Old Testament, I had watched this film. This movie did an …
5	A2XGDRH5SI5QQT	09 29, 2005	James	I still break down in tears when Joseph reveals himself to his brothers no matter how many times I watch this. Of all the Bible movies made, this in my opinion is simply the best one out there. Great cast of actors. Awesome story. God is great!
5	A2DHK114WTMZ17	09 13, 2005	David A. Rivera	Although I had enjoyed the Bible movies that were broadcast by Turner on TNT, "Joseph" turned out to be a cut above the rest in regard to the scope of the production, the writing, and the performances of the actors. It really seemed to capture the essence of the story in the book of Genesis.
5	A31INO429J924G	08 14, 2005	B. Snow	I very highly recommend this movie. The role of Joseph is beautifully portrayed by Paul Mercurio. It's one of the best Biblical stories that I've ever seen on TV. I'm so happy that I now own the DVD. And it doesn't hurt that Paul Mercurio is a very handsome young man. If you're at all interested in what is written in the Bible and appreciate a well-done movie based on it, get this movie! My furth…
5	A2XVM8R3ZD1ORP	08 9, 2005	Carol Kurtik	Great movie. Quick transaction. Item arrived promptly and in excellent condition.
5	A2AP13DP049G1I	08 8, 2005	George R. Odell	This is the finest Biblical epoch we have ever seen, including Ben Hur and 10 Commandments. A low budget testament to the power of imagination and good acting. Remarkably faithful to both to historical and scriptural sources, the script brings life to an already marvelous tale of alienation, faith and redemption. The tragic family of Isaac is beautifully portrayed with every character (including …
5	A12GE27YKZTNYA	04 21, 2005	JimC	This is an incredible mini-series...but it might not be so great if the run time stated (145 minutes) is accurate for the DVD release. The length of this production (at least on the VHS version) was 185 minutes. I plan to verify that this was not severely edited before I purchase it. There is some hope insofar as Warners Home Video has a history of understating (or miscalculating) run times...The…
5	A1KBQ7MG9AG58C	04 13, 2005	Herugrim	Joseph is the ideal role model for EVERY Christian/Jew. He is an example of what we should strive for. Waiting for a spouse to have sex. Sticking to your God no matter the outcome. This movie reflects all of that perfectly. The actors did a great job. When I first saw this years ago I was blown away by the quality!! That was back in the VHS days...cant wait to see it on DVD. So I cant speak for t…
5	A1ALUJ33BG227P	04 11, 2005	P. Crouch	Although I have enjoyed most of the movies in the Bible Collection Joseph has been my all time favorite. It is biblically accurate, events that are not recounted in the Bible are kept beleivalbe for the time period. The guy who plays Joseph does a wonderful job. In fact it was this movie that ruined the movie Moses, Ben Kingsley does a wonderful job as Potiphar in Joseph, but is just to old and n…
5	A36311XF4O81IK	03 15, 2005	A. J. Trivette	This WONDERFUL film is a total treat on every level! I admit my reason for the first viewing was strictly as an enthusiast of films set in ancient Egypt. On this level, the film is probably the best I've seen to recreate what that era must have really been like. The sets and costumes have a complete feel of reality, unlike the many "Hollywoodized" Egyptian ventures. But, that's not the reward I g…
5	A2FL0EKQ2EQ9E6	01 6, 2005	a viewer	When this film debuted in 1994 as a miniseries on television, at a time when biblical stories were being made into miniseries, I was skeptical because I had been disappointed in the stories of Abraham and Jacob.This film, though, is the best filmed biblical interpretation of the life of Joseph. It is truly astounding with a stellar cast! Paul Mercurio is incomparable as Joseph and deserved an emm…
4	AUM1PXQ6Q66DX	02 26, 2004	Satisfied Buyer	I truly enjoyed this film. I think it was superbly done, however, I did not agree with the scene between Joseph and Potipher's wife. I think it was a bit too sexy and it was not necessary. This scene does not make it suitable for younger audiences and I think that is a shame because it is such a great movie. However, that was the only scene where I saw Hollywood getting carried away.
5	AQ8DU6XVA3USJ	02 21, 2004	Alejandra Vernon	Though this interpretation of Joseph's life has been substantially embellished, the heart and soul of the story remain intact, and is ultimately quite faithful to the Biblical account covered in Genesis Ch. 33:18 through Ch. 46:30.Much of the acting is marvelous, especially Ben Kingsley as Potiphar, whose part has thankfully been enlarged, because he is riveting in every scene he is in.Martin Lan…
5	A2CVD8DLA9BXVZ	11 16, 2003	*STAR*	I bought this film after seeing most of it on A&E. This film is by far the best way to see Joseph. The settings are beautiful and the entire look of the production are perfect in presenting the story. The casting choices could not have been better! Paul Mercurio is a perfect Joseph. Everyone of the cast was perfect for their parts. This film is the best Joseph movie to date.
5	A2CL7EKD6I7V1K	06 5, 2003	Ron Barnes	This is absolutely one of the best produced and acted Bible stories around. It's accuracy, acting and pacing set a new standard for Bible-based productions. Bible scholars will not be offended, and movie buffs will not be disappointed. It tightens my throat at the end every time. I strongly recommend this for your Bible movie collection.
5	AWIF8AR75LL9L	05 13, 2003	Colorgirl	Having just seen this movie for the first time last night, I have to say that in spite of the very white actors in a culture that would clearly be darker in appearance, this movie in writing, production, and acting overcame that one glaring inconsistency with accuracy and with beauty.Bible in hand, we marveled to see that this story followed the actual biblical account with astounding accuracy al…
5	A23QJX0BXP9M6L	10 24, 2002	Joyce Katende	My God, i have never seen the story of Joseph in this light. I had no idea how commited, humble and faithful Joseph was in the bible. What watching this movie did for me is to reevalute my life and it caused me togo higher in intergrity at work, school and everywhere in my life and in addition, it made me realise how much everything i did was mediocre and how much i needed to live a life of excel…
4	A3EX36SNRYD5VL	09 11, 2002	TammyJo Eckhart	This four hour video looks a the familiar "Joseph" story from the Bible but with a few wonderful twists. First, it just jumps into the Egyptian setting. Second most of the actors do a great job on their roles -- I want to say "brava" to Leslie Ann Warren for making Potiphar's wife engaging and even more scary than the original tale suggests. Finally, the customs and backgrounds are the best yet t…
5	A37A44LEGU3T45	06 3, 2002	Todd Hudnall	"Joseph" masterfully brings the pages of Genesis alive with the same grit, power, and passion of the Biblical narrative. The acting is of the highest quality, being highlighted by Ben Kingsley's brilliant portrayal of Potiphar. Despite some Hollywood license, "Joseph" remains true to the Biblical narrative, even including the sorted accounts involving Tamar and Dinah (which should mark the movie …
5	A3FEJLY4XCCF0Z	05 18, 2002	R. Cousins	A very moving, realistic portrayal of the story of Joseph. With Ben Kingsley as Potiphar, great casting and dialog, it makes a part of Bible History come alive. The scene that discloses the seducing of Joseph is realistic without overdo. We watched this movie with our 16 and 17 year old children and discussed it afterward.
5	A3LPKE97OT6Q8C	03 30, 2002	Mikka Semenoff	I have always enjoyed the story of Joseph and it is so good to actually see a excellent movie version that is accurate according to scriptures. The acting was excellent also and each individual played their part very well, even Potiphar's wife.As for Potiphar himself? the bible never said anything against him and the actor lived up to that. It is a brilliant story with so much purpose and meaning…
5	A1O7D6U9SO44XN	12 19, 2001	Jason I. Ekeroth	One of the most oft recounted stories of betrayal and redemption of all time, that of patriarch Joseph at the hands of his envious and spiteful brothers, is retold once again in this film. The film's greatest contribution to the story is the deep emotion that it conveys. Viewers will actually feel the loss, the betrayal, the hopelessness, the anger, the love and the joy that these characters expe…
5	A2QFDX82LSD9AU	03 30, 2001	Micah Greiner	(I am actually Rich's son, Micah) I was first introduced to this video by my Greek/Hebrew professor and have been amazed by its Biblical accuracy. In uncommon fashion, it stays very close to the actual Biblical texts, without adding any sort of propoganda! At the same time, it is filmed very well and is presented in a very appealing fashion. For once, I have found a movie based on Scripture that …
4	A1JG66DXVHVDE1	01 4, 2001	Neil	Of all the TNT movies, this one is actually the weakest. But it is still a good movie. The movie covers the period before Esau sold his birthright and blessing to Jacob through his time with Laban and finally his confrontation with Laban and later Esau.The disappointment with this movie was its over-focus on him and Rachel. The lessons God was teaching him were kind of talked about, but not focus…
5	A3EAI032S3EBBK	11 23, 2000	Dr. Jerry Parks, National Teacher&#039;s Hall of Fame, 2009	This account of the Joseph story is as good as it gets! I teach ancient history and civilizations, and have an earned doctorate in theology. I say this only to lend perspective to this review.This film is Biblically accurate, well-acted, and the producer and director are to be praised for the sound Biblical reasearch!Although some of the sexually explicit (though historically accurate) scenes sho…
5	A32GCS70D9SJY7	06 7, 2000	Leonard J. Gleeson	This excellent production is without doubt the best version of the Joseph story that I've ever seen, treating fully and thoughtfully every aspect of this greatest ever "rags to riches" tale. It shows very clearly why Joseph is a truly great hero figure : Firstly, he distinguished himself by service and respect, to God, to his human master, and to his people (in that fixed order), putting himself …
4	A1F12ZFB3LP2JB	05 1, 2000	Amazon Customer	I thought that this film was really good, i just wish they had made it sutible for children by cutting out a few things and putting some clothes on the egyptian women. I really liked the end, it was so good, best part in the entire movie and worth buying just for that. This movie made the story so real especialy when Joseph's brothers throught him in the pit, it makes you realize just how hard it…
5	AN2MIDJFT5GB	03 31, 2000	Jules	Considering that I am not an expert on the Old Testiment, I will spare you any in depth analysis of the accuracy of this film. Suffice it to say, I found nothing contradictory to what I learned in Sunday School.That out of the way... This is a wonderfully entertaining film. Although I knew exactly what was going to happen next, I discovered that I was very anxious to actually see how the events w…
5	A26LJTVDZ95WGA	12 28, 1999	Maria Heinrich	This movie was one of the most touching movies I have ever seen in my life. I am 39 years old and have seen alot of movies in my life. Joseph really help me understand God's love and forgiveness. Joseph was rejected by his own family, as Jesus was rejected by his own people and mankind. As cruel as Joseph's brother's were, Joseph still forgave them and took them back, and saved them from dying. T…
5	A1LP1LK6ZX31ZX	11 29, 1999	Amazon Customer	I thought this movie was incredible. I am a fourteen-year-old who has read the Joseph story many times in my life. I was so breath taken by this movie and watched it over and over again. It gave me a new understanding of this story. I couldn't believe this movie. I was in awe every time I watched it and I would rewind it and watch it again. I would watch it and just sob and sob at the faithfulnes…
5	A3M8SO99NNG4JQ	11 26, 1999	Rochelle Satterfield	Even my husband enjoyed this movie. We stayed glued to the screen until the end. Wonderful cast, and the script stayed very close to the Word. Awesome film
5	A2GXQKBILZM2EP	07 24, 1999	sing4him4ever@hotmail.com	As soon as the film was finished, I rewound it and watched it again. The filming was masterful in catching the essence of this well loved story...and successful in bringing out the "punch line": 'God is soverign over all things,' and "He works all things for good to those who love Him and are called according to His purpose." Wonderful costuming, tremendous acting, and realistic settings.... I cr…
4	A2PCPYCZBTM8US	01 12, 2003	Rebecca	My 18 month old loves this video. She dances, marches, and "sings" along. She wants to watch it every day, and I don't even mind because the songs are catchy, classic and its fun to see her having fun. She'll literally turn the TV off during Barney, Wiggles and other music videos for kids...she doesn't really care for TV at all but the "Cedarmont Kids" is the one thing she will watch! (We like "T…
5	A3SCX91P1CZCWT	03 3, 2002	Amazon Customer	We bought this dvd for viewing on a road trip but it has become a staple in our 2 year old's life. Not all of the songs have actual motions but there are children laughing and singing and moving around and she is enthralled. She sings along with the show but also sings them on her own throughout the day. We have more of the Cedarmont videos and I love the fact that they do not repeat songs on dif…
1	A143PFU01LBNIH	04 6, 2017	Amazon Customer	I was very disappointed, they all were the same songs. Big waste of money.
4	A2QVL8FGY79WWH	04 6, 2017	grannykuhl	I wish it had more actions the kids just march around mostly
5	AQWX57I2XBZKN	04 1, 2017	Cathey	My boys love it!
5	A35KQ0QCWY9N53	02 14, 2017	Caryl Lee Ray	My toddler sings and dances with the songs.
5	AJDRJ9W6XO73M	12 19, 2016	KMRL	Classic
4	A311NYNGTFJWY	12 16, 2016	Emily	Kids like these, but they are so dated and over the top cheesy it's a little hard for mommy to watch.
5	A343AQ1EV79HXH	12 6, 2016	danyitoo	I purchased this as a Christmas gift for my one year old niece, so I have not actually seen the cd yet. (I will watch it with her and probably enjoy it as much as she will however.) My niece loves music and likes to watch little children on tv or videos, so I am sure this will be a big hit.
5	A3POVN71RNZLD1	11 20, 2016	Nanna	Perfect for my 6 month old grandchild. HE LOVES IT.
5	A1RBF9UAAWQ5CK	08 22, 2016	David M. Crowley	Kids want us to play this over and over on car trips! They also asked our nanny to play it when they get picked up from school.
5	AADD2QGZKW696	07 25, 2016	D. Harris	Great video
5	A221XJCOWK62M6	05 10, 2016	Barb	Super good DVD for little ones!
5	A303NNVSVTAL4I	04 21, 2016	Diana Miles	Love it!!
5	A32D6S3O3ZIZ43	04 20, 2016	TT	All these Cedarmont Kids DVDs are awesome and loved at our house!
5	A20TI7T43DCSRY	03 4, 2016	Emily C	Exactly as advertised, thank you!
3	A18YZRA2JQYQQ8	01 26, 2016	Russ Smith	Actually, the CD has great actions and songs. Unfortunately, cannot alter the order in which they play on a play list, or incorporate it with other songs, so it is of limited value to us in our Sunday School ministry.
3	ATFHNZONL0ZU4	11 22, 2015	Abeni	Songs are good but need a bit more diversity. I would like my kids to see other kids that look like them in more than just a random passing image.
1	APWZPQTRI8KVW	09 14, 2015	Carol P	This Video is really dated. It's also not user friendly.
5	A1ETPEXHW115RQ	08 20, 2015	R&amp;amp;L	Great for Sunday School classes with young kids!
5	A27P993JKFC5N8	08 16, 2015	Lori Rawlinson	Loved it.
3	A37P0V8BN0Z6CU	08 5, 2015	Lynne Plumlee	Not really action songs.
5	A3WJELEV137U	07 11, 2015	John Bennett	Received product ordered as advertised.
5	AFH8JOLBLCXIQ	06 30, 2015	faze51	Very good.
5	AX3LNMMZAT6EH	04 8, 2015	RAH	My 20 month old granddaughter is mesmerised by this DVD. She loves dancing and doing the hand motions with the kids. Love it!
5	A1V7S8SV611CEU	03 25, 2015	Ruthie	great tool for teaching kids at church
5	A2RPEEM0ZQ39G1	03 17, 2015	Denise Lewis	Granddaughter loved them, thanks.
5	AM1U4C3Q0NGP6	02 9, 2015	Michael Wiethorn	Great songs
5	A2XEF7LU8WB46K	12 9, 2014	bill mathis	kids love it.
5	A3GPGLBX4Y9VJW	10 12, 2014	Pamela F.	Nice
5	A3HV6PTY12S43C	10 6, 2014	powell	The songs I grew up singing and now my grandson loves them!!!
5	A3TE0XPXMRMGYQ	05 16, 2014	Amazon Customer	My two year old grandson loves to watch the children and sing along. Even my 10 month old granddaughter is enthralled by the cheerful colors and activity. I definitely recommend any of theCedarmont Kids DVDs.
4	AQD8NT8QAZS0Z	02 25, 2014	RedRaven	Bought this for my granddaughter for Christmas. The content is great, however for the money it needs a few more songs. Some just repeated themselves too much. Should have added a couple more. Still, it is worth the four stars if you want good Christian content for your kids.
5	A3NF5KUDHPKBQ	02 18, 2014	jeni p	My granddaughter wore one of these out already. It's fun to watch and sing along to. Much better than some of the junk for children.
1	A3A0LBC4LXCXKQ	12 10, 2013	Donald W. Bulard	This is not a sing along dvd and it was difficult to understand some of the words being sung. I would not recommend it.
5	A343A2TZEZ9Y86	09 12, 2013	Binsu Susan Chacko	I had seen the advertisement and wanted to purchase it through amazon.com and received the item on time and my daughter enjoyed it very much, It was a surprise gift for her :).
5	A3VFNU4IGY3AEA	08 29, 2013	Linda Holowecky	My one year old grandson watches this over and over and over and over. It always brings a smile to his face when I put it on for him. It was well worth the money just to see that smile and watch him dance to his favorite songs.
5	AK7GCTMSLJCV4	07 23, 2013	Linda Carroll	I bought this for my two year old little boy. He loves it. In fact, sometimes I find him singing the songs on his own.
5	A3R440K95HE8X	05 9, 2013	Doug Wells	yes we are very happy with are Action Bible Songs, thank you, my Grand daughters love all three DVD's thank-you Cedarmont Kids
5	A18QHHFLLDK9CV	05 2, 2013	tcope	I bought this to use in my Sunday School class and the kids love it. I was hoping for my hand movements to go with the songs and that's not what this DVD is, but the kids were still mesmerized by it!
4	A2JU0CHFRPK5S1	04 3, 2013	MissJudy	Bought it for my grandchildren. I had it for my daughter when she was young but gave it away after she out grew it. Now I had to have it for my grandchildren to enjoy. My daughter and I still sing the songs from it and she is 17 yrs old now.
5	A2XHKM8DU86QRB	09 28, 2012	Sunshine Crawford	My daughter (2 years) absolutely loves this dvd! She asks to watch almost daily. She loves her "Bible Songs" as she calls them. Highly recommended!
5	A3F4V1W3IINU19	12 4, 2011	Michael R. Lachance	My 4 year old loves this video. He knew 3 or 4 of the 17 songs on the video, and I was unsure how he'd take to the whole 17 song video... Many times these videos are not produced well... But my fears were washed away after my son sat through the first viewing happily, and then wanted to watch the video AGAIN right away. He watched it a second time (30 mins is the perfect legnth) and was content. …
5	A5Z866JM0M8YQ	11 25, 2011	Amazon Customer	My 2-yr old daughter loves these videos and excitedly sings along. Well done! It's real kids doing what kids like to do.
5	A1VQDF2DYP4MAH	09 26, 2011	Nora Emad Youssef Mikhail	My two 17 month old babies LOVE this DVD and recently they are starting to immitate the moves and sing a long a few words in the song. One of them now likes to start our nighttime prayer with a song (Jesus love the little one like me)The only thing they can say from it til now is me me me and you you you you:-)
3	A10JMYT9OOBF8T	08 30, 2011	Fran	The singing and actions are ok. Was a little disappointed that the singing and the lip movement does not always match.
4	A3PBHJWPH8AEF7	07 24, 2011	Ben George	I needed something Christian to keep my 1 year old daughter occupied while I worked, and this DVD has worked like a charm. She sits through the whole thing. She loves it when we sing the songs back to her when on a long drive or even when she's just generally cranky. Basically, the DVD has served the purpose for which it was chosen. We are very happy with the purchase. We recently bought another …
5	AMJTCV8MADZGJ	01 1, 2011	HumbleMomofTwo	The song selections are pretty good - they seem to stick in your head for better or worse. Truth be told, I remember most of the songs from Sunday School and bible camp when I was a kid (e.g., This Little Light of Mine, Father Abraham, I'm in the Lord's Army, etc.) In all, it's good "wholesome" Christian music sung by colorful, busy kids doing busy kid stuff which captures any toddler/pre-schoole…
5	A1CBA4QKUEZSK0	05 19, 2010	Joshua Payne	I love it and so does my son! It came very quick in the mail too!
5	A1L77NOKGM88PJ	01 30, 2010	M. Jones	This is my second cd. My grandkids wore out the first. They love it. It has all the favorites.
5	A1J8SDKPD5V5Q5	03 7, 2009	Granna Gail	My 2 year old granddaughter and I have watched this DVD for a while now and she simply loves it! The purchase was for a relative who just turned 1 year old. He loves it, too! Lots of fun and we enjoy singing along with the kids in the video. (action packed)
4	ABGTR072H3Z41	04 30, 2005	Jeff A. Stucker	Our 20-month-old and 4.5-year-old love this video that contains many of the favorite Bible songs I remember from my childhood. The music and singing is good quality, and the scenes behind the music are interesting -- children playing, acting out some of the words, like rock climbing during "Climb up Sunshine Mountain" -- even a farm full of animals during the Noah song.Unfortunately, only a few o…
4	A16KT62132Z9YO	11 27, 2000	J. Vold	This film is taken right from the book of Luke which many believe to be the book of the Bible that gives the most complete and accurate picture of Jesus' life. If you watch the movie with a Bible open to Luke you'll be able to follow right along. Brian Deacon plays the most believable Jesus (other than Robert Powell in the 1977 mini-series "Jesus of Nazareth) in any film, especially those done re…
5	A2F3AA798D6X5H	05 23, 2000	Marie Yellow Boy	This movie is so great! This film shows a different side of Jesus, a wonderful side. It was a whole lot better than the other "Jesus" films....
5	A2QOS07PUF4GGU	05 14, 2000	Marilyn Collins	This is an excellent movie portraying Jesus in His humanity. We see how He laughed and danced and was tempted in every way and yet remained sinless. It brings the viewer into the reality of His total human side. We see Him in such a way that one can relate their human-ness with His.
5	A2LJ74HXESN1K	03 18, 2016	JESUS LOVES YOU	YOU MUST BE BORN AGAIN, GET BAPTIZED AND HAVE HOLY SPIRIT ABIDING IN YUR HEART.
5	A36037RQ2OW42O	02 18, 2016	Eleanore	a great movie for the kids!
5	A1WNA4VUYB7OAQ	10 29, 2015	K W	So true to the Bible.JESUS IS LORD! <3
5	A2RHBN8MBULV6C	08 2, 2015	Michael M	One of the best films ever produced.
5	A2A1QDAAIS6LPL	07 31, 2015	David G. Halloran	I had a copy of he video for decades which eventually wore out! It is the best video or DVD I have ever seen on the life and ministry of Jesus and I use it not only for personal delight, but also as an educational tool for my grand kids and now, great grand kid. The story of Jesus never changes..Wish there was a DVD as well. Thanks
5	AVGSYVW16TGZ4	07 28, 2015	christine paine	touching; A++++++++
5	ALJ8SDVVL998N	06 14, 2015	TDI Jeff	Met all expectations and more!
5	A1YFG0VYCVCYPX	06 1, 2015	T. Jones	:)
5	AE35V0M480BBV	05 12, 2015	Christa	Nice to buy good and cheap movies.
5	AMQUEWT8PCCTX	05 11, 2015	carole beison	Jesus follows the Bible quite close I should say the Book Of Luke.
5	A28Q37BELYGJ7F	05 7, 2015	Glory2God!	Classic, true-to-the Bible. It's been translated into many languages and has caused many to believe that God truly did die for our sins in a human body on a cross, then rose up from the dead.What I especially like is the crowds' reactions to his teachings. He was a bit of a "stand-up," seasoning his picturesque messages with humor!Bravo! Well-done! Encore!
5	A1RQZ1OYNIYZZC	04 29, 2015	derek pelton	Epic production and pure fact from scripture!
5	A1MOBHB93B6MC5	04 9, 2015	Stephen V. Dash	I have the original VHS tape from the '80s. The Story speaks for itself. The Presentation remains the Best Evangelical Tool available.
5	A1N4GZOEXSLR7K	04 7, 2015	belinda s cupe	thank you
5	AUTU8FQHKANZP	03 10, 2015	freddie barrett	Great movie about the Lord Jesus Christ. I think we will see the real thing here real soon. Time is short.
5	A2RQ7VLAK1SHPU	03 7, 2015	Lacemaker427	This is an excellent, Biblically accurate video. I couldn't be happier with this purchase. I don't know how long I'll be hanging on to this one, because passing it along is what it was made for -- but I'll enjoy it while I have it!
5	A30RPF6N64HI4C	01 29, 2015	GIRASOL	HERMOSA HISTORIA DE JESUS !!
5	A39QCUZZ5ETF01	01 5, 2015	JAMES FIORELLO	we saw very good movie thank alot
5	A194RZ44XK3TNS	12 29, 2014	Bobby jack	wonderful
5	A3H3QQ843RIQA3	10 13, 2014	Love child	I love this movie, it's a timeless classic for the entire family to enjoy. This is a very descriptive account of our Lord and Savior Jesus Christ.
5	A1WWO3UJ0XSTBU	10 7, 2014	Jason	they did a very good job taking the book of Luke, studying it. and doing tons of research how the lived in the time of Jesus. A very good cast for the movie.
5	AVHIV59MRPDN7	09 14, 2014	Lucy Timmons	Recoomen
5	A34UQ0KN95ZDL4	09 13, 2014	Joli Nunez	This a very good movie, so I ordered for a friend of mine. I definitely recommend it
5	A35JP8KSV9281K	09 7, 2014	bezoarrn	This is one of my favorite movies about Jesus. The script comes straight from the Bible without any manipulation from so called artistic license so prevalent in Biblical movies these days. Jesus' message is pure and perfect as it is. The Bible does not need a script revision!The actor who plays Jesus is wonderfully believeable. He manages to portray Jesus as a real individual, a combination of di…
5	A156PX1QZXSAWW	08 31, 2014	Ella	My favorite Movie
5	A23RUYLTK0YRLB	08 31, 2014	Juan Reyna	Great, I love this movie, me and my family!
5	A2A5PDU172Q2N4	08 22, 2014	MsVicious	In most of the Jesus movies . . . Jesus seems almost untouchable or too sacred to be approached. This was so refreshing as Jesus was portrayed as the most approachable I've ever seen. Someone who was "real" who "laughed" "cried", got "angry", set an example without making others feel inferior. Doing unto others as He would have them do unto Him. I recommend this highly for family, groups, sleep o…
5	A3G1XVMVKIPGVB	08 10, 2014	Soon Leng Lim	Useful for children ministries.
4	A18RC5VW0HTD0Z	08 5, 2014	John Neber	This film is a classic true story about the Son of God taken entirely from the Gospel of Luke. I also recommend a video called the Gospel of John, get the 3 hour version it is totally worth it! The Gospel of John is a 5 star film.
3	A2L3Y17SPNJ918	07 4, 2014	DLAllen	I was initially moved by this film when I saw it on its theatrical release. It is a simplistic, realistic retelling of the Gospel of Luke. Now more than thirty years later, it doesn't resonate as well. More recent productions of the same storyline are more emotional, awestruck and have better photography and musical scores, but this version of Jesus is a pure bread and butter version especially s…
5	A13U5NWEOWL9RE	06 30, 2014	Chang Yun Hwang	This is an excellent Jesus film for showing in sunday school, for introduction to Christianity for anyone interested, evengelism, etc because this is based exactly on Book of Luke.
5	AGP3EGK3OW6LH	05 27, 2014	Jason	I watched this movie years ago. I was not aware I could find it on amazon. I am very happy I did!. gave my son a copy as well
4	A1AK7XCOEMEZ5Y	05 14, 2014	Al Titude	Seemed to be the film that followed most closely the biblical story of Jesus. The film is a bit dated.
5	A16DDV8RUAQNOS	05 11, 2014	marlene	This dvd on Jesus is wonderful and true to the Bible. No wonder it has been translated into so many languages. It presents the viewer with the love of Jesus and our need to follow Him.
5	A8ZAD4PL2LD8A	05 6, 2014	A. Roman	I love everything that have to be about God and his holy, holy, holy son Jesus Christ, this movie makes me reflect and make me a renovated person, God blessed us all!
5	A10N0KOZL9ZI04	04 22, 2014	C. Paden	This is a pretty good version of the story. I have not heard of it before although it is advertised to be well known.
5	A1YB29BIDULEYE	04 4, 2014	King Dimholt	There are many films about our Lord and Savior out there, and they usually offer something different.The 1977 "Jesus of Nazareth" offers a harmonious composition of the 4 Gospels as well as educated speculation. You need 6 1/2 hours to watch it. But it is well worth the time.Mr. Gibson's "The Passion" (2004) was interesting if you want to see just to what extent Jesus suffered. I also give Mel Gi…
5	A295VGM5LXQTTU	03 30, 2014	casey7207	It was a moving movie about Jesus. We had this picture on VHS and it had a wrinkle in the tape, so this is a replacement tape.
5	AXU5ASQXJ6N9A	01 27, 2014	Petul	I can play the movie to everybody and don't have to worry about explaining everything, just press the button and relax and watch, how wanderful, marvelous!!!!!!!!!!!!!!!!!!!!!!!!!!!!!!!!!!!!!!!!!!!!!!!!!!!!!!!!!!!!!!!!!!!!!!!!!!!!!!!!!!
5	AI06JFBFG6SW0	11 13, 2013	Rodney Heath	I finally found this on DVD. I had this on VHS then my old VCR broke. I am glad they had this on here.
5	A3GU3W0JDG3TMH	11 7, 2013	Alex	Classic, based on the Gospel of Luke. This version depicting the life of Jesus, I believe, is the most spread world wide and has touched the lives of millions.
5	A1FE1L53WAICRP	09 19, 2013	Athomas Palmer	I owned the VHS version of this movie so I knew what to expect as far as the production being somewhat dated. If you're looking for a word-for-word rendition of the Gospel of Luke look no further.
5	A3M8A5YPZQDWY7	09 5, 2013	Ruth Kuykendall	love this movie and I highly recommend this movie. I had this on VCR and have been looking for it on DVD.
2	A29ZWB3PLTO1AY	08 3, 2013	Robert E. Russell	It is a good film for someone who has never heard of or studied Jesus, but a tad simple in its presentation of all the material.
5	A3PJL1ZW38WN2V	06 21, 2013	Robert Schwab	Taken from the book of St Luke, like very much as Jesus is God and all powerful. Watch movie a lot, a peaceful movie in a world of turmoil, strife and sin, must see for Christians and non Christians. Great movie, Rob Schwab
5	A36Q1RC3P3OJHH	06 14, 2013	K. Harper	One of the best Christian movies out there. Portrays the gospel of Luke very accurately. Nothing but Jesus and the gospel. The script comes straight out of the Bible.
5	A2VMTIVVX1J2DU	06 9, 2013	Volfenstein	Saw this as a kid in Hindi and I've never forgotten it. Having the multiple languages is great. I've also used it in my church for the kids.
5	AYZGAP9TYH3RU	05 13, 2013	Helen M. Rohly-johnson	The depiction of Jesus as a man and as the son of God is the most realistic I have ever seen. Very wonderful story, directed well, and characters chosen for the parts well thought through. Very enjoyable to watch and heart felt to realize as truth.
5	A1LN8QWP42MVRZ	05 12, 2013	Marty	Was awesome I really enjoyed it, would encourage every one to get it, I love the new additions to the movie, the intro and the reviews, just awesome
5	A23LQRZNDGP6EL	05 8, 2013	Bradley Robinson	So often, we view Jesus as just that, a product. Rather than let his law define us and how we should live, we take our own limited and broken experience and apply it to Jesus from which we derive expectations of Him. We rail against Him when these expectations are not met, and applaud smugly when they are. What we forget is that Jesus is God, and that He has surpassed anything that we could ever …
5	A1D0NIUKIJ54UW	05 4, 2013	mohawkjim	We had an original VCR which we watched over and over. Finally the tape gave out and we were so happy we could now get "Jesus" on DVD. I ordered 3 DVD's one for our personal use and one for my daughter's classroom and one for her school's library. God Bless You and keep up your good work.Jim and Kathy Boomer
5	A39B4ZJFZRGX1I	04 29, 2013	James	I found this movie on YouTube and wanted it to use in Sunday School. I try to collect all of the movies about Jesus and this one was good.
5	ALT7I78HDVNP4	04 20, 2013	Theresa Kenny	I love anything about the Life Of Jesus ! I would HIGHLY recommend this film to ANYONE and EVERYONE - so they can learn more about The Saviour of our souls ! The Story of Jesus is the BEST IN THE WORLD - because HE made a way that we can come to The Father - be forgiven of our sins (by His Death on The Cross) - be set Free - walk in HIS Power and Grace and Victory - live with HIS Holy Spirit DWEL…
5	A15FMCU77A0LZ2	03 13, 2013	Mrs.	The movie was great it's the whole book of Mathew, it's the whole life of Jesus dvd has more episodes than the vhs tape so it was a great buy!
5	A29RRQQX5VZ5L3	02 28, 2013	amy wright	It's about Jesus, what is not to like, done well.......still works over time with any person or persons or age groups
5	A1K6R3XZTW9C8G	02 27, 2013	S. Carlson	I have seen this film in 5 languages and it is still perfect for our friends who are seeking the Savior.
3	A3PWWJP9ZUI1K9	02 18, 2013	Servin88	If you want to learn(jesus' life) across the gospel luke is good recommendation. The gospel according to Matthew is better production.
3	A3G2OSOP4XKFZL	01 26, 2013	M. Bailey	I bought this movie on advice that many Jewish traditions are shown in the depiction of Christ. This movie is a faithful but not very high tech. The miracles are usually explained or the viewer is expected to know what happened. This is a good telling but not in the league of "The Greatest Story Ever Told".
5	A2DQXFA5TQRO9B	01 21, 2013	Randall Brannon	Thank you for sending the Jesus film. I saw it on a mission trip in Masaii and Swahili so I wanted to have a copy to watch in English. I am reading through the New Testament this year and hope to watch it soon.
4	AHZD0UAQ4GF70	01 11, 2013	mak	excellent movie that has changed millions of lives all over the world. I highly recommend this movie if you want to know Jesus.
4	A2YYS72GMO1JOV	01 5, 2013	Linda Laney	The Visual Bible Matthew word for word was excellent as compared, but this complete message is great too. This film invites a decision concerning Christ.
5	A1CVLY77C0SQW8	12 31, 2012	Sengova	Watching this movie will bring the Bible alife to you. There has never been a true Jesus movie that will stick entirely to the scripture (LUke) as this one. If you are looking for true Jesus movie that will not back slide from the Bible I strongly recommends this one. You won't be disapointed. The performances are great! The entire movie was shot in Isreal. Wekipedia says, It's the most watch Jes…
4	A1MUYL6VOFV40C	12 16, 2012	John	Didn't know Brian Deacon. Now I am a fan. My siblings and I grew up agreeing with Jesus of Nazareth as our favorite Jesus movie, esp because Robert Powell was the closest to how we think Jesus could've been like. His scrawny body would be how Jesus might've looked like from the physical mental spiritual exercises he had to go through. Robert Powell's soulful eyes and his acting was good. This mov…
5	AT5T42CHIBX39	11 20, 2012	Ambrozina Mankenda	I always loved this movie of Jesus, that way I decided to buy it, and it was what I was expecting because I have seen this movie before.
4	A1UUC7JTSBUGWG	11 10, 2012	Lea	I did enjoy the movie. It seemed to follow scripture very well. I shared the movie with my parents as I had it already under a different jacket. I am sure anyone will like the movie and it is good for all family members.
5	A1E2W7KBZIN3AV	11 1, 2012	Kindle Customer	The dvd was in perfect condition. Played great, no skips, slow downs or stopages. It was just what I needed for a lesson in our Mens group Bible study.
3	A1LQUBGJ0QF683	10 1, 2012	Anthony T. Lenci	...Maybe it's because technology has come so far in the last decade, (Yes, that must be it) but I was very disappointed in this poor production. I had high expectations, based on the reviews I read.I applaud all those who were involved in this project for their desire and efforts to spread the Truth of the Gospel of Jesus Christ, for NOTHING is more crucial to our world today than God's True Agap…
4	A2TAPL67U2A5HM	07 23, 2012	Bjorn Viberg	Jesus is a 1979 film starring Brian Deacon in the role of Jesus. This version is based on the Gospel according to Luke. It is very accurate and if one reads the gospel along whilst watching the film one will see that they have done a great job. As with any film there are however problems. For instance, the music sounds on the cheap and sometimes the editing feels less then professionally done. Br…
5	A3E576R200HV2X	07 21, 2012	sanctified1	For this movie being so old, it is very good. Gets right to the point of who Jesus is. Great for young kids.
5	A31EGKWCHKHKCI	05 18, 2012	Jack Richards Jr	I highly recommend this movie on dvd for a Christian witnessing tool and a reminder over the holidays particuliarly Easter and Christmas what they are trully about. And to Christians as a refresher now and again of who Christ is and should be in our lives. Taken from the Gospel of Luke and easy to follow with a bible in hand.
5	A2A7LI307Q2MX7	04 30, 2012	Charr	This set is just awesome. I gave each one of my children their own sets for their families. I love this set, especially the kids disc and my grandchildren love it as well. Just to see kids portraying back in Jesus Day is a sight to behold. I recommend and have given this set to some of the people I know. By giving them this set is my way of spreading God's word.Be Bless.
5	A1H86XKHRESQ6I	01 16, 2012	BeverlyB	Excellent film, Biblically accurate, taken from the book of Luke, set in Israel. Would recomend this film for all ages and families.
5	AGZQKDV85OHPC	08 28, 2011	D. DeHart	The best thing about this film is the fact that it adheres to the Bible as it is written. Hollywood took no liberties or artistic license. You hear the Scripture exactly as it is written in the book of Luke. The places where it was filmed are real, and the costumes and actors look authentic.It is probably the only Bible film that doesn't take from or add to the Word of God. Other films, like Jesu…
3	A38IRL0X2T4DPF	08 27, 2011	bob turnley	Nice teaching tool. The message is clear even though production values are low. It looks and sounds like an episode of Little House on the Prairie. Definitely not a major motion picture or epic. But it does well at telling the story of Jesus: the son of man who was born to be the son of God, nothing more and nothing less.
4	A2I6JFVQ7OKDXD	06 20, 2011	Ralf and Starla	It is very difficult to accurately reflect the vastness and moreover the authority of Jesus Christ in a single movie. But it is a start and could surely be used as the beginning of a much more intense study of the son of God and how he wants to relate to us and how he wants us to care for each other.
5	A16QJ649N8PRV	02 28, 2011	S. Peek	I had heard about 'The Jesus Film' for a long time, but for some reason, I had not watched it until now. I am very glad that I saw it.This is a superb depiction of the life, words, and deeds of Jesus Christ. Taken from the book of Luke, it is a beautiful and highly accurate portrait of the most important person in the history of the world, the Savior of the World - Jesus of Nazareth.This is not o…
3	A2UR4Q8G7D4ILO	02 14, 2011	Amazon Customer	I've seen this before, and recently bought it. I was intrigued because I own "The gospel of John" which is by far the best Jesus movie I have ever seen and is word for word, straight from the book of John. Enjoying how a movie was made from the unadulterated word of God, I got "Jesus" which claims to be from the book of Luke. I tried to follow along and realized exactly how much is left out. Quit…
5	A2K780HDUDPZAO	10 17, 2010	Theoteacher	Archaeological and anthropological efforts successfully get a lot of the life of the first century right; slight cultural compromises aren't too detracting (what is it about Jesus' styled hair?!) Also faithful to KJV translation of Luke without added commentary or action. Great service -- arrived in 3 days.
5	AXVR6MB92RPBS	10 6, 2010	MARY E.	I first purchased this movie on VHS in 1979. Now I have the DVD. Thanks Amazon. The DVD color and clarity are both great. The movie is true to the Word as it is written in the King James Bible. Plain and simple Jesus is an inspirational movie. The title speaks for itself.
5	A2HGRFXJA0KYYB	09 30, 2010	josephnfla	I am very happy with my product! I will be buying more from them and will recommend them to my friends!!!!
5	A8G8PJNRNQZWS	07 6, 2010	Filet	This is the story of Jesus's life as told from Luke. I love all the languages you can choose from to view this movie in. Wonderful product and story for any age.
5	AKV8JQM8WI2AY	07 3, 2010	frmgirl	We bought the dvd to replace a vhs that had wore out. An extremely well done movie on the life of Jesus Christ. All the words are taken from the book of Luke, a new testament book of the Bible. We watch it several times a year, especially around Easter and Christmas. My fifteen year old said it is still as moving as the first time she watched it.
5	A2UD0RIX1AVB90	03 8, 2010	Jeffrey	This is probably the most underrated movie on the Lord Jesus ever made. Anyone who wants an accurate biblical movie on Him, that is also entertaining, should have this edition. The price was great too!
5	AD0UL7CAROXBT	09 13, 2009	C. Crabtree	This is absolutely one of the very best movies ever made about the life of Christ. Since it is almost word for word from the Bible, except for a few conversational interactions, such as greetings, etc., you can be sure it is true to God's word. One thing I love about it is that it shows Him as a strong man (He WAS a carpenter, after all.) rather than a milk toast as He is usually depicted. The on…
5	A3MLK1XGBKAU3X	07 1, 2009	Music Mastering	Bought this video to use in church. It's an excellent and clear film of the life of Christ. Not all events are shown (ie it's not a composite of the four gospels of the Bible - only Luke). Starting to look a little dated, but it really doesn't matter. Millions have seen this film in dozen's of languages and many have decided to follow Christ because of it. highly recommended.
3	A1D2S1C6MRV445	04 6, 2009	Blane Mansfield	This was told from the Gospel of Luke. It is a nice story, Slightly dated. If I saw this used for a few dollars, I might pick it up.
5	A3UP4AV1A8Y6XH	09 12, 2008	J. CALDERON	Beautiful story about Jesus Christ, the best I've watched. All of the actors look so natural, the music is superb and the text is so clear. Very interesting documentary about Jesus' public life but this is a film of about only 1,5 hours. I remember that the whole TV series was about 8 hours. It would be much better to have the whole series in a box set.
5	A1Z1P5K0JDCVYL	04 13, 2008	Raymond Jensen	This is my favorite film on the life of Jesus. It is based on the Gospel of Luke. Not every event in the film is in Luke's gospel or vice versa. But I enjoy this film nonetheless.It is filmed in the Holy land and most of the actors are like those you see in that land. The acting is excellent. I appreciate that the director allows children to play roles in the movie, for Jesus loved children. Not …
5	A1CYHWARDJV4ZR	07 12, 2007	W. G. Ellis	Please tell 'em that Amazon is going to lose me as a reviewer if they make it complicated! Five stars means that I got the order promptly and in good condition! I don't know how to communicate with them.
5	A1V7UWSO4MMCGV	04 14, 2007	A Photographer	This film is not Hollywood's version - it is a historically researched and biblically based film on 3 and a half years of Jesus life and ministry as found in the book of Luke. This DVD has been updated to include 8 language tracks including Spanish, French, Mandarin Chinese, Arabic, English, Korean, Japanese, and Portugese. It is also updated to include Digital Dolby Surround Sound! The DVD also …
5	A3CPX27XQ4BOKX	04 4, 2007	moviemusicbuff	The Jesus Film is truly a phenomenon and great tool for reaching many people to understand the Jesus that is described in the Gospel of Luke. The producers of this movie did painstaking research for many years, and they sought to be accurate in the little details, not only of the clothing and village life, but the ways the people talked and recited the prayers. The filmmakers sought and succeeded…
5	AAYLP8ZSRF5NY	03 24, 2007	Steven C. Le Mons	Though not the most current film, it's the closest to the biblical account of what transpired.
5	A4IH2VCAKV52D	01 22, 2007	M. Battenfield	Of course, the story of Christ is as ageless as God Himself. This film was so well put together and released back in 1979, that it needs no update. The movie was filmed mostly on-location for authenticity.This DVD fits appropriately in any Christian's collection, and serves well in ministry projects as well.
5	AFAGKNAQJB8BU	01 19, 2007	Disciple of Christ	This is a good movie to share with your friends and family. My favorite is still the Gospel of John. With that said, this is still a good movie to get.
5	A35E94FHCH5SNV	10 20, 2006	Elizabeth Kirven	If there is any Jesus movie that touches the hearts of men, this one does. I bought three of these and play them so much, I want to make sure I have it a long time. The fact that the words are taken entirely from the Bible, and portraying the life of Jesus simply and accurately without added "Hollywood" glamor, tinsel and big-name movie stars distracting the meaningful intentions of this story: t…
5	A21QBT9HYN2VNV	06 21, 2006	Angelo Jansen	Awesome movie about our LORD JESUS CHRIST.I also recommend, The Gospel of John, this too is an awesome movie, a must for your Christian movie collection.I thank the Almighty GOD for JESUS in our life's.
5	A1OKBZS3087DSJ	12 22, 2005	Quinn Griffith	This is a great movie, I love it because I was saved about a year after recieving this movie as a gift, it helped open my eyes so that I left the LDS church, leaving the competetive race to earn my way to heaven, to find the loving father that I always wanted, and never want to leave even if I could become a "god" I would chose to stay with the king that died for me.
5	ATGECWZ9WN8MU	10 6, 2005	Simon Peter	I like this film because it is a sound scriptural based movie about the Lord Jesus.( I love all Jesus films!) Once again the story is narrated well and the acting is a good enough to keep the viewer's attention. This film shown in several languages actually is an outstanding learning tool for better understanding the message and mission of Jesus - and to understand His Truth can surely shape the …
5	AQ8DU6XVA3USJ	09 30, 2005	Alejandra Vernon	"Jesus, His Life, Mystery and Message" is a marvelous film on the life and times of Jesus, and though in its 10 chapters it skips around a bit, and there is an occasional slip in the script, those familiar with Scripture will appreciate this ambitious project, and the content that is biblically based, as well as the visual presentation. An Italian production by the Paulines, with writer/director …
5	A1RP6YCOS5VJ5I	08 29, 2005	GameraRocks	I they were selling this movie at my church when a special guest came one Sunday. I bought this movie and I have to agree that this is the best movie I have ever seen on the life, death and resurrection of my Lord Jesus Christ. I haven't seen "the Passion" yet, I plan to very soon and I have high hopes for the film, but this one is equally as good.Very well done film that was done with great care…
5	AQ8DU6XVA3USJ	04 26, 2005	Alejandra Vernon	Taking five years to research and produce, this 1979 film is meticulous in its recreation of the time of Jesus. It uses over 200 locations in the Holy Land, many actors from the region, and is based on portions of the Gospel of Luke.This is the film used by over 1,500 denominations and missions to evangelize, and it has been translated into 877 languages and shown to over five billion people in 2…
5	AOFSYKJ0YHMTT	06 19, 2004	ROBERT VANDEN HEUVEL	To claim that Jesus Christ did not even exist is mere ignorance. Such preposterous claims belie a desire for some illusion of moral or intellectual superiority. The argument is nothing but a straw man easily knocked down. There is plenty of historical and archaeological evidence to support the FACT that Jesus Christ did in fact exist. The Jesus movie is a good introduction to his life and teachin…
3	AHRQOLXJE4CBV	05 25, 2004	JACK LOBO	All I wanted was a dvd of this movie the way I saw it on cable tv. But NOOOOOOOOO! They had to ruin the movie by tagging a 5 minute preachy ask Jesus into your life message. And omitted some written scripture that scrolled the screen at the end of the film with an astronomy back drop.
5	A1WXQ9VSHS74PQ	05 21, 2004	Andrew Haas	Filmed entirely on location in Israel with a largely Jewish cast, the film achieves authenticity that will be difficult for future filmmakers to duplicate. 25 years from now "Jesus" will still be a standard by which other films about the carpenter turned rabbi must be judged.While films like "The Passion of the Christ" present more emotion and Hollywood glitz, "Jesus" is painstaking in its accura…
5	A3KF4IP2MUS8QQ	04 29, 2004	Daniel Jolley	It is impossible to overestimate the important of this 1979 film, for it has made an impact in even the most primitive regions of the earth, places where men and women are only now hearing about Jesus for the first time. This definitive, rigorously scriptural movie version of the life of Jesus Christ has been seen by over five billion people around the globe, reaching 236 different nations in ove…
5	A141RD3U0RJML2	04 4, 2004	felipe adiers	This movie has been around since 1979, but still is the best movie made on the life of Christ. It has been translated to more languages than any other movie in history and has changed thousands of lifes through the powerfull message it delivers. I recommed it to everyone, any age, any background. Three thumbs up!
3	AQ01Q3070LT29	03 15, 2004	James P. McDonald	With the huge success of&nbsp;<a data-hook="product-link-linked" class="a-link-normal" href="/Jesus-of-Nazareth/dp/B0000633QW/ref=cm_cr_arp_d_rvw_txt?ie=UTF8">Jesus of Nazareth</a>&nbsp;(1977), the Inspirational Film Distributors Inc. presented A Genesis Project Production, "Jesus" (1979). From the very beginning they tell you this film is a documentary taken entirely from the Gospel of Luke, Cha…
2	A7OBFVHNJGI2A	09 22, 2003	Timothy Hulsey	Slavishly faithful to the Gospel of Luke, this by-the-numbers retelling of Jesus's life never develops dramatic momentum. As cinema, it's just plain dull; the photography is washed-out (as it was even when the film was new), the zoom lens is overused, and the special effects, minimal as they are, get really cheesy. Everything is exposition, and it's not terribly competent exposition at that.Some …
4	A3VQSFORKH8B7O	08 28, 2003	Steven Hancock	Before I begin my review, I must state something: Having Been translated into over 700 languages, this film has been seen by more than 4 Billion people since its release in 1979 (over 60 Million who saw it have dedicated their lives to the blessed Savior).THE REVIEWThis is a really good film. It has the power to truly change lives. Brian Deacon shines as Jesus. The things that detract from the fi…
5	A1DZNJJBZN3N1U	06 23, 2003	E. R. Huber	This is an evangilistic movie shown around the world (the DVD has a choice of about 8 languages) of the highlights of the ministry of Jesus, according to the gospel of Luke. It is a very well produced and acted documentary, bringing dramatic visual imagery to biblical scripture. Intended to introduce people of all nations to Jesus, is should also appeal to those Christians who appreciate adding a…
5	A20GLTDKRJDAS3	01 31, 2003	Amazon Customer	I love it!! ...even the portrayal of Jesus who is fully human and fully God! I'm glad I bought it and I praise God for it!
5	A3IY1ADMHMH9MJ	11 10, 2002	Amazon Customer	This movie is taken directly from the Gospel of Luke. It is the best movie you can buy about Jesus because it is taken directly from the Bible, word for word. Be prepared to be touched by God!
3	A212SDC4H8HDIR	06 14, 2002	S. John Massoud	Very accurate telling of the Gospel according to Luke. What concerns me about this movie is the portrayal of Jesus. Like most movies of the life of Jesus, our Lord and Savior is portrayed in very somber terms, almost inhuman in a way.In real life, Jesus was one of us. He was part man, part God. Without sin, but fully enjoying of his time on this EarthBut the story line was execptionally accurate …
5	A1YQCGO06CIK4L	01 16, 2002	Benjamin J. Vreeland	This is the best and most true movie of anything Biblical that I have seen. And this too is a great fact that attests to the power of the movie: "No other film has been seen by more than one billion people, translated into more than 425 languages and shown in more than 225 countries. It is one of the best movies I have ever seen and wonderfully created and acted. If God wasn't in the center of th…
4	AF5B3K4SX0KHX	12 29, 2001	Steve Ink	This Jesus film is true to the Gospel of Luke. That is good and bad. It sticks very close to the Gospel of Luke and avoids the Hollywood straying which most Jesus films undertake. However, because it is so closely tied to Luke, there is no crown of thorns on the head of Jesus (which is not mentioned in Luke). Because I am a stickler for accuracy, I think this is the best Jesus film available, eve…
3	A37JKM7EFD0DIQ	09 14, 2001	K.H.	This movie, made by the Genesis Project and was released in theaters nationwide in the early 80's, is unfornuately, boring. The directing is of novice caliber and the acting very forgetful. Based on the Gospel of Luke, it fails to give an emotional impact. I know they wanted to make a great film, but instead, they made an uninspiring account of the life of Christ.This movie has been hailed by so …
4	A281NPSIMI1C2R	07 30, 2001	Rebecca of Amazon	The stories of Jesus' conception and birth are recorded in the Gospels of Matthew and Luke. This movie is based on Luke's account. The story begins with a prologue to summarize Jesus' life as a child and to bring the story into focus. John Heyman researched this film for five years and then filmed it in over 200 locations in the Holy Land.Over one billion people have viewed this work and it has b…
5	AML2CCPU2JP9J	05 14, 2001	Jason	This is the most biblically accurate film of the Gospel of our Lord and Savior Jesus Christ. Check it out!
2	A1KXTOOI7ZA5RR	04 30, 2001	Joseph L. Brady	While it is mostly Biblically accurate, nevertheless this is a very lackluster re-telling, being obviously low-budget. The most dramatic and emotional scene for me was when Mary Magdalene's tears fell on Jesus's feet and she wiped them with her hair. The scourging scene lacked any impact, probably not to horrify the audience. According to evidence from the Holy Shroud of Turin and the witness of …
1	A2CWEYXT5OICZL	11 19, 2002	Loretta	This horrible mess should have never been made...terrible story, awful music, dreadful animation (I use the term lightly), nasty characters, devoid of any warmth or charm...just awful, awful, awful. This has nothing to do with Christmas or any other holiday for that matter. Stick to the charming "Frosty the Snowman" and it's sequel, "Frosty's Winter Wonderland" where Frosty gets a wife. Shame on …
1	A2OM9C7H7LA4FP	03 6, 2001	Patrick G	I hated this special. Frosty is completely sarcastic and obnoxious, nothing like the friendly folksy Frosty we all grew to love. Even sadder is that CBS keeps airing this back-to-back with the original Frosty. There are so many other great Christmas specials which aren't aired on the major networks (Little Drummer Boy, George C. Scott's A Christmas Carol) because of cable and VCRs. So it's all th…
1	A3BFJE27AMFSB2	12 8, 2000	L Salisbury	This is so lame! The songs are terrible! The villan is a ripoff of Mr. Burns from The Simpsons while the kids look like they're on loan from a Charlie Brown show. But the biggest lowpoint is the Politically Correct ranting! Too bad CBS insists on running this back-to-back with the 1969 classic.
1	A10QA1BKQLVUR	12 4, 2000	Mrs Pink	This is with out a doubt is one of the worst Christmas movies I have ever seen! My daughter liked it because it had a snowman in it, but that's the only reason. The movie is filled with overdone, unrealistic, trite political issues of the 90's. It was too complicated for a small child to follow and there was barely even a plot. Only get this if your child is in love with snowmen and you've exhaus…
2	A3URMIVRQLZVMO	11 28, 2000	Funky D	"Frosty Returns" is the epitome of why classics from the 60s and 70s need not be remade. Although Jonathan Winters does a respectable job as narrator, the story suffers from "politically correct" environmentalism and de-Christianization of Christmas. None of it was necessary and detracts the story.Furthermore, there is no artistic continuity with the original "Frosty". None of the characters are …
5	A30LV1MEEGAZ96	10 5, 2000	Robin Blades	I'm sure all of you know how exciting office discussions can be...Well, the discussion of the today in our office is "Did Frosty the Snowman have a girlfriend on the movie Frosty Returns?" And what was her name?Please help us resolve this discussions! Thanks so much! Please e-mail me if you have the answer at bluebird111@hotmail.com
1	A1UE4R8D09DIAS	12 24, 2006	Tony64	I just watched this sad excuse for a cartoon for the first time after viewing the original classic Frosty the Snowman. All I could think was is this country in trouble. Simply put the movie was worse than anything I could have ever imagined. It is an insult to the original cartoon. This is the result you get when left wing communist atheists attempt to destroy our American culture and traditions.…
4	A23UCQFQ84N23C	12 18, 2005	Rowan Morrison	I caught this on CBS back to back with the original Rankin Bass version. The original served to remind me why I loved it so much as a kid, and I better appreciated some of the story's depth than I could as a child. Leading into "Frosty's Return," My stomach knotted with dread... not another vile sequel; or worse yet, a bargain-bin knockoff... But I was pleasantly surprised by a weird and surreal …
1	A9NTU0YXZRZCL	12 17, 2005	James	This waste of time was shown on network immidiately following the original. Bad music, dated cheesy dialogue, and nothing to do with the original story.
1	A39YXX5WIZ9SFB	12 14, 2005	ChrisDavis	First, the story and songs are weak. Second, Christmas isn't even mentioned. The directors have fallen for the left wing anti-Christmas agenda, resulting in the kids school having a "Winter Carnival" instead. Pathetic. The real Frosty would melt with anger.
4	A6GMEO3VRY51S	12 6, 2005	microjoe	As long as you know BEFORE you buy it that "Frosty Returns" is not the sequel to "Frosty the Snowman", you can see it without complaint. It is a different story, and has nothing to do with the original Frosty TV Special. First of all it is made by a different studio, with different animators, directors, and voices. The director is Bill Melendez, who directed all of the Charlie Brown, Snoopy, and …
5	A2SHK2Q0X0SOW2	11 30, 1999	Amazon Customer	Santa Claus is coming to town is one of the best christmas movies ever. I loved it as a child and bought it for my son to experience the magic of the claymation, the songs, and to learn why Santa Claus does the things he does. It is good to see something that you can watch over and over again without getting bored.
5	ANCJJNSF83MU1	11 26, 1999	Amazon Customer	"Santa Claus is Comin' to Town" (Rankin/Bass Productions, 1970) is a true Christmas classic. A quintessential "animagic" or "clay-mation" production, it features the talents of Fred Astaire (who narrates the story as postman Special Delivery Kluger), Mickey Rooney (Kris Kringle), Keenan Wynn (Winter Warlock), and Paul Frees (Burgermeister Meisterburger). Frees is absolutely brilliant as the voice…
5	A1I74FIEYJM9EP	10 18, 1999	George M. Osborne	As a child, I couldn't get enough of this classic. I've always loved the "stop motion" Christmas videos, with "The Little Drummer Boy" and "Rudolph" coming in at 2nd and 3rd place. Yes, it's very dated, complete with far-out animated flowers flying around as "Miss Jessica" sings her song--but I loved every minute of it as a young girl. And Fred Astaire--my favorite all-around performer. In a worl…
5	A2FDLXW6D4XUDY	01 28, 2018	BWINN	My daughter liked the Santa Claus movie she now knows who Chris Kringle is according to the movie.
5	AGWCVPC3KWXC3	01 25, 2018	Kevin Blystone	One of the children's classics and still loved by kids today.
5	A3FVAXF931GUB3	01 8, 2018	Kat	I arrived in a timely manner and there were no issues
4	A3K6E142J4F8LI	01 2, 2018	Rebecca	An oldie but goodie. This is one of the Christmas classics that I have to watch every year and it's nice to own it so I can watch it when I want to instead of having to depend on national television channel.
5	A2D31BM02C9FN	12 26, 2017	Tex.	A great movie.
5	A3JYAP0AH90QMP	12 24, 2017	chantell danford	Favorite Christmas movie ever
5	AX85K68YSTFCO	12 11, 2017	Mary Jane Flint	Got to watch it again with my grand-kids!
5	A2BUN9RRWG3WRX	11 16, 2017	Amber walker	I loved this movie as a child, and I shared this with my son who is 7 we have watched it repeatedly since! Great movie
5	A2RU4ANZSSVX48	10 14, 2017	StarryNite2012	Very entertaining. Classic. No chips cracks or scratches.
5	A1VJFHXPUV1XHU	04 5, 2017	Irish6143	Love these, they are the originals
5	ATI1Y31W5IDA1	02 24, 2017	noodles11	very good
4	A1SZUPMDG6BFXX	02 22, 2017	penname	I bought this to watch with family near christmas. I love the animation, characters, and story. Gotta love the christmas classic animations and now I have it for good.
5	A37EL1DE93A6NP	02 11, 2017	N.K.Beckley	This was a show that was on TV so many years ago. It is a show that needs to be shown every year. times were much simpler then.
5	AGTFPIHWU5YB7	02 2, 2017	Brian Ouellette	Got this for my grandchildren. They love it. Thank you
5	A6OY9YL2QGQF9	01 29, 2017	Arthur Schultz	Excellent item
5	A2JTLPZTHYW7CP	01 16, 2017	Kindle Customer	Love this movie it is a timeless classic that I grew up on and future kids will grow up on!
5	AKEN0JZ4G3VXJ	01 10, 2017	Donna Eno	AWESOME Family show. Been watching this forever!!!
5	A13KYBSXJXABMV	01 5, 2017	George Levar Yelverton	This is my favorite since I was a kid. Burger Miester Miester Burger .
5	A292YCPXWKM4XO	01 1, 2017	DEE CAPS	THIS IS A MOVIE I WATCHED AS A LITTLE GIRL AND SO I WANTED MY CHILDREN TO HAVE THE SAME GREAT EXPERINCE AND MEMORIES...WE WATCHED TOGETHER AND THEY LOVED THIS MOVIE JUST AS I DID.. THEY WANT TO SEE IT AGAIN AND AGAIN..SO PERFECT PURCHASE TO ME. COLOR ON T.V WAS GREAT, SMOOTH AND CLEAR.
4	A18MIQ1Y6E11TX	12 27, 2016	San Diego Mommy	great classic
5	A2ZIXJB1ZXXUBI	12 25, 2016	Lauren	A family favorite for decades!
5	A3J1WF54QBXDKD	12 25, 2016	Suzanne B.	My favorite Christmas Classic. Never gets old!! Christmas Fav!!
5	A3LMIKW3DU1RMV	12 24, 2016	jm	its a classic
4	A339TOL3ID7024	12 23, 2016	Catssmor2013	Great price and good quality DVD. Enjoyed watching this movie, another favorite for the Holiday list.
5	AMVYCBZ5C4JSK	11 24, 2016	Ronald Fisher	This is a great video and story for kids at Christmas time. It explains and answers all the questions kids ask about Santa such as "Why does he wear a red suit, come down chimneys, have a beard, reindeer fly, etc." This was ceated in the 60's but is a classic like Charley Brown Christmas. If you have small kids you need to treat them to this experience.
5	A11JUINSPZDKR5	11 15, 2016	Amazon Customer	Love this movie!!
5	A2M15WTRYMLHFA	10 20, 2016	Stan Heck	"Santa Claus is Coming to Town" is a 1970 Christmas stop motion animated television special produced by Rankin/Bass Productions. The film stars Fred Astaire as the narrator S.D. Kluger, Mickey Rooney as Kris Kringle/Santa Claus, Keenan Wynn as the Winter Warlock, and Paul Frees in various roles. The film tells the story of how Santa Claus and several Claus-related Christmas traditions came to be.…
4	A2DJ29D6E9VMUM	10 9, 2016	don	Real cute movie.
5	A289TJKQB3IESB	09 19, 2016	Jane Austen	This is a classic. Had to have it for Christmas and all year.
5	A22PXLUZI949NY	09 7, 2016	Geri G	It was delivered in great condition. Oh yes I will order again from this company. Thank you for the opportunity to buy this child good DVD movie for me. Now I can watch it anytime I wish. God Bless...
5	A2D8VND9HGG3CI	08 15, 2016	Cheryl McCoy	One of my favorite Christmas cartoon growing up. Some things you just never out grow. I would recommend this for any age group.
5	AZ4NKEOPCB5XW	08 13, 2016	frank bottachiari	great buy
5	A6BU4SU3JVG1B	07 14, 2016	arsmom2010	A great movie for children! Entertaining and cute for even adults with a child-like heart and sense of humor. My daughter really enjoys watching it over and over.I received this product at a highly discounted price, in exchange for my honest and unbiased review/opinion of this product.All of my reviews are written with the intent of helping other Amazon customers in choosing the best product for …
5	A3W12T2GS0X28U	06 18, 2016	d	I would live here if I could sing
5	A3149NWIQ3V57Z	05 5, 2016	Sher	Classic holiday for kids!
5	A3PXIOSUFKEL89	04 20, 2016	Richard A.	Gotta love the classics.
5	A3M4BL9K81F34E	03 29, 2016	Lynn M.	my kids have watched this probably 40 times!
5	A1NKU2WZJAETKF	03 28, 2016	Mel	Great movie!
5	A5WHQAV2ACN7Z	03 2, 2016	Patricia S. Burgess	An old favorite brought to life again. My grown children and I loved it.
5	A198ONWOBWZWYI	03 1, 2016	Trappedatwork	Still my favorite Christmas movie.
5	ARR4P27561ITR	03 1, 2016	Michael J. Blakely	good condition
5	A2XXL5R4PUYZ5F	02 29, 2016	Franz Glaus	A family favorite.
5	A1VE933MFXTG18	02 21, 2016	sj	I just love these older movies, They really are classics. And sharing them with the younger generation of my family not only brings back memories it creates new one with the grand kids. There are just so many great movies but the classic family ones are my all time favorites with out a doubt. I have shared them with my own kids growing up and now I am sharing them with my grand kids. I remember w…
5	AXGBLDWTQMT28	02 20, 2016	cindy brown	Great classic Christmas movie that I watch every year.
5	AV4EFO9WZ2WFT	02 17, 2016	Eden Foote	This is a great classic Christmas movie that I can share with my kids.
5	A2WSTKN6RRB0VN	02 4, 2016	Diana Spofford	I watched as a child now I watch it with my grandsons
5	ABI5BJZD6LIW	02 3, 2016	Stephen I. Dwyer	Fun nostalgia!
5	A2KIO9HCOMBO2B	02 3, 2016	Kim2848	Love this holiday classic and it is watched many times throughout the holiday season.
5	ARGA63G41QHXJ	02 1, 2016	aud	Love this movie
5	A15SC6Q4DIEFFB	01 28, 2016	S. Parthree	Great movie!
5	AJH8YEI1L857Q	01 28, 2016	Helen Hadley	thanks
5	A3I6YGT91C2BW9	01 25, 2016	pam l clay	Classic
5	A1DYTP9ZLFANBV	01 24, 2016	V&amp;amp;#62; P. Martins	A fun movie to watch with my granddaughter.
5	AR54LTWK4XOKW	01 20, 2016	Caroline Meehan	Purchased for my father for Christmas. I was very happy to find this in Blu-ray. This is one of his (and my) favorite Christmas movies!
3	A337M0D5EMGW7T	01 4, 2016	mariavpena	The case came broken
5	A2BQ557F6CZCKC	01 3, 2016	isaac steinbach	A true classic
5	AORO2WSF6N8RW	01 2, 2016	A.J.&#039;s Jewels	My childhood Christmas memories wrapped up in an old school stop motion show. I love that it's just in my amazon account.
5	A2D558UL4TO1S9	12 22, 2015	D.W.	Great movie fast delivery
5	AG8M7ICZ9MFU3	12 17, 2015	SUSAN F	MY GRANDDAUGHTER LOVES THIS CHRISTMAS MOVIES, NOW SHE CAN WATCH THEM ALL IN THE SAME DAY
5	A109KDUVQWCDWO	12 15, 2015	James Delano	Reminds me of my childhood.
5	AJIXXLHUSOFC7	12 13, 2015	JW	Again I say, all Rankin-Bass shows are the best(IMHO) to watch at Christmas Time.........and Merry Christmas to everyone who reads this.
5	A18LBKWXFE6J64	12 10, 2015	J. Gaudette	This brought back memories and the grandkids loved it!!
5	AELHFNAB5JTPT	12 7, 2015	Tammy	Family favorite during the holidays!
5	A1LILQIK27Z5OO	12 4, 2015	K&#039;ann Strohl	This is one of my favorite Christmas stories. I enjoy watching it every year.
5	A1MLMURUXQFWK8	12 4, 2015	Amazon Customer	Classic :)
5	A55NLL72X2PHE	12 3, 2015	Amazon Customer	Great classic
5	A2KDZNC945C72E	12 3, 2015	Mrs. Starting5Inc.	MY KIDS AND I LOOOOOVE TO WATCH CHRISTMAS MOVIES ALL YEAR AROUND. ESPECIALLY WHEN OUR FAMILY IS GOING THREW BAD TIMES. SOME HOW CHRISTMAS MOVIES ALWAYS GIVE US THAT EXTRA BOOST OF JOY & HOPE. AND JUST A GOOD OL WARM FUZZY FEELING.
5	A3CFL7658XEPYY	12 3, 2015	Ines Hidalgo	Very sharp clear colors. Family favorite.
5	A2BRF6USLAT7GN	12 3, 2015	Shannon Lucabaugh	Classic!! Must see during the holidays.
5	A29Y3VCCH1YWKJ	12 3, 2015	Megan	Classic
5	A3KRJGOG59FK8B	12 3, 2015	East Bay Jen	A Christmas movie classic. I watched this with my 3 year old niece and she loved it!
5	A1X4W0CI1R8V6F	12 3, 2015	Serreck	Over this old Christmas Special. Lots of fun for the whole family.
5	A1OQAQ1OXAYU57	12 3, 2015	Desmond	Great Classic
5	A28GBXUWXL63FJ	12 3, 2015	Amazon Customer	Great Christmas Classic. Good program for the little kids.
5	AIRUP593DTVTR	12 3, 2015	Charlie	Love this classic holiday movie. Grew up watching it every holidays season and now I look forward to my children enjoying it.
5	A3POMQDFPWOA9T	12 3, 2015	David R. Breig II	A Christmas classic.
5	A2WIE2VN4NDJDC	12 3, 2015	Damon	A classic
5	A1TU2MB2JEPWHZ	12 3, 2015	Dawn Gray	Old time favorite!
5	A1HBSE6TIO99MP	12 3, 2015	Seth Atwood	Wish more of these classics would be offered on Prime.
5	A1TW6MOFT1GWM0	12 3, 2015	KIM Moore	Love this movie
5	A1H07F9AQYXLU1	12 3, 2015	Jessica McKinney	We love this movie! It is such a great tradition for our entire family.
5	A3B01SLD8OF3AL	12 3, 2015	Deborah Smith	I really enjoyed watching this movie because it was so entertaining and it also put in the mind of Christmas.
4	A2BCC06BJ3UCLG	12 3, 2015	Glen	IT'S FUN TO SIT AND WATCH SOMTHING WITH MY GRAND KIDS THAT I WATCHED WHEN I WAS A KID. AND YOU DON'T HAVE TO WORRY ABOUT THE CONTENT.
5	AN3AFE3G16JA0	12 3, 2015	MH	A classic!
5	AO0WO2UZUOMGI	12 3, 2015	mark Rieck	One of me favorites from growing up. Wanted to share it with my child.
4	AQ1G0Q7VGMILR	12 2, 2015	david brull	Great memories
5	AB65D377HZBLB	12 2, 2015	Denise P. Secord	I watch this every year
5	AMLWX9NNHUPHZ	12 2, 2015	flamin wert	love the winter warlock, awesome show!!
5	A1LIAL1431U3QN	12 2, 2015	Timothy J. Tetreault	the show is good watched it since i was a kid but u really need to have more free amazon christmas shows, like the dr suess how the grinch stole christmas, rudolph the red nose reindeer, it's a wonderful life, I could go on for hours on the good shows these r the shows u should include with prime I pay 100 dollars a year u should offer more free christmas shows, after paying 100 dollars a year i …
4	AYOQAORE4GQDA	12 2, 2015	Sam K	Cute classic Christmas movie
5	A3BBV7F06XPKMX	12 2, 2015	Blessing	Love this movie have ever since I was little
5	A3VZ63MNQOLPWY	12 2, 2015	AnnMarie Messick	Fantastic Christmas Classic.
5	A1LNCHGWBNF2B4	12 2, 2015	Blithedale	It's the classic without commercials or cuts to add more commercials. Jessica even gets her big psychedelic solo.
5	A3QOK4C9CM7CZX	12 2, 2015	Steve M.	Classic!!
5	A39NIA94B56JFW	12 2, 2015	Janelle T.	Classic! Love it!
4	ACQSDID190JOP	12 2, 2015	Amazon Customer	Good for children.
5	ARMKBQBTAB71G	12 2, 2015	Amazon Customer	Wouldn't be Christmas without watching this classic.
5	ANIZ7NKEWNO4Q	12 2, 2015	Anne P.	Love this! Brings me back to my childhood!!
4	A2ZZTV30TVR4WK	12 2, 2015	michael ray bradshaw sr	Grew up watching this!!Love it still
5	AT9LCJVEQHZVC	12 2, 2015	J. Neal	Kids really love this movie!
5	A1F2IUO2EX0F41	12 2, 2015	Jason Cox	Love it!!!
5	A1CVO7QXERC1VB	11 27, 2015	jacob	Great special
5	AR7PTON71CLMV	11 24, 2015	Cate	Love the movie, always have. The disk was rattling around in the box when I got it. I opened it up to check it and it wasn't scratched that I could tell but the top part of the clip the disk sit on was broken. So I'm upset at the condition of the case. There were no sitckers on the outside or anything like that. just a plain clear wrapper.
5	AIP5NWIRRP190	11 21, 2015	Brittney Blow	Loved it
5	AQGXEYIPMB0W4	11 5, 2015	Amazon Customer	Not At This TimeThank You .
5	AUN3NJUBVU6FK	10 27, 2015	G. Hungerford	Excellent children's fare. Unfortunately, they don't make them like this, anymore. Too much emphasis on glitz and special effects, in today's youngsters' videos.
5	A2UYQNI22X0VGU	10 11, 2015	Ashley Theobald	I looked all over for this movie. We loved watching it as a child growing up and have to have the original with Fred Astaire as th commentator. My brother and his wife were thrilled when they got this in the mail from me!
5	A4PKR7EVQ5DL	09 7, 2015	Lawman13	Christmas classic you just have to love it.
5	A2DN2D11EQNU9K	09 5, 2015	sandra c thibodeaux	Arrived in time will enjoy for Chritmasseller did good
5	AZHGNRHGU3ICH	08 25, 2015	Kelly Janneal Thompson	Reliving childhood
5	AYW3DXUKYKKPT	08 19, 2015	Larry J.	Excellent item, thanks.
5	A2DNWSXNZBD204	08 2, 2015	miranda	love this movie
5	A31R3UIYZPEURQ	07 29, 2015	Mike P.	Everything was great...
5	A1AFKQFBSW4KSG	07 23, 2015	Michael R. Ramos	Perfect condition. Exactly as pictured and described. Very pleased with purchase.
4	A2I6MHMAZZDCRX	05 12, 2015	Mark Baker - Carstairs Considers	I was recently sent a set of Christmas specials in exchange for review, most of which I had never seen before. One of them was the stop motion classic Santa Claus Is Comin' To Town. Nope, I'd never even heard of it before, but I found it pretty fun.As the special opens, we run into a mail man (voiced by Fred Astaire) who is delivering letters to Santa. He decides to tell us all about Santa.It sta…
4	A2JSZ6OR4MRXD9	04 10, 2015	Enrico F Consiglio	good cartoon about christmas
5	A2CCDM7RKZK44V	04 7, 2015	Jay Surdyka	a must have classic!
5	A17DZ5WGL3MP2	03 20, 2015	rachel	One of my favorite Christmas movies.
5	A3R95A4NEPBW25	03 14, 2015	Unsung One	Rating is for: Santa Claus Is Comin' to Town, the original TV special from Rankin and Bass. It is the Best! I love it. However, if you like the other similar shows, then BUY it in a combo pack to save a lot of money! Do not buy just one at a time!
5	A117CNK3YMQ1XO	03 14, 2015	Melody	Fun dvd
5	A1OVX78CYI5JX1	03 13, 2015	Courtney Rypkema	I love these old Christmas puppet movies! I will definitely have my kids watching these!
5	A2NHBHZITJLYOG	03 9, 2015	steve	A classic. Absolutely love it
5	A336RP1U0NIU7K	03 8, 2015	Rom Yous	Gotta live the classics, I used to watched this movie when I was a young boy so now it's my son's turn and he loved it.
3	A70DVKWPY04F0	03 4, 2015	Kindle Customer	santa'd out
5	A1TA0ACAS86R2K	03 3, 2015	christopher cusack	Excellent trans
1	A3BO6DLADSNMBU	03 3, 2015	Kindle Customer	this plays both English and Spanish at the same time. Was hoping to share a memory with my grandson. Instead I got something we are unable to watch.
5	AHYJRHQEHZK36	02 26, 2015	Gayann Allred	Great
5	A4OSYA5ABRDH4	02 23, 2015	Laura Supalo	Excellent Classic Christmas movie. One of my favorites.
5	AXOZ5BWOEDL76	02 19, 2015	Amazon Customer	SANTA CLAUS IS COMIN' TO TOWN! [1970] [Blu-ray] [UK Release] The Original Christmas Classic!For the first time on Blu-ray, rediscover the magic of Santa Claus in the Original Christmas Classic!Do you remember when the Burgermeister Meisterburger banned toys, and Kris Kringle became Santa Claus? Share the magic of this original Christmas classic told and sung by Fred Astaire! Narrated by Fred Asta…
5	APDPHQUJ4B95	02 18, 2015	Lynne	Our whole family loves all of these old Christmas movies.
5	AA1FHP5Q0OHQ5	02 17, 2015	S. Picazo	Great!!!
5	A3AG40LKPOBOLB	02 16, 2015	Allison	Perfect
5	A11TXTVCFT246T	02 14, 2015	Terry	Wonderful movie I am grown and i love this movie kids will love this movie
5	A16TF1YN87YUAD	02 5, 2015	Jennifer Abercrombie	birthday present!!
5	A2GMHL8FVYKE88	01 31, 2015	KD	What's not to love? Favorite from childhood. My kids love too. Clear. Quality good.
5	ALNDXAUCIQ6IU	01 30, 2015	Darla&amp;amp;Daisy	Love these old Xmas movies. They don't make them like this anymore.
5	A1FN0MKOV5J1SM	01 24, 2015	Amazon Customer	I love these movies! I highly recommend this for all family holiday DVD collection. Kids love them and even adults find themselves entertained with these!
5	A3S6CEUK10UUV4	01 22, 2015	barbara foshee	Classic for a reason!! Great DVD
5	A1JY2BWIF4DKSO	01 19, 2015	Louis P. Schmuck	Very pleased.
5	A3NV3S1WI4EENJ	01 13, 2015	Debbie	Always love this show!
1	A14YF6T40RB4BL	01 12, 2015	Christeen	Horrible.
5	A35L5Z3IK4XQ1	01 11, 2015	RichardNorman	Have this in VHS & needed to upgrade to DVD
5	A3MV9E933W1HJ5	01 7, 2015	Britt Rescsanski	Arrived on time. Movie plays as expected. Classic!
5	A2KL0M6CGWD7KR	01 5, 2015	Logan Hill	great
5	A3GED8DFQ5CW01	12 31, 2014	Kari B. Garbowicz	Still a favorite Christmas movie! Excellent transaction and fast shipping! Love it!
5	A2IWA6YBWKRI62	12 30, 2014	Will	Best ever
5	AYWNRUFNBCKLH	12 27, 2014	BP_VW	Awesome Classic!!!!! My kids love it.
5	A3GGM53DB7QNXF	12 26, 2014	sunshine	Love this classic movie
5	A2A2QGW7MX2CVR	12 24, 2014	smart shopper	A Christmas classic!! The whole family enjoyed it. And it looks great still after all these years!!
4	A29Q8VJW1KNY81	12 23, 2014	C. Fry	Good for a VHS.
5	AO3TCKWX4UDDC	12 23, 2014	alohagirl	A classic
5	A34GJXG19DY3X6	12 22, 2014	Tonya	Fast delivery & item was as described. We purchased to replace our vhs version.
1	A355XOLE48OJA1	12 20, 2014	Mama Gigi	I can't believe there are no warnings in reviews that there are major nazi references, terrifying characters and a song about trading a kiss and sitting on santa's lap for a toy! I've never left a movie review, but I'm hopeful other parents will read this before buying and having to stop it 1/2 way through b/c of how horrifying it is.
5	AKR9Q21Q94BB8	12 18, 2014	Matt Johnson	loved it
5	A3VRRAZTTVF3SH	12 13, 2014	brienna	Love this movie at christmas time
5	A2RGQPYQ9WFS2W	12 9, 2014	Michael Hamor	One of my favorite Christmas classics. I love the scene where the future Mrs. Claus sings. I will be watching several times this holiday season. My nieces and nephews love it too.
5	A2JVXUYPVU8Z7C	12 7, 2014	SK8TRluv	Childhood favorite.
5	A2KG7DZAYP9V4E	12 7, 2014	Amazon Customer	children loved it when they saw it. a classic
5	A2FDR91T3OCELQ	12 6, 2014	Jayrod	Great movie!
4	A2C5RD5IIBDUGP	11 6, 2014	Martha Hansen	Good old-fashioned Christmas cartoon.
1	A9OD48SKTISFY	10 23, 2014	Angela R. Robinson	I adore Christmas cartoons and animated shows. I grew up on several. Somehow, I always missed this one growing up. Now I know why, it's extremely slow and boring. I tried watching it twice because my mind wondered. I couldn't stay tuned in the second time either. Oh well.
5	A3FWOOMJ8YRTXX	10 22, 2014	Lyle K Johnson	It is a great movie. It was done by a stop motion company in Japan and they did a great job. I love all the songs.
5	A1J3ESWXPYY67B	10 7, 2014	JOHN CUMMINS	dvd arrived on time and as advertised
1	A2AATCDTR4XJCB	09 6, 2014	Tony	no review
5	A2C32OFI0PJ6YV	08 19, 2014	Eugene A. Apicella	Fred Astaire and Mickey Rooney...what's not to like? We bought this to replace the video tape.
5	A8KV7KFETKGT1	08 6, 2014	TV Child	Christmas Classic to Own!
5	AZBYZJVNUT9GX	06 25, 2014	S. Henry	Kids love this movie!
5	A20XGN79DR0CRK	06 11, 2014	MommaD	This is a Christmas movie that has been lost through the years. This Christmas movie is all about Kris Kringle as a child and how he became Santa Claus. A wonderful family Christ movie that will bring a different dimension to Santa Claus no matter what your view is for Christmas. I recommend this movie to all!
5	A2T40Y2SNTE0I9	04 14, 2014	Tina	It's nice to have some of the classic Christmas shows on hand during the holiday season. It's one of our favorites!.
5	A3FBFQ2P1D5YVU	01 30, 2014	J. Pasco	When I was a kid I always enjoyed these movies at time of christmas.....feels like time is back ....without black and white of course...
5	A2AGUKSRTPI0J6	01 27, 2014	Kim Blackiston	Blockbuster shut the only location near us. In order to have these "classic" Christmas videos, I chose to use Amazon to purchase the block of movies. They're great for the grandkids when they visit and we like to get all the classics and watch them while we're putting up Christmas decorations.Great buy.
5	A1HKOSWNI7DOO3	01 20, 2014	Martha	I have this movie on VHS, but I have a DVD player now, and I enjoy sharing these old shows with my granddaughter. She is seven now and has to tell me to be quiet when I sing along! I never get tired of watching, this one is probably my favorite!
5	A1VQWG9YIUDFI9	01 14, 2014	lovejonnezz	I bought this book for my 6 yr old to watch.I think the dvd was in excellent condition as promised.I would highly recommend this movie. Great Christmas movie for the family to see.
5	ASHSJWNY2TEGR	01 11, 2014	jmazz0509	Great for children & adults of all ages! The claymation and Colorado have been remastered and makethis movie a real treat.
3	A2Y83LOXK1URXH	01 8, 2014	go	I wanted the hand held DVD. I have no need for a computer video. Please send me the same in video.
5	A2F6O5R9KL8SKS	01 7, 2014	Bgilfoil	Great purchase. Kids favorite christmas show. They enjoy it every year. Glad we bought it, will watch if for years to come!
5	A1Z8RVZ3CVE4T4	12 26, 2013	Tamara B. Calhoun	real movie from when i was a kid; my VHS tapes do not play well anymore so this was a great buy
5	AD5JI9UN98JPH	12 21, 2013	christmas lover	I didn't watch this when I was young the way I did Rudolph the Red-Nosed Reindeer and Frosty the Snowman except for maybe once but it is a good story and I did get it this year. Its a classic the way those other to and A Charlie Brown Christmas are and you should get it. Merry Christmas.
5	A3H4O74WCKOO9O	12 20, 2013	Dawnelle Loftus	We love this family movie! It's a holiday classic! My husband and I get a kick out of the 70's style graphics!
5	A22BPC7LRSGSYQ	12 9, 2013	Joker	I caught this on ABC-TV tonight as I was flicking the channels. Every year at this time this airs. I've seen it countless times over the years. What else can be said? It's a classic Christmas tale that's in awesome stop motion animation. It's funny - this Christmas special with its stop motion animation looks better, more authentic, and more believable than the current computer animated Christmas…
5	A2YP1HYB6Q0JEQ	12 9, 2013	Todd7	Wow, this Christmas classic answers all of the little ones' inevitable questions about the origin of Santa, the use of stockings, the use of a chimney, how reindeer fly, etc. In the middle of the main story is a villain, the Warlock, who is transformed from an evil figure to a good one as a result of Santa giving him a toy. Meanwhile, the mayor of Sombertown is determined to uphold his ban on toy…
5	AYLB420N46FLK	12 6, 2013	Centsless1	I bought this for my 2-1/2 year old granddaughter. She's just beginning to understand Santa, a little, so I thought this movie would help her and she loves movies. I bought this on VHS for my daughter when she was little and also bought her the DVD when it cam out. She's 25, I'm 57 and we both love this movie. Its a Christmas tradition.
5	AXPH696ZBBOOZ	12 5, 2013	Warren Freeman	The film has it's own value, but some people underestimate the work by the team that made all of these films, todays CGI animation is great but the quality of such recent CGI hits in theatres wouldn't be there if this team never existed. The blazed the trail the same way Lewis and Clark blazed the trail across the united states and the work in all these films proves it because of how the stand th…
5	A28X3MA22WX302	11 13, 2013	Star	This is a DVD that every family should own. I don't care how old I get, this movie will always be my favorite especially since Fred Astaire is in it...lol.
5	A3A570DAI2Z0RL	11 13, 2013	Deon N. Hull	This is a movie my children loved when they were small. Now it is time for the grandchildren to love it
5	A20VTMEUX1RLFZ	10 28, 2013	Christina Willis	I watched this program as a kid and every year for the past few years have purchased it on DVD for my children to enjoy. So glad to have a digital version. My youngest sings songs from this episode all year long.
5	A1GYV9PJ0U8ERX	10 26, 2013	Jelly Bean	I loved Topper so much I went out and sought a Topper blow mold to buy. This movie is adorable, and is definitely one of my holiday favorites. I watch it every year.
5	ACC5VPZHR3B5Q	10 15, 2013	Tracy woolverton	Brings back a lot of child hood memories from my childhood couldn't wait to get it and watch it with the family
5	A2NOARZAAEHMEZ	10 8, 2013	jwolf	This movie is one of a kind! This is what we watched back on the day and was happy to get it for our lil ones to watch on DVD.
5	A12LO78RJ7NQYM	09 14, 2013	sage gogan	Wonderful movie perfect condition! Brand spankin new. Cheap too couldn't ask for a better price. I don't think there is anywhere you could get movies at such a quality and low price as amazon.
5	A32PF0QF7BAGX1	07 29, 2013	Robert Shawn	I never get tired of watching this classic! Brings back memories of being a child. My kids now enjoy this show.
5	A3SOJ4VNO8DT1A	05 6, 2013	S. Kilborn	There are some things that take you back to your or your children's childhood. This is one of those stories. When my son was little, we would watch the Christmas specials together and this was one we both liked. The actors whose's voices you hear, some are no longer with us, but we can still enjoy their talent.
5	A2ZBHG85BL6K3C	05 4, 2013	Beatrix06096	What can I say, it's a wonderful Christmas movie for the family. Arrived on time and perfect condition. We watch it all the time.
5	A565MCNODMHC7	04 28, 2013	Barbara J. Maytan	This was a Christmas gift for my son, he loved it. Thank you!! Nothing like a good ole classic to brighten your day!!
5	AHYN0IRP5MB57	02 9, 2013	ls	We enjoyed watching even though we ordered late. Will enjoy for years to come. Great xmas story. You/your kids will love it.
5	ANH1RA5MCKKTK	02 6, 2013	financial	I love this movie. The copy I had of this movie had other movies which I didn't like. I wanted this movie by itself. I went searching on Amazon, The movie played well for a very reasonable price.
5	A1ZI2W162HAVWD	02 3, 2013	David Pierce	This has always been one of my Christmas favorites. And I have to admit I'm a fan of Fred Astaire. I always loved dancing and puppets. This TV movie will please young and old a like for the Christmas season. The Year without a Santa Claus should be part of your choices as well.
5	A14B6R2A74AX0X	02 1, 2013	Amanda	Love the old clay-mation movies. Glad they are still around and for such a low price. Kids today and tomorrow will love these; they truly are timeless.
5	A1S3F7ZM1IS8K6	01 20, 2013	Tracy A. Rickenbach	Great show! I love all the holiday shows and with the DVD I can watch anytime of the year :)
5	A1BIBJZOO9BRQJ	01 9, 2013	buster	It is always nice to enjoy a movie where I do not have to explain embarrasing actions or words. Fun for the whole family
5	AEY85DNREUBBJ	01 3, 2013	kimmers	Super classic Christmas movie. My son was thrilled to have it apart of his collection. Came quickly and in good shape too. I always purchase items thru Amazon becuase the company is very trustworthy and reliable in the products they sell. Thank you for a good transaction.
5	ATH4RO9LE8DOE	12 28, 2012	Jessica	This is everything I expected it to be. It came considerably quick as well with ordering it right before the holiday.
5	AETU6WZAUMX53	12 25, 2012	J. Perez	On the 12th day of Christmas 2012 I'm going to review...Santa Claus is Comin' to town. It's a heartwarming story with tons of good & memorable characters with lots of great songs to boot. The voice-acting is dead-on great. The villains are creepy and give you chuckles once in a away. Mickey Rooney as Santa Claus is heartwarming and pretty good. The claymation was pretty good when it came out and …
5	A3FNF36SELJ49S	12 11, 2012	IrishFae	This movie is one of the great classic christmas movies. Really glad that I now have it on dvd, since I couldn't seem to find it on vhs when I was younger. Added to our ever growing chrismas collection.
3	A1ZAN7KBME97B3	12 2, 2012	Tiger100M	I like how it explains how all the Christmas traditions came together, but this was not the greatest Christmas special in my childhood. I never thought it was bad, I just did not like the idea of Burgermeister Meisterburger outlawing toys.because of my love for toys, I didn't quite like the idea of it, sort of my same issue with "Toy Story." But it is still a good special.
5	A2MMLVFUJX6VNH	11 28, 2012	alic	One of the few movies kids can watch without mom worrying about inappropriate scenes or information. Perfect for the holidays.
5	A3BV1C9M7MXHCH	11 27, 2012	Jeff	Perfect! The classic movie! It was given as a gift to my daughter who LOVES that movie. This movie is such a classic and at a great price!
5	AN28FUG6NBF0I	11 19, 2012	LJ	I bought this cause I'm just feeling very nostalgic this year. It was really wonderful to see this again. The DVD is great.
5	AR1V3J96GNX4X	11 18, 2012	MASON	Love this movie i had it on DVD-R but that got all smuged and scratched up and it constintantly freezes and is unwatchable already cleaned it but didn't help so i ordered this planning to order the rudolph dvd next weekend and on christmas eve i plan on having a christmas movie montage and i will watch this rudolph and the first two home alones
5	A1JN58PTDXXT63	04 21, 2012	Mom2	I have such fond memories of this movie growing up. It is the story of Kris Kringle...and is a classic! A must have for Holiday DVDS!
3	A25KKXUQQ0OLWB	03 14, 2012	Lynn Ellingwood	I wasn't so thrilled with this show as a kid and I guess I'm still not. It lacks the excitement and warmth of some of the other Rankin Bass shows from the 60s. It's Ok though.
5	A7BQF2Y5QBIC0	02 26, 2012	Verrcktheit Reviews	A Christmas classic right up there with Rudolph and Frosty the Snowman, this movie has been loved by children and adults alike since it first came out. For the $3 they are asking for it there's no reason not to buy a copy. This movie is one of the few that truely lets you know Christmas is here at last!
5	A1WG2OEWZ4GVPI	12 30, 2011	Eagle12	This was a Christmas gift to my Grandson he loved the movie from beginning to end it is a perfect gift that will bring joy to any age in fact I even loved this movie :) after all we all still have a child within.
5	A1QBLUW26F382C	12 29, 2011	manardo	wow, only if they had these videos back when i was young. My kids want to watch this from thanksgiving to about March every year.
5	AMDYWSQAGXJ3M	12 18, 2011	H. Lighter	Just as good as when I was young. Great to sing along to. Love watching this every year. It is great to have it on DVD as the network cuts out parts of the original show.
5	A2UBSGFCP2QFNV	11 27, 2011	Greg Ehrbar	Santa Claus is Comin' to Town came to ABC first in 1970, when Rankin/Bass was firing on all cylinders. The visual difference between this production and that of Rudolph the Red-Nosed Reindeer is considerable, especially with regard to the immense, detailed sets and more intricate characters, designed by Paul Coker, Jr. Yes, there is the same animation "on two's and three's" as well as a few modes…
5	A88A8EX949W5V	11 1, 2011	mother of 2	I love all the rankin bass video's I own all the christmas one's, the monster party is kind of dull and the easter bunny one is good.
5	A2SC1NB60TVAKU	08 23, 2011	hooperae	I absolutely love this movie, and I have loved it since I was a child. It is an all time favorite of mine, and will be for my kids as well. If you have not seen this, what is wrong with you? LoL It is a classic Christmas movie, that every child should see. It tells all about how Santa and Christmas was started. (not religious. Cute and fun!
5	A17LR9UBP5CRHP	02 12, 2011	Eddie rivera	THIS CLASSIC IS BEAUTIFUL ! I LOVED IT AS A KID , AND NOW I LOVE IT EVEN MORE !!!!!!!
4	A27TQA0XCZUXZY	10 21, 2010	Feles31	I could never remember what the title of this show was growing up although I always loved it. Would have been more meaningful to call it the santa story or something. All the questions of the santa story a answered here.
5	AT3MX12QLFPD6	10 2, 2010	Casper9370	This movie is one me and my family both love. We all gather round for a great time.
5	A1U7TAQ49IX3LP	03 22, 2010	SJH	This DVD was exactly as described.beautiful shape, works great so Igive this A+A+A+A+A+
5	A3SPVZZ3P3HTYY	02 17, 2010	jeepers	Fast shipping, and Tape was in excellent condition. Somehow these old shows are better in VHS.
2	A1XJIYJ6LAPU5S	01 31, 2010	M. Scott	The people at Amazon don't make it obvious that this DVD is in Spanish and is only available in Spanish. If one doesn't speak Spanish, it isn't possible to watch. I returned it TWICE because Amazon was unaware of their own product.
5	A3F3FFV942NJRL	01 30, 2010	Linda Early Kearney	This movie is a MUST for children as it gives the "history" of Santa and the start of "traditions" for celebrating Christmas and Santa. This gives the background of Old Man WInter, why reindeer fly and who Mrs. Clause was and is now.3 generations in this household LOVE this movie.
4	A18SDN3HYFVH2L	12 24, 2009	Muzzlehatch	I love how all of these Rankin/Bass classics from the 60s and 70s get classic old Hollywood and Broadway stars to provide voice talents; lends a certain seriousness to the occasion. Here we have Fred Astaire narrating and singing a couple of songs in this 1970 stop-motion retelling of the origins of Santa Claus. Fred's a mailman delivering letters from kids to Santa, and he stops to answer some q…
5	A1YUOGDE7FAWGM	01 26, 2009	Michelle Estep	What a great classic story of the tale of Santa Clause. Would recommend to anyone with young children who still "believe".
5	A397RBOXRMH2SZ	01 13, 2009	Jennifer A. Manzler	This is my all time favorite classic children's Christmas movie! I loved watching it as a kid and found it even more magical as a parent with three children ages 3 - 13! It's a wonderful story filled with catchy songs and beautiful messages of peace, love, giving and keeping the spirit of Christmas and Santa Claus in our hearts not just at Christmas, but all year long!
5	A2T4N81T3WK3EW	01 12, 2009	Melanie Madsen	This was a great movie. it was suppose to have been delivered by the 21st. that was the arrivle date that it said online, and it got here the 15th.
5	A1MRD6H7SDSRO7	12 22, 2008	Auntie&#039;sBoy	Still my favorite after all these years, it's nice to have a special that can present the HO-HO-HO of the holidays and find a way to tie Santa in to the spiritual aspects of the Christmas season. Wonderful animation, humor and songs-I am glad I finally got this one on DVD.
5	AZ0MUPV0DU1R9	12 19, 2008	Virginia Cruz	This movie was my favorite as a kid and now, as an adult. I was watching again today and realized that the Burgermeister is really my sister. LOL Who knew?
5	AFEN54UGJQOK9	12 4, 2008	wally gator	Whats good about alot of these Christmas DVD's that have come out in the last few years is that they present the specials in their original form. One hour TV specials from the sixties and seventies have gone through some edits over the years, most notably the Rankin Bass specials, such as Rudolph The Red Nosed Reindeer, and this: Santa Claus is Comin To Town.I watched this one on TV the other nig…
4	A23MX852UX54I9	10 20, 2008	Jethro Geaux	This is a vintage children's classic, even the adults can still enjoy. Very creative and well put-together.
4	A3ARJ16772TKHT	04 29, 2008	Ryan D. Peterson	This is an enjoyable telling of how Santa Claus became who he is today. Keep in mind that this story is completely fabricated by the minds of Rankin/Bass, not the real history of how the myth of Santa Claus evolved. With that in mind, it is quite inventive.Where did he get his red suit?Why does he go down the Chimney?What about his reindeer and his "Ho Ho Ho"?These questions and others are all an…
5	A2E3XQQZSA2VXK	01 13, 2008	Deb E	Once you get past the usual Christmas movie-viewing to-dos...Frosty...Grinch...Rudolph...Charlie Brown...you MUST check out this movie! Classic cast! Fred Astaire! Mickey Rooney! Keenan Wynn!For years the name Burgermeister Meisterburger has rolled off my lips, and this year I finally bought the movie to show to my kids, which they loved.Add this to your collection, you won't regret it!
3	A2W7C0V4G36EB9	12 31, 2007	LK	I loved this as a kid. So I figured I'd get it for my kids. And they liked it too, despite the hilariously hokey special effects (hokey to them), so that's why I gave it 3 stars.But for me, for all the christmas specials, this is the worst.I couldn't believe the "Sit on my lap" song. Really. Some strange creep comes to town and trades kisses and lap sitting for toys - he should have been arrested…
4	A22M7MNZ7D50RV	12 19, 2007	S. Martin	I love this movie - it takes me back to my childhood watching it. DVD is great!
5	A34PAZQ73SL163	12 1, 2007	Bernard Chapin	Sometimes you get sentimental and it always seems to be around Christmas time in my case. I hadn't seen Santa Claus is coming to Town for over twenty years so I checked it out the other day. Amazingly it still holds up which is mostly due to the gravitas voices of Fred Astaire and Mickey Rooney. What's kind of funny is that all the songs came back to me while I was watching them. The melodies hav…
5	A11KP5UH2CT949	08 4, 2007	Charles E. Torres	Just like I remembered it when I was a kid. My son (11) also enjoyed it alot! The figures are still a great way to do animation.
5	A1L9T5TU7SEBU5	03 8, 2007	Joanne Curiel	This is a special, touching Christmas video. Wonderful for the kids and to add to your Christmas collection
3	A5BKK3S1NGM5O	02 7, 2007	Thomas C. Duffie	The kids don't know who the characters are, but what the heck...they love it. Maybe, just maybe some kid will want to see some other work of these guys.
5	ACLIFKQXESFLP	01 15, 2007	the dude	This movie gives you the history of santa in a fun and enjoyable way, by having random outbursts of song and dance. Dont be fooled by the cover anyone of any age can enjoy this clay animation film. Not only does this movie teach us about christmas but it also teaches us how to care for others by sharing. If your a fan of christmas movies than this is a must have classic!
5	A2SX1068IPJW5E	12 26, 2006	P. Zack	I understand and relate to the people who complain about the Mariah Carey "extra" with this video. Yes, it stinks, and they should release these old shows as they were intended to be seen WITHOUT the modern "extras". But, in my version it is a separate disk, and I just tossed the thing in the trash. As far as I can tell, otherwise, this is the original version I saw as a child. Of course, by the …
2	AU9XHH0D4PG4J	12 27, 2005	Jeff Huggins	... the Story of the real Saint Nicholas. If they had started with him as the real Nicholas was, priest and then Bishop of Myra, and told of some of his real miracles, and then added the fantasy elements of his transformation into the Santa Claus of today, it would have been an incredible classic. A perfect bridge between the Rudolph/Snow Miser type specials, and the Nestor/Little Drummer Boy one…
5	A1OBPHRXHZF8P6	12 8, 2005	Robin Orlowski	With such big names as Mickey Rooney and Fred Astaire donnating their vocal talents, this 1970 stop-animation Rankin-Bass special attempted to explain how Santa Claus came into being. It will always keep the whole family entertained. A young man named Kris is determined that the children in a drab village will finally have fun.Under dictatorial rule of the Burgermeister Meisterburger (obviously h…
5	A6GMEO3VRY51S	10 8, 2005	microjoe	THE STORY: Starting off with a newsreel on the children of the world preparing for a visit from Santa Claus, we meet a mailman named Special Delivery Kluger. After some introductory comments from the mailman, who delivers to the North Pole in a snowcat type vehicle, we see the credits spelled out on mail envelopes, with a stamp representing the actor listed. Inside the envelopes are question from…
5	A6GMEO3VRY51S	10 8, 2005	microjoe	THE STORY: Starting off with a newsreel on the children of the world preparing for a visit from Santa Claus, we meet a mailman named Special Delivery Kluger. After some introductory comments from the mailman, who delivers to the North Pole in a snow-cat type vehicle, we see the credits spelled out on mail envelopes, with a stamp representing the actor listed. Inside the envelopes are question fro…
5	A6GMEO3VRY51S	10 8, 2005	microjoe	THE STORY: Starting off with a newsreel on the children of the world preparing for a visit from Santa Claus, we meet a mailman named Special Delivery Kluger. After some introductory comments from the mailman, who delivers to the North Pole in a snowcat type vehicle, we see the credits spelled out on mail envelopes, with a stamp representing the actor listed. Inside the envelopes are question from…
5	A6GMEO3VRY51S	10 8, 2005	microjoe	THE STORY: Starting off with a newsreel on the children of the world preparing for a visit from Santa Claus, we meet a mailman named Special Delivery Kluger. After some introductory comments from the mailman, who delivers to the North Pole in a snowcat type vehicle, we see the credits spelled out on mail envelopes, with a stamp representing the actor listed. Inside the envelopes are question from…
5	A6GMEO3VRY51S	10 8, 2005	microjoe	THE STORY: Starting off with a newsreel on the children of the world preparing for a visit from Santa Claus, we meet a mailman named Special Delivery Kluger. After some introductory comments from the mailman, who delivers to the North Pole in a snowcat type vehicle, we see the credits spelled out on mail envelopes, with a stamp representing the actor listed. Inside the envelopes are question from…
5	A6GMEO3VRY51S	10 8, 2005	microjoe	THE STORY: Starting off with a newsreel on the children of the world preparing for a visit from Santa Claus, we meet a mailman named Special Delivery Kluger. After some introductory comments from the mailman, who delivers to the North Pole in a snowcat type vehicle, we see the credits spelled out on mail envelopes, with a stamp representing the actor listed. Inside the envelopes are question from…
5	A3CN9T3WFMEWDT	08 9, 2005	Lisa D. Baxter	Just like we remember as kids! And my kids love the video just as much as I did!
5	A2NJO6YE954DBH	12 2, 2003	Lawrance Bernabo	It is rather ironic to think that the elfin Mickey Rooney would provide one of the best voices for Santa Claus ever in this 1970 stop-motion animated Christmas classic, but that is exactly what we have here. "Santa Claus is Comin' to Town" tells the story of how Kris Kringle became Santa Claus. It all has to do with the evil Burgermeister Meisterburger (voiced by Paul Frees) of Sombertown, who ha…
5	A2B62696PNFIJO	05 26, 2003	Amazon Customer	When I took American History in College, my teacher explained the political undertone of the Wizard of Oz. With that in mind, I was able to see the undertone of this story. First, for parents-as a kid I used to enjoy the annual showing of this feature. Now to the undertone:A baby, Santa Claus (capitalism), is abandoned on the doorstep of elves (industrialists). The elves are unable to get their p…
5	A5QE86H97FDJA	01 22, 2003	Mynameisthis	Excellent film for those that love classic Christmas stories. Buy it now. That's an order.
5	A15TNUM2PBS6F0	12 14, 2001	Ei	They just don't make Christmas special like these anymore. There was a whole group of ones like this by "Rankin & Bass"..If you see these names, you know you have found a gem of a Christmas animated special. They also don't air these on t.v. like they used to. This showed up on ABC Family network on Satellite t.v. the other night, and I got the chance to see it for the first time in ages.It is ba…
5	A212F5EUK3DSP3	12 12, 2001	Joseph Brando	....like a hot cocoa with a shot of peppermint schnapps!This is my favorite of all the Rankin/Bass specials (and they are all excellent). Many people get all the "Animagic" cartoons confused...so I'll try to pinpoint this one. This is not the one with Rudolph ("...the Red-Nosed Reindeer") and not the one with the Heat Miser and Snow Miser ("Year Without A Santa Claus"). This is the one with the t…
5	A3UT41TWD7N0D5	10 16, 2001	AbeStreet	I will be 33 in January 2002. I only mention this so that readers will be able to gauge my review of this classic based on my age. While I was growing up, prior vcr tapes and dvd players, I and my friends would wait all year to view the various Christmas specials that aired each year. I remember sitting glued to the tv taking in every second of the shows. Back then if you missed part of the show …
4	A2U0QECWFTJI57	02 3, 2001	Amazon Customer	I love all the Rankin-Bass specials, even though they seem to come up with new origins for Santa with each one. Fantastic songs throughout, but am I the only one who finds this couplet unnerving: "If you sit on my lap today/ a kiss a toy is the price you'll pay"?That aside, it's memorable and Keenan Wynn as the wizard guy is great.
5	A3CWH6VKCTJAD	12 8, 2000	Amazon Customer	This wonderful 1970 video, using stop-motion animation, tells the story of Santa Claus in a most delightful way. The story is narrated by Fred Astaire, with character voices by Keenan Wynn and Mickey Rooney. The music is marvelous and the story is enchanting. It answers the burning questions we all have about Santa. Why is he called Kris Kringle? Why does he wear a red suit and have whiskers? How…
5	A1XSXUBCNFIM3W	10 10, 2000	Jim Jr	First, let's clear up one fact, this is NOT Claymation. It is STOP MOTION animation. Claymation has figures made of clay that are filmed one frame at a time. Stop motion has 3 dimentional puppets that are animated one frame at a time like the Ray Harryhousen figures in King Kong, Jason and the Argonaughts etc. There is a vast differance in the techniques.This fact aside, "Santa Claus Is Coming To…
5	A31XT7W9LM41FE	09 10, 2000	Amazon Customer	This movie has been a Christmas holiday tradition on television for many years. It is great to see that you can purchase this movie on VHS but, there should also be a DVD with some nice bonus features added. There are DVD copies of "Rudolph the Red-Nosed Reindeer", "Frosty the Snowman" and "The Grinch Who Stole Christmas". I think that this movie should be added to this list of classics. Just abo…
5	A36ZCBPPL2MSRG	05 16, 2000	The Christmas Boy	Even though this one isn't as popular as Frosty, Rudolph, and the Grinch, it's just as magical. I did not know it even exsisted until I was 9 years old, and I LOVED IT! I was introduced to this one fairly late in my child hood, but it still holds a special place in my heart right next to Frosty and Rudolph. This is the one with the evil Burgermeister Meisterburger, who "HATES TOYS!". I love this …
5	A2CY7B7WX513ZD	12 14, 1999	KJ	Those of us born in the 60s grew up on these clay animations. Technically, they don't hold a candle to the computer-animated wizardry of the 90s, but who cares. They are still well-done, great stories. And the trip down Christmas-memory lane . . . who can put a price on that? This one is my particular favorite. The music is great! "Put one foot in front of the other . . . "
4	A50JHJ9MLSZAN	12 3, 1999	C. P.	I watched this with my son's and now they have sons. I especially appreciated that there were CHRIST-mas references in this video, such as the wedding with the cross on the holiest night of the year and reference to the Lord. It still could be fun, moving and include the real meaning of Christmas.
2	A1PJOAVEJ5LV50	10 21, 2009	H. W. Dornbush	I bought this DVD to replace the one I had before (and which was lost in a church library), about 8-10 years ago. The older version had a chapter that corresponded with each chapter in the book, but this revised version had condensed DVD chapters that grouped book chapters, which made it much less useful for my purpose, which was to support a chapter-by-chapter discussion of the book.
1	A3D2PJC9CF87WP	10 3, 2007	IA	I really had to hunt to get all these, but I am seriously disappointed for 2 reasons. First, the presenter. Oh dear. OH DEAR. I am sure he's a great guy and all, but a presenter fit for filming he simply is not. His attempts to appear spontaneous and unscripted make him look VERY silly. VERY SILLY. You can see straight through it as clear as day. This ties in with the cinematography. Each present…
4	A1AHS1QQCRLC88	08 9, 2014	carl vollbracht	very good
4	A3DNKYE8EET8F9	07 25, 2014	EM	Great interesting teaching but it's to get past the camera work. I used it in midweek services and got complaints every single week.
4	AK0GBIVXQC6PW	03 10, 2014	SAL	First of all, there is the historical background (filmed from the Holy Land) informing the viewer of why Jesus would use a particular Parable and what it would have meant to His audience. Then, each session has a different, respectable authority describing what the meaning of Jesus' parable could have.For our small group who has a myriad of Bible Studies between us, this has proven informative an…
1	A2T02VBBPJTQ63	03 1, 2014	Louise Dunn	I did not realize it was a study book requiring the use of videos. That was not evident in the information about it
5	A2HUP7AAVO4M8Q	01 31, 2014	Juan G. Quiroga	it is a good book, and i would recommend the reading of this book to a friend or classmate at school
5	A3NVFBWQXN3S1C	01 27, 2014	EricJ	I was amazed at the low price I paid for this book. The quality was like new although it was pre-owned.
5	A2YJQSEO2XMH7T	10 2, 2013	HARRY SHUTTLEWORTH	my bible study using this "parables" is going well. I find the dvd instruction material is well done and easy to follow.
5	A22HZ1WWYP5TCT	03 3, 2013	William Barnes	This is an exceptional series. Kudos to Zondervan and Matt Williams.We selected this series for our new small group. My wife and I have been involved in multiple small groups for the past thirty years. I have often found small group material shallow and unchallenging. Everyone in our group finds this series exceptional on multiple levels. First, the quality of the material is superb because each …
2	A3MHLV4W1KKP3E	01 30, 2013	Amazon Customer	Information was good but had trouble when none of the speakers ever looked at the cameras. The outlines were a little hard to follow. The work book follows the video well but just to much to follow at times.
4	A3EPK2VJRIZME2	12 5, 2012	Melody	Used this DVD as a supplement to class I led using William Barclay's excellent book "The Parables of Jesus". Class thought the presentations were interesting and added to our understanding of the parables.
5	A1OV5Z33TMMUWH	09 22, 2012	Brian	I haven't watched this DVD but have been checking them out for potential purchase. The Zondervan website shows several DVDs in the series: The Parables of Jesus; The Life of Jesus; The Miracles of Jesus; The Prayers of Jesus; The Forgiveness of Jesus; The Last Days of Jesus. Also, I cant find in any of the reviews the length of time in minutes of the videos; the Zondervan website says: three hour…
5	A1Z1I29D5IDPYJ	09 15, 2012	KS	These books arrived in 24 hours and were in perfect conditions. I couldn't ask for anything else. We purchased these books for a study group so researched the content in advance. Amazon provided the best price and service.
5	A1EG3DUDOG68SN	09 14, 2012	Laurie	I purchased the whole "Deeper Connection" series DVD and supporting books for a small non-denominational church's bible-study. We have only one bible study for all ages. We viewed the DVD lessons and then I used the book to facilitate discussions. I found many of the insights presented in the series deepening my faith and I could see it benefiting the others in this group. This is excellent in th…
4	A205KFBOL0N24M	07 15, 2011	Eve Spadafora	The book and DVD program will take you to a whole new level of understanding of Jesus' word and how it does apply to today.
5	A2SNMA49W8TI7J	10 12, 2010	JC Fan	great bible study, gives interesting perspective, brings much to light to truly understand Jesus' teachings.
5	A1P86JVBLOETQM	07 13, 2010	Dr Rick	This has been excellent material for a small group Bible Study. Prep is drop-dead simple. The quality of the video content is outstanding. I plan to use other DVD's in this series in the future.
4	A245AST0T0AZTJ	12 10, 2009	J. Lindner	I just concluded my church small group using this video/book and both my class members and myself thought this was very well done. I advised my group of the quirkiness based on other Amazon reviews, but that didn't dampen my group's response to the videos. Each of us thought they were well done and very infomrative. We all agreed some were better presented than others, videos number 2 and 6 stand…
5	A3E40KZLT5ENF0	11 26, 2008	Pamela	I have gone through this study twice with two different groups. It's a wonderful study that truly brings Jesus words to life! Each session is full of indepth details regarding the culture and expectations of Jewish life in Jesus' day. Not only do the professors provide valuable insight into the specific parables, but they provide necessary application for our daily walk with God. This study is de…
5	ANYDEWJQN2GBX	06 25, 2008	Deepak K. Singh	The three-volume Deeper Connections series produced by Zondervan is unique. Unlike any other Bible study available, this visually stunning DVD series is taught and written by biblical experts - six professors with specialized areas of knowledge. The three volumes in this study series are :1. The Parables of Jesus2. The Prayers of Jesus3. Miracles of JesusThe Teachers featured on the series are : …
5	A1ZJHPB5TLMAHA	10 4, 2007	J. Barrett	I am glad I happened to come across IA's review shortly after it was posted. IA's review is not only unacceptable but incomplete. If you're looking for one opinion about the dvd format and production, he/she may be of help. However, he/she even states "I am sure the teaching is great, if only I could stand to watch it" which implies that the review has nothing to do with the (outstanding) teachin…
5	APRWC9WOOP46Z	03 29, 2013	TroyPhoto	This is a very helpful study for an individual or small group. This book will change your prayer life and the way you think about praying.
5	A32UYM516Z9A4Y	12 29, 2012	Mommy of three	How awe inspiring! I was able to share it with some work associates also. They were as in awe as I was! Great DVD
5	A27C1XF6E0IN7K	11 29, 2012	John D.	We purchased this workbook as well as the dvd and ran a small group at our house. We typically do a couple songs of worship, followed by the dvd video and then discussions from the book. I found it very helpful and challenging for everyone involved.
5	A2Q20YA5KAVW42	03 26, 2013	purplebird	Purchased as a gift for my husband. He is a history teacher. These DVDs are fun to watch and bring history to life.
5	ABC8FXLD7W528	02 29, 2012	Penny Zeller, Christian Author and Speaker	I (along with my entire family) am a huge Drive Thru History fan. When I heard that the first two volumes in the new Holy Land Series were released on DVD, I immediately knew I had to go shopping! :)Dave Stotts, the host of Drive Thru History again brings viewers into the world of fascinating history in Volume 1: Egypt to Qumran - Covenants, Kings, and the Promised Land; and in Volume 2: Jericho …
5	A3UUJTO6G6LPR7	02 21, 2015	Laura L. Stevens	Another great program in the drive thru history series that the whole family will enjoy. The kids love his silly costumes and he keeps them interested with wit and humor as they learn all about history. Great series !!
5	A33BTOPQMDEZ62	02 13, 2015	Padraig O&#039;Dea	Thanks!
5	A2O1FLF439GX3P	02 9, 2015	E. Johnson	Excellent, Dave makes going through the Holy Land so much fun. If you're going to Israel, you especially ought to watch these episodes before you go.
1	A2532HS4S1OY1F	11 28, 2014	Mary L. Buege	Great series
5	A2DGZNKIG5MQG4	11 18, 2014	M Sito	Informative humorous
4	A3BFZ5MTN273C6	09 23, 2014	jan a	Can't go there? then this is next best
5	A7AYZC1NZ1UGE	02 26, 2014	Chrissy Townsend	This is full with fun facts, true history of our bible, even a chuckle of laughter at the funny but sometimes corny host! This really is a great collection for the family.
5	A1ISBRQ8WUFE41	01 10, 2014	Janelle	A fun and fascinating way to learn some of that history we missed in school! "Big children" love it too.
5	A3BOOBEERUBMR2	09 13, 2013	Mr. Billy D.	Very entertaining and informative I really enjoy all the Drive Thru History DVD's I was impressed by Dave Stotts presentation
5	A2AKR3QR28W09U	04 26, 2013	Chris Cummings	Get close and personal with the Holy Land !And crack up at a very informative yet sometimes wacky fellaNice job !
5	A25SNNASJTV0K5	09 3, 2014	KLRap	The women in my group loved this study. I highly recommend it.
5	A2P2VL7HLAQ182	08 26, 2014	V P	A must buy for all women of God.
4	A1WBHHAW7MAMOC	07 27, 2014	Reverend Robert H. Belknap	Good for men and women
5	A2S6AOUNFSRNE3	03 30, 2014	Barbara J. Runge	Our young adult women's group is using this as study material and they are so pleased with the ideas and possibilities offered through this DVD series.
5	A1AQL7TIR366C3	02 15, 2014	Lori Merkley	I lead a junior/high school Bible study and we have really enjoyed the CD and book. It takes a different approach to the women in the Bible than I have seen before, but is accurate in doctrine. It have many very respected women for you to learn from in the video as well.
4	A2W5KJ9FU86LSC	02 9, 2014	Kindle Customer	We have bible study study class and we are on the 5th woman from this teaching. Our group is blessed by the study and the discussions we have after the video. Some revelations from some of the woman happen to be quite amazing and scary. But the study is encouraging the bible study group to share which is a blessing.
5	A1VBKPD14K980Z	11 25, 2013	Amazon Customer	I am using this book and the CD for an interdenominational, neighborhood bible study. We like that the study includes "lecture" from each of the women who contributed to this book. The twelve women are separate chapters each with a different author. The followup questions encourage lively discussion.
5	AZI2M6YN4ED4O	10 29, 2013	Janelle E. Beeson	This is an awesome women's bible study the characters are not unlike the women we are today . Very relivent for today .
4	A353DXVDN3ANSW	08 23, 2013	Karen Davis	I chose this rating because I liked the subject matter for our small group Bible study. We desired something that would take Biblical ideals and use them in today's life.
4	A2WQDWLZ8K7RGS	06 14, 2013	mary	I did not receive the workbook for this DVD. The video is very insightful and informative. I just wish that the book stated was in the package as well.
5	ARMZFU1UQYEMI	07 13, 2015	M. J. Connolly	This really opened my eyes.
5	ABCITFX8YI7F5	07 3, 2015	Richard C. Anderson	Very insightful - Church Bible Study group still enjoying it...!
5	A1KK9MCTYY176Z	05 21, 2015	A. Gray	Amazing, listen to audio and had to to do the bible study, my friends that went through the study were blown away by the study.
5	A3OF4WXDVDUHUQ	01 3, 2015	B. Simms	Love this DVD
5	A2WI1MQ2FE7FJE	12 18, 2014	Tyla A. Healton	Excellent book, excellent study!
5	A3KT1BJP2G6F1T	11 10, 2014	M. E. Byrne	Excellent study for a Bible Study group or small discussion group.
5	AS8QZ9UX0CX99	10 26, 2014	Steven J. Korn	This is a fabulous resource!
5	A2QDP326CTXUA	06 14, 2014	sola scriptura	John Ortberg is one of my "go to" guys. I buy his books as soon as they are published, and am seldom disappointed by what they have to say. I had no idea this book would be wrapped around John's relationship with Dallas Willard, another great Christian thinker and writer. I am about half way through this exploration of the Soul, and I have to say that in a world full of Christian bestsellers fill…
5	A1PEUF1E8EV572	06 3, 2014	Eddie Nabors	This is John Ortberg's tribute to his friend and mentor Dallas Willard. As usual, contemporary anecdotes and scholars paired with the wisdom of past saints. Best understood by the study facilitator in conjunction with the book. Ortberg communicates with a rare mix of wisdom and humor. You will laugh out loud, and also be touched deeply. I bought the DVD alone before the curriculum kit was availab…
2	A2S0EG4GKUM5V1	01 13, 2016	Luke1019mark	this is not the version i was looking for. this is the short group version, I was looking for the full version.
5	A26YVDQJGV5II8	11 17, 2015	Amazon Customer	Best look into understanding our faith as Christians that I've ever had! Every believer or nonbeliever needs to watch this series. Will forever change your life!
5	A2PSKWVMFBSSTI	07 8, 2015	Burt/Phyllis	Very insightful!
5	AJAQBSDCQZ1Q6	04 29, 2015	siestabax	In Andy's very own way....the Bible and how to live life come together. Our Small Group cannot comprehend how each week, the messages speak to us. It is amazing how important for us to find our own "Starting Point"
5	ANQQ1Y01367DA	01 14, 2013	Jessica M. Pastirik	This is a great multi-purpose book that is done in a very serious but not threating way even to non believers. Solid principles and suggestions for anyone wanting to put safeguards (guardrails) into their lives.
5	A1RCCKJKW75EVT	07 19, 2012	Grace	DVDs arrived earlier than expected. This was the first time I had ordered anything by Andy Stanley. Guardrails were Excellent teachings!
5	A3NFWJ76ADSFGS	05 24, 2012	Sheila Babineaux	This is a great teaching. I enjoyed it so much that I bought extra copies to share with my family. The issues brought up will protect your marriage and your family. I highly recommend it.
5	A2MN65HYNO79SP	10 29, 2015	ronald nicklaus	When one thinks about what Andy says, and applies it, their life changes!
5	A20V5OKMWU51J2	08 11, 2015	dklange	Some of the best teaching on avoiding regrets in life I've ever heard. Andy is a very gifted speaker and he is excellent with showing life application of scripture and theology. Excellent materials!!
5	A9WCS5WWM61IU	07 18, 2015	Cathy Gibbs	. . . for new Christ followers and those long down the Path as well. I have purchased this and gave this away dozens of times. Thabk you, Andy , for your Obedience to His Word!
5	A24JI5LMEDT7E	07 14, 2015	eniaral	Andy Stanley is solid, Bible-based, and gifted to speak God's truth. This series was the basis for excellent discussion in the adult Sunday School class at my church. Highly recommend it.
5	A2AUGIBX0YGNYF	03 5, 2015	kellysgirl	Andy Stanley's preaching style is up to date and completely practical. The guardrail illustration for each area he tackles is a perfect visual. We need guardrails to alert us BEFORE we go over the cliff - financially, sexually, and in every area of life. This is solid, biblical teaching, and perfect for group or individual study. We watch them at home and use them with the men from our halfway ho…
5	A6RN3JJSGZXXV	02 17, 2015	Linda J. Monge	This is a wonderful study by Andy Stanley. Every teenager and young adult especially, but fits for all ages, would benefit from what he has to say. Not only is the information right on, but Andy Stanley is a great presenter as he's humorous, relevent, relates some of his own experiences, and all-around good speaker.
5	A3D901ZJ6WF3UI	12 13, 2014	MARILYN TODD	thanks
5	A3AB8CD47A5CIC	10 24, 2014	J Plante	This is great for teens and young adults. It will be a good open for family communication about values.
5	A381O5PLYZLBZE	10 21, 2014	D. Hockenjos	The author hits on every aspect of our lives. Great DVD for young just learning how to maneuver life's twists and turns. Good price and delivery for a priceless item.
5	A1HGJGMFG5VOP1	08 11, 2014	susan	This is a great program
5	A1A3FDD1FULO13	07 31, 2014	charlene hill	excellent really enjoying it
5	A1HN7J91OPHIGR	04 12, 2014	Shirley Watson	We have been studying Andy Stanley Bible Studies. I would recommend this one especially for adults and teens as a guide for their lives.
5	A2NE27MGOBUKSZ	02 1, 2014	Jerry A. Maddock	Andy Stanley has a way of making God's word so relevant! This gives life style "guardrails" for all ages. We have used this for two small groups and have passed it on to many. It is fill of common sense.
5	A2A3QFFMHKGZ3E	01 23, 2014	Trevor Olson	I have watched this before and Andy is excellent. He really gets to the root of an issue and gives great guidance. If you are religious or not, this will be an easy watch without tons of religious babble.
5	A2ARA00LH34MV3	01 18, 2014	Kindle Customer	Wow, I wish I would have watched this when I was a teen. It would have been so beneficial. Still great for adults as well.
5	A12MXCL7BSG3DA	01 18, 2014	George Smailes	I bought one a few months ago and really enjoyed it I wish I could had something like this 45 years ago it gave practical ways of living your life even if you are not a Christian. I let my daughter see it and she was impress by it enough that I bought each of my kids one for Christmas and each one said that there was information that they could use for helping to bring up their children too and t…
5	A21IYTO3BXENT7	12 14, 2013	russkey	Once you view the DVD, you will want to share with family and friends. Andy Stanley is great. The message hits the mark. You should order two when you order. One for yourself and one to share.
5	A2A8D8ICM6CJ7B	10 3, 2013	Lissa Riley	Everyone should read this book. It would certainly help young people, especially, set boundaries and save a lot of heartache. Everything I have read or seen by Andy Stanley has been excellent.
5	A2GBVXSDCRSHUE	05 28, 2013	Rita Auwarter	I like Andy Stanley a lot. I will order more of his teachings. CD are not costly. I gave this one to a young people's church group.
5	AIYEMUZHUG8F5	03 29, 2013	JRM	I only wish I had watched this when I was a youngster. This video is great for any age, but the earlier in life these issues are addressed, the better!
5	A13BNI7Q558CC2	07 9, 2014	Randy Bouman	Excellent DVD to help with personal study after reading the book
5	AXO2K4F2WR8YC	08 13, 2013	Vintage Edom	This DVD was perfect. It really does a wonderful job getting to the why's of not allowing ugly things into our spirit. We are fragile and complex at the same time. We should allow only good and positive thoughts in our minds. I am going to purchase many more of these for gifts. This DVD helps to learn how to practice protecting innocence.
5	A2T8LX9QRRKC0F	07 10, 2013	April M. Watanabe	I think this is a wonderful program to get the "weeds" out of our Christian souls to be better equipped to serve Jesus Christ.
5	A2TQQHM1ME88A0	09 28, 2012	L. R. Hawthorne	Received in a timely manner.Currently doing a 100 day consecration and incorporate this book along with another as well (by Dr Cindy Trimm) about soul cleansing and it is life changing.hIGHLY RECOMMENDED!!!!
1	A3HTAFZQBLXVXU	05 29, 2002	Amazon Customer	I so regret buying this movie. Why is it called Arthur's Perfect Christmas? The kids spend very little time on Christmas and more time trying to convince us that there are other religions just as worth while. Avoid at all costs!
5	A3QU2H85LA6OWW	11 27, 2000	Richard Bryant	This tape is pretty funny,especially the part when Uncle Fred's home video showed his dog,Rory chewing on a TV,with Uncle Fred saying,Rory,that's not a doggy toy,when he chewed it up! I would recommend this tape to any Arthur fan.
[truncated: 48,044 more rows]
