# Supplementary material for: Enhancing sentiment analysis of online comments: a novel approach integrating topic modeling and deep learning
Source: PeerJ Comput Sci. 2024 Dec 5;10:e2542. doi: 10.7717/peerj-cs.2542 (PMC11784723; doi:10.7717/peerj-cs.2542)
Supplement: Supplemental Information 1 [file peerj-cs-10-2542-s001.zip › cs-103236-Dataset/Dianping Comment.xlsx]

## Sheet: Sheet
时间	用户名称	星级	评论内容	图片
2023-09-1411:23	凌霄白羽	5	冲着全球最大天文馆慕名而来，比较人性化的一个场馆，还可以免费寄存行李，供休息的座椅也挺多的。对家园和宇宙两个馆比较感兴趣，细细观看学习了将近4个小时，学到了很多以前没有接触过的知识，还有一些能够亲自动手的装置，比如那个验证重力加速度的，经典的羽毛和石头谁先落地的装置，非常直观化。	https://qcloud.dpfile.com/pc/DgPpbr1SBV4fgZTisBdJ0a5B8FEdGTP9e7sEWyJrmKeii28wB2zd7O8vrrSwgw_-UBBCaBtJvKU_sxCtKYAYUQ.jpg https://qcloud.dpfile.com/pc/jqadrYqC1TOGg9oq6R8UdjJrKBUwPJdSZ4Mmkymz-MtQm55jgVZ6izRafWGuufo8UBBCaBtJvKU_sxCtKYAYUQ.jpg https://qcloud.dpfile.com/pc/d5TlnsmBSoygn_YqGvry9l70rlcItMYIz_S1Zdd0ExxtZPsSRSLVefwupXQKpBDLUBBCaBtJvKU_sxCtKYAYUQ.jpg
2023-09-1223:56	爱吃de叮当	4.5	总体来说还是值得一去的，天文馆虽然不大，但几个馆做得还是很不错的，有互动，有科普，还有模拟物理实验等等，印象比较深刻的是那个巨大的蓝色地球，还有空间站的模拟仓，看到空间站里还有健身器材和洗澡方便的卫生间感觉挺有趣，对于中外天文学的发展也描述得很完整。但除此之外不足的地方也挺明显的——小孩子来回奔跑不好好看展的还是很多，里面展览的某些内容太过于高深，还是觉得应该有常驻的志愿者讲解员比较好，虽然外面有租讲解机器，但感觉有些东西还是有人的互动更好些，距离当然是一方面离开市区太远，此外抢项目时的描述不清楚也让人印象很差，我至今不太明白每人每天只能参与一个项目，同时每人最多不能预约超过两次是啥逻辑。既然只能参与一个项目，那何来两次之说。我自认语文不差但真的看不懂，导致我们以为真的可以预约两次苦苦等到了下午一点但根本不能预约第二个项目。餐饮区选择少价格贵。总体来说还是不错的体验，感觉带小孩子去还是最…	https://qcloud.dpfile.com/pc/zhkrHr_Yih9zJGJ5Ncjb9BVLX2NGteawl3yrsx9S172M_C_rsZDgY9tWgn0cdb1CUBBCaBtJvKU_sxCtKYAYUQ.jpg https://qcloud.dpfile.com/pc/La8vva6QlY8kpTiJ4_ejoOeqe4pkywC9Nfzstr00tD8vGBpf7nSmgpNjCOaOrtyiUBBCaBtJvKU_sxCtKYAYUQ.jpg https://qcloud.dpfile.com/pc/WPOAvOmokshE9OKjVTZfqeai14LUCa19jE37IHD60X480vZHa9CByU72tcTpe78oUBBCaBtJvKU_sxCtKYAYUQ.jpg https://qcloud.dpfile.com/pc/eDdx9XXqtm…
2023-09-1819:20	elaine_chy	4.5	一直非常期待的一个博物馆，从开馆之始，只要𠕇时间就在抢票，终于抢到了周六的下午票，但因为上午的话是上课的，所以上完课匆匆忙忙驱车近两个小时赶到天文馆，天文馆停车场太多车了，等了一会儿发现出来的少进去的太多，已经排到路口了，所以立刻决定到附近的停车场去看一下，附近应该有三、四个停车场，有些是收费的（4元/H）有些是免费的（上海中学停车场）停好车就已经不早了，进了场馆借了讲解器20块钱，只剩下不到两个小时了，整个馆是1，楼、2楼为主，场馆是下午4:00关门，进了长款，赶紧可以预约一些活动单，因为到了太晚根本约不上，但尽管已经很晚了，人还是真的很多很多！整体感觉时间太紧了，东西太多、很丰富，如果要细心慢慢看的话，建议真的是上午来！	https://qcloud.dpfile.com/pc/LUZMgy227OC87HSQa58pAKZpIUCwqWgqQnfDeTnsK_Vn8lJLoDsYSlSaIHB9YF0FUBBCaBtJvKU_sxCtKYAYUQ.jpg https://qcloud.dpfile.com/pc/0zB2nHQ9TaWVkM--ubmZA5-lkyOaSbG4l9a7_NElG3PP9180HzB5FEPnOGoO4f5tUBBCaBtJvKU_sxCtKYAYUQ.jpg https://qcloud.dpfile.com/pc/5htD3JbbPeejcqOUGxwncc9kyGiQf1c9HgcLNiqtCHDnjF8yeDcEjnncJ8NPfTFHUBBCaBtJvKU_sxCtKYAYUQ.jpg https://qcloud.dpfile.com/pc/-hzvRkL7hn…
2023-09-0513:54	冬眠	4.5	交通：地铁很方便，不过到馆可能需要走一小段展览内容：部分的需要提前预约的，想要看的话要做好计划和准备，不要跑空展览亮点：部分的展很美，很适合拍片。部分的就是其他的文物介绍。总结：因为不能一次性玩完，需要预约的，所以可能需要多次这边有些不友好。
2023-09-1423:10	会在水里跳舞的香猪宝宝	5	星空浩瀚无比探索永无止境过了这个漫长的暑假终于过了天文馆的热门期也终于打开了在收藏里躺了很久的天文馆曾经以为是世界的中心，如今只是宇宙的一隅。曾经以为是唯一的太阳，不过是亿万恒星的一颗。真的是涨知识的一天好喜欢好喜欢天文馆不愧为包邮区最为热门的场馆交通：个人认为自驾最为方便，从市中心驾车需1.5小时。展览亮点：分为不同的展馆，适合各个年龄段tips：热门体验类场馆进馆后要预约，每个手机账号只能约一个人，所以要提前注册成为会员，才能抢到热门互动场馆的预约名额。球幕电影是我觉得最不值得抢票去看的，不推荐。​
2023-08-2020:33	sonyduck	4	有幸在抢了半年以后终于在暑期的周末中了票，一家三口开开心心前往打卡。老闵行自驾走高速一个小时多一点。八点半到位，现场买票的队伍已经绕了好几圈。九点半冲进馆发现上午的飞跃银河系取消了，一问之下设备维护保养。为了保险，我们给孩子约了航向火星体验，另外两个号约了光学天象厅。(结果下午飞跃开放预约了)我十点半参加星空探索营，和很多孩子一起学习了初级天文知识，然后在老师带领下回到主馆看11：15的球幕电影《苍穹》，感慨老婆误打误撞买在7排是正确的。匆匆吃完午饭赶紧又去家园展厅的光学厅观看小电影，这一部分五分钟，主要介绍古代中国对星宿的认知。然后依据租借的语音设备正式开展场馆游览。每个厅都有故事机可以扫码吐故事卡片，也可以根据微信公众号导览打卡，我们全家完成了3星科学线路的打卡。最后，我们在B1购买了天文馆纪念币，品尝了星球冰激凌，凹造型拍摄留念。今日最勤奋事迹：成功立等到傅科摆偏移撞击金属柱子。T…
2023-08-2706:22	柠檬雨	4.5	出行方式：1⃣️16号线大站车算好时间，出行还是很便捷的，车很空，5站39分钟左右。最后一公里走走还行，沿途还有一个海绵公园。2⃣️开车🚗出行的话，停车🅿️位比较紧张，朋友停了20分钟才进。温馨提示：我们是朋友统一抢票分开进馆的，进展馆要先出示订单短信截图，然后刷身份证，没抢到上午场票的，下午场也能提前进，不用完全参考预约时间。馆内游玩：1⃣️电影🎬也需提前抢参观票那天抢好。2⃣️馆内展项课程预约需当天进馆以后公众号上抢的，下午场基本都是13：00统一开放预约，每个证件号只能参加一个活动，一个手机一次最多预约3人。体验感：除了人多，其他都ok。
2023-08-1816:36	水晶冰橙	5	没抢到票，花2小时排队进去的。感受就是很值！带了初中娃，看得挺认真的，一楼的家园有大号地球，月球，太阳，还有各种陨石，自己进行星球称重等，二楼的宇宙有各种故事机，拍照打卡点，三楼的征程有模拟的宇宙飞船，可以进内部参观，特别喜欢从宇宙飞船出来的景观，真的像来到太空一样，玻璃长廊在星球中穿过，特别喜欢！地球冰激凌和月球冰激凌不容错过，味道很棒！但是吃午饭还是自己带吧，好多人席地而坐，馆内有热水，但是不是很烫，方便面可能泡不开，自热饭好像不能过安检，就带面包蛋糕火腿肠这些比较好。停车可以停在上海中学停车场，过个红绿灯走路十分钟的样子，或者就天文馆停车场4元一小时。总之，溜娃好去处，如果下次我抢到票会再去一次的。
2023-09-0100:06	苏子西	5	先给游玩评价:五星好评，去过最酷炫的博物馆，内容丰富，目不暇接，互动性很强，很适合带有一定基础的小朋友去学习。展览内容:一层（家园）:进门能看到巨大的地球，还有太阳（耀斑）、九大行星、小行星、风暴、土卫六（泰坦）的甲烷海、月球等各类模型或互动展区，特别酷炫。一路向上进入二层（通向宇宙）:通道上是一些宇宙的艺术畅享。二楼更有理论知识一些，讲了宇宙的尺度、大爆炸、生命起源、爱因斯坦广义相对论、扭曲的时空等等。三楼（征程）:讲了人类从远古时代到今天不停地对宇宙探索的脚步，最后登上了宇宙飞船舱模型，出舱再次看到地球🌍，真的超级酷炫。tips:1.预约项目不熟悉，选择了好奇星球，挺容易抢的，适合幼童，只能一大带一小或两小，不能两大带一小，是个小的游乐园，如果是专程来看博物馆学习天文知识的不建议入，我家娃小所以玩得不亦乐乎。2.进馆时间是10点45分，没能买到球幕电影票，很可惜。想看电影的，一定要提…
2023-09-0713:24	次头瓜脑_娟	5	提前预约的工作日，为了抢仅有的车位和飞跃银河系很早就到大门口站着排队了一入馆先抢票，再直奔主题趁人不多赶紧打卡拍照，球幕电影买的下午最后一场可以慢慢逛，先1楼家园拍照太出片，再2楼逛到3楼出，好多看不懂也没关系，重在参与沉浸式体验可以让我站着发呆都能看好久飞跃银河系大概就5分钟感觉一般，躺着看的电影20分钟左右，有点深奥老妈睡着了除了剧场每天每人只能约一个不太合理，毕竟大部分人都路途遥远，其他没毛病，浩瀚宇宙星空太美了！
2023-08-2419:40	卷小卷lyla	5	很震撼的场馆，对喜欢太空的小朋友来说真的是必来的天文馆。为了能更沉浸式了解，给小朋友报了一日研学，跟着老师仔仔细细地走过了每个场馆。不过老师的专业程度还不够，有的地方讲解得并不是很正确和深入，胜在可以带领小朋友全面了解场馆吧，如果我自己带她来，想必是直奔自己最喜欢的太阳系系列，其他的都不会看了。看了地球的变迁史就能更深刻地明白地球不需要我们拯救，地球一直都在，地球什么场面都见过，需要拯救的是我们自己
2023-07-1311:51	Sagittarius	4.5	上海天文馆首先，谈谈交通。虽然从市区过去，交通不太便利，但天文馆靠近地铁口，出行还是相对方便的。不过，乘坐地铁可能需要花费一些时间，这是需要注意的。尽管如此，这并不妨碍我前往上海天文馆。关于抢票，关注上海天文馆官方公众号，最好提前完成信息认证，工作日相对比较好抢，放票后隔十几分钟看依然有票，周六日需要准时盯着拼手速了，全神关注地抢，票秒没。其次，天文馆的环境设施都非常好。馆内展品众多，展示的天文仪器也十分有趣，特别适合亲子游玩，边看展品边和孩子互动。很多机械展品的结构复杂，对于喜欢天文学和工业机械艺术的人来说，是一次难得的体验。馆内分为行星宇宙相关展区、航天仪器相关展区和地球家园主题展区等，内容丰富多样。有空中走廊，可以俯瞰星球。此外，天文馆还提供了独特的冰激淋，外形呈现星球的形状，有月球，地球等。这种创意设计增加了参观过程中的趣味性，为游客提供了别样的体验。不过，我去的时候，最喜欢的项…
2023-09-0116:50	桃北北777	4	天文馆真的是好远啊早早和小伙伴约好开车来接我去天文馆网上抢票暑假期间真的好难抢了有三个星期了终于月底抢到了票开车过去有两小时累啊直接出示短信然后扫身份证就可以进入很方便门口有人排了长龙估计等退票不懂天文馆进入有种科技馆感觉标志还是很清晰的抢演出票有点难准点分分钟没有票一个下午基本看完了还吃了一顿午餐餐厅中午人多都是孩子座位需要等差不多五点多就离开了
2023-09-0211:01	叛逃的风信子_9148	4.5	没想到第一次抢票居然成功了，这是什么🐶💩晕啊，尽管票难抢，好玩是真心好玩。开车过去还是挺方便的，离天文馆最近的停车场好像是需要预约的，我们去了边上的，400米左右的距离。由于暑假，人是真的多，好在地方挺大，也还能接受，上午人略微少点，下午场的游客进场后瞬间热闹了许多。有些展品略显深奥，小朋友可能理解不了，建议爸爸妈妈根据边上的简介辅导自己的孩子参观，不要让孩子在那里瞎玩，学不到知识，展品也容易坏
2023-09-0117:50	Shanghai	5	进入上海天文博物馆，地球🌍、行星🪐、天体扑面而来……它带观众星际穿越，进入太空，仰望星空，了解生命—宇宙的奇迹，宇宙膨胀等天文知识。通过量天尺、光—宇宙的信使，寻找系外行星……天文馆里还有很多互动环节，如：进入飞船核心舱模型参观；走进爱因斯坦教室，与爱因斯坦蜡像合影等等。由旅行者1号拍摄的著名地球照片之一，显示了地球悬浮在太阳系漆黑的背景中，只是一个渺小的“暗淡蓝点”。当听到卡尔•萨根说“当你看它（地球），会看到一个小点。那就是这里，那就是家园，那就是我们。你所爱的每个人，认识的每个人，听说过的每个人，历史上的每个人，都在它上面活过了一生。”你会体味许多人生哲理。
2023-08-0216:40	笨烟囱	5	上海天文馆！很久前就想带孩子去一趟了现在买个票已经不像同事所述，一票难求了！定好闹钟准点进去，轻轻一挥小手指票就买到了，身份证书号填好，去的时候直接刷身份证进去的！游玩体验:①从负一层开始玩的，有个西式快餐厅，不建议在这吃，价格不美好味道就不提了，就餐的位置还是蛮多的，建议自己带东西过去吃！②对了切记切记一进门口，立刻去咨询工作人员预约观影厅的号不然啥也看不到！像我这种下午一点多才到的，只预约到一个观看星宿的厅，其他一个都没预约到，有点儿小失望！③门口租借的讲解器基本没啥用，不建议租……④其他各个楼面都仔细的带孩子参观了！总结:一个大人小孩子都值得去的好地方	https://qcloud.dpfile.com/pc/jriPsrK-urEfxIYXG2xDksdDjHWNvJ76vqRbbSUny-by9aD6n00_yKuHJIgG9qnBUBBCaBtJvKU_sxCtKYAYUQ.jpg https://qcloud.dpfile.com/pc/KFbglIQI22E_6TaNhoJ7cVFCb62JJsqekgKzbQXs2VsXpEnzJvR53UXzT-M6gFwHUBBCaBtJvKU_sxCtKYAYUQ.jpg https://qcloud.dpfile.com/pc/xAh9x5T5RNtaTxakhs14hbZ8teyOCax8jRbW0g2xWCv9Q6kHaP304Zrlk-Cy4sMoUBBCaBtJvKU_sxCtKYAYUQ.jpg https://qcloud.dpfile.com/pc/qYIeBBr999…
2023-08-2513:44	Jimmy菲宝妈咪	5	准备去上海之前就做攻略看看哪里好玩，很多人都推荐天文馆，而且说票超级难抢。我提前搜索抢票注意事项。添加好要去的人员名字和身份证号码。提前两天开始试抢票，熟悉抢票的流程。提前定好2-3个闹钟。最后开始抢票，到点的时候不停的刷。当然这里面也有运气的成分，抢到了。临时去的时候加了两个人，现在也有排队，补票的，真是太好了。✌很圆满的旅程。我还抢到了电影票和一个活动。太幸运了。	https://qcloud.dpfile.com/pc/NAh4tGSu-8d4kXZYx1gln9h1DWqPuYeGk9ow8bTCwmflvqDRU6D-G-MFT8ZP4TfvUBBCaBtJvKU_sxCtKYAYUQ.jpg https://qcloud.dpfile.com/pc/vsPTTXGKiJcIm7uxqjOhPx0oLEa6rbepgtRTmi2uwZx6862w-G7g9eiPOLs6BHfFUBBCaBtJvKU_sxCtKYAYUQ.jpg https://qcloud.dpfile.com/pc/V23BqMCgHttW1lS5gN6iYdG_TxuLx7SIUnJ6bzV8pUMDOI3lM2ew5DrIKoW__SA5UBBCaBtJvKU_sxCtKYAYUQ.jpg https://qcloud.dpfile.com/pc/U91WSNED7L…
2023-08-1300:44	麝香百合	4	一星扣给难买票和难预约项目。除此之外很适合拍照打卡、科学普及、素质教育。场馆设计得也是非常有科技感，兼有严重的刘慈欣美学。天体、行星带、宏大感，这些太空该有的元素，场馆都能完美与建筑设计相结合，是座优秀的艺术品。作为外行，我觉得诸如中外天文观测与探索史、太阳系、二十八宿的展馆设计、介绍和讲解还是非常完美的，寓教于乐，尤其吹爆《家园》展馆，里面领我印象深刻的除了大个的地球、大个的太阳投影、土卫二上遥望土星的画面，还有用于展示八大行星重量的金苹果。但我总觉可以更进一步，讲解其他虽冷门，但随着科幻小说流行正在热议的概念。P.S.今天我脚老被小孩踩，唉	https://qcloud.dpfile.com/pc/P_iLLT3CXXsLFct8aTLnVJjyzYX459rUwRa4GIpHKrLnj2Uzt2PQNkNmsVd197VyUBBCaBtJvKU_sxCtKYAYUQ.jpg https://qcloud.dpfile.com/pc/hG9MgM4hGFy1qKku-Hfy2rQdNgpOScf8MG8YBW6Ne4KM_C_rsZDgY9tWgn0cdb1CUBBCaBtJvKU_sxCtKYAYUQ.jpg https://qcloud.dpfile.com/pc/qiNciZg5L0QGfxaOz2j28JvXYIZbbcLu5x7r9hbV8mSCkdSnLOf9tJPK79IuQRZOUBBCaBtJvKU_sxCtKYAYUQ.jpg https://qcloud.dpfile.com/pc/YEBh7-zSf3…
2023-07-2916:36	敏敏	4.5	预约工作日并不是那么的紧张，先约了场馆买了门票然后就可以选择电影场次了，进场馆是72小时的核酸，但是进影院是48小时核酸哦，当然会有短信提醒你的。我去的时候还是九月底，现在口罩情况有点严重不知是否有变化。整个天文馆认真逛是很花时间的，每个展馆都逛到了包括两个天文望远镜差不多用了六小时，有些互动项目不开放，也有开放的没约到，感觉一次要面面俱到来不及。有幸进入了两个天文望远镜塔太值了。天文馆路途也是遥远从家里过去驱车80公里单程耗时120分钟，回程更是用了两个半小时，停车费不贵4/小时。太远感觉不会轻易再去。一篇写了很久的点评居然一直在草稿箱躺着，看着写了那么多字虽然环境已有变化大家也基本摘了口罩，但也舍不得删了，还是发吧。
2023-07-0717:15	hl50	4	「上海天文馆」#攻略#干货7/7更新#暑期#亲子》关于抢票：A.门票：提前3天（含当日）早上9:30在上海天文馆小程序抢。tips：1、提前注册录入信息复制好手机号准点进入2、如有免票孩子也需要提前录入身份信息登陆后抢票时需捆绑大人3、抢到直接付款不要耽搁犹豫否则会显示余票不足4、平日票比周末好抢些票价及开放时间见图1B.电影票：同上抢到门票当天（提前3天）10点小程序下单、幼童也需购票。C.场内项目剧场票：需进入场馆后才能预约1、分上午和下午场下午只能13:00预约2、建议9点排队、9:30开门放行进去后立即预约3、每人每日只能预约1个场馆4、场馆较大上午的可以呆到下午下午入馆时间较仓促9:30-16:00但15点后禁止入馆》关于设施：1、进门左手有参观指南可免费领取2、1楼进门笔直走到底可免费寄存大件行李3、馆内每层都有温水或冷水自带空瓶水杯都可》其他tips：1、入馆早的可以先趁人…
2023-09-0514:35	小雅.鹿鸣	4.5	打卡签到特意过来抢票两个月最后还是九月份来了交通:还可以，做龙阳到滴水湖的高速线路，速度很快展览内容:互动很多比其他地方只放片子强期待更好展览亮点:知识点很多小朋友适合开阔眼界大人就是陪同而已总结：吃的很贵自己带吧，主要给小朋友水可以带杯子，有热水机地下一层有贩卖机，水3块一瓶太贵，买的不多。
2023-07-0618:16	David王	4.5	这几年由于yq和初中阶段学业紧张，一直没空来天文馆参观，终于中考结束了，来完成孩子一直以来的愿望。天文馆需要在小程序提前三天预约，由于暑假来上海旅游的家庭实在太多了，基本周末很难抢到票，只有工作日才稍微好一点，每天早上9:30抢门票，需要填写身份证号码，实名购票，成人30元，学生票15元。10:00再抢同场次的球幕电影《苍穹》的票，一张40元。当天记得带好身份证，带好蓝牙耳机。进场时直接刷身份证进场，进去后就去电影取票机刷身份证取电影票。进口处还可以用手机微信扫码“语音导览”，然后手机连蓝牙耳机，这样在馆内就可以边参观边听讲解，非常有帮助！🅿️自带停车场不算大，但工作日基本有车位，停了3个多小时付款14元，不贵。主要的参观内容都集中在“家园”，对于初高中生来说，结合已知的知识点能够更深入的掌握到更详细全面的知识，对于较小的孩子就只是走马观花拍拍照而已。对于我家喜欢探索宇宙及物理学知识，又…
2023-07-2723:52	龙井茶油泼火龙果	5	早起换乘三趟地铁，历时2个小时，终于到了心念念的天文馆，还好有提前预约，不然早早来了也是得排队一进场馆立马公众号预约项目，考虑有老有小，所以预约了一个光学天象厅。第一次躺着看，懒人沙发懒懒的躺着，还挺舒服的因为起得早，早餐随便对付了一下，到了11点，小朋友说我们早点吃中饭吧。二楼的意面和孜然牛肉卷是孩子爱吃的，餐后还不忘要个网红的地球冰激凌从三楼一路往下走，参观后回程今日之行，一直认为，值
2023-07-2009:08	胖猫爱吃鱼	4	天文馆的票是真的买到就是赚到。非常适合带着孩子来参观体验！如果你看过《三体》，那么你一定会有很多共鸣，成年人则看到各种学生时代的知识点而有些许感慨。当然，内容以科普为主，建议带小学生的朋友请个讲解员的话会更好。既然来了，就不要过于走马观花，增加一下知识，总是好的。温馨提示：1、内部不允许点外卖2、纪念品商店在一楼3、建议提前一小时到现场排队4、关注公众号，一天只能预约一个剧场5、电影票更是一票难求，抢到票了就要立刻预约
2023-08-1809:59	Lawrenceim减肥的美食达人	5	门票靠运气抢，太火爆上海天文馆位于浦东，是一个充满科普趣味的亲子旅游胜地。天文馆内拥有丰富多彩的展览和活动，为游客提供了与宇宙亲密接触的机会。震撼的视觉效果和沉浸式体验备受好评，为游客带来视听盛宴。馆内的互动科普展示吸引了无数年轻学子和家庭前来参观，项目更是让人耳目一新，不仅有趣味性，还能增进对宇宙的理解。作为一处既有趣又教育的场所，上海天文馆也为亲子家庭提供了难得的亲子时光成为家庭共同探索的乐园。
2023-08-0508:22	雲彩悠悠	4.5	上海天文馆｜7小时的徒步浏览浓缩成60秒游记🌿天文馆真的非常值得花上一天的时间去～都说暑假抢票难～我抢了三次吧～～感觉还行由于每天限流～加上合理的预约模式～进馆后的体验非常不错～能感觉到人多～只在热门场馆四大主展馆～两部电影～还有特色展区预约～最好是提前做个笔记～家园展馆是人最多的～很多网红照片都出自于这里～
2023-09-2122:28	卡卡	5	是全球较大的天文馆，缺点就是人多，在上海偏远的滴水湖。但是星空浩瀚无比，探索永无止境，还是很值得来的，且老少皆宜，小班以下的孩子可能看不懂，但也不重要啦tips:抢票攻略，关注上海天文馆公众号，每天9:30开放名额，票价30。约好后，现场刷身份证可以直接进。免费观众也需要约。10点可抢球幕电影票。（有时现场排队，也有少量票，但不建议冒险）展览内容:分家园～宇宙～征程三个主要展区，参观不走回头路特色展区还有中华问天等。二楼餐饮服务态度很一般！馆里有直饮水，也有充电宝可租借，也有可直接充电插口。
2023-09-2122:22	匿名用户	5	性价比很高，场馆巨大，项目很多，高科技声光电眼花缭乱，值得看看跟团进去的工作日都是人超级多小孩子到处都是一下午也不过是走马观花，看个热闹，可惜太远了，应该更细致得好好看看的，商店东西不便宜，吃得也不便宜。
2023-09-2121:24	jackie910	4.5	No.1821年7月来的，虽然远了点，但是非常值
2023-09-2118:18	布朗尼的漫长岁月	3.5	地方挺大，也有趣！出片也高！就是2层餐饮的服务人员实在态度不行……本来吃到就简单，大家就是图个休息，有些服务人员素质有待提高……不然拉低了天文馆的
2023-09-2118:00	宋宋sl	4.5	一直都想去体验一下天文馆的魅力，奈何刚开始超级难预约，就算约了，也约不上电影，这次虽然是临时起意，晚上看了一下有票，赶紧就约了，而且运气超好的约到了电影（苍穹）虽然对于小朋友来说有点看不懂，但是玩的还是很开心的！推荐推荐！！！	https://qcloud.dpfile.com/pc/eDVCUevduFfAI0vevUv7HwE91y6awuGLpy9oTzNU8Ptgx-PdvNOzkGmfWYDTYR6qUBBCaBtJvKU_sxCtKYAYUQ.jpg https://qcloud.dpfile.com/pc/dL5nrQTvlWlBilR7eUKyLP2-GuMooyx5MbVz9dCRFgHLIZizxFbY2Sd738O7dASSUBBCaBtJvKU_sxCtKYAYUQ.jpg https://qcloud.dpfile.com/pc/Ak_HfWaMaqMVjTRwONin1V04GKMDCz9W2tVQSG_Lgl8NDrOgeHB-M6pMZyVRiWJ8UBBCaBtJvKU_sxCtKYAYUQ.jpg https://qcloud.dpfile.com/pc/xRVD_XPf87…
2023-09-2116:22	abcdef2f3	5	早点去现场还有预约活动早去早知道晚去就白去l因为路	https://qcloud.dpfile.com/pc/KEwk7P_3ahLlmDceGdzZkSb2ca9bK1WbjNPOu-XTI4z8oaXsIpp9MB0UnLe-pekiUBBCaBtJvKU_sxCtKYAYUQ.jpg https://qcloud.dpfile.com/pc/Zyw05M6m4kC4bqnym1YlMnarKVtUPBbgHeNJ_f3HUs4GGSiJLHtLOaNanXz6fZFaUBBCaBtJvKU_sxCtKYAYUQ.jpg https://qcloud.dpfile.com/pc/GTYbEfuoDcl4fmu6qw1MRW4fN2X-qMd7O9BWWwiTaPkSR3HrxF06qhzYBi8l30UNUBBCaBtJvKU_sxCtKYAYUQ.jpg https://qcloud.dpfile.com/pc/lnpUatWEI7…
2023-09-2115:02	Cheryl_X	3	終於熬掉了暑假，避開了孩子潮，橫跨一整個上海，奔赴了心心念念的天文館。都說🎫難搶，可能真的因為風潮過去了，門票和電影票現在倒是非常好買，順利預約，買好了門票，但一個帳號只能買一張電影票。買了《蒼穹》，怎麼說呢？期待越大失望越大吧。館內的展示，相對刻板。內容感覺也沒有很豐富，相對基礎。感覺是做了個匯總而已。另外⋯館內的孩子啊，真的都像是沒大人管束。因為館內比較大，又有模型，那些孩子啊，要麼就是乒乒乓乓各種拍打，要麼就是大喊大叫各種奔跑。看個展、會有孩子在你旁邊各種擠各種鑽，你只能離開，放棄。相信很多帶孩子來這裡的父母，不是來放養的、是來讓孩子們接觸天文知識的，所以⋯能不能除了給他們拍照，也稍稍盡點素質教育的責任？！	https://qcloud.dpfile.com/pc/xHioxDnuIgkZA20fgK0oezM5Ag6lAnON1B0_IgA-Xx5gOwW1_FKF_fo3DhY5lXp2UBBCaBtJvKU_sxCtKYAYUQ.jpg https://qcloud.dpfile.com/pc/sGQ70icHImQC9zqVxMXuyRWAUDMc7bpzD5dz4XZoamfP9vWkjV6lSpzT8QtYCOtxUBBCaBtJvKU_sxCtKYAYUQ.jpg https://qcloud.dpfile.com/pc/evhKoPHuhiWsQpL8h1PtJPbyRWKV0JitnN8cYolM8697OD79kdPJO7Nqv49mcO_GUBBCaBtJvKU_sxCtKYAYUQ.jpg https://qcloud.dpfile.com/pc/a2A2gwBkD5…
2023-09-2113:33	爱美食卡卡	4	周末带娃来上海天文馆，抢了很久的门票终于抢到了，下午吃好中饭从市区出发开车去天文馆。80几公里，路程有点远。到的时候人不算多，大部分都是带小朋友去的。小朋友很激动，里面有好几层，顺着指示从一楼开始，到最上面。网上网红拍照的在B1层，早到的话可以到了以后先去打卡拍照，人比较少。因为没抢到电影票，有点遗憾
2023-09-2106:59	jj	4.5	暑假里天文馆的票一直很难约，里面很大。这次去约的是下午，只逛了家园。家园展厅：位于天文馆一层。展厅设有地球、月球和太阳主题展品，及稀有的月球陨石、火星陨石、灶神星陨石等约70件著名陨石。“光学天象厅”可以观察一年四季、不同纬度的星空以及空中的行星和一些醒目的星团星云。“飞越银河系”剧场”是一个6K动感剧场，剧场主题为乘坐“追光者号”舰船去探索银河系的奥秘。有幸看了球幕电影，真的很震撼。下次还要来。
2023-09-2023:14	匿名用户	5	展览非常好，给人一场视觉盛宴，里面工作人员也非常热情有礼貌。场馆前台有讲解器非常不错，关注天文馆公众号也有场馆的介绍，孩子们很喜欢，探索知识永无
2023-09-2022:16	当蘑菇来敲门	5	带娃子来上海玩，不能只去迪士尼，今天又去了一次上海天文馆，好像还是亚洲最大的？里面确实很不错肉眼效果很惊艳，也学到了很多硬知识！很多都是带娃去的，里面电影是躺着看的，正好休息了一下，偶尔来一次还是很好的
2023-09-2021:06	匿名用户	5	朋友约着一起去逛，从陆家嘴开过去70多公里，除了位置太远，别的没毛病。门票30元，停车场离场馆有点距离，大概要走个四五分钟，停车免费。场馆地下一层，地上三层，还是蛮大的，全部逛下来至少三个小时。里面的模型和展品都很精致，非常有现代感，很适合带小朋友去探索宇宙知识。一圈参观下来，真的感觉人类太渺小了……每天都有很多场不同的免费活动，可以在小程序预约，飞跃银河系基本是抢不到的，我们约了光学影像厅，可以躺在懒人沙发上看模拟的穹顶星空，视觉效果还是蛮赞的。场馆内有餐厅和文创店，餐厅价格比较贵，性价比略低。
2023-09-2019:33	董董董小姐	4	等了2年的上海天文馆终于来了，之前在小程序上一直抢不到票，这次终于抢到了，毫不犹豫的带娃来打卡。从周浦开车过来一个小时，天文馆内的停车场好像不对外开放，需要停到另外一个停车场，距离天文馆大概一公里，那天去的时候停车是免费的。暑假过了但是人还是很多，都是带小朋友来的，小朋友看的很认真，值得去。最后必须要打卡网红的冰激凌，景点的物价大家都懂得开心就好
2023-09-2019:16	Cn.tin	4	过了寒暑假确实是比较容易抢到票了不过感觉预约项目和电影还是难抢，而且每次来只能约一项球幕影院：电影抢了时间旅行，片子确实不行，但座位是真的舒服，走完展馆进去睡一觉是真的不错展览内容：这次算二刷，所以一楼家园快步走过，到二楼正好碰到展馆讲解员，听了一路一直到太空舱，讲解员整体步伐较快的四点就会闭馆所以这次着重看了看上次没看的中华问天，互动文字还有日食小剧目还挺有意思的tips：冰淇凌个人觉得影院门口的冰棍性价比高，奶香味浓，比甜筒好吃
2023-09-2018:44	鱼鱼_5503	5	交通：下午到的，本馆的停车场满了，停了前面的一个，免费展览内容：分三个大馆，一层一层递进。第一个家园有些震撼的，能看到一些平时看不到的实物。展览亮点：网红星球冰激凌很好吃，球幕影院的电影看了想睡觉，但特效还是有的。天文馆票价还是很值得的，电影院我觉得一般。
2023-09-2017:54	大番薯君	5	小朋友学习了解了很多天文知识，扩展了视野，网红打卡也必须
2023-09-2017:28	DeiDei的快乐	4.5	首先真的是太远了但是地铁后半程的风景还是很不错的✦总的感受就是不来吧觉得遗憾来了觉得有点后悔✦球幕电影让我觉得刚来感觉了结果它结束了✦本以为中间的位置好但是因为要躺着所以感觉如果选择靠后一点的位置看起来应该会更舒服
2023-09-2016:19	susanclf	4	上海天文馆开馆以来，一直听说门票难抢。正好工作日小伙伴约了同游，便了解了一下抢票攻略。首先关注：上海天文馆微信公众号实名登记，实名信息管理-录入常用人信息提前三天9:30进购票通道，选上海天文馆，买参观票。要倒计时两分钟才能付款。买好参观票，才能买电影票，电影票10:00开抢。选择相应时间段。选定位子后也要倒计时2分钟才能付款。tips：常用人信息提早录好。当天刷身份证进场。进去后，电影票要在一楼刷身份证取票。最后，㊗️大家玩得开心！
2023-09-2015:47	吃饱饱睡觉觉	5	来临港必刷天文馆，抢了好几周才抢到的票子，哈哈哈哈和朋友满意的来满意的走。记得要预约电影，很好哦！而且是投在天花板上的，体验感还可以，有裸眼3D就更好了哈哈哈哈。楼下还有几个艺术展，也可以看看。一趟下来三小时就能看完，值得一去，而且是最大的天文馆！！
2023-09-2014:57	玻璃心草履虫	3	其实馆内整体还是不错的，只不过想去的话最好提前看点功课，体验感能更好一点。吐槽1：人流量太大现在去还是很多人，互动体验设施好几个都没开，天文馆天文馆，不得让人排队看个望远镜什么的？吐槽2：下午闭馆时间也太早了，四点就闭馆，位于临港本来开车就将近一小时，中午吃好饭休息好过去都下午两点了吐槽3：停车很紧张，下午两点到还得在馆外排很久的队，所以只好拐弯去了步行得有八百米的地面停车场，回来进馆都两点半了，略微挽尊的是雪绒花地面停车场暂时不要钱～总之，馆内陈设以及内容可以给4.5分，留0.5是为了陈设还不够丰富和有趣，就两三层三个展馆就逛完了。地理位置停车吃饭给两分，要不是没去过带家人一起打个卡参观一下，谁拉我也不去了	https://qcloud.dpfile.com/pc/NCAt9hIBhsfLbDyQDYw2LDJi7NMxg-24nh6K0cXBZaCMz8IEoxeR5d4-rMCtAy4sUBBCaBtJvKU_sxCtKYAYUQ.jpg https://qcloud.dpfile.com/pc/vZbIcQ4Mx2fiQOirNoW8y14mhxVubHBosxE9UX2J7vGM_C_rsZDgY9tWgn0cdb1CUBBCaBtJvKU_sxCtKYAYUQ.jpg
2023-09-2010:03	lavender_wing	5	印象中的滴水湖，就是一个从地铁站出来就可以见到的地方，如今这个口子在重建。从4号口出来步行大概10分钟就能到天文馆。许久不来，出来有种恍如隔世的感觉，建了好多大厦。天文馆很大。从一楼家园开始参观，一路向上，不知不觉已到四楼。从不了解天文的我，在里面有种震撼的感觉。还能近距离感受国家探月的成果。很棒的科普体验馆。除了距离远了些。展出项目，飞跃银河系感觉是最难约的，放票瞬间就没了。假如剧场也不错	https://qcloud.dpfile.com/pc/Y4ITUltC806iEoTthcTqcHgjwHo8xlv-_rSq0qQt9rp445lxwxAVYdxBwD5GuqXuUBBCaBtJvKU_sxCtKYAYUQ.jpg https://qcloud.dpfile.com/pc/GrKDor_bGHy_UMZZpXXmkhZ7ABlf0zeqPeelX7oy1tLQ9sbYBw_JEaeuR6YOl_DWUBBCaBtJvKU_sxCtKYAYUQ.jpg https://qcloud.dpfile.com/pc/7okn3X9aYAWRQBQeCEzPnnFKq-xYzr9XP62pKsRfLjjP9180HzB5FEPnOGoO4f5tUBBCaBtJvKU_sxCtKYAYUQ.jpg https://qcloud.dpfile.com/pc/95VhCApnOf…
2023-09-2008:34	匿名用户	4.5	天文馆的票一直都很难约，前一天临时起意想去天文馆转转，看了好多说要提前三天抢票，也有说可以现场排队的，中午十二点多一点到的，没有人排队，直接买票进，电影票也有的，还怕跑老远扑了个空！进馆后可以预约展馆的项目，九点半和一点，飞跃银河系是最的，蹲点抢没有抢到，就放弃了，展馆里就已经够看了，球幕电影很震撼，值得一看！很适合带小朋友来！
2023-09-1919:35	纯洁耐心嘀嗒龙	5	周末的天文馆一直是一票难求。难得捡漏购得两张门票，带着孩子一起参观学习。天文馆有3个楼层，由于购买的是下午票，时间比较紧。所以就参观了三个主题，家园，探索和远征。展示太阳于八大行星，人类探索足迹以及物理学知识。孩子和自己都受益匪浅。尤其一句宇宙无限，探索永无止步。提醒着我们不要卷要创新探索。
2023-09-1914:42	匿名用户	5	天文馆需要提前三天预约，暑假期间比较难预约，暑假过后就赶紧和同事一起预约了，16号线地铁滴水湖站直达，路程还是比较远的，大概坐了俩小时地铁，但是这一趟非常的值，验票进入后就打开了新世界的大门，一楼有一个特别大的地球和月球，是按照比例做的模型，二楼通往宇宙，三楼有嫦娥五号探测器，参观了一个半小时，感触颇深，不得不感慨宇宙的浩瀚
2023-09-1914:04	xixi	5	真的是非常棒非常棒的展馆。特别好看，内容很多，互动也不少。本来以为孩子太小会不会觉得无聊，完全不会！！！5岁娃玩得非常的开心。上了观星指南的课程，很棒，学习了很多知识。展项参加了好奇星球，类似一个很小的游乐园，真的很小，30分钟就没兴趣了，哈哈哈。下次来再换一个
2023-09-1911:46	宋嗷呜	4	终于凭实力预约到参观门票了遗憾的是没有约上最火的项目飞跃银河系来这里交通还是挺不便的，10点出发12点才到，最后到了地铁站还要打车，主打的就是一个特种兵短途游花了一个下午的时间逛还是非常充裕的，可以在太阳前拍照打卡，出来还有公园因为是暑期小孩子非常多，整个场馆特别热闹，而且来的路上一直有小孩吵吵闹闹，不喜欢娃的需要注意避雷
2023-09-1911:42	peipei	4.5	准时周五早上9:30抢的周日的票，想不到竟然抢到了，要提前输入人员的信息哦，我们是9点半到了，已经很多人了，不知道大家都是几点出门的，这么远，还能那么早到，总体来说还是很值得去一次的，小朋友大人都喜欢
2023-09-1911:34	happyzbwsu	5	工作日抽空去的，早上去的早，几乎没什么人，停车场也方便停车，进去以后第一反应就是震撼，难怪暑假那么多人，三十块的票价，值啦每人每天只能选择一个项目，人少的时候也不能多选，要把项目都过一遍得要去好几次啊，这个规定。。。这个场馆值得一去，不过人多的时候体验感肯定就不行啦
2023-09-1910:52	meilingjing99	4.5	很棒小朋友的好去处可以约展馆里面的其他项目玩，我家小朋友最喜欢里面的绘本故事讲故事的工作人员很有耐心态度很好跟小朋友们互动故事结束后还可以一起
2023-09-1909:20	爱你的胖	5	真的很震撼，特别看到在宇宙中，看到的地球这么小，感觉人很渺小，吃饭可以出去吃，出去之后，可以再进来，就是走人工通道，人很多，小朋友很感兴趣，第一次去只能先走马观花，因为只抢到下午的票，感觉还是很值得去。
2023-09-1906:50	沛里酷	4	上海天文馆的动线非常清晰，只要一条路线从头走到尾就全部都参观到了，顺着这个顺序走三个主展区家园、宇宙、征途，常规展厅中华问天，都分布在1F和2F参观票每天9:30开放预约，一定要提前录入参观人的个人信息，天文馆内还有几个体验展项，项目免费，但需要提前预约，每人每天仅限1项，而且展项的名额，需要在检票进馆之后才能约，名额少，我就没约上很可惜
2023-09-1901:33	哒哒de	4.5	好出片好出片好出片！重要的事情说三遍！！！当然最终因为磨磨蹭蹭这儿也想拍照，那儿也想拍照，导致压根没逛完，准备找个机会再去一趟啦～当然这个地方对于小孩子来说也超级合适！了解地球，探索宇宙，还有一些特色展项目（需要提前预约）
2023-09-1823:14	一亿彩票奖金待领取人	4.5	场馆比想象中小挺适合高中生去的就是
2023-09-1822:16	匿名用户	5	好不容易抢到票，终于带娃去天文馆走了一遭我们是下午场，但是十一点就进馆了，所以上午场下午场没啥时间限制的~总的来说，去体验一把是很有必要的，但是相对于其它科技场馆来讲，天文馆的内容要深奥很多！强烈建议租个讲解机，慢慢看其实可以待一天，不然真的只能“走马观花”了！另二楼的地球冰淇淋和一楼的雪糕都挺好吃，家里的小吃货表示下次还来
2023-09-1819:31	悠悠侃侃happy	5	交通：距离市区非常遥远，但是地铁出来换乘公交可以到。展览内容：去之前一定要先做足功课，虽然现场有讲解，但是仔细游览的话真的会发现时间不够用。现场可以排队购票，一定要错开双休日和节假日。展览亮点：体验项目只能进馆以后再预约。一天只能约一项。	https://qcloud.dpfile.com/pc/DntchO2e6T0nfErsGuOAH9isQSzjwwZ7FgtDPKLCWkhOAB2EVjasIMLibl6uG-fvUBBCaBtJvKU_sxCtKYAYUQ.jpg https://qcloud.dpfile.com/pc/X3QfcPR_aS7u8ByD6al_kwFFuXxGWNnbXD5DvLqm8MVZdwwlzV43BiQF5vX-AaD6UBBCaBtJvKU_sxCtKYAYUQ.jpg https://qcloud.dpfile.com/pc/btr5vyPsTgXDRwGJvgxixunvgxP7LQlWHigHRL-VXSn3UXMfNxrW15TNbKIKEoKoUBBCaBtJvKU_sxCtKYAYUQ.jpg https://qcloud.dpfile.com/pc/ik9SDvNOnK…
2023-09-1816:20	去冰三分甜	3	周末小孩含量无敌高，确实适合带小朋友去很多体验	https://qcloud.dpfile.com/pc/qVDQ-0g-cyzUV6aIgrsJyV1DhEozyY-G0bs85bzJD6N445lxwxAVYdxBwD5GuqXuUBBCaBtJvKU_sxCtKYAYUQ.jpg https://qcloud.dpfile.com/pc/tcm5wWoxwHi3_JP_bEKtHd6-ibN5j_ZFAs8hzQzRWj9OAB2EVjasIMLibl6uG-fvUBBCaBtJvKU_sxCtKYAYUQ.jpg https://qcloud.dpfile.com/pc/slE-DfZzz0XeoXvIUY9war_7fCU74T16wi-neoldacl7OD79kdPJO7Nqv49mcO_GUBBCaBtJvKU_sxCtKYAYUQ.jpg https://qcloud.dpfile.com/pc/VoEJ-2qDaf…
2023-09-1815:58	微醺艺术家	5	暑假期间真的是一票难求啊，为了抢票，都是定着9点30的闹钟，时间一到赶紧先预约门票，再就是为了两场演出的票，无奈只抢到了一场时间旅行的，苍穹的只能下次再说了。地方是真的远，市里开过去都要一个小时起，停车倒是蛮好停的，毕竟地方大。场馆虽然不是很大，但是架不住内容多，要是仔细看的话需要个大半天甚至一天的时间。里面吃的不多，基本都是快餐，味道也真的很水，为什么不引进一些味道好的呢，毕竟只能在里面吃。小朋友超级多，基本都是带着孩子来看的，孩子们的求知欲真的很强，里面也有一些需要现场约的活动，需要自己看好时间。	https://qcloud.dpfile.com/pc/MknFHM3dsI4pX2n2veA8bGpTI1pB0CuPxzdf9kNf_bBuM9s79wmSjIMbwRFx8G5RUBBCaBtJvKU_sxCtKYAYUQ.jpg https://qcloud.dpfile.com/pc/JPGOSBrrPdk66Yxfu7SdZCSsDhPYbMLIXeSjtWNFOp2Kn-bpKNFt0JDLQ_x4GudYUBBCaBtJvKU_sxCtKYAYUQ.jpg https://qcloud.dpfile.com/pc/0eUOHpSnnJIbKHarGgn52nxJs9i6CEr3OU45Q9f2WIpsLOScI6o9OHT-TdC1TancUBBCaBtJvKU_sxCtKYAYUQ.jpg
2023-09-1812:29	飞鸟	5	交通:公共交通耗时较久，来时候我们打车，返程会选择地铁展览体验:逛了一天我人没了，传说中规模最大的天文馆。场馆体验很好，理性和感性并存。学习天文知识，物理化学数学挨个都复习了一下～又有一些感性的体会，在时间的场合和宏大的宇宙面前，人不过是沧海一粟罢了，但又觉得人类很牛逼，已经探索了这么多～互动体验也超级棒，在上海的宝子们必须冲！tips:
2023-09-1811:01	匿名用户	3	交通：首先非常远，在临港，开车一个半小时。停车是免费的。展览内容：家园—航程—中华问天个人感觉可能我的知识储备不够，总体看下来，整个展馆的内容是比较深奥的。小朋友基本就是玩玩互动设备拍拍照，个人没有听讲解，不知道讲解会不会好一些。展馆有几个地方拍照还不错：B1的广场、家园的太阳前、土星环、大地球、宇航员舱体。最低层有餐厅，吃了飞碟冰淇淋，第二个半价。味道一般。综合不是很推荐，喜欢天文的可充。门外汉的我们就是走马观花。
2023-09-1801:01	贪吃招财猫	4.5	工作日带娃感受了一下上海的早高峰，其实人还好，我们做了最早的苏州园区到上海的高铁，7:25到的上海，下了高铁做地铁4号线换乘2号线最后换乘16号线到滴水湖站下车，步行10分钟就到了，工作日人不多，进园就抢了飞跃地平线感觉有点失望，就在家园展厅陨石那侧，家园展厅小朋友很喜欢，大了应该会带他二刷，2楼卖冰淇淋挺好吃，贵了点28一个，棒棒糖15一个
2023-09-1722:54	燕处超然	4.5	说起上海天文馆，网上看到最多的是抢票攻略及游玩攻略，这里就不再赘述了，反正抢票凭手速和运气，现在暑假已过，寒假未来，不溜娃，纯属自娱自乐的可以多试试。这里贡献几个个人认为不错的拍照点，仅供参考。请忽略人丑身材差，各位看官就冲着卡点去吧。我相信肤白貌美的小姐姐们应该更出片。其实场馆并不大，能跟着导游小帅哥增长知识点也是很酷的一件事。但是不自拍照为目的的逛馆是不理智的
2023-09-1717:35	maggie_170	5	哈哈哈手机里的旧图片发觉清库存的时候还在无意中抢到的票子那天的运气爆棚避开高峰参观真
2023-09-1714:36	大楠Eche	5	天文馆不愧是全上海最难约到的博物馆，票都被黄牛搞科技抢走了，馆方能不能请两个技术人员防一下黄牛啊！！（听说暑假结束之后现在工作日还是好抢到了）展出质量很高，地理物理航空航天知识含量较高，沉浸式场景，没去过的推荐去一去。假如剧场在宇宙展区，按场馆指引不能逆行，但是预约了假如剧场之后又是可以从出口逆行的，没有文字指引，要主动问保安才知道，没主动问的守规矩的人就只能多转二十分钟从入口进去。馆内食品都不咋的，难吃🈶贵，唯一好吃的是星球冰激凌，味道不错。总的来讲就是一个质量很好但是管理比较差的馆。
2023-09-1714:09	大小芝麻守护天使	4	交通：开车比较方便，也可以做16号线滴水湖站，走路20分钟展览内容：很多，多个馆展览亮点：抢不到里面的电影票，有点可惜tips：提前通过小程序预约，40元一位，入馆记得带上身份证，里面的餐厅东西不好吃，牛肉饭还可以
2023-09-1713:02	专业睿智哇哇鹰	0.5	垃圾！规矩外面停车排队排了非常久让我们开很远停路边走过去去，人家右边插队进去的就能到门口的停
2023-09-1711:44	您的微信已损坏	3.5	可以自带餐食，时长大约在4个小时左右，很适合亲子和情侣
2023-09-1710:47	缇缇712	4.5	是一家自从开了就很期盼去打卡的场所呢～可惜太太太太遥远，实在是没有勇气带娃去玩。感觉比起苏州还不方便的上海郊区还主打票不好抢，小红书有攻略说现场排队。。劝退吧，这么遥远过去连票也不能确定的旅程，让我觉得放弃吧～还好现在很多孩子一日营可以组团前往，真的解决了孩子想去，家长有心无力的困扰！小朋友回来之后表示很好玩，但有些按钮已经损坏，希望场馆好好维护一下吧。毕竟这不是家门口的公园，主打想去就去
2023-09-1708:36	lucasmama_3134	5	上海天文馆展厅宽敞，展品丰富。展厅分家园，宇宙，征程三个部分，小朋友通过带队老师的讲解对天文知识有了初步了解，展馆太大，内容太丰富三四个小时逛一圈如果没有讲解员讲解，真看不懂，信息量太大。总之，天文馆不适合低龄儿童及高领老人。
2023-09-1621:06	Evasun3	4	场馆比想象中小适合亲子下午四点闭馆停车排队很久要
2023-09-1620:30	Judy923	5	路途远了点，至少得小学生参观，娃太小感觉就是走马观花。整体下来4个半小时，腿好累，一直在走和站。最不值的是球幕电影苍穹，催眠一级棒，除了娃旁边的大人好多都睡着了。除了对天文很感兴趣的娃，没必要去人挤人。	https://qcloud.dpfile.com/pc/WoGRS2A6CqLbPiz4VjmkhL1JTBSjBDhvtSNSs1J8GK__c3Ya88g3KaFHlrmURH9BUBBCaBtJvKU_sxCtKYAYUQ.jpg https://qcloud.dpfile.com/pc/GS5Vjzb1h0fE9Sumq0MUfReMbr6-dfFrTdkyIjFXQvWiHJJQnAQFhDZyH3S0qHVfUBBCaBtJvKU_sxCtKYAYUQ.jpg https://qcloud.dpfile.com/pc/2pFgzqxyqSheonyqEiOUq9gB-VBrNh1Y0WnWkmi0fUkC9O1QlqF4S2_O7hd53mJwUBBCaBtJvKU_sxCtKYAYUQ.jpg
2023-09-1619:26	华妃1124	5	停车体验不佳、不知道路口堵车堵点什么！爸爸让我带着姐姐妹妹先下车他去停车我们看展览走到二楼了他才姗姗来迟！据说并不是天文馆停车场堵车，并且车子停在一公里以外！天文馆很不错！伴手礼也买了些！已经是8.31日了但是孩子们家长们热情不减，据说已经少了很多人了……	https://qcloud.dpfile.com/pc/ek_U2zrduPRrPnTqTUhRyba-gu5_EygvauB440MIJbgs9uAtuNQ0pO2aiILVCJezUBBCaBtJvKU_sxCtKYAYUQ.jpg https://qcloud.dpfile.com/pc/8hF5uTsqAo6iNRag2gwHVL9EwnDgHMUK-N4sVvWADRMijRj62UOYB6HwJKKQLqyYUBBCaBtJvKU_sxCtKYAYUQ.jpg https://qcloud.dpfile.com/pc/HyWnDo8US6AoC20kaZ_6ffGpu6b4IziW3aMWo1cRLrwJAyi2iJZeo-6_rCRK4xhmUBBCaBtJvKU_sxCtKYAYUQ.jpg https://qcloud.dpfile.com/pc/KUxqw8N5Au…
2023-09-1618:31	匿名用户	3	交通：交通还可以，停车场很大展览内容：既有科普，又有娱乐体验。展览亮点：进去后有很多体验需要单独再约，而且每人只能约一项，这点很差！需要不断掏出来手机，买票、项目预约都需要用手机！而且很繁琐！！体验不好！需要注册各种个人信息。很不友好项目预约还出现了问题，找了客服经理解决。
2023-09-1618:02	Dr.康爱吃	4.5	终于有机会来这里并且抢到了票。从进门开始每一个展区都很震撼。对于小朋友来说，介绍天文学家和理论进化的部分显然很是枯燥，到了有星球模型和各种飞行器的地方就有精神了。展示也更加直观，互动也更加有意思，寓教于乐
2023-09-1615:18	summer10lin	2.5	其实对天文类的不了解的，真的是去走马观花，不知道看了点啥，喜欢的可以去瞧瞧👀，电影🎬我也不知道看了点啥，
2023-09-1612:54	理想少年	4.5	很值得一去的地方啦，拍照打卡，带小朋友来了接一下天文知识还是很不错的，非常开心抢票一次过，里面的展览内容都很新颖，交通开车也很方便有停车场。看见到这个穹顶真的觉得很正酣，感叹科技兴国啊。哈哈哈哈哈哈哈哈
2023-09-1612:50	m嘻嘻哈哈m	5	非常棒的天文科普场馆，除了远了一些，其他没毛病。敲黑板，请提前在公众号上预定门票，需要看球幕电影的也提前买好，保证不会白跑一场。小朋友最爱一楼的场馆，一层就逛了2个小时，互动项目也很吸引小朋友。场馆很大，需要细看的话，可能要分几次完成
2023-09-1518:44	VeraYeah	3.5	我们的征途是星辰大海工作日门票不用抢提前3天预约就能排上作为基础天文知识
2023-09-1516:21	rgejunjie	5	虽然地方有点偏，但是不影响里面的参观！停车场自带的比较小，往前300米有个免费的，很不错！里面的展馆安排的很好，一路看下来来基本把整个场馆的轮廓也逛了一遍！建议自带干粮，里面的饭很难吃，价格也贵！不建议！里面的纪念品太普通，没有新意
2023-09-1511:47	Mikooo酱	5	小朋友最近对天文很感兴趣所以趁着暑假的尾声去了天文馆但票实在是太难抢了抢的下午票12点多进馆的一直逛到4点1点的时候抢到了最热门的飞越银河系和迪士尼的飞跃地平线差不多吃了地球冰淇淋还不错哎来回三个多小时但也很值得
2023-09-1510:12	喵喵喵了个俍	5	终于终于终于，抢到了天文馆周末的票子，真的是“速度与激情”哈哈哈。地方也是真心远，建议还是自己开车过去，公共交通真的是有点“山长水远”。建议小伙伴可以早点去，因为地方这么的还挺大，如果要看完半天感觉不太够。有些展览项目是要进馆后才能预约，小程序上可以抢电影票，有机会还是可以去看下的～周末人很多，人少点拍照真的会很出片～
2023-09-1509:54	littlellady	5	是很好的天文知识普及教育场馆，借个语音讲解设备，边听边看，成年人也玩的
2023-09-1422:45	彩虹薰	4.5	号称亚洲最大的天文馆，确实比较有意思。提前三天网上预约，但是！完全约不上好么！我们去现场排队，早上7:20左右到的，10点不到进馆。带免票儿童的话，售票窗口会给一张纸（图5），约展项时用得到。天文馆很大，进门就看到大厅里巨大的傅科摆。出口旁边有行李寄存处，免费寄存行李箱，还有寄存柜可以存小一点背包之类的。约了假如剧场，还可以。家园展厅壮观，宇宙展厅也很不错，文创打卡雪糕味道还可以。
2023-09-1420:19	atete	4.5	终于在暑假快结束的时候预约成功。驱车90公里从大宝山赶来。人是真的多。约的下午场，实际到了就能进。从宇宙大爆炸开始，讲述了地球及其他天体的形成，宇宙间的关系，存在的元素等等，非常庞大的知识点。其实不太适合低龄的小朋友。除了玩各种沙盘模型。知识点有点深奥难懂。当然对天文特别有兴趣并且有一定了解的小朋友还是可以参观一下的，当个网红打卡点真的大可不必。请把机会留给真正有需要的群体。真的很难约。初高中生有兴趣的真的比较适合来学习一下。打卡冰激凌吃了，味道还行。贩卖的纪念品做的有点敷衍，就像小学门口的文具店。没有太多显著特色的纪念品供选择。整个展馆慢慢看是可以逛一天的。吐槽一下餐厅吧，都是微波食品居然还这么贵。小小一块蛋糕比连锁咖啡店贵，性价比太低了。抱着来都来了总要试试的心态消费一下。餐厅座位少，用餐时间一座难求。
2023-09-1418:50	MinaPalmer	4.5	位置：地铁比较方便，不过确实蛮远的，有车的朋友方便些可玩性：适合亲子情侣，大部分项目都是需要一定的知识储备才能仔细游玩，如果只是拍照，一两个小时就可以逛完，细玩需要一天票价划算，没有看球幕电影，也玩了三个多小时要自己带点吃的喝的哈
2023-09-1414:55	onlylovecai	5	一个来100次都觉得好玩的地方，门票也没有想象中的难抢，绝对值得来N次拿好身份证，进馆直接刷，会快很多记得进馆马上预约免费项目，很值得看球幕电影很赞，第一买好门票要马上买电影票，第二要懂一些基本的天文知识，不然就是好看和不可思议而已	https://qcloud.dpfile.com/pc/2QI58LOEhThkubD5x3if-pLYpHNjGv7CzBRyCK5r2o_F8zASQrM81WsiEW3ZQ_-WUBBCaBtJvKU_sxCtKYAYUQ.jpg https://qcloud.dpfile.com/pc/ge1voNO57P-6OqqHH26Gebk_gwUYzag-nrb1VN8Ql4p8cpbORvHsmG_JtLb-bmTmUBBCaBtJvKU_sxCtKYAYUQ.jpg https://qcloud.dpfile.com/pc/KmdwLMXkXl7wbdrun5lXjKi3U55Zwspcocw-sFE5rJiN6Zud8xzSpG8Ju5xllrjUUBBCaBtJvKU_sxCtKYAYUQ.jpg https://qcloud.dpfile.com/pc/MYDjmYeUKR…
2023-09-14 更新于2023-09-1622:20	匿名用户	5	挺不错的，看着特别壮观，还去感受了一下讲解项目，不错不错，体验感挺好的，可以带小朋友来感受一下咱们天文的	https://qcloud.dpfile.com/pc/Ljj3L6L2_GCDeNCgE_iKbQ6-1zuPFkurFvXLZbrOC0mvKgUvmdbis7PlvKVqJsMdUBBCaBtJvKU_sxCtKYAYUQ.jpg https://qcloud.dpfile.com/pc/72wIAJ8KBBVfW9w3gBWnRR__5-hB3VLOTO1R6pRRDyTUgYCn-mQaWdKtyKMqSyOqUBBCaBtJvKU_sxCtKYAYUQ.jpg https://qcloud.dpfile.com/pc/hI12fLLvVBZBNP-FjKANaRwBVrrPlB7VC7jGirPuMQFPQc-ZBRYxfAwbTnkK9TZCUBBCaBtJvKU_sxCtKYAYUQ.jpg https://qcloud.dpfile.com/pc/KJiW4U77hH…
2023-09-1410:17	JC	5	上海天文馆在临港滴水湖附近，4号口步行400米就到了进入天文馆要提前预约【小程序-上海科技馆自然博物馆天文馆门票】参观时间9:30-15:00，参观票30¥，如果要看电影得另附40¥，可以自行选择是否购买。馆内有免费展厅参观4选1，建议入内就预约。飞跃银河系剧场很多人约，好奇星球是3-8岁小朋友去的成人不能预约，还有天象馆，假如剧场，VR月球漫步	https://qcloud.dpfile.com/pc/iBT_7x5i0WoBnZiJeUHdL89cLn03X8zlsDW5PwJ4D4khalv2oEYrXD4TFVOZyrwVUBBCaBtJvKU_sxCtKYAYUQ.jpg https://qcloud.dpfile.com/pc/Z2MjM9KRYz_LklyybMkzz4F2wVw8bhtsMFhlswqpG-59sdV70QlI-MsxTTz-W-yHUBBCaBtJvKU_sxCtKYAYUQ.jpg https://qcloud.dpfile.com/pc/XSjEdClxD70BtcDSPCNMNcIQae7-707y5YuylHrqBuNaAhnJg5s1J8CwS2VbD66yUBBCaBtJvKU_sxCtKYAYUQ.jpg
2023-09-1408:50	热情的小趴兔	4	许是工作日的原因，原本一票难求的天文馆，人居然不是很多。交通:可以自驾，但考虑到停车等种种原因，我们还是选择了16号线换中运量2路，这里说一句，中运量2路在试运行阶段，居然不收钱哦。展览内容:展览分为四大板块，有震惊也有不解。
2023-09-14 更新于2023-09-1907:54	面包会有的	5	展览内容：各个展厅按家园，征程，宇宙等区分，可以根据不同主题进行展览。交通：16号线有大站车可以提前按照时间计划，省时展览亮点：有电影和展览项目，电影需要抢票，展览需要当天进馆预约，都很难抢拼手速。都有很多视野好拍照
2023-09-1313:16	SummerSnow	5	宇宙最大的天文馆，开馆第一天就关注了，终于，飞跃银河系超级好玩！最震撼的是黑洞！非常喜欢家园Home这个名字，一直觉得大荒山无稽崖才是我真正
2023-09-1312:47	可豆米子	3.5	最近上海这个天文馆也火起来了，抢票也好难抢到，我们都是找的黄牛买的票，哈哈哈哈，超级难抢，整体位置比较偏远，我们去的那天刚好又在下雨，本以为人不会太多，结果人也很多很多，大部分是家长带娃娃来参观的，总共4层，每层主题不一样，它这里的室外是个圆，室内也可以绕圈圈的形式往上走，挺新颖的设计，里面还有快餐，但是不便宜，周边也没什么吃的，最好自己带点吃的去吃。
2023-09-1311:10	wfvt	5	神奇之旅！虽然离市区很远，虽然之前怎么也约不到，但是今天终于驱车前往，实在是一次奇妙之旅，不管是亲子还是自己自己想探索，都是不二之选！建筑也是超前太空即视感，从家园到宇宙，呈现了一副壮丽的景象，见到了认识的摄影师的作品！不虚此行！
2023-09-1309:33	大雯子	5	看好时间，早上抢到了天文馆门票，我太开心了，如同事提前告知，先把去的人身份信息提前录入，进去抢的话就不用再这个上面耗时了做了下小攻略，停车的话就停在上海中学旁边的停车场，免费吗，那里很大随便停差不多这里也得3小时左右，我们基本全部浏览了，好高科技，让我眼前一亮，感叹我们现在的发展..来这里也是想让娃长长知识，非常值得一去。我国发展很快,作为国人很骄傲哦！Ps:大家来这里可以自带点食物，那里有很多座位，展厅的东西都知道不是特别美味
2023-09-1223:15	蔻蔻麻麻	5	强烈推荐，太赞了，除了远了一点，暑假票也确实难抢，问了工作人员，早点去现场也是能买到的。运气不错，还抢到了羲和太阳塔的活动票。9.1才去，已经想着国庆假期去二刷了，顺便附近的中国航海博物馆也参观
2023-09-1220:33	judykyo	5	展览很赞，适合大小朋友同游。买票要提前预约，先关注公众号，再进小程序，实名制。需要提前三天约，但是常常呢，是挺难约到，或许工作日会好一点。如果想自己抢的，记得提前把实名信息都录好了。现场三大板块，每个板块都有管内自己的导游，一天有四五场，可以按自己时间来参观。建议进门租一个讲解器，时间自由。电影约了《时间的旅行》，科普意义强烈的一部环幕电影，个人觉得不错。
2023-09-1216:44	匿名用户	4	太不容易了，整个假期都没有抢到门票，终于在开学后周内抢到了票，给自己点个赞，很值得来的一
2023-09-1216:07	piupiu琦	5	卡着预约时间进去还是很好约到的整个宇宙都在了很适合初中生科普天体知识拍照打卡也很出片感叹宇宙的浩瀚和人类的渺小现有的理论支撑着各学科的发展，却也会难以确定的提问真的是这样吗？但即使人类如此渺小，却也在世世代代中不断探索和突破即使个人相比宇宙像粒微尘，也要像宇宙爆发时的奇点一样，充满能量的存在着（虽然可能并不是这样，但是谁知道呢，漫长之后就有这么美了）
2023-09-1212:50	无邪安宁	5	需要提前三天在小程序预约。每天9:30可以抢接下来三天的票周末的票不好抢要提前登记好身份信息！蹲了几个月才蹲到周末的票孩子开心的很。可以吃一根thespace地球冰激凌比较应景的在2楼只要28元。还可以买点纪念品到场馆了看规则预约小电影还是比手速的。祝好运啦！
2023-09-1210:28	柠le檬	4	来天文馆转转真的蛮远的说实话没有特别好玩球幕电影难约且不好看可以说特别困了差点睡着身边打呼声此起彼伏各种项目一天只能预约一个我约了羲和也蛮无聊的约不到最推荐的飞越银河系当然还是有些挺好看的建议来的各位把球幕电影约在上午下午的电影场次还蛮容易和项目冲突的
2023-09-1209:32	BBBLue.	5	暑假超级难抢（不！不是难抢！是压根不可能抢到）的临港天文馆门票终于在开学后的周末被我抢到。微信小程序“上海科技馆自然博物馆天文馆门票”，选择天文馆，周五10点抢周日的门票。一楼“家园”🌍入口，一路进去其实是在慢慢上坡，会经过“宇宙”，出来时人就已经在二楼，然后再去逛二楼的“征程”，印象最深刻的就是里面巨大的地球模型。由于实在是太远了，还是选择自驾比较靠谱，天文馆里可以停车，天文馆里还有餐厅，可以打卡网红宇宙冰淇淋。总体来说，天文馆还是非常不错的，绝对值得30元/人门票来参观一次。	https://qcloud.dpfile.com/pc/oe3F7rHXQWU3-zXI0x_lyvckydjTeDWyjkHRpgITT8NiFdnNjP_-nBDOsU_tfc0SUBBCaBtJvKU_sxCtKYAYUQ.jpg https://qcloud.dpfile.com/pc/M2aDyj073py9jVMzex4I5hygsx0669Pv9TXJfV1lurP-GjZ2iWNlDJcoRF6h0DQrUBBCaBtJvKU_sxCtKYAYUQ.jpg https://qcloud.dpfile.com/pc/aBii3biLM5D3eGvnAb__2HmYz9aWD3GS9vGvRTauJVGzGxzeVlSQFKHw1CR6LnzvUBBCaBtJvKU_sxCtKYAYUQ.jpg https://qcloud.dpfile.com/pc/cEr_zz6rfh…
2023-09-1122:22	有所谓1988	4.5	我是自己自驾带娃去那边的，在两三公里的地方还有上海海昌海洋公园和一个艺术馆。门外有一大片绿草地很出片，进门可以看到一个傅科摆，是为纪念法国物理学家莱昂.傅科而命名，这个装置有力的证明了地球在自转。下午还去了野生动物园，都在浦东
2023-09-1121:39	二月鸟1228	5	值得一逛的地方，应该是国内最好的天文	https://qcloud.dpfile.com/pc/dOgk_rFeAUCCujNjyXQLiUeRP3mksi8GoXP2aQGOMaaCkdSnLOf9tJPK79IuQRZOUBBCaBtJvKU_sxCtKYAYUQ.jpg https://qcloud.dpfile.com/pc/kFHMOGZriUE4ilzgbnGlNtI4Q3eAE7WLdsbe4p2LIsnuSu5TbKeOULOp8oATRdGXUBBCaBtJvKU_sxCtKYAYUQ.jpg https://qcloud.dpfile.com/pc/87T8juZVOhE5Ado1FO1EfkhCy49djKxHUxn2MDkJ_ndFiIHV_CTtJTutbjVA88nbUBBCaBtJvKU_sxCtKYAYUQ.jpg https://qcloud.dpfile.com/pc/HxDuTscJJY…
2023-09-1120:00	水瓶里的老鼠	4.5	好玩确实挺好玩的，就是外地人来一趟着实不容易，预约也是看脸，无论是参观票还是展览项目都是拼手速。展览馆一共分三层，一层是家园，二层是宇宙，三层是征程，分别代表了太阳系，系外宇宙，探索宇宙的历史。个人最喜欢一层，可能是知识面只达到认识八大行星吧，二层和三层还涉及到元素周期，波长等知识，不懂的只能大致看个皮毛。因为之前去过苏州青少年科技馆，所以上海天文馆也有些项目反而没有青少年馆好，比如太空舱展示以及唯一被我约到的光学天象厅。虽说如此，整体参观还算满意，巨大地球着实把我震撼到了。
2023-09-1117:00	白箭鱼烤玉米	5	去上海天文管提前网上预约购票的，坐地铁去的，还是蛮方便的呢，就是有点远……几年有三个展馆，很大，逛了很久，看了很多精彩的地方。很值得带着小孩子一起过去，增加了眼界和见识，比起书本上的知识强多了……推荐哦！
2023-09-1112:16	snakemayday	4.5	网上没预约到门票，可以去现场买票哦。门票大人30学生15儿童免费停车场就在旁边走过去几分钟的路程停车免费里面真的很适合遛娃感觉认真看一天不够地球冰淇淋好好看味道也还可以的就是午饭选择有点少大家可以早点吃完早午饭过来多玩会
2023-09-1110:17	油墨未干	3	苍穹电影真糟糕，堆叠灯光线条什么的，怀疑创作者自己对天文学的了解都是初中生水平的。后悔了，应该买个票进去体验前五分钟到地球拉近之后就果断睡觉的，睁着眼看完头晕了一
2023-09-1022:12	淼淼桦桦	5	值得推荐，就是抢票有点难，很幸运抢了二次就抢到了，第一次试了一下手，看看流程，第二次幸运的抢到了，好多朋友来咨询技巧，其实就是碰运气，一早来到天文馆，看到外面人山人海，以为排长队，结果是有票的有绿色通道，排长队的尽然是没有买到票，来现场买票的，展馆内的互动比较多，球幕电影也不错
2023-09-1022:06	甜食怪	3.5	周末的票抢了好几次才抢到，离家比较远就选的下午票。下午进馆后才能约的项目也都没约上，周末人很多，体验
2023-09-1015:00	草莓桃子	0.5	天文馆：久闻大名，今天参观了真是糟糕！负一楼餐厅的披萨和意面拿过来不是热的，人多，管理混乱！关于预约项目，一人只能约三个名额，什么鬼？我们两个大人带两个孩子，怎么破？工作人员说没办法，几千人抢这个名额……
2023-09-1012:45	WeenieShen	3.5	在滴水湖地铁的话下来还要走这次选择自驾过去离市区是蛮远的然后天文馆明明有停车场而且地下应该也有上午去的时候门口不让进要开到前面大概500米或以上的停车场大热天太阳晒走过去还是有点不方便的提前3天小程序上抢票节假日一定要准时抢然后凭身份证进入但是这样预约买票人还是很多里面还好我们是第二次来就走马观花看看馆内的预约活动基本都约不到影院也是提前抢票也是很难抢没来过还是值得来的但是人多又要抢票体验感一般般现在室外还有2个小的体验管一样预约比较难主要是太远
2023-09-1010:11	匿名用户	5	自驾一定要自驾！！！地铁过去真的很累而且耗时天文馆从开馆之后一直很火爆，工作日和节假日根本预约不上，趁着开学季，终于也约到了门票，但是特色展馆需要当天在公众号预约，比较难抢。门票30元有征程，家园，宇宙三个主题展馆（宇宙在家园里面）每个场馆都高级感拉满话不多说，看图
2023-09-1004:49	gbqapple	5	周末一票难求，公众号上尝试了好几次都失败了。于是曲线救国，定了工作日下午的票，请了半天假和小伙伴驱车80多公里来这里探索一下神秘的宇宙。说实话，半天时间是远远不够的，光预约的项目就有好几个，而且一次只能预约一个项目。如果要看懂的话，还得有一定的物理和天文知识的储备，感觉旁边的小朋友懂得都比我多，惭愧惭愧。路途比较远的话，还是一大早就去吧，毕竟来回奔波去一次也不容易，而且下午闭关也比较早。难得来一次，地球冰激凌还是得打卡一下的，有多好吃吧倒也不至于，主打一个走过路过不能错过，下一次去也不知道何年何月了
2023-09-1002:52	蓝色天空哈特	5	上海天文馆位于浦东新区临港大道830号，离上海市区非常遥运。场馆距上海地铁16号线滴水湖站1.9km，不过在滴水湖地铁站可以换乘公交申港1路到临港大道雪绒花路下车前往天文馆。自驾车可以停到天文馆的P1停车场，那里有近200个停车位。场馆从外面看上去像一只飞碟，里边非常大，门票为30元，军属退休人员票价25元，学生票15元，残疾人免费。购票可以通过官方的微信公众号操作。里边的展品众多且介绍详细，可以近距离体现模拟的空间站。学习了解各种天文知识，整个参观需要耗时2小时左右，挺值得一去的，需要提醒的是周一是场馆闭馆日哦。
2023-09-0923:10	匿名用户	4.5	性价比非常的高，几十块钱便能够去看了，但是要注意提
2023-09-0922:30	AChrisL	5	交通：十六号线滴水湖后步行大概十分钟左右可以到；个人还是觉得自驾会更方便一点，如果自驾需要早一点，可能提车位会有点紧张。展览亮点：值得在里面呆一天的地方，虽然相较于有的科技馆算不上特别大，但是很值得仔细观赏，介绍也比较详细。tips：工作日的票会更好预约一点！	https://qcloud.dpfile.com/pc/W6mJLiaZmPyKgCwliX7aNS7V2lS-GqQY3JhZ_KfskmlmaSQJ8TK3_1NPuLHKtCDJUBBCaBtJvKU_sxCtKYAYUQ.jpg https://qcloud.dpfile.com/pc/JWB-rQg1qu78HzQ17bQA2mm4P_m9JZg1_zVFragZbC__XRVmN5HwSytPNFoedueEUBBCaBtJvKU_sxCtKYAYUQ.jpg https://qcloud.dpfile.com/pc/bksZgfCXKgzO8gb7ndgz8GuDUsqV6oDv4DiwRHWIMbJvwiuXesjmnwvrekpC2uf0UBBCaBtJvKU_sxCtKYAYUQ.jpg https://qcloud.dpfile.com/pc/Ww2OXqerj_…
2023-09-0922:14	agongnv	4	这地方真的远，地铁16号线，坐车坐的人都麻了，里面还是挺震撼的，效果挺好的，买了电影票。差点都忘了，后面想起来去看了，说实话，电影一般，不过电影院的椅子很舒服，可以躺着，不过他一次只能预约一个参观的项目，挺可惜的	https://qcloud.dpfile.com/pc/89_7yFIebx4a9P_7mGti63DZe0nQ3KFXHfLGDUv63xeOwSfE33qzmq9Cvz0tp7vlUBBCaBtJvKU_sxCtKYAYUQ.jpg https://qcloud.dpfile.com/pc/rrN_rEJX6XhsyMGUXRbSifyaJ8r0tXXdAF3jzO8zgwru_si0ySq6QVEo2JRia754UBBCaBtJvKU_sxCtKYAYUQ.jpg https://qcloud.dpfile.com/pc/1wrfIfxJapUzRNFstgEy20q5FAhkE3fJP-Q0EpkeEpsVYVtTwshNwjICITirkX4fUBBCaBtJvKU_sxCtKYAYUQ.jpg https://qcloud.dpfile.com/pc/hRNTi4lw0j…
2023-09-0921:59	肥娃妈妈	5	交通🚇非常远，无论坐车或是地铁都坐到屁股痛展览内容🔭虽说新闻、公众号、朋友圈时不时会刷到天文馆，但是真的要自己去参观才能真切感受到宇宙的浩瀚无垠、人类问天的渊源历史以及祖国航天事业蓬勃发展，这里确实是科普知识的好地方。展览亮点📽球幕电影不错，就是时长有点短tips💡晚点去人少些，体验会更好✨✨✨✨✨🌎🌍🌏🌕🌖🌗🌘🌑🌒🌓🌔星空浩瀚无比，探索永无止境。	https://qcloud.dpfile.com/pc/k9-JoJrrH5KOY_oejLPdpYYh8SGoNt6AcGZuagtPhAZXP4btUcpHY42c7B15JhLsUBBCaBtJvKU_sxCtKYAYUQ.jpg https://qcloud.dpfile.com/pc/9BASwQcyUXUcWUPedUk-dMq4x2enx0o2kRJuJTPXpvtiFdnNjP_-nBDOsU_tfc0SUBBCaBtJvKU_sxCtKYAYUQ.jpg https://qcloud.dpfile.com/pc/5dQciM8NY1t-PerSlXo82t2R8L6ARnQ909s6uX1HQo480vZHa9CByU72tcTpe78oUBBCaBtJvKU_sxCtKYAYUQ.jpg https://qcloud.dpfile.com/pc/byrNgBPmJO…
2023-09-0921:04	hello-悦悦	4	天文馆限流，很难预约的，一天只有二百个号。没有科技馆大，螺旋型上升一共三层，没有几个场馆，里面都很小。因为是天文方面的展示，所以每个小场馆里面基本都是乌漆麻黑的。加上个别地方里面不平坦的设计，走路晕头晕脑。地下一层就是几家贼贵的店铺。
2023-09-0920:57	爱蹦极不爱跳楼机	4	可能是九月初开学季天文馆要比想象的人少很多票也很好抢个人觉得只要按照攻略时间按时进去抢票真的可以抢到的建议大家十点半出发大概一个半小时可以从市中心到达正好是午饭时间人真的超级少体验感非常不错除了电影没看上所有场馆和飞跃银河系都打卡到位75公里的单趟车程也算值得了
2023-09-0920:51	AL	2	怎么说呢，期待蛮久了，一直听说票子很难抢，这次还蛮顺利的买到票，整体体验下来反倒有些失望。首先说电影，苍穹有点太无聊了，慢的要命，看得快睡着了，开头文案很蠢。时间旅行稍微好一点，节奏很快，反正两部片子不咋滴吧，适合带孩子来科普，成年人看的话有点幼稚。展览是每人只能预订一个，看完感觉就是。。。很蠢，还看星星，就是一些星座来回播放配着很无聊的旁白。唉。。。吃的东西溢价严重，起那么早过来就挺失望的，不算踩大雷，但是看完觉得有些展很蠢。
2023-09-0917:25	彧洛洛	4	成人門票30一位，學齡前兒童免費。网红打卡点，可以拍些美美的
2023-09-0916:28	zzarsenal	5	交通:赶在三点前才到的，停车特别特别难，建议大家一定要早点到，预留足够的时间停车……展览内容:很精彩！有很多互动的小机器，看到小朋友们都玩得很开心tips:四点闭馆，想好好参观的记得预约一些特别的场馆～早点到～
2023-09-0915:40	咖啡爱好者william	3.5	场馆设计还可以，但是场馆内志愿者及场馆工作人员服务意识及相关专业知识培训不够，望可以提高相应工作人员专业知识讲解，谨防误
2023-09-0820:22	匿名用户	5	很大，有4层，租个设备边
2023-09-0819:49	匿名用户	3.5	今天预约参观了天文馆，一大早就排队等候入馆，然后预约馆内体验项目，通过参观对天文知识有了一些了解，开拓了见识，增长了知识，感觉不虚
2023-09-0816:15	懒惰的sf	4.5	上海天文馆太棒了！几个小时走马观花，让我对宇宙的浩瀚无垠有了更深的了解，也感受到了人类问天的源远历史和伟大的中国航天事业的发展。这里确实是科普知识的好地方。🚗有车最好开车，地铁时间超长，出站还要走好多路。一定要早到，否则预约不到好的展览啦！
2023-09-0816:13	sarah_双S	4	上海天文馆-走马观花-还是需要提前了解一
2023-09-0814:39	德朗17	1.5	停车场太远了，停车后步走好远，顶着太阳一身臭汗，因为没有明确指示，一路猜着找到天文馆。建议增加指示牌，建议铺设林荫小道直通天
2023-09-0814:07	善良的死神zxc	3.5	天文馆是上海挺有名的一个景点，票真的很难抢，费了好大劲才抢到周末的票，但有一说一有好有坏。优点是整体风格不错，里面的东西值得一看，而且有很多有意思的小活动（但要提前蹲票）。缺点是实在太远了，从市区过去要两个小时路程，而且很这么远的路程相比，里面的东西也不是那么值得看。
2023-09-0813:30	torachiyo	5	上海天文馆位于浦东临港区域，临港太适合周末游了，吃喝玩乐住都很便捷。这次好不容易抢到了周末的天文馆门票，顺带还买到了《苍穹》的电影票，真是非常幸运了。入住滴水湖洲际酒店，中午退房后，来到天文馆。下午入口处没什么人，进门之后发现人流密度还是相当高的。先寄存了行李，非常方便。然后就开始游览了，按照一层二层三层的主要动线游览，有很多主题，一楼开始的太阳系非常震撼，还有很多可以互动的设施，非常新颖，真是寓教于乐，难怪这么热门。三楼还可以登上宇宙飞船，特别有意思。逛了一圈之后，快到了电影的时间，到旁边的球幕电影院观看。内容比较适合大人，说明旁白图示比较多，没有什么动画效果，年龄小的小朋友可能没什么兴趣。还能预约一些课程，还是比较有意思的。也是要靠抢票的。总结一下，场馆本身，不管是软件还是硬件都是非常优秀的，活动也做的非常出色。但是人实在太多了，体验就差了很多，如果能静下心来慢慢逛，肯定是会有很多收…	https://qcloud.dpfile.com/pc/q_gmT-vR_Dka2Sxs0cH-1e9bIicz_6VAYOcF1QmOTt_GlZSGtbJEyZLnEfoIBKK9UBBCaBtJvKU_sxCtKYAYUQ.jpg https://qcloud.dpfile.com/pc/fhZtnZlSWIbhH1cs_el7UrDsDB07hHM-OstHLfVhpVc7jFsLog8h9DkNseWYYFXnUBBCaBtJvKU_sxCtKYAYUQ.jpg https://qcloud.dpfile.com/pc/_5d8IX6D6hoEBvNGBonRP69R5FzyukKx8fR0V2jS_klIYXlBgqwK47iAm9xQOYYIUBBCaBtJvKU_sxCtKYAYUQ.jpg https://qcloud.dpfile.com/pc/pDn0Lz3p8Q…
2023-09-0811:28	肥肥	4	第一请门票，这个是技术好，抢了两个月没抢到，后来学到了这个技巧就抢到了，请收藏好哦。9点半开始抢，添加人后写了联系人后别提交9点33才正式抢，你在9点32.过55秒或最后几秒的时候提交，然后会要滑块验证，赶紧一滑，抢到概率大。好多博推荐那个星球冰淇淋，28一个，真心一般般，就第一眼好看，再看也就那样，味道还不好吃，冰渣感强	https://qcloud.dpfile.com/pc/2nRFZZ_ue-svNQo-nAT8fAXqqqaTU_-cYx6jNNjzt9KOwSfE33qzmq9Cvz0tp7vlUBBCaBtJvKU_sxCtKYAYUQ.jpg https://qcloud.dpfile.com/pc/QyaHDsEgtRdKR5mxPwjeySL09zwK_5f6Uixh6Ru1hPCiHJYRG3kBdPTAqKWtnKD8UBBCaBtJvKU_sxCtKYAYUQ.jpg https://qcloud.dpfile.com/pc/f8GiCk3OttR_ZXcKjUx0MIE5Lpn6NoadcDjvl9Tn8LJIYXlBgqwK47iAm9xQOYYIUBBCaBtJvKU_sxCtKYAYUQ.jpg
2023-09-0716:32	爸爸有点生气	4.5	敲重点，带身份证展览内容：有三层和一个地下层，内容看图册交通：滴水湖16号线终点站，出门走路十分钟左右，不用打车，我打了个车，没想到就一个十字路口就到了展览亮点：我这次预约的是天象厅，眼感超级震撼。展厅设计动线十分合理，轻松走下来三层，没走回头路tips：里面进去需要线上二次预约，二维码最后一张图，或者就是打开公众号里面也可以预约，不太好的是，每次只能预约一个项目，听说飞跃银河系很好玩，好几个时间断，这个只能容纳18人，没约上，大家可以提前约。tips：可以租一个讲解器，说实话，不怎么看的懂	https://qcloud.dpfile.com/pc/e8NnGMhiFue3ZatZfUmoXZeFe4WmlunM-XeN1BEaYyB9w2IimhFN1tmwvgWTklKNUBBCaBtJvKU_sxCtKYAYUQ.jpg https://qcloud.dpfile.com/pc/uD3tCocw2ryMKIXAk8n46tXhN5lIkGc0bi-t3znNWqIQb5KFPrCMaheF8X6pdIs3UBBCaBtJvKU_sxCtKYAYUQ.jpg https://qcloud.dpfile.com/pc/wY-ardxMJ1mpZY5OjCRVNIkypyrftRjyLGmb9Wbp2mC7JlMazQ8zjHxQtLMAL4ytUBBCaBtJvKU_sxCtKYAYUQ.jpg https://qcloud.dpfile.com/pc/c74CaoE9X2…
2023-09-0715:51	wcwanan	4.5	上海天文馆📍上海天文馆🌍“星空浩瀚无比，探索永无止境”沉浸式感受宇宙的终极浪漫🌌错峰出游顺带着去了天文馆人少还是可以一去的抢了半天票的飞跃银河系感觉也就算还好孩子们看到最感兴趣的是黑洞，有点神奇好玩拍照确实非常出片冰淇淋28一个，味道还好黑洞和冰淇淋都在二楼
2023-09-0715:37	Evan	4.5	交通：坐地铁比较方便，但还是蛮远的。一票难求啊～预约了好久好久好不容易才抢到票！急性子的人一定要提前预约，千万不能急～展览内容：还蛮有意思的，适合大一点的孩子去看，小朋友看了有点懵懂。场馆非常大～5-6年及以上的家长可以带孩子过来看看
2023-09-0610:23	伐开心小姐	3.5	给到的评价本来就是“还可以”，不知道算不算差评啊？不过反正这个地方也不缺旅客，之前有一段时间有种网红打卡点的感觉，参观票都抢不到！现在暑假过去就好多了，工作日来的人死也不少，这里大部分都是带小孩来看来学习的，我表示好多都看不懂哈哈哈！文盲一样地球冰淇淋就是抹茶味的也没介绍的那么好吃，仙女座是芒果味，电影看的要睡着了可能是昨天没睡好的缘故，躺着看挺舒服的
2023-09-0610:11	匿名用户	5	暑假抢票太难了，最后用wifi一次抢成功了，主要是拉图形验证码要快！小朋友18岁以内只要15元，良心价一入馆，就预约到了飞跃银河系和航向火星，小朋友一下子体验了两，反馈航向火星更好玩。还租到了多媒体的讲解器。里面的地球冰激凌无功无过，知识卡片打了十几张，小朋友做书签了，逛了5个小时还是意犹未尽，但我实在逛不动了
2023-09-0608:34	bwf1115	3.5	前一周去的，线上约不到票，只能线下去排队。好嘛排队两小时多，电影全没。连场内的各项体验也约不到，只有满天的人头和吵闹声。体感是真的不好。没有体验项目和电影来说，其他常规展只是普通的天文科普，看的书和视频已经足够了。一口馆内入口还被工作人员拦住说人太多了，你们从上面逛。于是，我们逆着展馆涉及和人流从楼上参观到楼下……另外，中午餐厅吃饭，因为客源量大，饭也没了真的觉得作为开馆收费的点来说，各项安排都有点过不去。
2023-09-0600:29	410SJ	4	暑假期间费九牛二虎之力抢的票，去的当天人贼多到了先去看球幕电影（需要抢到门票后抢）要不是在别的地方看了球幕，我都要怀疑球幕电影有必要建吗这里的视觉效果太一般了！一点没利用好球幕电影的设计说实话，馆内也不好拍，如果你是爱好者还好，不然知识储备有限，看不懂的居多，不感兴趣更是坐牢那个众人拍出来的太阳背景竟然是2D的我不知道这有什么好拍的？总结一下，想涨知识的可以去单纯游玩的，别了吧，上海这么大哪一处不比这里好
2023-09-0522:00	青豆	3.5	6月份去的，去之前满怀期待，还各种补充天文知识，结果到了那里完全没了兴致，人太多了，熙熙攘攘的，不是想看什么就看什么，只是哪里人少就去哪里。很多场馆都是没什么灯，密闭恐惧症患者不太舒服，感觉可能还是因为人多吧！
2023-09-0521:35	吖吖234	5	交通:自驾比较方便，比较远。在南汇临港了！停车🅿️还是很方便，价格实惠4/时。整个天文馆分为4个展示区，分别不同主题。很适合带娃来了解，开阔一下眼界的。我家娃还小，这次过来主要是让她看看，我们天文这方面的宏伟壮观。等再长大一些需要做好功课，过来好好参观。
2023-09-0520:57	Sherriiiy	4	适合大人带小朋友去玩，成年人除非资深天文爱好者，不然去看会觉得有点生涩难懂（仅个人建议不具参考价值）球幕剧场和飞越银河系都去看了。前者22分钟左右，躺着看的，比较具有科普意义，有很多像坐在滑滑梯里面一样的场景，看完有点晕。后者8分钟，有点像低配星际版的上迪飞跃地平线，模拟坐飞船穿梭各个星球，4d体验，还蛮好玩的，稍微长一点点就好了。总的来说还是能值回票价的，值得一去！周边滴水湖兜兜转转也很好看，就是交通不是很便捷，基本需要打车or自驾车了，共享单车几乎看不到
2023-09-0520:14	peggy_179	4	我们自己开车去的，的确是挺远的停车费一个小时4元，场地蛮大的，如果停不到地下车位，也是要走一段距离的；我看了下地铁口，也是要走一段路的。门票没有想象的那么难抢，提前一天都能买到，今天看当日票也是有的，现场买也是可以的。要看的电影和要参加的活动，尽量都提前作好攻略吧，因为一天只能看一场或是参加一个，我们都没注意，临时到了才发现天文爱好者和小朋友和学生都非常推荐去的。还有在广场上拍飞机真的是非常棒的效果
2023-09-0516:49	張依	5	非常不错门票只要30（需要
2023-09-0515:03	匿名	4	交通:16号线做到终点站到滴水湖，然后做公交一站，或者步行走过来，亦或是周边有拉客的6块左右一家。展览内容:新的天文馆内容还是很不错，各种互动的小器具还是很吸引孩子兴趣的。租的讲解器一般般，不值得，还不如手机上的小程序来的方便。值得带娃来体验的。tips:网上买不到票可以线下排队购票，就是排队时间有点长，可以十二点左右来，那样。就基本没人排队了
2023-09-0513:21	永远吃不胖	4.5	📍滴水湖站，停车场几乎是没可能的（可以停天文馆斜对面背后的路边，不收费不贴条）🌏首先先在天文馆小程序预约，真的很难抢！看手气了。预约上以后携带身份证就可以进去了，门口需要安检。里面差不多从一个其中一个进口进去，跟随路线就可以几乎逛完一整个馆。不得不说，天文馆的整体互动性真的很强，很多设备都很高科技的感觉，可以参与互动，还有星球的布置真的挺美的，有种看到浩瀚宇宙的感觉。不过由于路线真的太远了，差不多来一次体验一回也就可以了。暑假期间小朋友特别多，很适合学生学习，科普类的非常多，还有解说仪器等。有很多文创店，价格比较适中。🌏总体体验还是可以的，就是太远远远远了，停车也非常的不方便，但是里面的内容还不错，性价比挺高的，也可以学习到很多天文知识	https://qcloud.dpfile.com/pc/K9shhwHxNqCDU77Fw6WpVQBJ-oCOl_cOT8j8yZbxyhSef2KM_UY-x5xTp4Dj22LpUBBCaBtJvKU_sxCtKYAYUQ.jpg https://qcloud.dpfile.com/pc/dVopkagt_qXF_w-BFfIE6LYLYZLOC9fyYxTOmekqIhzRnsf27X-KBIRw42D8mCbMUBBCaBtJvKU_sxCtKYAYUQ.jpg https://qcloud.dpfile.com/pc/JnkG1SlSU8WGbowSS5xcgd7KCHLg81ThzwLRyiJ5JaENnJ6RHDxRh8BC-XQ1X4ptUBBCaBtJvKU_sxCtKYAYUQ.jpg https://qcloud.dpfile.com/pc/ynQZ-e-s_D…
2023-09-0511:37	木瓜酱	5	上海天文馆里市区真的太远啦，我们第一天在市区，第二天一早赶过去。自己抢票真的是没希望了，暑假就没抢到，现在开学了，想着开学第一周人会少一点，最后还是找了研学团，无奈～天文馆真的好大，我们到下午已经走不动了，只能让讲解老师快快带我们讲完，小朋友上午一个冰淇淋下午一个冰淇淋，我们大人就是咖啡，全靠这个续命～下次要再安排一次	https://qcloud.dpfile.com/pc/3rJS5Aza2rPYzVjW9zDobPJQkH3iR29U_ONCklJl40rTcrIlL3fSKHQxDbTh6XbAUBBCaBtJvKU_sxCtKYAYUQ.jpg https://qcloud.dpfile.com/pc/B_7BNs-sjzoXOQrZaXLQl4pBiH1U_4NEfI5pbojzmS4xdLoRHqFqHfD4dsb6KVGOUBBCaBtJvKU_sxCtKYAYUQ.jpg https://qcloud.dpfile.com/pc/A4s-wbyEL04mPBLmAgOmHp7l-8dtWP3yPjxvi9Km4uUmlZHaERdfJUJdf1rwfp07UBBCaBtJvKU_sxCtKYAYUQ.jpg https://qcloud.dpfile.com/pc/VqDhcCkuZe…
2023-09-0423:17	小伟哥哥	5	宇宙的浩瀚，一直是很神秘地方，探知宇宙奥秘，了解宇宙规律，是我们一直所努力的方向，这里为你解码宇宙已知的奥秘，为你讲述一段美妙的宇	https://qcloud.dpfile.com/pc/vQJy9DZjc_43BkdHspbWWFc79jrxqH5M91ThjrJjuvrQugmy8LR7BavDHLQU04RvUBBCaBtJvKU_sxCtKYAYUQ.jpg https://qcloud.dpfile.com/pc/qBooO5M-dMDNLYW955Qmn8RI9_13bU-6vuuzYNXnufg0g8fSDp871-RuiaWAuh2_UBBCaBtJvKU_sxCtKYAYUQ.jpg https://qcloud.dpfile.com/pc/VWkgZRqMgfdnMyNFjEdTJNyhJDRKoSlvz7lK6e1akY0-_8kAMsX02uOwMSkcdYwyUBBCaBtJvKU_sxCtKYAYUQ.jpg https://qcloud.dpfile.com/pc/k7ZQRaxyPg…
2023-09-0422:45	吃饭战神	5	太震撼了，从上午到下午足足逛了五个半小时。不枉我来回坐了四个小时地铁。上海天文馆真的完美结合了人文艺术与科学。所有展区都在保留科普性的同时，结合人文之美和艺术熏陶。每一句介绍词都如此引人入胜！最值得夸赞的是交互装置！真的很棒，很多地方都可以交互，寓教于乐！美中不足的是很多家长带孩子来大声朗读和强迫性学习。一是影响别人，二是没必要。还有些游客喜欢给身边的人显摆自己少得可怜的知识，到一个地方就指点两句。其实都是非常普通的炫耀而已。但，即使有以上不太好的参观体验，这个天文馆依然是完美的！适合向往浩瀚宇宙的天文爱好者甚至寻找灵感的艺术家或是单纯享受常有天文馆的游客前往！
2023-09-0421:41	Templestar	5	抢票攻略就不多说了，避开节假日问题不大，实在不行，橙色🍑代拍交通:远到不像话！！只为打卡，且当天来回的，请慎重考虑一下🚘自驾停车方便🚇地铁站各种转，最终16号线到滴水湖站下，再步行十分钟左右就到了。共享🚲自行车也是个很不错的选择。16号线分直达/大站车/普通，上车前可以问下地铁站工作人员，尽量选直达，略快一点点。进馆右手边可以租讲解机20元/台（建议人手一台）关注公众号，参观-智慧导览，手机上也可以听讲解展览内容:常设展区家园-宇宙-征程-中华问天，按照这个流程，小宝宝走马观花1h-2h，至少会对我们的家园地球🌍有个全新的认识和感受但如果喜欢拍照，或有点点天文知识/物理知识储备，或乐于探索，馆内互动体验多，呆一整天也不嫌长tips:除了常设展区，还有小剧场等课程，得抢！关注公众号“上海天文馆”，提前注册好个人信息，进馆就开始抢活动，公众号主页-参观-展览课程预约网红照片点位大部分在一楼家…
2023-09-0420:11	babyfacemy1216	4.5	上海天文馆就是难约，暑假没约到开学后第一个周末约到了，杭州开车过来要三小时在浦东，停车方便，一年级的娃普及一下天文知识，培养一下兴趣爱好，小学生就很合适了。球幕电影没有约上，进馆小程序可约展馆活动也没约上，人实在太多了。参观路线一楼家园进去，到二楼宇宙，征程，一路看完到三楼，互动性不错，也有定期公益讲解，很值得打卡。
2023-09-0411:31	目的地ok	4	好不容易预约到票.展馆很大.逛了一天还没逛完.值
2023-09-0410:23	九九	4.5	上海天文馆是一个备受瞩目的科普教育基地，位于浦东新区临港新城滴水湖畔。作为一个综合性天文馆，它不仅拥有丰富的展品和互动设施，还具备高质量的服务和设施。首先，上海天文馆的展品非常丰富，涵盖了太阳系、银河系、宇宙学等多个领域。其中，特别引人注目的是“时光隧道”、“宇宙探索”等互动体验区，让观众能够亲身体验天文学的魅力。此外，展品的更新和维护也很及时，确保了展品的质量和吸引力。其次，上海天文馆的服务质量也非常出色。导览服务专业、细致，可以帮助观众更好地理解展品内容。此外，场馆的卫生和维护工作也非常到位，保证了观众的舒适度和展品的安全性。然而，上海天文馆也存在一些不足之处。例如，门票需要预约不太好买，但是总体来说很适合家庭出游，对稍大一点的孩子来说是一次不错的学习之旅。因为，展品的解释和说明文字较为复杂，对于小孩子来说可能难以理解。总体而言，上海天文馆是一个非常值得一去的科普教育基地。它不仅拥有…
2023-09-0400:21	三个广告	0.5	令人失望的体验，以下几个原因：1、交通不便利：天文馆远离市区，地铁至少要2小时到，地铁站出来步行要1.1公里，且附近没有公交、小黄车可寻，自驾是唯一便利途径；2、停车不方便：作为一个大型公共文教场所，游客车辆停放指挥管理明显考虑不到，场馆地下室停车场有多少车位我不知道，地面最近的2个地面停车早上10点都停满了，接下来最近的停车场在离场馆2个红绿灯远的地方，且缺少相应导向和标识，甚至无相应指挥，免费停车可能是唯一弥补游客的地方；3、预约难：门票、电影票要提前3天预约，且分为9点30和10点30，两个时间段预约，每次预约都非常紧张，周末一票难求；4、场内流量管理不当：馆方为了不影响游客体验，场内限流3000人，当天下午来的游客，只能排在外面等里面游客出馆一人才能进馆一人，要我说就这点大小地方，何不分为上下午半场管理，也没必要把游客卡在大门口了；5、电影票价贵：时长15分钟的所谓球幕电影（在我…
2023-09-0400:10	匿名用户	4	天文馆真是太火爆了，只抢到了门票，电影票怎么也刷不到，带孩子来涨知识的，就是比较偏远，虹桥站下来后地铁还得坐近两
2023-09-0323:48	小小懒	5	初三娃抓着暑假的尾巴约到了天文馆，比较好玩的一个地方，很考验天文地理，物理化学的一个地方，除了参观，有些场馆还有互动游戏，挺有趣的。唯一不满的就是电影票这种，能加开几场吗？来一次不容易的，每天门票卖那么多，电影才放没多少张，遗憾
2023-09-0320:36	喵大仙儿Vivien	5	终于抢到天文馆的门票啦～建议想逛久一点的朋友早点去，我们踩油门三点进的场，然后刚逛完宇宙就到了16:00闭馆的下班时间只能结束短
2023-09-0317:00	yoyono2	3.5	终于暑假约到了，约的下午的场次，上午也能去，实在是太远了，所以附近住了一晚！还是值得去的，电影票也要抢，场内的预约只能约一个，所以很多东西要来几次才能看全！不适合太小的娃，停车场不大，附近有个400米的也能停，不要钱，感觉还行吧！
2023-09-0316:52	匿名用户	5	第一次去，票有点难抢，抢了三次终于抢到了一大一小，不用买票的小朋友也要抢票，不然进不去哈，还好我抢了。家园展区里面的天象厅，也就是大地球的那个地方，直接排队就可以进。飞跃银河系带小孩可以去玩玩，听说不刺激，我没预约到，我预约了好奇星球，但是小盆友刚到那边就说不舒服，我一摸额头发烧了，只好取消预约了，所以就只走马观花逛了一个展区，只能赶紧出去去医院了。吃饭的话我是自己带吃的，进去的时候会看，不让带自热类的，不能带汤汤水水的，我带了个汉堡，也被问了很久，还要求我一定只能去B1吃，结果发现2楼全坐着吃东西，也没人管丫。总得来说，天文馆真的非常值得一去，一天看不了多少，下次等小盆友好了再去好好再看一遍，看的时候确实蛮震撼的。
2023-09-0316:00	Berry	5	上海天文馆自从开馆就是一票难求建议避开人流会有很好的体验感不然拍照不是要排队就是背景都是人人人里面有很多天文知识是一个遛娃的
2023-09-0310:41	奶茶	5	暑期一票难求，暑期结束后来打卡确实票好买很多我们直接下午到的现场直接买票进场一进去就是家园—我们生活的地球最早是一颗火球再一次陨石撞击后逐步形成地球（以前真的没看过相关东西）从家园一路向上就是宇宙很多拍照打卡的地方！🌍关于周边有很多好玩是东西，一楼的文创比二楼便宜，不过东西也是有差别的，个人喜欢二楼的地球冰箱贴🍦买了地球冰淇淋和仙女（好像是这个名字）冰淇淋个人觉得地球的味道还蛮好吃的下次准备带家人一起再来玩！！	https://qcloud.dpfile.com/pc/ju6At6PAgFX_wICSZYWVIEnfSlxq2_4MF5jZgOzymHnDavjfhrzWPj8JEu6pyocLUBBCaBtJvKU_sxCtKYAYUQ.jpg https://qcloud.dpfile.com/pc/A2-8b9KzQ1_KP9ShYytm5azG8erCSn-AYFbHobuND6slL6t3KmDONy4x_zvUOyX7UBBCaBtJvKU_sxCtKYAYUQ.jpg https://qcloud.dpfile.com/pc/eJdzCT73_xUZp1bc9sZc7VRrW61W1CfjnPT7rkxaFl98cpbORvHsmG_JtLb-bmTmUBBCaBtJvKU_sxCtKYAYUQ.jpg https://qcloud.dpfile.com/pc/eQ59n9J8Nj…
2023-09-0310:25	迪士尼公主	4.5	除了票比较难抢之外，其他都好评，不管是从场馆的设计，还是从场馆的分类，都很合理和人性化，图文并茂的沉浸式体验，下午还抢到了好奇星球的体验名额，这个游乐场小盆友太喜欢了，还发了一本打卡护照，45分钟的体验，开心到模糊。	https://qcloud.dpfile.com/pc/MiahCjIZTdN8O7OraGYHrgta7trn0aZ-OUmJlMhbbPiOwSfE33qzmq9Cvz0tp7vlUBBCaBtJvKU_sxCtKYAYUQ.jpg https://qcloud.dpfile.com/pc/yc_B7TmMcErbu9BVws9NDxLNldKkeW4xKNKrphm29pIQb5KFPrCMaheF8X6pdIs3UBBCaBtJvKU_sxCtKYAYUQ.jpg https://qcloud.dpfile.com/pc/ElveiZ-A5MzNI38i5KdPJF5DKmnF54t7iF5aikICfHJFNgEQ2q5ETIIT5iM_B2odUBBCaBtJvKU_sxCtKYAYUQ.jpg https://qcloud.dpfile.com/pc/UvbukccCBP…
2023-09-0309:12	杰弗里斯	4	很适合带孩子来，成年人的话可以考虑一下再来哈哈，球幕电影偏向科普，本人	https://qcloud.dpfile.com/pc/URyvE4e_uJalZKpW1HVtUKqzPTRToxu-bh_yTj9OFNyilAtN0HhbITjGdWKFRLIvUBBCaBtJvKU_sxCtKYAYUQ.jpg https://qcloud.dpfile.com/pc/fBFlvYRbLPChoaEsYSlgGC4JEVNMrir6B7I2CdFGSBrAnJVL-RRb79aUIahHpq_xUBBCaBtJvKU_sxCtKYAYUQ.jpg https://qcloud.dpfile.com/pc/Eq3Vwn3U7Ktn9SJuBC9C0ogZ-7o7IKVbfYccPuaP77HqVQNDRm3XDTCsaNVyJVirUBBCaBtJvKU_sxCtKYAYUQ.jpg https://qcloud.dpfile.com/pc/Ba0Jx2t7EA…
2023-09-0302:08	安莞	5	交通：11点左右，第一个停车场已经满了，我们停在第二个停车场内里一点的大桥下，非常不错，晒不到太阳。那天进场抬杆有问题，后来出场都没付费（或许可能停车是免费？）天文馆适合慢慢逛，细细看。我是和妈妈一起来的，中老年人可能不太习惯看多的文字，我妈对球幕电影时空旅行评价是有点晕（不过我也晕，但忍得住）。我是物理专业的，来天文馆还感觉挺亲切，都是之前学过的理论啥的，还有原子钟、日晷等实物图，非常惊喜，我终于能在开学前改一下已经用包浆的原子钟图片的课件了。小朋友很多，我们抢到了票，进来很快，我是很佩服外头排队的人，实际上没有点储备知识，看天文馆有点看热闹的感觉，毕竟我都有点忘了波粒二象性，别说小朋友去理解了。
2023-09-0222:33	海薇	5	上海天文馆真是又涨知识又好拍切身体验到宇宙级的浪漫
2023-09-0220:56	puppylovechen	5	真的太幸运了，暑假里能买到票子，我是抢了三回抢到的，真的太幸运。绿色出行地铁去还是很方便的，下了地铁有网约车接送，关键网约车免费，因为是在推广期。场馆内适合大孩子去打卡，儿子高兴的是找到了黑洞，参观了宇航员真实的模拟仓。总之是一次奇妙的体验。
2023-09-0220:20	据说蚊子最爱O型血	4	之前确实看网上都说很难预约，没想到家人偶尔测试一下就约到了，可惜没有预约到球幕电影。到了现场就是很长的围栏走过去安检，进入之后感觉轰隆隆的很像菜市场，毕竟小孩很多负一楼是用餐区，披萨和意面还可以，饭就类似高铁那种，可能还不如，所以自由选择吧。一楼家园一路参观上去到二楼结束，二楼还有个馆到三楼，里面展区都是单向道路，比较黑。其他区域休息区还蛮多的，有些靠墙座位还有充电口，自带充电头和线即可。整体还行，适合爱学习好奇的去参观学习。
2023-09-0218:54	匿名用户	4	最大的缺点就是离市区太远了，从市区出发要将近两个小时才能到。闭馆时间也比较早，下午三点之后就不能入园了，四点闭馆。参观需要在“上海天文馆”微信公众号提前预约，然后当天在门口刷身份证就可以直接进站了。馆内展览内容很丰富，有各种多媒体设备展示，特别适合家长带小朋友来参观。
2023-09-0216:39	南方姑娘_sky	4.5	上海天文馆｜星空浩瀚无比，探索永无止境全球最大的天文馆--上海天文馆，据说这个暑期是一票难求，很辛运的跟着客户进去参观。客户一个月前就要了我的身份信息大概就是为了抢票。交通：轨道16号线终点站滴水湖站4号口出，步行15分钟。或者自驾！展览亮点：一进馆就有身临其境之感，馆内是各种高科技术的天文、艺术、物理碰撞组合的展出，对参观者的沉浸感直接拉满，在视觉感满足的情况下同步学习丰富的宇宙知识，从地球到银河系、从太阳到月球、从宇宙到黑洞…tips：家园部分最震撼我的，不是月亮有多精细，不是太阳地球投影有多真实，而是当太阳部分突然消失，炙热红色的区域突然陷入黑暗，取而代之的是日蚀的画面，而地球模型那边同时响起悲壮的音乐，投影是地球上战火纷飞，世界也一起陷入黑暗。我不知道是巧合还是刻意设计的，但当时的确让我鸡皮疙瘩，眼眶含泪。展览内容：球幕影院，真的巨幕影院！躺着看画面很值得体验一次，包括面面的冲击…
2023-09-0215:35	自由的八杯水	0.5	在餐厅的露台，工作人员3:30开始赶人，关闭露台，服务一汰糊涂，就为了4点下班太
2023-09-0215:09	Angela小小兔	5	这是上海的一个网红馆抢票非常的难抢提前三天就得看好的，然后预约终于赶在9月1日有机会带小朋友前来体验。王一共有三层从家园到宇宙载到真诚设计非常的不错，视觉效果令人感到很震撼，如果具备一定的天文知识就更好了，草率的看了一遍走了还是不错的
2023-09-0213:44	sandra0831	1	体验感不好，不值得这样抢票，小孩子录了人脸，验票非要我们走人工通道，排到了又说你们录人脸了为什么要走人工通道，真是莫名其妙。2楼的餐厅更加混乱，手机点单，遵守次序到出餐口排队，一直不叫号，人群涌动，问怎么不叫号，说出示取餐码不管先后顺序，叫号机形同虚设，反正拼命往前挤就是了，工作人员也不管，谁能挤到前面谁先取餐。工作人员服务也马虎，给你东西往桌上一扔，纸巾托盘吸管都不给。总体感觉场馆的抢票，拥挤都是人为造成的，可以好好改善一下。
2023-09-0213:32	匿名用户	4.5	虽然票很难抢，虽然离市区很远，但是值得一游。科技感满满的，由于限制了人数，馆内不是很拥挤，也很干净，就餐环境也不错。馆内停车费4元一小时，如果停满也能停周边停车场，就是要走一段路。2楼有餐厅，人均套餐在40-60元，🌍冰激凌28元一个，基本都有位子就餐和休息。
2023-09-0211:47	Bubble	5	里面科技感很强，很好玩，星球冰激淋很好吃，值
2023-09-0209:30	小十一	4.5	也没有想象中那么难抢，只要闹好闹钟还是可以抢得到的，直接抢下午场的成功率更大，毕竟到时候也可以提前进场。感觉也不是太大的场馆，不需要逛一天，但是里面的内容还是很丰富的，需要讲解，小朋友才能理解，光靠看是不行的。
2023-09-0122:48	Maxing_7375	2.5	这个玩点太恶心了抢票都不成功黄牛倒是有旅游平台加了个导游和一顿饭炒到6百多一张票了，有意思吗？你不能开放近几个月的预约通道吗每次搞个三天就那么点票！机票咋不像你这么难买，这种预约方式简直造就了一条商业链，大上海有意思吗？！没意思，有机会真不想带上海了。车牌也是抢的，黄牛拍个也要几千块，我们生活成本有多高，幸福指数有多低，大家不要来上海了。
2023-09-0122:38	肉桂卷	4.5	2021年哪时候他还小，觉得一切都很新鲜很新奇很好玩。2023年二刷，带着好朋友一起。也许长大了也学懂的多了，觉得这次反倒走马观花。里面有餐厅和冰淇淋，每次都要吃点饭吃点冰淇淋，是文创的冰淇淋很	https://qcloud.dpfile.com/pc/fLaWlOC9Vk5Jij2p2zKlrEpteYbehocr8kFv3p3MfXFPQc-ZBRYxfAwbTnkK9TZCUBBCaBtJvKU_sxCtKYAYUQ.jpg https://qcloud.dpfile.com/pc/jFyxE-fDi_2U2z2xI_KwtXWIX0Mn8_rsJbkgmzlkYx4y1zDhEIHXlm-yOFRwYHe8UBBCaBtJvKU_sxCtKYAYUQ.jpg https://qcloud.dpfile.com/pc/3iOMKxU2w4_AjC7Zv2H60rfufMhP3co7VeYdlQbPZKbjfWRd5eP8jrZcTSvdf7I8UBBCaBtJvKU_sxCtKYAYUQ.jpg
2023-09-0120:46	ZombieM	4	交通:有点远我们是开车来的开了一个多小时展览内容:馆里比较大内容丰富展览亮点:负一楼这个大球很出片tips:四点就赶人！建议早点来！网红冰淇淋在二楼我们没吃上被赶走了负一楼有网红蛋糕和网红木糖醇棒棒糖也还不错的！	https://qcloud.dpfile.com/pc/JQfIvKpTrj1a2G1mDQ1B06AoWeninSCGVlTGW83wp7WxXxrTt39ceThk8Jw0dkoHUBBCaBtJvKU_sxCtKYAYUQ.jpg https://qcloud.dpfile.com/pc/aluQho6JMYsAbm_mD0eRsJ7s-AYW6NXexNcsNJ6fjUS7JlMazQ8zjHxQtLMAL4ytUBBCaBtJvKU_sxCtKYAYUQ.jpg https://qcloud.dpfile.com/pc/P7e92jmi-SXL4p4Ggj2kYtlCcpeHlth73bAHAXtl1jLip_KVZfOPhzcrJxrtGBJLUBBCaBtJvKU_sxCtKYAYUQ.jpg https://qcloud.dpfile.com/pc/Sezwy9MqlM…
2023-09-0117:34	hhhjjbb	5	抢票非常不容易，现在除了线上抢票，线下也有票停车场不大，晚了就要停的远一点。场馆设计非常棒，很有新意。球幕剧场外观是一个悬浮的球，球幕很大，电影25分钟三个大场馆，家园，宇宙，征程家园的视觉效果很酷炫，介绍太阳系宇宙的光影墙很震撼征程介绍了人类对宇宙的探索从开馆逛到闭馆，还是要储备一些知识来，更有意思
2023-09-0117:13	匿名用户	5	太不容易了，早就想来玩了，但一直抢不到门票，今天运气好，居然抢到了，是不是因为中小学开学了，航天梦里的星辰大海，哈哈，被科普了好多地理知识呀，超级值回票价。交通:地铁16号线到滴水湖站，很方便的；自驾也可以，停车场很大，当然是收费滴。
2023-09-0116:25	白月	5	来的有点晚，匆匆忙忙逛了家园馆和征程馆。球幕影院没来得及看就闭馆了。下次要提前来。人太多
2023-09-0115:56	edmundpatton	5	上海天文馆虽然远了一点，交通不便，而且进去还需要预约，但是确实值得一去！有很多的互动娱乐设施，寓教于乐！全馆以“连接人和宇宙”为展示主题，设置“家园”“宇宙”“征程”三大主题展区、“中华问天”“好奇星球”“航向火星”三个特色展区及教育活动区
2023-09-0115:11	阿虎宝宝	4	蹲点微信公众号秒来票，其实九点半的时候没买到，因为哪怕你速度再快也要等2分钟后统一一起提交抢票，最后是等十点不到简陋了暑假周末票！暑假人是真多，我们9点多到前面已经一大圈人了，里面一些单独的活动或者展馆都要验票后进入馆内后才能微信上预约，且每个号一天只能一场。馆内大多数是图片文字形式，不太适合低龄儿童来哈。
2023-09-0114:25	娜娜_6006	5	让乐泮继续带孩子走进上海天文馆学习现代宇宙学知识感受璀璨之美共赴一场天文盛宴！宇宙到底有多大？外星人究竟在哪里？航天员在太空里能看到什么？我的星座在哪里？专门应对星空的“十万个为什么”帮助孩子们更好地认识夜空绚丽的星座感受星空与天文的魅力了解斗转星移的秘密
2023-09-0114:17	香吉士山治	4.5	开学之后一下子就好约了，下午点进去都还有余票，这边人明显比较多，停车的话满了再往前有个社会停车场也还算方便，他是个环形博物馆，从底层开始环形往上最后从上面下来的，就像看了一部教育电影一样，很多模型都很有特点包括实体监测等等，就是里面略微有点暗眼睛有点酸涩，总体还是非常推荐的，就是人相对比较多尤其是最底层。
2023-09-0113:32	陆小闲不闲	4	票比较难抢饭特别难吃建议自备干粮不知是不是放假的原因虽然需要预约限流人还是很多认真看的话还是能学到不少无用的知识小姑娘来拍照打卡也不错电影就不用抢了散场的时候附近都在说你睡了吗这么短？我还没睡够
2023-09-0112:39	桃夭	5	需客服难点：*距离远*自带食物*抢票艰难*时间选择*参观时间规划优点：*规划非常棒*专业度很棒*体验感很酷炫~服务非
2023-09-0112:20	每天吃霸王餐	0.5	因为来海昌所以才来的，说真的体验很差，本来不想的但是平时因为很远这次到海昌过来就很近所以才来的，31号中午12点30过来停车都停不进，停不进保安就知道很别人聊天也不知道指挥一下，后来排了半小时的队都没有停进去，就想往前面开，谁知道前面300米还有一个停车，关键停一个小时不到一分钱也没有收，当时十万个小🐏🐏都想骂出来了！前面别去了真的！
2023-09-0111:42	任性改个名	4	暑假就算是工作日还是很难抢票。9点半进去没抢上票，但是运气超好，我10点多买上了人家的退票。天文馆是真的远啊，乘16号线下来走走就到了。10点多到的，已经很多人了。建议大家尽量避开暑假，小孩是真的多。有很多一年跑一边吵闹的，影响体验感。
2023-09-0110:19	ssfdu	3.5	滴水湖边上，坐地铁最方便。馆里东西还是不少的，但是从买入场票开始全程都在抢。门票预约需要抢，各个场次的展览或者电影都要守着手机拼手速，娃玩得还算开心，家长真的是抢票抢得疲于奔命。来了一次，打了一次卡，后面应该不会来了。
2023-09-0109:10	作天作地小虾米	4.5	暑期的天文馆真是人多得像银河系！提前三天抢票，我大概抢了三四天才抢到，抢好门票抢电影票，竞争一个比一个激烈，进去里面的项目我一个都没抢到，系统到了时间就显示我没有门票，问题我人就在里面啊，导致同行的也不能抢项目票了！不过这让我有时间把8个故事机都找到了，打印了八个不一样的天文小知识！冰激凌一个挖得好小，照片也很难拍好看！总之设施是好的，管理和服务差了点意思，希望可以调整调整，让小朋友大朋友都能更愉快的游玩！	https://qcloud.dpfile.com/pc/D6siiV4dDKV5Mn3Zfg0BIZ2-BBlnMRGxmpKDO-QDyNJZBqPpvXpo8Y50xro_Gvl0UBBCaBtJvKU_sxCtKYAYUQ.jpg https://qcloud.dpfile.com/pc/cS5gh0oKZhUsurhPq01Gd6Xw7VdYhP3EYUTiVuNOKwv_c3Ya88g3KaFHlrmURH9BUBBCaBtJvKU_sxCtKYAYUQ.jpg https://qcloud.dpfile.com/pc/DqJlhhhDzMG041NMpP1Sr4DLZrZ5DXXiwe33uirvaS8VYVtTwshNwjICITirkX4fUBBCaBtJvKU_sxCtKYAYUQ.jpg https://qcloud.dpfile.com/pc/NJRsDMpTSr…
2023-09-0108:03	Kani_San	4.5	「上海天文馆」位于滴水湖临港大道。展览内容:底层是太阳系，有太阳系及地球等8个行星的模型和介绍。二层是宇宙穿越。那一堵光影墙，特别有意思，随着你的舞动，光影也会跟着你律动，很有互动性。还有许多脑洞大开的场面，绝对都是知识点。门票：30元/成人。每天9：30开始抢票/预约，每个微信号限购5人，全部得实名。购票时又要输个人信息，最后还要图块验证，绝对要眼快手快。限量是500人/天时段。每周一闭馆。	https://qcloud.dpfile.com/pc/MzRiBreIJJl-TcRSN9p-CGfVuuBehzAcngSMPS5eJZPjfWRd5eP8jrZcTSvdf7I8UBBCaBtJvKU_sxCtKYAYUQ.jpg https://qcloud.dpfile.com/pc/3uimW_ohJoy2hEB6SMzHctxWVZjzy43bG7zmz7xQGMVyA-BsKgkcIeS8bOyUnZ4SUBBCaBtJvKU_sxCtKYAYUQ.jpg https://qcloud.dpfile.com/pc/wem2eEe1nLMBSFjuLHGKz3lLINn1lVkGSF1j2MG_j4UFFsWYTyRGZzItGJ-byu38UBBCaBtJvKU_sxCtKYAYUQ.jpg https://qcloud.dpfile.com/pc/ac8qYWEwZ6…
2023-09-0106:30	点小评3198724955	5	打卡上海天文馆，8月30日有预约去的，11点去现场，参观3个小时完成，下午4点闭馆，天文馆很偏僻有预约的话建议早点9点前到，到馆内可以抢免费预约项目，几率更高，手速快可以抢适合项目。内面适合打卡，巨大的天文，逼真的模型，有趣的实验讲解，内面吃的比较贵40.50一份饭。建议自己带点吃的。	https://qcloud.dpfile.com/pc/aUn8ppP9PaukA77qml4ZuZom6GwE0NjuWO9DC_KXe00uNHTV-VBIqVss_P-mBpggUBBCaBtJvKU_sxCtKYAYUQ.jpg https://qcloud.dpfile.com/pc/pNGLAjXsMmwyl8kmqd1FjvWp6PwUmZRd3LZAbIBhiEeMeIK7aRGrRPwovOB5dEd1UBBCaBtJvKU_sxCtKYAYUQ.jpg https://qcloud.dpfile.com/pc/nmhFdP-S4XZVf2WscFiJiauV5Ciu6T5ZkN6ENZM6YaPGJZJDWmAex6yLRBWKa8PGUBBCaBtJvKU_sxCtKYAYUQ.jpg https://qcloud.dpfile.com/pc/CLzrcAMo5N…
2023-09-0100:22	永远都是星期五	5	展览亮点：宇宙级别的浪漫，总有一片星空会回应你平凡而温暖的梦展览内容：星星💫，适合所有年龄段的大朋友小朋友们，内容极具科普价值，里面很大，可以逛一整天，拍照也超级出片里面的地球🌍冰淇淋还挺好吃的，推荐
2023-08-3122:58	联通坏蛋	3.5	据说场馆建了八年，场馆是不错，东西也还可以，就是趣味性低了点。这点不及上海自然博物馆。还有一个不建议周末和寒暑假来实在太多太多的小学生。太吵闹了，这里的知识对大多数小学生来说还是难了一点，所以最后他们就在场馆的地下一层拼命的跑跳
2023-08-3122:54	谭谭	5	天文馆归来，意犹未尽！暑假最后一天带孩子去玩，人不算暴多。9点到场馆，还有停车位，很方便。俩人从负一楼逛到三楼，逛了4个多小时。还观看了一场电影《时间隧道》。场馆很大，每一层都各有精彩。一楼最震撼，地球的演变，月亮太阳各类行星等等……
2023-08-3122:38	金大宝	4	交通：16号线整点有大站车，比一般的快十几分钟，可以尽量凑一凑，直接底站下，走路一会就到。我们是下午佛系到，球幕电影一般般，没有那么亮眼，不过租个讲解器倒还可以20元可以听到近百个解释。免费项目也很难抢，随便看看还可以
2023-08-3121:39	小蝴蝶不会飞	4.5	上海热门展馆之一，暑假更是人从众！但是确实适合亲子和青少年来，涨
2023-08-3116:51	wait1095	5	还是挺震撼的~票是真的难抢，各种展项进馆后第一时间抢。我们9:45左右到的，只抢到了仰望星空，飞跃地平线上午场已经全满~球幕影院不建议，可能我不太感兴趣，反正觉得专门花40块看这个没啥意思，跟仰望星空差不多~适合大一点或者对天文有兴趣的小朋友，我家光看热闹了，连讲解器都懒得听，白租了~
2023-08-3115:02	艾米文	4	1⃣️抢票是不可能抢到票的，开玩笑，友友们可以试试，反正难抢的要命，最近又是暑假。。。九点半准时进去，身份信息都填好，然后开始倒计时等待等到9点35提交，然后滑一个验证码天地良心每次滑得都对的然鹅还是说我滑错然后就是余票不足。给跪了……据说再等等可以捡漏也没捡漏成功……2⃣️电影是球幕的，躺着看还不错，看的时间的旅行3⃣️抢到下午场，上午也是可以进去的4⃣️现场是可以买票的，早点去，有不少人已经在排队买票了，只是现场买不了电影票看不了电影，现场需要入馆才能约的项目有概率约不到。5⃣️九点半到，排队人已经很多，就怕赶不上十点半的电影，十点多才入场，刷身份证即可。需要入场才能在👸号上预约的上午的展项几乎没有可以约的了，下午一点准时抢下午的，在吃饭的地方信号不好，还是连Wi-Fi比较快，但是要记得提前登陆，一阵折腾选到了个光学天象厅，是躺在懒人沙发抬头看的。没有选到飞跃银河。。。迪士尼飞跃地平…
2023-08-3100:08	草莓喵嘞个咪	5	绝美！除了票难抢以外我可以每周都去一次！从开门到现在天文馆依然很火爆，买到了个工作日的下午票终于可以去体验一下了。常规的浏览路线一路走下来最后的感觉就是无比震撼，第一次来的一定要按照推荐路线走一遍。第一次来也没做什么攻略，很多场馆还有电影都没约上。也算是给下次来留点遗憾，下次一定！
2023-08-3023:23	尧尧	4	天文馆现在真的很火，尤其是暑假期间，一票难求。下午一点多到馆，门口还有不少人在现场排队买票。整个场馆布置成银河系的场景，让人感受到星汉灿烂的感觉。展品具有科普价值，大点的孩子可能体验感更好。网红地球冰激凌，味道一般，打个卡可以。
2023-08-3020:36	Cc5221	5	交通：开车自驾去方便的，停在附近的上海中学东校停车场，8点不到的时间，停车很便利，没什么车，也不收费。离天文馆走路10分钟。很方便的。其他。天文馆人超级多，网上抢票不知道抢了多少次都买不到，听说现场可以排队，所以就去试试，8点到前面已经几百号人了，恐怖不，排队等9点半售票轮到你是已经10点40分左右了。不过门票便宜30一人，学生票15一人。1米3以下也不收费。展览内容：其实里面专业知识真的很多的，成人看都是当百科看的，更何况小朋友更不懂。需要点知识底蕴的。不然看的也是囫囵吞枣。里面的飞跃银河系虽然就几分钟，但体验不错，难抢，一场18个人，每人每天就只能体验一个项目。
2023-08-3020:13	依然萍凡	5	看了网友们的抢票攻略受益不少经历了两次的失败不负众望第三次终于成功了上海天文馆的门票犹如“传说般”的存在啊太难抢啦都想趁着暑假带孩子来参观来回开了100多公里真的累啊但是终于能来打卡很孩子们很开心让孩子们看到了在课本上学不到的知识这么近距离的接触地球和宇宙的奥秘这次唯一的遗憾是错过了抢电影票不过孩子们已经很满足了
2023-08-3017:12	匿名用户	5	大概好多小学都返校，
2023-08-3014:55	Jessie	5	场馆内真的非常好拍，分分钟出大片～飞跃银河真的必刷～虽然难约但是真的值得	https://qcloud.dpfile.com/pc/xNtfhpg8ivVREEXsjNZzE8wu167F7Rei5rTX1dloQQNLw_h4BRKVIanGNrDxZ0q6UBBCaBtJvKU_sxCtKYAYUQ.jpg https://qcloud.dpfile.com/pc/dBLPsRtNJ3Li7KxqFaRCetC4PXT78UODZ2GxMMD-R3W63CfwdkBu03J4eeCQWW2pUBBCaBtJvKU_sxCtKYAYUQ.jpg
2023-08-3014:55	祎琁	5	有幸参加了上海天文馆的奇妙夜活动。馆内设施很新，很先进。每一个模块都值得细细的观看思考。非常适合理科生，尤其是初中，刚开始学物理化学生物，作为一个启蒙入门的教育。星空浩瀚无比，探索永无止境。以后有机会还要带着家里小孩过来。	https://qcloud.dpfile.com/pc/9BTqMCNEuL9kdpgehAKyI_rxjhJ4zRlbpLfRpI_rX_vJKeu9jDkHyfH6Dt5xIcAaUBBCaBtJvKU_sxCtKYAYUQ.jpg https://qcloud.dpfile.com/pc/Rc9i6C182bvNDrQwleSSQj46DWMkiRJm-wUDE1Zti8r3UXMfNxrW15TNbKIKEoKoUBBCaBtJvKU_sxCtKYAYUQ.jpg https://qcloud.dpfile.com/pc/URrPkOj5aWpzxFp6TEGEadN21mg0seBEiMV3bV0nIBb4kIiR9-ulIwgxnBeKlRecUBBCaBtJvKU_sxCtKYAYUQ.jpg https://qcloud.dpfile.com/pc/vu0-y7IdHi…
2023-08-2920:50	susanonline8	4	抢票：根据小红书抢票攻略抢，成功率较高；交通工具：驱车166公里去参观，因为天文馆所在位置较偏，自驾是最优方式，天文馆附近有多个停车场，较方便。参观：整个天文馆分3个展馆，家园，宇宙，征途，以科普为主，对于有一定天文知识的孩子来说，难度不大。主要有舱天飞船，可登录上去，有球幕电影。互动活动不多，太小或者不感兴趣的孩子不建议去。展项活动可以，但一个号一天只能抢一个项目，且非常难抢。总体：有点饥饿营销，整体场馆不是特别大，人很多，有点影响体验。	https://qcloud.dpfile.com/pc/B5y5rK_KqHh3A7A_8uzjtLUp4q-MfrhO0mY-AAmUr2fuZ13efDe4HONRLeVNOVqRUBBCaBtJvKU_sxCtKYAYUQ.jpg https://qcloud.dpfile.com/pc/LTE7rRCma79c6ynxC9RljXkXmDqtLxSwD3VA67p_Bhbnj2Uzt2PQNkNmsVd197VyUBBCaBtJvKU_sxCtKYAYUQ.jpg https://qcloud.dpfile.com/pc/Y3oIQvGbqbpNtZwMisGOpyEXw7nsiL16M3Wtb-yrIdIPzlvIiZpdtmdC3bc5UBfVUBBCaBtJvKU_sxCtKYAYUQ.jpg
2023-08-2920:12	药涩	5	人们会预测未来，分析局势，也会回顾历史，总结过去，却很难认清现在，珍惜当下。怀孕期间过来的，场馆很友善，对孕妇可以免检。天文馆科技感梦幻感满满，图五是仙女冰淇淋，粉粉蓝蓝的好可爱现在宝宝出世了，以后要带着他再次去探索这美好的星辰大海。
2023-08-2919:15	H_hui	5	可以可以，挺好玩的，就是距离
2023-08-2916:36	zz_446226	3.5	连续抢票N天，终于抢到了今天下午场……到达时已经下午一点了。进去依旧好多人～全都是带小朋友来参观的。比较影响的就是孩子太多了～较为杂乱、嘈杂、吵闹、尖叫等等。没有经验，进去后没能及时进行那些额外动态展厅的抢票环节，以至于发现的时候所有的都已经抢不到了～都没有看成。还有那个额外买票的环球影院的票也没有抢到。参观全部下来之后，其实还蛮累的。地方是真大，里面也会有相应的额外消费，比如说餐馆、饮品店以及纪念品的商店等等。我们进去后没有先拿到参观指南，就自行转起来了～先在一楼看了“中华问天”那个展厅，然后直接下到负一，又从负一坐直梯到了三楼，从三楼发现那是一个展厅的出口，又走到了二楼，从二楼进去参观完之后又到达一楼，一楼它是分两半儿的。最后参观的那两个展厅应该是主展厅，效果比较好，它是互相之间从内部可以看到的，但是要按照它的流程进行参观。全程有天文学，物理学以及化学等等知识的普及，可以看到各个行星…
2023-08-2916:32	hanaclover	4.5	心心念念来天文馆打卡仰望星空太美了家园和宇宙主题值得逛虽然暑期但下雨天人比想象中少避开人群下午去球体那拍照抢到一张飞跃银河系
2023-08-2915:54	liwenjing718	4.5	别问我远不远，也就来回160多公里别问我累不累，这一天打了鸡
2023-08-2915:39	凡西西吃东西	4.5	交通：自驾出行非常方便，停车有点难等，车位不是很多展览内容：印象最深的就是我们的家园展厅，地球、月球灯其他星球都非常直观的展现在眼前。地球有一个动画演示，非常形象也很震撼。小朋友很喜欢，非常好奇！tips：最好提前后买预约票（提前三天），如果实在抢不到，可以现场碰运气。我们是现场直接那身份证购票的，基本上都能买到。希望能有更多休闲坐的地方，给老人小孩方便。另外没有公共讲解的话，还是理解比较肤浅。值得多次打卡期待二刷
2023-08-2908:25	360_qingcha8	4.5	除了排队时间长没毛病点了三天都没有抢上券只能线下买票了周末排队很久还有不少人插队，里面分为三大主题最喜欢家园八大行星还有小卫星陨石等宇宙是小孩最喜欢的主题中午带了一些面包吃了，还是值得的
2023-08-2820:37	殷风然	4.5	坐地铁到滴水湖步行或叫车到天文馆。门票很难抢，连抢三天才抢到下午场的票，电影票也是秒没。晕馆内知识面很全，很有深度。对学生和天文爱好者的学习天文很有帮助。不同时间段有免费的讲解。展览是一个接着一个，有顺序的看，不能跳过
2023-08-2820:14	完美斐斐	4.5	很不错，小朋友开心坏了，与科教娱乐于一体，值
2023-08-2815:29	蓝绿小V	5	家有爱好天文，各种行星，月球，宇宙，火箭发射的娃一枚。佛系抢票的我，居然抢到了暑假天文馆的门票。技巧就是提前填写好身份信息，提交以后开始倒计时的时候，不停的点就行了。老父亲刚好休假，带娃去了一趟上海，还顺路玩了海昌和航海博物馆。
2023-08-2813:46	曼曼不慢zm	5	怎么说呢，不虚此行吧，虽然有种知识当时从脑袋里划过，但是事后没留下什么痕迹的美感。抢了一周的票，特别幸运抢到了周六的，不用请假去逛。不过可惜里面的展览都没能预约上。按照网上的攻略直接顺着展厅往上走，如果比较巧还可以跟着免费的讲解走，讲得还蛮有意思的，就是暑假还没有过完，小朋友太多啦。然后二楼外面有就餐区，可以点外卖坐在那里吃，外卖需要出馆去拿，跟出口的工作人员讲一下录个人脸再出去，就可以拿了外卖再从入口进来了。
2023-08-2813:13	行走的柏油桶	4.5	所有票都要抢，门票提前3天小程序上9点半准时开抢，里面的两场电影也需要抢，忘记买了就没有看到。入馆之后展项也需要抢，都没抢到，实在太火热了。展览内容：内容很丰富，5岁多的小朋友还不太看得懂，看个热闹吃饭稍微有点贵，但味道还是挺不错的地球冰激凌味道一般星球慕斯蛋糕很美味
2023-08-2811:26	肉桂粉炝拌枸杞	4.5	室内溜大娃的天堂太小看不懂家园，征程都做的很绚，做点功课再进来比较好电	https://qcloud.dpfile.com/pc/lBVfIX1kLompfIC4wYI2AKR6ynU46Ze-REyeSRehS6cDOI3lM2ew5DrIKoW__SA5UBBCaBtJvKU_sxCtKYAYUQ.jpg https://qcloud.dpfile.com/pc/SrWYyeh_lUsi1lE4PCDlPt75N9v3EY6KZBOaER0K06oFaqhP64cKtex18ceOaZICUBBCaBtJvKU_sxCtKYAYUQ.jpg https://qcloud.dpfile.com/pc/YZcVkUBOTxx9xwlS7m54JQ-QWEmL4WAzNp2tnkhJ-pfX_YCOdY-QzOPVdFZvUynrUBBCaBtJvKU_sxCtKYAYUQ.jpg
2023-08-2723:18	我是闲云小野鹤	4.5	票比较难抢，春节期间抢了几天才抢到，几岁的小朋友很多还看不懂，进去之后很多很多也得上，里面有个好奇星球适合小朋友玩，看个球幕电影	https://qcloud.dpfile.com/pc/WFw4DLAoa6URDWybHRotM6dQaQ-4gsWilSwUKNsBcMoK0UZB1S_I8kccCyUCWL18UBBCaBtJvKU_sxCtKYAYUQ.jpg https://qcloud.dpfile.com/pc/m66Oxvq4UV6ui3FdedgaSUJv6XcqbCg7ZUPIeLI-8TfP9vWkjV6lSpzT8QtYCOtxUBBCaBtJvKU_sxCtKYAYUQ.jpg https://qcloud.dpfile.com/pc/lD0JbdQkA2091aiHcSAK4rXLYJIR4MuWvoBGK6suBPAsF65-pSmBLNDbsQOoFkXrUBBCaBtJvKU_sxCtKYAYUQ.jpg
2023-08-2722:27	lanshuee	4.5	关键词：酷炫天文馆真是不做足攻略总会遗憾的地方，事先抢票花了很久，终于约上了以后没怎么看攻略，也忘记了去抢电影票，哈哈……九点半到达后发现很多没抢到票的人在排队，大热天的真是不容易。进馆后稍有茫然，在家园馆里才了解到馆内并不是只有电影票要提前预定，还有当天需要预定的一些活动，匆忙约上，此处有bug，一个手机微信约两个人，带上老人孩子就要蒙圈呢！预约上以后想再约一个项目也不行，原来只能约一项，应该是给更多人机会，看样子天文馆不去个几回是体验不完了	https://qcloud.dpfile.com/pc/VhjTRQY3yDdEgCKyfMFlb5nMn6I1mninI_LN4CPgpxnGJZJDWmAex6yLRBWKa8PGUBBCaBtJvKU_sxCtKYAYUQ.jpg https://qcloud.dpfile.com/pc/wbRUsQdZdo61oNdkwHnpydJpvWqsAgJ-i47UszYs4bKhRrQGnAxwhT6X7L4wKXBSUBBCaBtJvKU_sxCtKYAYUQ.jpg https://qcloud.dpfile.com/pc/e8CxUJ6HKiY7SWVA3isLjMmMRUvkAMFuNeDiJigtEUhLw_h4BRKVIanGNrDxZ0q6UBBCaBtJvKU_sxCtKYAYUQ.jpg https://qcloud.dpfile.com/pc/GlnPsWf9uZ…
2023-08-2721:07	匿名用户	5	终于在暑假最后一个周末抢到了。虽然很多知识小朋友看得似懂非懂，但是还是看得很认真，还给我讲解但是怎么回事。里面的打卡拍照点也非常出片。还是值得去一次的。家园看上去很震撼，连刷了2次。去的比较晚，里面的停车场都满了，开到了前面公园停车，走过去还好。不算太远。
2023-08-2719:53	兰朵	5	假期接近尾声，带娃去这里看看很是不错。感受星空浩瀚无比，探索永无止境🚀体验一场奇妙的星空穿越之旅🛰️可以扫码听讲解的，停车场也是免费的蛮人性化的，而且那里还是
2023-08-2717:33	减肥的小蘑菇	4	去年8月去的，真的很难预约，也很远，16号线都要坐到终点站了。有好几层，除了天文知识，还有天文史方面的内容，以及一些模拟飞船的场景等等，挺适合亲子参观的，有很多基础知识。单纯对天文有兴趣的话就一般般了。
2023-08-2716:12	musicbox88	4	交通:公共交通16号线大站车算好时间，1公里步行10分钟近的很。或者滴滴打车有拉客。购票：暑假周末估计的科技馆装修，全国的娃都融入天文馆了。建议还是提前网上抢到票再去保险，虽然现场有捡漏的，但是等1-2小时还是不值当的。抢到的是下午票全天都可以进，进场后小程序预约管内的活动，建议提前输入人员身份证休息，抢下午的活动票机会大点，不过也就1分钟以内，一个手机号抢一个活动。天象厅的活动蛮好，正好躺下歇歇吃饭：贵且难吃，一堆半成品加热后给你，如果方便还是自己带当成春游吧。展馆：内容高大上，建议还是初中以上有点物理天文知识点再来看吧不然太小的娃除了爸妈们比耶✌拍照各种打卡，基本走马观花云里雾里的，租个讲解器听了也是一堆专有名词，感觉埋下科学的种子，其他啥也没用。
2023-08-2715:52	dyxggogogo	4.5	很震撼，高科技，很值得去！里面的项目一次只能预约一个项目。一次性是看不完的。小时候的自然书和地理知识都有涉及，所以就跟小时候上课一样，很喜欢。不过，上海的义务教育没有这部分内容，非常
2023-08-2701:30	鸭蛋妈	5	非常非常赞！还要二刷三刷。小朋友建议初中以上去，有点地理天文物理知识，才能get到乐趣。球幕电影，很多人说不好看，我觉得还不错，可以打
2023-08-2622:12	匿名用户	5	天文馆除了地理位置太远，别的没毛病，地球冰淇淋味道不错，看到了各大行星，还顺便掌握了各种知识，仿佛置身于宇宙的浪漫之间，宇宙的有趣我毫不在意，我在意的是，你牵我的手！特别适合小情侣和好友一起去哈哈哈哈！
2023-08-2621:43	Rouqin	4.5	最近经常被安利，被朋友安利，被小红书安利，但是票实在难抢，特别是周末，小红书上也做了很多抢票攻略，依旧是没抢到，说是去现场能买到，又担心白跑一趟，天气又热，越看别人拍的照片就越想去，决定天气凉快还是要去一趟感受一下全球最大天文馆的魅力。
2023-08-2620:50	leo妈妈	5	9点到那里门口全是人排队2小时，勇气可嘉。没有耐心的还是和我一样淘宝120解决。适合小学生，幼儿园只能说走马观花，除了对宇宙感兴趣其余真的就走一圈。中饭在底楼解决，和自热米饭没区别，性价比一般，主要味道真的不敢恭维。租了解说器，要不然盲看更加没意义。
2023-08-26 更新于2023-09-0613:34	Jessie慧儿	5	上海遛娃必去博物馆——上海天文馆通过上海博物馆小程序购票，提前三天放票。跟自然博物馆相比空间大很多，路线安排也很合理。从一楼入口进就是太阳系个大天体和卫星的科普知识，辅助一些直观的实验，让孩子对抽象事物很好具象了解，包括各个星球上的用力差距，用一个同体积的苹果拿在手里的重量差，把抽象的引力一下具化了。楼上是关于人类登月和航天历史，神舟号体验仓能让小朋友直观体验宇航员在太空中的工作和生活，是非常好的兴趣引导。
2023-08-2618:48	xixi1025xixi	4.5	交通：有地铁，远是有点远，但还算方便哦展览亮点：挺有意思的，娃娃也觉得不错，照相也特别好看，被低估的
2023-08-2613:33	disneyAB	4.5	好不容易抢到了天文馆的门票啦，带着孩子来感受一下宇宙的魅力吧！先来一场球幕电影，第一次看，虽然影片有点深奥，但感受还是很赞的。看了月球，太阳，星河，黑洞，看到了很多冷门的知识，小朋友很开心，值得多来几次的地方。
2023-08-2613:16	呼七七	5	交通：天文馆离市区属实远，坐地铁过来要2小时，建议来滴水湖的时候顺道来这或者玩迪士尼的话来这（虽然迪士尼到这边也挺久）。下地铁还需要走到一段路，有行李箱的朋友可以寄存，不收费。门票建议提早买好，太火爆了，馆内的演出，也一定要及早预约，可惜一天只能观看一场，时间快到的时候就要过去排队，错过时间是不让进的。馆内有很多适宜拍照的地方，也都很出片，穿修身黑白色系搭一些。来这的小朋友比较多，小心被踩	https://qcloud.dpfile.com/pc/j--IOqaA6tPpEdKuib1AxSbF5zVblTRePgxUEl8uVFSwCN6hQsUI8O-_kD5eCBmpUBBCaBtJvKU_sxCtKYAYUQ.jpg https://qcloud.dpfile.com/pc/_vsvwvC28qXzgFfk3sKW1XhyINrbIhILzPRSvVcAUBIT3j5_dFKAGNUTagCJxe1aUBBCaBtJvKU_sxCtKYAYUQ.jpg https://qcloud.dpfile.com/pc/fV7rxC3KnH_HMYHfRqiHhqxMVt0OrJqbEqBaDAcAEelo7_S7KmMc5fipy0L8esbvUBBCaBtJvKU_sxCtKYAYUQ.jpg https://qcloud.dpfile.com/pc/vLZUVcvXnj…
2023-08-2612:33	娃娃脸	5	#奇妙天文夜—2023科学之夜携上两娃有幸夜访天文馆🌍开启一场夏季天文嘉年华☁️5点入场，开启抢票球幕电影、假如剧场、天象厅根据不同场次全部收入囊中好奇星球：30分钟包场玩嗨球幕电影：观看《宇宙》全程9分钟，刚坐热的屁股…假如剧场：《假如宇宙大冒险》仍然9分钟，颤抖的双腿又抬起…不紧不慢在8点散场前走完全程在今夜，来天文馆看浩瀚星空🌃在临港，大手牵小手从玩中学📖	https://qcloud.dpfile.com/pc/Vby94kz8i6d2L00mtOVXBsuOYStdwgtrSZW_KRqPTrWi2ZOn3QpZXLpBveYKyjHZUBBCaBtJvKU_sxCtKYAYUQ.jpg https://qcloud.dpfile.com/pc/ID-_d8mE8NNhrLHb4WYxwVnBxsCr7Si64U_CIxg6YtQQsw5ECTF2K7JMQgL8bZlVUBBCaBtJvKU_sxCtKYAYUQ.jpg https://qcloud.dpfile.com/pc/JEGylxH2ws53navlc63TXuH0S3pYcdY-ZE65FcDRV7HisHgtO9WiIRWWvJkj2pfIUBBCaBtJvKU_sxCtKYAYUQ.jpg https://qcloud.dpfile.com/pc/IUWb7H5B3Y…
2023-08-2610:16	茯苓腌芦笋	4.5	周五去都人挤人。要去上海天文馆现关注微信公众号。在网上定票在公众号上预约项目。如果没约上就从家园馆开始看，在去征程馆。提示：家园馆特别大避雷：语音讲解糖。不好吃，语音就一句话，还不一定听得到。星球冰淇淋好吃	https://qcloud.dpfile.com/pc/pCOmnkEIIQpMrvStcpWtZ9FxexVjeIulTrlvHjiKEy9QwdNgvSxi9leia-Ls5d38UBBCaBtJvKU_sxCtKYAYUQ.jpg https://qcloud.dpfile.com/pc/uZRUDkX45_C_Dnt_Ldbyw5cpQgYt89wLjEf4vRkCAPIhalv2oEYrXD4TFVOZyrwVUBBCaBtJvKU_sxCtKYAYUQ.jpg https://qcloud.dpfile.com/pc/nivo58x5feyfHYJfvfdZOtPKQqHv1IxWUE4bGSoRpjuUW9FWJkFB4739l0S9vcuuUBBCaBtJvKU_sxCtKYAYUQ.jpg https://qcloud.dpfile.com/pc/VCxBlyLDmH…
2023-08-2523:59	dbb	4.5	刚开业时一票难求的上海天文馆，现在总算能买到票了，时值暑假，场馆里特别多的家长带着孩子，闹闹哄哄，环境比较嘈杂，要不是场馆值得一看，都快打退堂鼓想撤了。天文馆位于浦东临港地区，靠近滴水湖。距离迪士尼，航海博物馆，海洋世界，都不是太远，如果外地来上海玩的话，可以把这几个地方串起来玩。场馆很大，好几层，各个展馆有不同主题，分区合理。
2023-08-2518:07	袁源_9012	5	地方确实有点远，最好开车去。馆很大，有四层。一共三个厅，还有球幕电影。人虽然有点多，但是进去后也分流了，不显得拥挤。内容有点深奥，最好是初中以上的孩子去参观，否则会看不懂。里面科技感十足，到处都是液晶屏互动屏。慢慢看可以看个半天。
2023-08-2517:36	阿狸	5	天文博物馆主要分为“百年天文台”、“聚焦望远镜”、“时间与人类”三大展区，分别介绍了近代天文学在中国发展的历程、天文望远镜诞生四百年以来带领着天文学发展的历程，以及时间测量的发展史及其与人类社会和生活的关系，很适合带孩子来增长见识。
2023-08-2517:34	木炭大人	5	体验超棒孩子喜欢大人拍照好地方离海昌很近可以
2023-08-2517:01	Vivi_萌娃初心	4.5	都说很难约，可是我第一次就约上了，是不是受到了幸运之神的眷顾！真的很适合带小朋友来，三层，知识点也不少，电影一定要看，很不错，就是飞跃银河系太难抢了，其他都还可以。看了攻略所以没有在馆内吃饭，一个买了地球冰激淋。口味也就那样吧，奔着别的地方没有，小朋友喜欢还是可以尝试下的。这个地方真的可以二刷三刷，决定明年再来，看看能不能第二次约上
2023-08-2512:24	匿名用户	5	已经是二刷了，人还是那么多啊，里面要预约的小项目没有约到有点可惜，这次去的有点晚，到天文馆都两点多了，很匆忙的逛完了几个重要的点！小朋友很喜欢，特别是宇宙，那个地球做的太漂亮了，带小朋友去一定要记得租讲解机，让小朋友充分了解每个物体的意义！这样也省了问来问去的！
2023-08-2506:13	爱吃的小猪	4.5	作为科普性的展馆，无论是管你的设计还是内容，都非常吸引爱好天文知识的人来参观，可以了解到很多，涵盖到物理，化学，天文，历史等等。从一楼的家园开始参观，随着指示牌一路行进，不知不觉钟就可以到达四层，一点没觉得累。这个展馆还是比较适合稍大一点的孩子，太小一点的孩子在展馆内一路嬉戏玩耍，引得旁人不能好好看。另外，除了门票要网上预约抢票，球幕电影和各种体验都是这样操作，让人一下子失去了兴趣，觉得整个参观中都要掐着点去抢票，体验很差。
2023-08-2422:57	水水蓝的	4.5	上海天文馆非常适合带娃亲子游，定好闹钟预约门票改善比较容易的，但是馆内电影太难约。有部分活动，到馆内之后可以预约。特别喜欢其中的一个小心思，在各处墙边，都设置了故事机，微信扫一扫就能出来一张和天文有关的故事卡片，每一台不同，作为收藏还是很有意义的。
2023-08-2417:46	匿名用户	0.5	场馆规模还是很大的，但是票难约，位置远，人多……对这些感兴趣的还是可以来的，兴趣不大的小朋友没必要大老远的来。小程序有个打卡路线，孩子觉得这个有点意思，结果一条线上6个点，打了5个，就差一个的时候下午4点了，那个得在2层一个馆里刚一进去的地方打卡，保安倒是尽职尽责，说啥都不让进，其实也就半分钟的事，要是能人性化一点就更好了，大老远的来了，就差这一点点没完成.倒是也没什么遗憾，肯定不会再来了。
2023-08-24 更新于2023-08-3016:35	黑曜石215	2.5	门票首先是要靠抢的几率很低其实地方很大但假期客流大很难沉浸式体验走马观花的参观了下这种科普类场地其实要静下心来慢慢走慢慢看里面太阳和星系的介绍比较震撼寓教于乐对小孩子来说书本上枯燥的知识能结合生动的现场演示就会很容易理解希望以后能有机会再带小孩去一次但愿票没有那么难抢
2023-08-2414:33	龚仔龙猫	0.5	这个苍穹的电影，不能说差了，简直就是烂！一推专业名字加一点糊弄人的图像，就是科普太空了。一看都是一推日本人制作的片子，中国是没能力做科普片了吗
2023-08-2414:27	匿名用户	3.5	上海天文馆，五星的馆展内容与美学设计，一星的服务与管理。无论是大门票，电影门票，还是入馆后的课程门票，统统抢不到（是真的买不到，有人抢了一个暑假都抢不到票）。只能当天一早提前两小时排队买票入场。所有观众都在声讨，所有服务人员的脸上都写着我累了，我能怎么办严重的讲解不足，上下午各只有一场，讲解也极为简略。这的确是不应该出现在包邮区的服务管理水平。从馆展内容和讲解水平来看，小学低年级及以下的孩子没必要来…
2023-08-2413:48	匿名用户	0.5	除了抢不到票其他都不错，当然抢票设计也是体现一个场馆设施的合理性和体验性的一部分，所以就给个0.5分鼓励
2023-08-2411:48	石头o剪刀o布o的	4.5	二刷天文馆，因为有的特别项目一次只能约一个，这次就约了光学天象厅！躺在懒人沙发上闭上眼睛等开始，快睡着了突然被背景音乐和讲解小姐姐的语音唤醒，开始讲解星空同时天幕上出现点点星辰。不同的星云，位置讲解的很清楚易懂感觉自己经过这个光影项目后特别想在家里也搞个想想🤔️下次约哪个项目呢……	https://qcloud.dpfile.com/pc/1quIYNxYQ_duEaSfmkRPUZmijj2ATV0nH2j3bJH4cnRQm55jgVZ6izRafWGuufo8UBBCaBtJvKU_sxCtKYAYUQ.jpg https://qcloud.dpfile.com/pc/oRzhvqnljoqkq19iEf36cN1KpmktlAROqTyjF3rlAGaPkkR6UaHSFlN68_JFSdLBUBBCaBtJvKU_sxCtKYAYUQ.jpg https://qcloud.dpfile.com/pc/hUN-U3cFnJ4HXC-klvLTbmoZmR_RY3UBvPnrErD5YIlvdVcNSTqWE4-3Dq_M-20LUBBCaBtJvKU_sxCtKYAYUQ.jpg https://qcloud.dpfile.com/pc/L4o8Q3K7Y1…
2023-08-2409:07	陈莉lili	0.5	永远约不到的天文馆，不知道大家是怎么预约的！！！这预约功能能管管吗？小孩子暑假两个月，没有一次约的到	https://qcloud.dpfile.com/pc/fTznUcJmNWteKvwyUH_WjtAECUvpwFWQ1KH2bSfk9w8nIQQv57FTLFMaSGAvneSyUBBCaBtJvKU_sxCtKYAYUQ.jpg
2023-08-2320:09	噜噜噜_7309	4.5	中午12点半左右到达天文馆的天文馆旁边也有【免费停车】，蹭了旁边【星际大冒险】的停车位，没有太阳暴晒的位置！步行大概8分钟左右到达天文馆，超级热。虽然门口写2点开始放票，但其实到【[气球R]1点10分左右就慢慢放票了，大概8-10分钟左右放一批，每次放30人左右】建议家人在一起不要隔太远，买票出示身份证，售票员会一个一个喊名字。（ps.受不了前面一个大姐半带着口罩离我巨近，左招呼右招呼把身后的5个人叫到身边，感觉她口水都要喷我脸上了） 门口排队，还可以顺便把球幕影院的票子买了。如果人很多的话，有可能买不到一起的票。 看着二楼墙上的定律和公式，曾经的物理生表示，这题我做过里面有很多小视频，但比较尴尬的是，看着看着就被刚来的人好奇点屏幕点掉了。。感觉真正能完整看的内容不多里面很多研学团的小朋友，觉得他们也挺辛苦的这么大场地逛一天，成年人也脚软了看好3点半的球幕影院，差不多也闭馆了，开车回酒店，	https://qcloud.dpfile.com/pc/JZYbLx6Uk34epSLeRNbh4NNkbYh_Ram2ekWPHSIb1WpZO2cOZRM85pAvqaMXkDzfUBBCaBtJvKU_sxCtKYAYUQ.jpg
2023-08-2320:08	匿名用户	3.5	我不知道像这种主要面向孩子的场所，在规划设计建造的时候，有没有考虑过这些参观者将来是以怎样的交通方式来的？假设每个孩子都是家长驾车过去，那得需要多少停车位，那要多么不环保！加之离市区那么远，真的会有人愿意驾车过来吗？所以首要的假设也许应该是乘大众交通工具到吧？可这样一个远离市区的地标性建筑，居然连个自己的站点都没有，它二傻子一样地雄居在两个地铁站之间！下了地铁，得带着孩子，要么打车，要么步行一段才能到。以为地铁地下通道会连着天文馆入口，下雨天，太阳天，带孩子进出都很方便？做梦！暑假去的。好在到了地铁站，很好叫车，不用等太久就坐上车了，下了车，入口就在离马路不远处，很快把孩子送进入口，看起来除了不太环保，没有太大毛病。接孩子的时候，遇到一个噩梦，去入口问，才知道出口在踞入口相隔180度的地方，要实打实地从入口走上半圈，才能到出口接到孩子！没有指示牌，顺着入口保安师傅大手一挥的方向试探性的向…	https://qcloud.dpfile.com/pc/YUeKnZg7ZaqrinYWBZP9wwcP2xahgnI43jgsZHjqcZQCBeipjeh0JyjSN2MINoPDUBBCaBtJvKU_sxCtKYAYUQ.jpg https://qcloud.dpfile.com/pc/wfIUB1xtpoJC5SgEgqm3s4W9Vh7PtP5sX2L0OZS3nS-UW9FWJkFB4739l0S9vcuuUBBCaBtJvKU_sxCtKYAYUQ.jpg https://qcloud.dpfile.com/pc/t-UZGkMcxFkqfxHuAm8cFZj7v3Wf359y-4jveuIGorpr_K2cbiVNFp-vrD0mLpQ1UBBCaBtJvKU_sxCtKYAYUQ.jpg
2023-08-2315:07	小吃客Jenny	4.5	起了个大早，历时一个半小时的车程，但很值得——上海
2023-08-2314:53	christina_sun08	4.5	不建议带太小的孩子来玩，打卡拍照很好看，但是其实小孩子根本记不住任何东西的，也不会对这些感兴趣。特别是不建议带着婴儿推车来，人流量不论工作日还是休息日都很大，很容易出现危险。对于小学生及以上人群强烈推荐！真的能学到很多东西，和书本上知识相照应。感慨人类之渺小，宇宙之伟大。扣半星给难预约这一点！
2023-08-2314:50	睿可思	4	终于又抢到票了，带着小朋友来二刷，学到很多知识还是非常开
2023-08-2313:19	小小树	4.5	位于临港，市区过去还是有点远的比较热门的地方，门票要抢，停车也麻烦停车场很快满员，设计的时候没考虑好嘛地方其实也不算特别大，主要的看点还是一楼，人还是蛮多的电影没看，无法评价，文创店东西还是蛮多的带小朋友来不错
2023-08-2310:49	牛油果炝白箭鱼	0.5	餐厅必须买东吃的让坐人，真的是无语死了，但是有一说一，天文馆还是很震撼的，就是这个餐厅必须要
2023-08-2217:19	释白微尽	5	老好了，梦幻般的感觉，每一个场景外甥都很喜欢，各种合照，场馆的的热心指导，还有布景，还有宇宙等主题都非常的适合小孩子过去玩儿，能学到很多专业知识，下次还会去，整个场馆的设计很棒，地铁到场馆也很方便，真好
2023-08-2217:17	令狐晟	5	好不容易抽到门票，早上一路开车到了临港，地面停车库已经挺满，听到旁边的停车场，走过去大概6-7分钟，进去的时候已经开始限流了，展馆内容很多，好多小朋友，都很兴奋，还有球幕电影效果也很好，就是小剧场很难抽签。
2023-08-2216:36	筱	5	当然要去啦！里面真的很壮观呀！超大的地球，拍照打卡圣地好嘛！还可以学习天文知识拓宽自己的视野，何乐而不为呢！天文馆没有很大，但是我觉得每一个板块都没有让人失望，色彩、构造都很出片，只有体验才能知道，如果去上海各种展馆千万不要错过哇。
2023-08-2200:42	独特坚强嘿嘿蜻	5	感觉好玩，非常好看的，好玩的地方，非常
2023-08-2112:44	kiti_flower	4.5	非常棒的科普博物馆。最喜欢一楼的家园，里面的实景、体验都很丰富。建议关注“上海天文馆”公众号，入馆后有很多免费项目可以预约，拼手速哈。我抢到的是家园里的天文气象，躺着看球幕星空解说，很赞，媲美40元一场的球迷电影。2楼征程最后有月球、火星和空间站的模拟实景，很值得一去。游览时间至少2.5-3小时。里面有餐厅，也可自带。
2023-08-2108:46	闹闹_6080	5	先总结一下：除了远，没啥缺点交通：中午临时起意去的，也没有预约，看看地铁换乘比较麻烦，于是打车过去。这距离真的是远的出乎想象，门票45（一大一小），打车来回车费300感觉横跨大上海了，所以建议自己开车或地铁吧，早点出发展览内容：天文馆设计很用心，布景真实唯美，互动模式很适合小朋友，寓教于乐Tips天文馆预约很难，但是可以带着本人身份证现场买票，我们2:30到的，窗口直接买票入场，非常顺畅	https://qcloud.dpfile.com/pc/7VTLUV94-PAprEOBCzw8kHKOxXfJejCpX1-GPx2uKVRBq545Al4KXLLXjGW5U2cvUBBCaBtJvKU_sxCtKYAYUQ.jpg https://qcloud.dpfile.com/pc/VnXHqLEN8KYcJH_Zmq4IjkMsN43vNhWpwUcOfDXixs4NnJ6RHDxRh8BC-XQ1X4ptUBBCaBtJvKU_sxCtKYAYUQ.jpg https://qcloud.dpfile.com/pc/tuGy7jCSmAeafqd8OTCOG3ZdBxfiWj7Lrid1YXWEjf7X_YCOdY-QzOPVdFZvUynrUBBCaBtJvKU_sxCtKYAYUQ.jpg https://qcloud.dpfile.com/pc/IvKXAKisU7…
2023-08-2100:12	尤太郎	4.5	暑假带娃科普一下，探索宇宙奥秘，除了路远交通不便之外没毛病，专业的知识就说不清了啊，反正对于外行看个热闹，门票不贵，设计很时尚，建议借个耳机听一下介绍会学到不少知识，另外切记提前预定电影票，据说电影很精彩，不然真就走马观花到此一游	https://qcloud.dpfile.com/pc/ww6fAV0APPkX_cDdKMMh1eClbLlMcOiXQnDACxKFBK2RAL5TX4AtlnC01LfjKFGnUBBCaBtJvKU_sxCtKYAYUQ.jpg https://qcloud.dpfile.com/pc/4aHrV9C_x1TqCBeLKAQ5pU_25V1qQNNYq7ECexPQS96ek33A381isOvXTGD4R1NTUBBCaBtJvKU_sxCtKYAYUQ.jpg https://qcloud.dpfile.com/pc/FU16nPRgPEDwHGoCRRJwWi2RfDzWGMVT_kU7qUSFNYlFNgEQ2q5ETIIT5iM_B2odUBBCaBtJvKU_sxCtKYAYUQ.jpg
2023-08-2022:44	小William妈咪	5	新晋溜娃胜地，票很难抢，里面内
2023-08-2022:37	在路上	5	天文馆界的天花板，不枉我连刷三天。锲而不舍苦守三天，幸运终于降临。手都在抖9点不到的停车已经所剩无几，因为头天晚上踩过点。所以一切很顺利，长长的排队井然有序。刷身份证入内，一入内租讲解耳麦。其实十点有场馆内免费讲解，可跟随讲解员一起入内涨知识。总体二个字，震撼！值得2刷3刷！
2023-08-2018:34	米虫914	4.5	这个馆的票也太难抢了，提前三天抢票，连抢了两天，也没抢成功，还好在某书上查到可以现场去排队，每天有线下的票。做好了心理准备，七点半去排，扎扎实实站了三个小时才进场，还好排队的这边大部分时候是没有太阳的，想想迪士尼的排队盛况，也坦然了一点。进去后觉得还是非常值得的，整体的设计很新颖，声光电的作用到位，互动性很强，感觉更适合大一点的孩子，太小了有些知识可能看不懂，只是看个热闹了。
2023-08-2012:52	悠悠奶青	3.5	科普知识是很棒的，不过有场馆安排既然有室外的，参加好活动的，还要按照原来入口进去，约好的电影通过排队进去就妥妥的来不及看了，我希望场馆可以设置一个快速的在进入通道，太浪费时间和金钱了，体验感一下子掉了，失望透顶
2023-08-2010:29	Wilson	4.5	真的很不错，小朋友们很喜欢，
2023-08-2006:43	明媚的世界-zzrr	4	交通：地铁9号线直达，暑假的关系人还是蛮多的，票价倒是不便宜啦，学生证明可以减20，最主要就是世博会的发展进程，梵高馆也是很多人观看，还要
2023-08-2000:23	王霸天	5	优点：极好的科普现场，无论从整个布局到资料的制作，都是非常给力的；环境非常好，空间让人舒服；人性化考虑很赞，有免费轮椅提供，老人的体力得到极大的留存；有免费的饮用水提供，卫生间非常干净，布局合理，没有排队的现象；票价便宜，停车便宜，餐饮价格合理。不足：沉浸感受的项目太少，一人一天只能预约一个项目，最终我们一个都没约到。这是一个非常值得二刷的地方，我们老中青三人，在里面待了5个半小时，最终被清场出来了。没看完，还想继续看。拍了大堆教学视频和照片，回家再仔细看。
2023-08-1923:52	薇薇拉	4.5	曾经以为是世界的中心，如今只是宇宙的一隅~曾经以为是唯一的太阳，不过是亿万恒星的一颗~宇宙浩瀚无边，探索永无止境……Tips：​据研学老师说，前日20万人秒4100张门票，暑假的上海天文馆得有多火爆呀~~
2023-08-1920:47	小袁袁	3.5	展馆还不错，就是暑假人很多，网上约不到票，只能去现场买票，8点半左右到，排了2个多小时。再晚点上午就买不到了，只能下午再来排。适合大点的小朋友，不然
2023-08-1919:22	来福的旧账号丢了	5	和小伙伴相约天文馆全程的感觉哇哇哇除了票难抢&路途远没别的毛病一波美
2023-08-1916:24	匿名用户	4	极其难预约。但又非常值得一看，尤其是天文爱好者，或者对小朋友普及天文知识都是很好的地方。介绍一下三个剧场：天象厅（比较推荐，讲了星座），假如剧场（一对父女通过AI模拟反物质、暗物质、引力常数等变化，产生结果），球幕影院；通过最大的天文望远镜，讲解银河系）。整体感观还是很不错的，可以直观科普宇宙知识、感受星空。
2023-08-1914:56	daywalker001	1.5	1.只能找黄牛才能订上票,2.进去后的各种活动活动订票秒没，3.连导览的机器都不够，4.展览馆家园展区的参观路线没有指引，在乱糟糟的环境下，很难找到对应的导览编号，5.为什么要把天文馆建在这么远的地方，沿途各种空地，居然比野生动物园还远😅。参观完的感受就是科学高大上，场馆管理水平是个渣
2023-08-1914:13	Ching_QQQ	4	小朋友挺喜欢的，就是抢票太难了，门票要抢，电影票要抢，展项课程也要抢，太考验老母亲的手速了，要去的朋友们记得提前做好
2023-08-1914:03	一瞬芳菲尔许时	5	上海非常值得去的天文馆可能是最近是暑期档的原因很多爸爸妈妈都带着小朋友来刷天文馆可以小程序先抢票这样可以直接入馆不用像我图中这样排队当然抢不到票只能到现场排队了整个天文馆科技含量高数不清的LED屏还有各种物理实验现场模拟装置非常现代有趣还定期有讲解员带领为大家一一讲解都是免费的看了一场球幕整个感觉是躺着仰望星空看完的不说太惊艳还是值得体验下馆内是可以预约一些项目的但是每一人每天只能约一项很难抢到达馆内才有资格预约整体游览体验非常棒了螺旋式的楼梯看着看着走着走着就从一楼家园到达三楼	https://qcloud.dpfile.com/pc/Q8jcztpsG7LgtaF3X4riBydZUcY5WwWgDvc2uoxCdwyi2ZOn3QpZXLpBveYKyjHZUBBCaBtJvKU_sxCtKYAYUQ.jpg https://qcloud.dpfile.com/pc/NC9QGDyo1F0piTko9pQqIHsdnDq3Uc9kNeEMLUo-O9jiA8eqxHuRBc1LbMS2gH3aUBBCaBtJvKU_sxCtKYAYUQ.jpg https://qcloud.dpfile.com/pc/p5bwoiItJujEVxVv0FxNy3hS2EAHY54VN5Ut7MA_26snRDKOFS_h0FV95F1d51PVUBBCaBtJvKU_sxCtKYAYUQ.jpg https://qcloud.dpfile.com/pc/tccpKysvMh…
2023-08-1913:42	康小刀	4.5	上次去天文馆竟然已经是去年的事了可能是春节期间人相对少一些所以抢票比较顺利，不过第一次不熟练没有抢到电影票。星辰大海浩瀚宇宙真的有种难以言说的浪漫，打卡故事机也是种另类路线吧。一个人玩的话会自由一点，早点去排队可以抢项目。	https://qcloud.dpfile.com/pc/7M0wzn7m2ZjBDcDzCMzMFFW8dIW-1klsRYgc0PHDTf3isHgtO9WiIRWWvJkj2pfIUBBCaBtJvKU_sxCtKYAYUQ.jpg https://qcloud.dpfile.com/pc/Dr6t2iUhcojoitINB40sne9-UO4-ChqKEUDD62vWd8J7OD79kdPJO7Nqv49mcO_GUBBCaBtJvKU_sxCtKYAYUQ.jpg https://qcloud.dpfile.com/pc/el-6mNDIXhfViIPEaguRQnzoSUzEKp-clHjFBuzfnzaZse04EPAl4gPqb_OF-Io5UBBCaBtJvKU_sxCtKYAYUQ.jpg https://qcloud.dpfile.com/pc/MOUaIsfTCE…
2023-08-1911:43	mr_childhood	4.5	满是期待的天文馆，果然不负所望。据说是全球最大的天文馆，实实在在逛了6小时，各种知识点，各种演示设备，专业科普的同时在形式感上也兼顾到了普罗大众的网红打卡需求，还是很值得一去和多次去的。天文馆所在地离上海市区很远，我们是从杭州直接到临港，是另一个城市的面貌。除了洲际以外，大部分酒店感觉都是带孩子来天文馆的家长，临港有一个类似CBD的地方，全国普遍的吃吃喝喝都有，就是停车场很堵。抢不到门票非常推荐大众点评，我们是在这里买的套餐，包括门票和解释。但是，我觉得解说其实意义不大，因为天文馆的知识太专业了，和故宫里讲讲段子是两回事，确实说不出什么来，可能连写在那的知识点都念不顺溜。同样，天文馆因为它的专业，参观门槛还是很高的，当然这取决于心态，像我这样就是来走马观花的，那也挺好，看看这些新鲜玩意孩子也开心。非常推荐到达后预约的那些观影项目，那些浅显易懂一些，还能躺着/坐着休息一下，哈哈。	https://qcloud.dpfile.com/pc/Y36R3xJrB4zPBsSfL0dsEj-HjKxXlMUCOK0lfhcfH6TxEejvW7VBWH6hul2gWs1gUBBCaBtJvKU_sxCtKYAYUQ.jpg https://qcloud.dpfile.com/pc/bVuiMPZYGE0-i13f_yl67I4Gh_T8DtmgNJxtLbVXS4Cd4gt832rEfkiqh9vpPVikUBBCaBtJvKU_sxCtKYAYUQ.jpg https://qcloud.dpfile.com/pc/Ho-v5lTvp_6-Epic2J3NMGIH6q659Sm7qAuenKGUDpHVJksU8-ldCqZNISGfy0zFUBBCaBtJvKU_sxCtKYAYUQ.jpg https://qcloud.dpfile.com/pc/kxBQsUK7Jv…
2023-08-1911:37	小豪	1.5	连续3天没抢到票，我记得差不多10年之前去的临港，寸草不生…方圆5公里内，没有加油站，没有超市…最近十年发展的非常不错，地铁也通车了，没有地铁16号线的加持，我感觉天文馆的票不会这么热门，毕竟自驾需要2小时，市区过去60.70公里，打车的话一来一回要400.500呢
2023-08-1911:01	匿名用户	0.5	抢不到天文馆票的筒子们，来来来，分享给你们能买到票的“秘诀”！那就是一早上起来到天文馆门口排队买退票！！！因为我早上排了两个多小时的队，终于买-到-了！！！是不是很滑稽？号称网上提前预约买票，实际却是让游客在骄阳下苦苦排队几小时买票；号称打击黄牛，实际上你守着点抢了很多天也抢不到，黄牛那里却是要多少有多少，要哪天有哪天。就问问天文馆的领导你们要***？两手一摊把责任都推到黄牛身上，你们自己心里没点数吗？且不说是不是内外勾结，就说每天真的能有那么多退票？你们自己不知道吗？一上午只放2000张票，我排到11点才进馆，目测有票进馆的人还没排队的人多，排队的至少三四百人吧，这种退票率正常吗？是不是黄牛大量囤票，然后再将卖不出去的退票？你们完全知道这种情况，要不然也不会告诉我这个进馆“秘诀”，但却不采取任何有效措施，放任不管。只是在2023年的今天，还让这么多游客拖家带口甚至带着行李箱来门口排上几…	https://qcloud.dpfile.com/pc/ntSY4KgwUl3mEWBCqaJqRo1kYF14UMYvBRm7nngpL7RFNgEQ2q5ETIIT5iM_B2odUBBCaBtJvKU_sxCtKYAYUQ.jpg https://qcloud.dpfile.com/pc/zMbnLZqPeFGL36PIVJ6kzSepgQodPlsjbD0eAhHirIMADsZzTwKL-25ecnLC5-mpUBBCaBtJvKU_sxCtKYAYUQ.jpg https://qcloud.dpfile.com/pc/80mbsvzdgrTdkoPGlCaRTagUCwnH-WfypalE93jQ7LhOAB2EVjasIMLibl6uG-fvUBBCaBtJvKU_sxCtKYAYUQ.jpg
2023-08-1901:19	彼得兔@『记忆旅行』	4	上海天文馆，位于遥远的滴水湖附近，是个网红的天文馆，光从外表建筑的特征，立马可感受着艺术的美好，馆内有不同的展区，介绍着寛广的宇宙奥妙，也充满了许多天文地理的知识，不过造访天文馆的游客实在过多，观看时的争吵声实在很煞风景，期待着更有素质的尊重啰！	https://qcloud.dpfile.com/pc/wGTZJ70hgHcAFPUOmag6eEbtYNdYGcsPMYSbZzhjmwYq28QP0aMyYPM1mghRIRxzUBBCaBtJvKU_sxCtKYAYUQ.jpg https://qcloud.dpfile.com/pc/goXIeT_qVH1rFp7ICevAYgiLAeGxDbM94UJ66_3OM5R7mu_um37FxNdC6XPTTaZ9UBBCaBtJvKU_sxCtKYAYUQ.jpg https://qcloud.dpfile.com/pc/K_B4R7s2H-QT11jbV3dkCxLlvNvBbXjYSJARkY2PzOjDFUm8rfh2JPtEFb0hLtIBUBBCaBtJvKU_sxCtKYAYUQ.jpg https://qcloud.dpfile.com/pc/-XZSgQchfZ…
2023-08-1821:55	西江月	5	超级好的科普场馆，门票价格便宜，唯一的缺点就是离市区太	https://qcloud.dpfile.com/pc/42jIiAe46hiwsqqlMzJdKESfx4RRt18F5Yrmu3FDIJXiA8eqxHuRBc1LbMS2gH3aUBBCaBtJvKU_sxCtKYAYUQ.jpg https://qcloud.dpfile.com/pc/KkVK_HIlliLcK2Cyt1NXUy2q3XBpHEUAgNlR29S0r2b_c3Ya88g3KaFHlrmURH9BUBBCaBtJvKU_sxCtKYAYUQ.jpg https://qcloud.dpfile.com/pc/CtfLL5fzM-CjawJMO1mfzisczQ2vzSZY78AHr7HUyulKfuAUdXM-G2XQN0PJ1jsxUBBCaBtJvKU_sxCtKYAYUQ.jpg
2023-08-1821:34	阿肉肉酱	5	暑假抢票难度加大，下午票几率高很多。从一楼『家园』开始参观至3楼，主题清晰，影像生动。最后按照约定时间回到1楼球幕影院观看『苍穹』长达20分钟中日合作电影，基本囊括场馆中所有知识点。还是比较值得一看的。地球冰淇淋不太推荐，很一般。如果不是太远，会想二刷	https://qcloud.dpfile.com/pc/tQjiB2tgEQ4l-ixwO97Br3Glj-B1ytLBH5QcIZgwamfbE9XrEkUpF36Pc6-juiGxUBBCaBtJvKU_sxCtKYAYUQ.jpg https://qcloud.dpfile.com/pc/qHKOIxFO_SJBXJU_GgS-bTVGRTt4xtucBlC7DfFOhvkoMIrZ8eDEczZKasw3MSByUBBCaBtJvKU_sxCtKYAYUQ.jpg https://qcloud.dpfile.com/pc/WBI80MBLHs-HAam3D9t499kBvDAEORj8kzyBi572_fAnIQQv57FTLFMaSGAvneSyUBBCaBtJvKU_sxCtKYAYUQ.jpg https://qcloud.dpfile.com/pc/ejBbDoX86r…
2023-08-1821:20	巨蟹座的Hu	5	很幸运第一次抢票就抢到了，门口不用排队，直接进馆。工作日馆内人还是挺多的，整个参观时间大概2个小时。还是收获还是挺多的，值得	https://qcloud.dpfile.com/pc/Y7-AdO_S7sGQxMIuj5Xbfe-_XIw1cpnQYR2CFW_Py7ni_sPY-0Fvc-GqmeR4qXRlUBBCaBtJvKU_sxCtKYAYUQ.jpg https://qcloud.dpfile.com/pc/DPnjKR1R8P9tKdzCjv5pFmJXRcNn9tx1UeOrG9i2S2FFiIHV_CTtJTutbjVA88nbUBBCaBtJvKU_sxCtKYAYUQ.jpg https://qcloud.dpfile.com/pc/1tWHUeDDNH-zLRni2mw-D5NwyH_Y8dobaSj31i1PkvO1qlfTs6NiAQtH48JeZFugUBBCaBtJvKU_sxCtKYAYUQ.jpg https://qcloud.dpfile.com/pc/LjoiIubVxs…
2023-08-1821:09	培根卤梅干	5	从天文馆外形非常具有现代化各种天文元素组合，幕墙弧形造型内部采光通透视野开阔，内部设置各种天文知识普及教育，非常有收获值得再去	https://qcloud.dpfile.com/pc/KgXcdUywCuKIzm_GCHvAdQzSoDffPTZ9-BjuehvT2AXQugmy8LR7BavDHLQU04RvUBBCaBtJvKU_sxCtKYAYUQ.jpg https://qcloud.dpfile.com/pc/D3iOdx0ZAukeIerKobGeQ46vC9BdWSIpZVfQkODoqscCBeipjeh0JyjSN2MINoPDUBBCaBtJvKU_sxCtKYAYUQ.jpg https://qcloud.dpfile.com/pc/0jdsnRKpXjmc2N4M3jgGw9-xv2DBThplBAMjt2HzdRJdFljMWFUkEBwJcjUj_EYmUBBCaBtJvKU_sxCtKYAYUQ.jpg https://qcloud.dpfile.com/pc/EKuKuWjP15…
2023-08-1818:59	海蓝色小鱼	3.5	整体感觉一般，周末人确实有点多，特别是网红打卡地，星球冰淇淋很好看，不过味道一	https://qcloud.dpfile.com/pc/zWMlERnrbgEqiqaDPE4Mg5K0-NyfSC7glx2nC89IbZ87jFsLog8h9DkNseWYYFXnUBBCaBtJvKU_sxCtKYAYUQ.jpg https://qcloud.dpfile.com/pc/OxW0r97umyFIolv0KguhHtAyknUUau37LMx8XqEl4Un-QlhLSKvRWPZxWqFVkwuGUBBCaBtJvKU_sxCtKYAYUQ.jpg https://qcloud.dpfile.com/pc/OEUHyqT0Pr8TDQdaiwnQl2h4MHV5Ti3sGyhVA-jTMIQGGSiJLHtLOaNanXz6fZFaUBBCaBtJvKU_sxCtKYAYUQ.jpg
2023-08-1811:07	清欣的好运	4	网上说上海天文馆的门票很难抢，估计是选择工作日的原因，一抢就抢到了，驱车60公里到临港去体验一下。有停车场，收费合理，每小时4元，车位挺多。外观规模大，造型独特，进去有几个馆，慢慢看，虽然有些东西真的不懂，特别是小朋友的话需要讲解，球幕电影也看了，观后感一般！午饭没有在里面吃，参观后周围逛了一圈，临港都在造房，估计未来10年会发展的比较好吧！
2023-08-1810:40	吱吱叫	2.5	抢票很难，提前3天公众号每天9:30开始，抢到门票再10:00抢电影票。自驾市区过去很远，停车费每小时4元，有地下停车库，却让我们停地面，暴晒。网上订票，凭身份证入场很快，现场买票暑假排长队慢慢熬。入馆后才能在公众号“天文馆预约”——展项课程预约，每天9:00、13:00分别开放上下午的场次，人数很少，场次很少，所以热门的就特别难抢，比如飞越银河系剧场。如果网上订票时一起抢到了电影票，那进馆后到自助机上把座位选好，并打印好纸质电影票。馆子共4层，没有一点天文常识的就走马观花了，有语音导览器，租金20元，不知道有了导览器能听懂多少。本人抢到的是电影“时间旅行”，在1楼球形影院，里面空调开得劲太大了，影片也没看明白，体验空白。自带餐食吧，里面的食物都是半成品，炒饭46元，意面48元，还有三明治啥的，都是微波炉加热一下的那种。星空冰淇淋28元、文创雪糕20元。注意抢票时间和场馆预约时间，游玩半…
2023-08-1809:50	匿名用户	0.5	1分钟2700张门票就预约完了，而且各种限制，验证码各种出错，简直了，两大两小一个免费，一共就75元，各种研学团各种涨价的票子哪里来的？研学团有一天，我就不会去。希望大家都不要去给他们凑
2023-08-1809:49	zhanggy0318	0.5	抢不到票。黄牛却有票。什么
2023-08-1809:39	易燃	3.5	一开始决定去天文馆，兴致勃勃打开了小程序抢票，第一次抢失败给我了一捧冷水，原来真不容易抢呀！后面就时不时地抢一下，没有想到给我抢成了了！去现场真的是有几百个人在现场排队等买票，我们有票的很快就进去了。交通：停车场免费的，这点不错，临港在建设中，我们去的一个商场也是免费停车展览内容：逛一小半天下来，感觉还是适合带儿童或者青少年去参观，更有兴趣。	https://qcloud.dpfile.com/pc/7z2Gxzdynx4CkWQz_S0zr1CVI59r3oyk3q8FTyTfcU7bE9XrEkUpF36Pc6-juiGxUBBCaBtJvKU_sxCtKYAYUQ.jpg https://qcloud.dpfile.com/pc/BZxgofWauHzW7qh8EVzb7lmPJ7KwBSODCXAONycnWUDlvqDRU6D-G-MFT8ZP4TfvUBBCaBtJvKU_sxCtKYAYUQ.jpg https://qcloud.dpfile.com/pc/S2Yg0pJF8QuOgkTd4Y0fSvGxsr6BdICeHhxgHFP35blQwdNgvSxi9leia-Ls5d38UBBCaBtJvKU_sxCtKYAYUQ.jpg https://qcloud.dpfile.com/pc/rPjLmF0tUB…
2023-08-1717:22	爱吃的小陈同学	4.5	“浩瀚宇宙中我们只是小小的一员”很值得来！！！📒现场排队9:30到11:00入馆参馆约3小时🎫学生票	https://qcloud.dpfile.com/pc/TClXcupiJW-qrZEFNVBl-Jh3XqRgkDmHldaQBqtLGcIGGSiJLHtLOaNanXz6fZFaUBBCaBtJvKU_sxCtKYAYUQ.jpg https://qcloud.dpfile.com/pc/5qRH5mhtNF1tHHZLfPbL9bNOjmXFhBSObrhUJLmO1BQADsZzTwKL-25ecnLC5-mpUBBCaBtJvKU_sxCtKYAYUQ.jpg
2023-08-1717:19	橙橙子	5	蹲了几天，终于抢到票了，很开心😃太阳🌞真的好晒，新配眼镜放车里被晒爆了还抢到了影票，必须表扬自己一波。哈哈家园展馆，最有看头，小时候挺喜欢天文学。🌍地球演变过程，好壮观。航空站的内部结构还原。细看5-6小时。粗逛2小时。	https://qcloud.dpfile.com/pc/lJFQUfKVw3ukKa4VgbaILV1G2mZZDGxUMOH9XXlaSrZyA-BsKgkcIeS8bOyUnZ4SUBBCaBtJvKU_sxCtKYAYUQ.jpg https://qcloud.dpfile.com/pc/GIbi0a8EHt_Q1kbDoSPUBY9Vn2Z-LsRbd94p5SnkEWkd2P9hipV4yncKQfDXeKPSUBBCaBtJvKU_sxCtKYAYUQ.jpg https://qcloud.dpfile.com/pc/uBT71lU9u_IDLmcD98W_zsvqLkWOKsP4lCyEH84enakSR3HrxF06qhzYBi8l30UNUBBCaBtJvKU_sxCtKYAYUQ.jpg https://qcloud.dpfile.com/pc/eRb4prBhaG…
2023-08-1714:54	爱笑的妞	4.5	那会在上海娘家时抢了几天门票没抢到，后来回到苏州，点点试试，抢到了周五的票。一大早起来坐高铁前往，路上也得有两个多三个小时才到，刷身份证入园。先去的三楼，一层一层往下逛，买的是下午票，检票入园后的免费场馆要赶紧约，约的光学景象，提前15分钟排队，里面是躺着看的，各种星象，涨了很多见识。一楼的家园，看到了各种行星，人是有点多。希望这次之行，孩子能有所收获吧
2023-08-1712:52	TL欧蛋仔	5	可以看到地球的演变，非常震撼，很适合带孩子来感受下宇宙的浩瀚。我们去玩的时候需要提前
2023-08-1710:32	迷踪之歌	5	天花板级别的展览馆，里面项目要预约，一定要提
2023-08-1709:53	Loria	0.5	提前准备好一切抢不到票只好抢黄牛票
2023-08-1708:42	玙玙妈咪	5	提前3天9:30小程序抢票，同时要预约球幕电影，最好两人同时分别操作，不然只能抢到门票。每天上下午各1900人次的票，基本一出就抢完。进入天文馆，还要再次预约其中的参观场馆，且每人每天只能约一个，不过一个也能让你逛半天，适合6年级以上人群参观。
2023-08-1619:38	devin	0.5	别来了，都是坑，官方和黄牛勾结！！！！官方买票小程序和科技馆，自然博物馆是一起的。自然博物馆点进去输进去信息付款就ok了。就天文馆b事多，输入信息后，付款要等三分钟，说为了完善信息，简直是自相矛盾。明明可以提前录入购票人信息，你还要来这一出？是为了给黄牛时间吧！我特么掐点进去，等了三分钟后，也就是9点33分30s左右就说余票不足。不要问为什么这么准，我拿着手表再边上看着！！！！垃圾！！！
2023-08-1617:50	暖风亦醉人	4.5	确实很值得去看一下，可惜小朋友太小了看不懂。需要预约的比较多，带着娃没法弄，等娃大了自己再
2023-08-1617:47	一只狗子	4	打卡朋友企业设计实施的展馆项目展览内容：以天文为主的展览内容，里面搭建了很多大型场景，做工细腻考究，非常震撼。展览亮点：很多互动展项，有星际驾驶舱，还有宇航员的模型，一比一制作，场景非常丰富。留下了蛮深刻的印象，也能看到学到不少丰富的知识，不错的展览馆。
2023-08-1616:04	匿名用户	3.5	种草了很久，加上需要抢票，去之前特别期待，去之后特别落空，就感觉达不到预期，稍微有点低
2023-08-1615:05	Kimi	5	上海天文馆网上预约后开车过来2小时，现场排队很多，都是暑假带孩子来学习天文知识的，网上预约很难，现场预约特色展览更加难，基本上都是抢不到的，不过展览分为3个楼层，都有拍照好看的打卡点，个人不太推荐球幕电影，不好看，真的不好看
2023-08-1614:53	Linglllllllll	0.5	什么垃圾玩意儿！一早9点30进系统抢票，还是在个人信息都已经输入好的情况下，结果到了下一界面直接让你等3分钟，网友们没说错这3分钟就是给黄牛的时间！到了3分钟后出来第二页图片玩拼图？！等拼图好了第三页没票了！**！和黄牛勾结卖高价票！***！老娘不去了！就是不买黄牛票！外面那些一起游参团也是500➕暴力团！宁缺毋滥！
2023-08-1613:57	那儿东	5	小朋友心心念念想来天文馆玩，终于抢到票了，除了太远了来一趟花了蛮长时间，其他没毛病，小朋友看得津津有味，涨知识的好
2023-08-1613:45	清逸蓝烟	0.5	超级不满意：人多体验差，什么项目都抢不到（项目少、名额少）。距离远，打车过去，费时、费钱还
2023-08-1612:44	cherry_6991	0.5	流程不清，联系不到，服务态
2023-08-1610:26	喝桃子酒吗77	4.5	上海天文馆作为热门场馆门票是真的难抢，工作日比周末好一点，里面的电影项目也是需要另外预约的，还有路途遥远大家一定要安排好时间总体来说是很值得一来的，最好有一点天文知识基础，参观起来会比较轻松。场馆内的路线很沉浸式，值得慢慢感受	https://qcloud.dpfile.com/pc/bdLvHd3aPvxkYibGUfpV8WZtsWKBMpYk2YtPfZsBqzBhPX8L7L7G3enlmN8kFrVkUBBCaBtJvKU_sxCtKYAYUQ.jpg https://qcloud.dpfile.com/pc/G7OTcgoFPU_3rqpTofPiPeV-MvNOcqNK009O683FNzlOAB2EVjasIMLibl6uG-fvUBBCaBtJvKU_sxCtKYAYUQ.jpg https://qcloud.dpfile.com/pc/FbaWlRZ_rYKwkTqlrXt0g9jzjLc7hNu04Fz57z3MIKz9FDhscWRy1Pz48bW7GWVEUBBCaBtJvKU_sxCtKYAYUQ.jpg https://qcloud.dpfile.com/pc/x2QBO36aaF…
2023-08-1610:18	清风	4.5	非常不错的一个地方，值得来玩！丰
2023-08-1608:02	翠花的烦恼	4	是今年的热门馆，好歹体验一次才知道好不好。暑假的工作日人流量也很大，游学团也挺多。感受一，天文学基础知识需要一点，参观更有意义，太小的孩子可能看不太懂。感受二，里面几个项目要管内预约抢票，如果想参与的，提前进小程序看看，注册和信息都先填好，我就是没做好准备，都没抢到想要的，还好坚持到底，最后抢到了一张不太热门的剧场票，孩子一个人进去看，八九分钟，说也不并不是十分有趣。感觉这些项目很不友好感受三，主题冰激淋就是卖点，制作完全没创意。总体，比较新，设施都很完备，几个馆都值得一看，带孩子细细参观可以呆上一天。
2023-08-1517:21	Beer公主	4	上海天文馆作为科技馆系列的新宠，现在一票难求。抢票要通过小程序提前三天抢，就是当天抢后天的票。周一是休馆日，要去的朋友请安排好时间。看了各路抢票攻略，每天设好闹钟，用两个手机抢了三天，终于抢到票。从观感来说，感觉天文馆打卡拍照挺好看。从展览内容来看，比较适合青少年。球幕电影选了《时光旅行》，40元/人，非常一般。展览预约抢到了天象馆，还是不错的，推荐。
2023-08-1516:32	树袋熊宝宝	4	这个门票和电影票都是超级难抢，设置好闹铃，准点开抢，拼网速和手速，我不是周末去的，最终还是自己都抢到啦地址：大众的地址导航坐地铁去，方便环境：场馆非常的大，娃娃科普天文知识内容很全面很好，就是人非常多，上午还好一些，下午人挤人了
2023-08-1515:24	大妞儿	4.5	终于卡点进去在公众号抢到了票？不然就要花四倍的价格买黄牛的票啦！很值得一去，适合大人跟孩子一起去打卡拍照，很多比较壮观，身临其境的感觉，人很多，而且有一点不好，就是进去之后很多要预约才能看，进去之后预约也很难，也就是说进去了不一定能约到有的项目，我们上次去一个项目都没约到，也是卡点约的，晕倒了
2023-08-1511:31	碳水小能手	5	天文馆真的值得！提前在小程序上预约进场，安检刷身份证就可以进馆了。馆内的丰富精彩秒杀一众沉浸式展览～浅拍了一些场景，花半天时间在里面体会相当震撼，有时间再去细细的看一下。里面还有小剧场，需要单独按时间预约
2023-08-1510:58	蔡白菜cc	4.5	终于来到了一直想去的上海天文馆，人超级多，开门前门口就排了好多人，大球很吸引人，食物都不好吃，最喜欢的还是地球冰淇淋和仙女座冰淇淋，球幕电影效果很新奇，小朋友玩的那个星球票很难抢，但里面布置得很
2023-08-1508:39	呆呆童	5	很久之前逛过的天文馆，今天想到来写写评价啦，约票不是很难，准时卡点选就好啦，工作日好约，周末稍微难点，票价很值，就是距离有点远，16号线直接坐穿，里边挺大的，都很不错，也有很多科普知识，挺适合过来开开眼的，另外苍穹这个电影如果不好看的话还挺好看的，废老大劲选座，跟门票价格一样，大可不必，去星空房休息真的很爽！！
2023-08-1500:31	小羊	5	交通：地铁差不多2小时，16号线快坐吐了展览亮点：球幕布超级震撼，宇宙起源tips：一定要提前预约，做好2小时
2023-08-1417:59	来杯蒸汽波	3.5	开了两个小时有没有感觉去了趟苏州的那种远毕竟是天文馆大多是宇宙星体的记录，是全面自然科学的普及，果然我更喜欢人文历史目前关内内容丰富度一般单独跑一趟不太值如果顺便去海昌来个两日游可以考虑，已经如果家有初中生亦可以，小朋友就不考虑了什么也不会看懂的最后的最后在宇宙的电影院里有了一次深度睡眠
2023-08-1416:21	小喵卉	5	展馆一共分为了三层，家园宇宙程，这一路承载了太多宗教传说、冒险家、数学物理奇幻天才和科学家们的热忱、勇敢和孜孜不倦的探索。从"天圆地方"到"浩瀚银河"，曾经以为地球就是世界的中心，最后发现其实只是浩瀚宇宙和历史星河中，极其渺小而微茫的存在。但即使是这样我们依然向往着，热爱着，无悔地奔赴。总体来说展览偏科普向，时间条件允许的话建议买上午的票，可以在里面泡一整天（强烈推荐可以多次前往～非常值得静静观看学习～)
2023-08-1416:01	然木	5	在这颗小小的蓝色星球上，总也要向外望一望那个无限膨胀，充满未知的宇宙。人类是目前地球上唯一执着于记录时间的物种，即使知道在一个宇宙年里，自己目前所有的出现，都存在于14秒里面。科学带来的浪漫，​上海天文馆。
2023-08-1410:47	安静_778481	5	特地选了一个工作日来的，工作日预约比较方便，也不用抢票，还另外预约了一个球幕电影，效果很棒！这边非常适合带小朋友来感受一下宇宙的魅力球幕电影是能躺着看的，在展馆里面逛累了正好在这边躺着休息一下，不过想要看的话必须在进展馆之后就要预约咯，否则大概率是看不上的！	https://qcloud.dpfile.com/pc/m882lHGYA_2DQ5sE6lAGjKv0cXwq82IFEWLosiM4KQ9KfuAUdXM-G2XQN0PJ1jsxUBBCaBtJvKU_sxCtKYAYUQ.jpg https://qcloud.dpfile.com/pc/-Ywkna2q8__00hQGZyfmGtHOJUNCG9IQce0pAd716fwNKhf8bsM5zzoLobYo6yLYUBBCaBtJvKU_sxCtKYAYUQ.jpg https://qcloud.dpfile.com/pc/6at158SF7gAGVEnpICRiryA2sQP4p5ag_nu1QGuizeB1NmJvQLIPam84s0V4ShrIUBBCaBtJvKU_sxCtKYAYUQ.jpg https://qcloud.dpfile.com/pc/oNqK5wKdtF…
2023-08-1409:08	wei_i	4.5	暑假中旬，天文馆走起秉持着学习天文知识的想法来到这里，到了之后发现展品设计的像艺术品，狠狠培养和提升了一下审美水平。交通还是挺方便哒，滴水湖地铁站出站走一会就到了，离海洋海昌公园极近，下次有机会还再来～～	https://qcloud.dpfile.com/pc/4nfwufFjyG_jt1fgnRvTwMraRU1Z6dVSxArZ8mNlINwvGBpf7nSmgpNjCOaOrtyiUBBCaBtJvKU_sxCtKYAYUQ.jpg https://qcloud.dpfile.com/pc/Op4e85P0oKkCaieCgeoLK7Q0x5OZG5x17LFFgOkm9lL7zLxCfiVzd8S-qWCVUYLlUBBCaBtJvKU_sxCtKYAYUQ.jpg https://qcloud.dpfile.com/pc/LNn86M4Tr4YPGm-q2u4gmwaxtsKAKkWi9xTzgFGSgYTQ9sbYBw_JEaeuR6YOl_DWUBBCaBtJvKU_sxCtKYAYUQ.jpg
2023-08-1408:35	戳心戳肺	5	🎫在线抢票实在办不到，🙋🏻挑战早排队模式。早上8:00到门口竟然已经大排长龙，很多还是拉着行李箱来的，大家都好拼9:30才开始售票，最终10:30买到票，安检进场差不多11:00。位于一楼的《家园》是里面最大的一个场馆，1f进2f出，不能逆行。进展厅就被惊艳了一把，地球🌍月球🌕的模型交相呼应，太阳🌞展区也很耀眼，成为网红打卡点。二楼的《征程》主要讲述天文发展和航天科技，看完就直接通到顶层，可以走环形通道回到1f。地下b1也是一个打卡点，可以看到建筑的球形底部，还有一个小型光影展。总之除了排队时长有点悲催之外，还是值得一去的。可以努努力抢抢票	https://qcloud.dpfile.com/pc/GV7y_7GZgwt6WFMmBLjGufN-aoSoy1AVnz2Xq8vMuFPB9_rgSXcls3OyylXUzs4LUBBCaBtJvKU_sxCtKYAYUQ.jpg https://qcloud.dpfile.com/pc/tDRjDAzos5mZHNZyBXQNWv3joAOaeUHjaKxn_zO6y-7GyXKXS07GTDssRsNKSf7ZUBBCaBtJvKU_sxCtKYAYUQ.jpg https://qcloud.dpfile.com/pc/AwJBRRV10PKbzhzsO6dbCeXCpvzUstnTqH0xB7ldPY7YBa-5jEhItSmCSGdX9TlPUBBCaBtJvKU_sxCtKYAYUQ.jpg https://qcloud.dpfile.com/pc/VsoURZ6-pw…
2023-08-1406:37	amandaliu313	1	今天8/12早上9点50开始在上海天文馆门口排队，我们一个两个人，其中一位我朋友因上海今日高温中暑在一旁休息，且已告知前后其他排队人员后，离开排队队伍在一旁阴凉地方休息，10:58在人工排队处，保安行为粗鲁，放行同时，不问前后其他排队人员的前提下，一口咬定我朋友为插队行为，不予入内，口气嚣张，态度恶劣，语言带有侮辱，着实让人气愤，对于他的恶劣行径要求他****号后，他更嚣张跋扈，直言那就今天想都别想，今天不会让我和朋友入内，后至天文台一楼服务台投诉，接待人员虽然待人以诚，但只表示会批评教育，未有其实质性的道歉行为，作为上海城市的名片，试问是谁给他们的权利，不分青红皂白可以如此嚣张和侮辱他人。
2023-08-1402:56	匿名用户	2.5	准备去的奈何几次都没有抢到建议考虑候
2023-08-1401:37	匿名用户	4	从外部造型到内部展馆布置都是一流的！不过，人多也是真的多从买票开始卷，卷完买票卷电影票，然后卷排队入场，然后卷预约馆内互动。球幕电影苍穹说实话个人感觉一般，球幕体验平平，内容也比较平淡。展览内容在家园部分还是适合打卡群众的，但是从中后段开始就硬核了，并不适合那些走马观花的游客了。
2023-08-1323:16	奔跑的蛋白质	0.5	票子太难抢了，根本抢不到，票究竟去哪儿了，黄牛票为何如
2023-08-1321:24	皮卡丘卡皮	4.5	超级值得N次刷的好去处，适合打卡遛娃科普启蒙交通：市区选择地铁🚇交通16号线非常方便一站到底，滴水湖4号口出来过两个路口很快就到。tips：关于买票，错过九点半也可以一直刷，得有耐心我是差不多十点多刷到捡漏票还有一张电影票。个人建议更适合十岁往上的孩子参与，体验感更加，一些科学原理理解也更好。
2023-08-1319:22	cccarolhu	4	地方确实有点远，然后建议大家一定要提前抢票！如果能开车就开车吧，因为公共交通实在太累了。整个天文馆的内容说实话很丰富涉及物理，地理，化学等学科。但是如果是特别小的小孩的话，大概率看不懂，只能看个热闹。推荐10岁以上的小朋友来参观
2023-08-1221:24	Joyce应	5	非常值得来玩的地方，提前设置好闹钟⏰，在开馆没多久就在公众号上抢到的票，驱车前往，天文馆很大，可以玩一天，内部有餐饮，还有卖冰淇淋，饮料的店，有些内容需要大年龄的孩子才能懂，比较适合小学以上的小朋友去参观，
2023-08-1219:26	匿名用户	0.5	上海天文馆千万别来，里面错综复杂，很容易走错，光一个1楼就分1a，1b，1f，除了好看
2023-08-1215:45	helen8622	5	上海天文馆除了远其他没毛病，非常值得一去。建筑内外都很大气，非常漂亮。分很多不同场馆，总有一个你喜欢的内容。看了假如剧场，有些启发和体会那就是一切都是最好的安排，不需要假设。因为多一点少一点都不是现在，需要付出的代价可能就是灭亡。只有现在是刚刚好。突然感觉天文馆充满了人生哲理剧终的时候幕布拉开，赫然出现的就是蓝色星球～地球，就是最适合人类居住的地方。看见这会有点眼眶湿润。
2023-08-1215:06	Euphoria	4.5	3球幕电影的位置推荐稍微靠后，我坐的位置是在第6排，个人感觉相对靠前，球幕的上半部分有点看不全，可以考虑再往后一两排进馆后，可以在公众号预约展项课程，但需要注意的是每天每个人只能预约一个展项课程（我特别想玩飞越银河系剧场，但是工作人员说这个项目目前关了1周左右了)最后预约了天象厅，是躺在懒人沙发上看模拟星空＋科普，建议从入口进入后往里面坐，在入口边上的位置看的话有许多画面是倒着的香各展项课程是固定时间段和参与人数的，建议进馆后就预约，下午是13:00可以开始抢展项课程的名额建议自备面包等口粮（馆内的食物有点难吃盛），2楼有卖地球冰激凌③(是抹茶口味的了天文馆的周边/玩具价格都算良心國，推荐星球冰箱贴10元/个，二楼还有一个牛顿的积木也很可爱
2023-08-1212:33	温柔留给风雨	5	就是一个绝字！天文馆真的太棒了！一切的一切都太美了。设计者真的审美太好了，每一处都是一个大写的艺术！期待二刷
2023-08-1211:32	匿名用户	5	天文知识点很多，畅游天文知识的海洋，小盆友很多，逛一下午也没有全部看完，逛球幕影院不错。缺点是抢票难，路
2023-08-1122:11	VincyChen	4.5	在小朋友的强烈要求下，二刷	https://qcloud.dpfile.com/pc/y0-A0-OHO48Q28a8iZ0piwhHtmQ8w8XZLJvRK_y_M2QlL6t3KmDONy4x_zvUOyX7UBBCaBtJvKU_sxCtKYAYUQ.jpg https://qcloud.dpfile.com/pc/adcFqG8PA4HTH_xplVacLyz9XWbZSw8sLGdfZzfCkOULHV3CjfQ3uTLYLjo3wwZYUBBCaBtJvKU_sxCtKYAYUQ.jpg https://qcloud.dpfile.com/pc/SQxNbcT6kfx4llRAMyshwvlN6dOtT9AB6K8ApMjqp99OQ39nNWx1F0uwB4Cj8tmcUBBCaBtJvKU_sxCtKYAYUQ.jpg https://qcloud.dpfile.com/pc/EB5jVfXj9_…
2023-08-1121:47	五月的敏	5	很不错的游玩地就是一票难抢要不就排断腿一天真的很难全部看完电影看了环绕地球感觉很一般孩子都睡着了项目的感觉还可以和迪士尼的飞跃地平线差不多的感觉比那个稍微轻松点适合恐高又想尝试的会二刷三刷的地方也和小红书一样集齐了隐藏玩法的故事机卡片还有自己手绘的纪念币可以购买里面的套餐饭味道还是不错的就是比外面贵一些吃饭的位置要看时间和人数呢我们是点完刚好有人吃完星球冰淇淋建议购买特色冰棍口味就一般了不过颜值很好看	https://qcloud.dpfile.com/pc/nCcHhxapZvcFUWrEQwA0MjGQwuG191uDUpI0GgbPbV_2zzn6c_ObByQugGhLmf9JUBBCaBtJvKU_sxCtKYAYUQ.jpg https://qcloud.dpfile.com/pc/YqVmfW3fAwjdfukQFcXKpq5uYwPCUgOF5Go_Qu11X-IksjL4B6KO3rbJj8lFNVeIUBBCaBtJvKU_sxCtKYAYUQ.jpg https://qcloud.dpfile.com/pc/qDFVfxF-IoGGP8Y1GTJvgEBhL8UA4n0t3VTKUHOXAJ5OQ39nNWx1F0uwB4Cj8tmcUBBCaBtJvKU_sxCtKYAYUQ.jpg https://qcloud.dpfile.com/pc/parn6WpiaW…
2023-08-1119:30	嘟布鲁嘟	5	超赞的天文馆！很值得一看就是网上买不到票，我在现场排队	https://qcloud.dpfile.com/pc/10HSWHAxyeRGhNoQ8ymYJ9elvnOK0QtWlZWGwMmFr8pvwiuXesjmnwvrekpC2uf0UBBCaBtJvKU_sxCtKYAYUQ.jpg https://qcloud.dpfile.com/pc/of9zgLQ27SFvB7Bi9aDJU7AApjEWrT9vAPMa6RksQMsH00DoAzoMAZjXslAoRc_6UBBCaBtJvKU_sxCtKYAYUQ.jpg https://qcloud.dpfile.com/pc/oSzKCfunIut0QbyXrY7usqG7mN6PSixtg2H3EZJ24Vr9FDhscWRy1Pz48bW7GWVEUBBCaBtJvKU_sxCtKYAYUQ.jpg
2023-08-1119:22	cowbibi	4	天文馆🌞🌍🌕🪐☄️好不容抢到了票子（虽然是下午场，不过可以提早到的，会提早进场进场后才能预约，真的只有几秒时间（大家一定要提早登入！！！电影🎬是真的好看，躺着看👀裸眼特效，很棒「上海天文馆」tips：带好身份证就是来回真的好远，哈哈哈，还是挺累的（值得来一次，不过也只想来一次
2023-08-1116:16	扰扰扰愈	4	试了两三天抢到的周末票🎫嘎嘎手速本次出行终点站🏁—————滴水湖🚇地铁什么大站小站我反正是分不清了，建议大家有啥上啥，等也要等好久的，而且完全不按照规定时间发车，浪费了一些不必要的时间，另外滴水湖出来有个下沉广场，我去的时候只有一家牛肉面稍微填填肚子没问题的，别相信门口一两块什么送到天文馆门口，不是很远，步行即可馆内有很多小朋友比较吵闹，进门后可以购买讲解机器（不建议买，买了也没那时间静下来听，实际上左耳朵进右耳朵出，不是发烧友真的不建议）走马观花的看完了第一遍后，第二遍决定拍照打卡，我是买的中午场次，下午妥妥的也够逛了，除非天文爱好者发烧狂，不远千里过来没问题的，要么就是特别喜欢拍照片还是蛮值得来的，非常出片，其他人如果打算过来……自行斟酌
2023-08-1115:30	小99	5	地方是真的远，参观热情是真的高，气温和人数只增不减毕竟是全球最大的天文馆，暑假了都想带着孩子去看看长长见识网上小程序九点半准时抢票，抢票前先把参观成员信息都提前录好。购票成功刷身份证入馆后立马约展项，注意每人可约一个项目。我们约到了光学天象厅里躺着看星星的项目，星空真的很美讲解也是特别棒
2023-08-1112:25	在鸡鸣山沉思的基围虾	4.5	好不容易抢到票，请假也要带娃去玩！小盆友玩
2023-08-1112:16	帕斯sun	4	工会活动，选在了上海天文馆，不错，一直心心念，也不用自己抢票了。其中有些展览内容需要进馆后抢票，4D电影需要提前抢票。感受到了人类，乃至地球的渺小，学习到了很多天文知识，（现在已经忘了），在里面可以呆一天，tips：上午进馆，下午13点可以准时抢自己感兴趣的展览看。
2023-08-1112:10	平静	4.5	21.9.21预约到天文馆，开车去的临港大概一个小时多的路程就到了，车位很多停车方便。里面值得一看，遗憾的事情，里面互动环节没预约到，4D电影票也没
2023-08-1111:45	微笑的小星星	5	暑期的天文馆人真的太多啦，进去之后寄存行李的地方满满的全是箱子，后来下午路过的时候看，工作人员已经在外面买了一片区域寄存箱子。天文馆整体没有想象中的那么大，但内容含量还是很多的，走马观花的话可以看很快，但是要每个点都细细学习的话可以玩一天哈哈
2023-08-1110:15	悠悠悠悠女巫	4.5	上海天文馆是上海科技馆的分馆，在临港滴水湖旁，通过家园，宇宙征程等三个主展区展现宇宙的浩瀚打造神秘探索之旅激发人们对宇宙天文的好奇心帮助孩子了解宇宙，塑造完整的宇宙观，真的很不错，一楼家园里有很多互动的内容，孩子特别多，因为进来晚了，没有抢到飞跃银河系，所以抢了一个天象厅，天象厅里可以躺着看星空，了解很多中国古代的星宿，体验感也是不错的。
2023-08-1109:36	陈香_4642	0.5	抢票抢了一个礼拜每次都是提交后，验证码错误，滑块怎么可能验证错误？再提交就是余票不足，什么破购票的，真是影响
2023-08-1100:00	ZZZyT_0610	5	超级给力的闺蜜手速真的是非常快～～居然抢到了天文馆的门票电影院也抢到了太感人了带着闺女们一起去打卡，虽然似懂非懂，但真的有被震撼到，孩子们探索未知，意义非凡，真的是不枉此行！我们是下午场的相对来说时间还比较紧张，感觉还有三分之一没有看完，等孩子们再大一些再来二刷
2023-08-1022:19	多肉的Niiiii	5	超美！人也很多！很有意义吃的确
2023-08-1021:24	丫头宝宝qian	5	打卡上海天文馆，票真的是太难约啦，约了快一个星期才成功，真是不容易啊交通:16号地铁滴水湖站4号口出来，步行约800米十分钟左右，体力好东西不太多的走走没问题的展览内容:里面有好几个展馆，主要是家园，宇宙，征程，中华问天等，里面挺大的，上面三层，下面一层。层与层之间的走道是椭圆形环绕的，寓意为行星轨道展览亮点:展馆内的亮点真的太多了，感觉每一处都是精心设计的，不仅有区域讲解还有各种有趣的课程和活动，不过都要预约，特别难约总之是亲子打卡圣地，值得来一趟
2023-08-1021:18	你和孩子先走	5	研学团没有排队，天文馆真的太热门，每个展馆人都很多，餐厅吃饭比较贵，披萨真的不好吃，他们的冰冰淇淋和咖啡还蛮值的，口味可以。暑假遛娃+学习知识还可	https://qcloud.dpfile.com/pc/dg9_9pS5ahqklbdoKglLZP7Lsh8xRCpftttHDK4RvpsijRj62UOYB6HwJKKQLqyYUBBCaBtJvKU_sxCtKYAYUQ.jpg https://qcloud.dpfile.com/pc/5KFfdJC_lrbAmVneENOhaGYEJ1qZKGAalvhqnS7ljYT_c3Ya88g3KaFHlrmURH9BUBBCaBtJvKU_sxCtKYAYUQ.jpg https://qcloud.dpfile.com/pc/eilrg-Wv70S8IJzyypVUuiD6tVP-s-raAoIODCNLyM_uZ13efDe4HONRLeVNOVqRUBBCaBtJvKU_sxCtKYAYUQ.jpg https://qcloud.dpfile.com/pc/VuNpTTgqqt…
2023-08-1017:46	宇尘妈	5	天文馆的票实在是太难抢了，暑假还没正式放假都这么难抢了，里面的电影票是更不用说了，太难了。离上海市区很远，可以去滴水湖玩一圈，不过很可能滴水湖酒店定了结果没票的尴尬😄，里面内容蛮多的，一圈下来蛮吃力，小朋友太小感觉没啥必要去…	https://qcloud.dpfile.com/pc/6i60xApPbntrhztMTnzywiBtUxiYuY_T250UpoDsP9sNKhf8bsM5zzoLobYo6yLYUBBCaBtJvKU_sxCtKYAYUQ.jpg https://qcloud.dpfile.com/pc/tCRt-OeYUYY86tVDOp7-cC3fAGuq-iQLC-2AA793saQvP2rWXKExKuQGMY2eK1KcUBBCaBtJvKU_sxCtKYAYUQ.jpg https://qcloud.dpfile.com/pc/2s2VqfrU1FUDaqjNYHXMj1ClGGYxDe19Fk7zASsVZj1rzenyg7XGE-YnuvGKtoHcUBBCaBtJvKU_sxCtKYAYUQ.jpg https://qcloud.dpfile.com/pc/X9J0lYH9Oz…
2023-08-1017:18	奶宝兔兔	5	这地方可真是太太太远了！讲个笑话，苏州到上海20几分钟，上海到天文馆2个小时hhh，天文馆又是4点就闭馆了，难怪说需要二刷三刷的。暑假人很多，不过机智的我还是拍到了美美的照片，展厅挺好逛的，喜欢宇宙的旁友估计几天也看不完，下次要再来逛！！	https://qcloud.dpfile.com/pc/BTygKA9JDTJeOqQUkTjpW2vTQkxs8pSeZSzZSsKg24INKhf8bsM5zzoLobYo6yLYUBBCaBtJvKU_sxCtKYAYUQ.jpg https://qcloud.dpfile.com/pc/Bw218QLLPfJanBv0UB1qo_SalAIp5J4xfauP1LGw68Gii28wB2zd7O8vrrSwgw_-UBBCaBtJvKU_sxCtKYAYUQ.jpg https://qcloud.dpfile.com/pc/jKWXntrhYdXh5KycYesdakRt4J_lB7hrUYEv2e8mcRk7jFsLog8h9DkNseWYYFXnUBBCaBtJvKU_sxCtKYAYUQ.jpg https://qcloud.dpfile.com/pc/lYpbdllVUe…
2023-08-1016:45	牛妞	5	经过连续几天的抢票，终于成行。上海天文馆是全球🌎最大的天文馆，让人沉浸式体验宇宙
2023-08-1010:58	RachelHuang2008	4.5	在网上抢了好几天的票也没有抢到，最后因为朋友来玩的时间有限，索性心一横直接带着大朋友小朋友一起去了现场，排队排了不到半小时就买好票进去了，真的是非常幸运了！本来去之前有朋友说如果不是小朋友对天文特别有兴趣的的话会觉得很枯燥呆不住，我想着感不感兴趣也得真实接触过了才会知道，结果就是家里的三岁小朋友觉得很新奇一整天都玩的非常开心，也学到很多东西，甚至还想要再去，暑假过了再安排～跑一趟不亏
2023-08-1009:37	任意门	0.5	为什么那么那么难抢票啊？？？形同虚设卡点进去就开始页面卡死付钱就
2023-08-1006:14	匿名用户	5	去过几次一直无缘影厅配套的公园不断
2023-08-0921:30	countrycat88	5	#全球🌍最大天文馆❗️❗️超详细攻略沉浸式体验宇宙之美上海天文馆主要分为三大展区：“家园”主要介绍我们地球🌍所在的太阳系，也是目前人类最为熟悉的一个星系，通过各种等比例模型几乎还原了几大行星的地貌、地月日自转公转的轨迹、太阳风暴的发生等等🌞🌛🌍“宇宙”从太阳系扩展到了银河系🌌及外太空🪐，宇宙的中心是黑洞🕳️，暗物质的占比远远大于我们肉眼能看到的物质，生命的起源是宇宙大爆炸，现在的宇宙还在不停的膨胀……“征程”人类从夏天的夜空下开始感到自身之渺小以及宇宙之浩瀚，探索太空的脚步👣从来没有停止过天文馆在让人们感到震撼之后激发了无限的求知欲，帮我们塑造更完整的宇宙观🚗交通：天文馆位于上海市临港新城滴水湖畔，开车是最好的选择，周边停车场🅿️很多，并且还有充电🔋桩 🎫购票：为了避免遭受黄牛的打击，和馆外烈日暴晒排队购票之苦，最好还是在公众号预约购票成人30元.学生15元预约活动：❗️一天只能预约一场…
2023-08-0919:47	耳末	0.5	抢票系统在捉弄人就不说了、所以我买的黄牛票。这个馆子捉弄人的不止抢票系统、还有规划和服务。临港新城的馆子，告诉我没有停车位，ok，那我就咨询保安哪里有，我可以停远点走过去或者付费，保安的脸仿佛午饭吃了**，趾高气昂不说一个字、我当场在门口跟他吵了一架、他才吐出几个字：谁告诉你我们这里免费停车的。最后我只能骂得更凶了、他才告诉我往前开400m右转（那你一开始就说啊、或者做标识啊！不就是想赚我停车费、最后这个地方也确实远、要走12分钟、且无人管理、出去堵住了极其混乱、图二图三可以证明）14:00的飞跃电影、花钱约到了、但因为停车问题进去晚了、有点充匆忙、到场子检票处13:58、我拿着手机时间给他看、他说已经开始了、不让进。馆内标识混乱、通路不清、一群群的志愿者看起来都在混日子、回答不出问题、就是混个志愿者学分呗、极差。
2023-08-0919:45	Tina撑撑撑	4.5	远～远～远～🚗但———【值得】你我皆为星尘苍穹亦是故乡✨除「上海天文馆」之外临港周边🌊也有超多玩法🌟秋日骑行圣地滴水湖拥有绝美日出的南汇嘴观海公园乡土气息浓郁的海昌海洋公园航海迷必打卡的航海博物馆🔚预约不到门票🎫的小伙伴可以去现场买不谢
2023-08-0917:43	Toby	5	来上海一定要来天文馆熏陶一下but抢票太难了如果没有抢到可以早早来排队还有余票可以放进门后记得先在公众号预约参观项目每个人只能约一项一个小时内开演的不能退等很多要求看清楚定时放号热门项目秒没不过一个项目也就八分钟十分钟的没抢到最喜欢的也不要紧比如我里面非常震撼很多科普知识沉浸式体验棒棒哒保安很有耐心解答问题博物馆商店礼品不便宜对花花绿绿的石头感兴趣可惜太贵地球冰淇淋好吃加油站餐品太难吃希望可以有所提升
2023-08-0917:25	考铺小队长	4.5	暑期带小朋友参观上海天文馆提前3天在小程序上抢票，同时也要抢观影入场券周末比较难，工作日还是挺好抢的预约了下午入场，门口检票很顺畅一进去就被巨大的观影停震撼，三大展区家园🌍，宇宙，征程如果细细逛慢慢逛是可以逛很久的，很有教育意义
2023-08-0916:33	UY妮子4235	5	交通：市区到天文馆自驾要一个多小时左右，停车费还可以，五元一小时，展览内容：一进展馆就看到家园我们就从这里开始一个一个看过去，每个标题都很有意思，可慢慢看，全程四个小时差不多了展览亮点：陨石，黑洞，太阳系的远转都是值得看👀tips：里面吃的比较贵建议自己带吃的
2023-08-0916:26	匿名用户	4.5	暑假去人很多大多是家长带小朋友来的场馆内外的设计都很有现代感展厅内容都很不错里面有几个参观活动只能选一个选了躺在懒人沙发上观星的讲解有些难懂但星空很好看～参观完大概需要一个上午再多点时间中午除了去餐厅还可以在厅外的椅子上休息进食
2023-08-0915:57	karina_3610	4.5	提前预约不用排队，进去直接从家园🌍开始参观，一路往上➡️宇宙➡️征程这个顺序，否则会乱，没有想象中的大许多活动都只有早上9:00和下午13:00两个时间可以约，等于是靠抢，去晚了有些心仪的活动下午是没有的，比如飞跃，比如火星等等，建议一早入，慢慢玩到下午1-2点差不多了～好不容易开那么远车可以把附近的航海博物馆也一起逛我觉得是最好。但都要预约，得看运气！
2023-08-0915:21	木子李	3	千万不要看电影，电影非常无聊，都快睡着了，时间很短，我和小孩相当于一分钟
2023-08-0914:27	蚊子	4.5	交通：位置很偏，从市区过去差不多两个小时的时间，而且16号线地铁是在地面走的，有点像火车，有点摇晃。地铁到站后还需要走一程，所幸不是很远展览亮点：这个展厅设计的很有亮点，从下面一层到顶上，空间利用的很合理	https://qcloud.dpfile.com/pc/eO8A_Xyi6JSTE-yu1zdyuv1ARxdTJeEGgCfyAhZA9xr_HR6N0Hl6IHTd7YEs2-3tUBBCaBtJvKU_sxCtKYAYUQ.jpg https://qcloud.dpfile.com/pc/pkMVy3npijCEUnoGZSfr-lyCmhPdgJY3rs6uwH9TnBGKn-bpKNFt0JDLQ_x4GudYUBBCaBtJvKU_sxCtKYAYUQ.jpg https://qcloud.dpfile.com/pc/wavfP22E-TA0_aok4Ej3gvKxRL_0CJI36H2KEjPIAS7nj2Uzt2PQNkNmsVd197VyUBBCaBtJvKU_sxCtKYAYUQ.jpg https://qcloud.dpfile.com/pc/fJ1dJ4ELht…
2023-08-0913:31	j.enny	5	体验感十足，孩子开心的笑了一路，也问了一路，真的超赞！如果约到了快乐星球，记得别穿凉鞋，因为陪同人员一定要	https://qcloud.dpfile.com/pc/nkfRazQOADZ8ySgbQaXSqd1mpDnhWUGSYfvSlO9dWPlH1I5bqZ7E5pj0bg4jPxKZUBBCaBtJvKU_sxCtKYAYUQ.jpg https://qcloud.dpfile.com/pc/wuxMuUpmeGza_JCFX4GnaoYFueM7eXpv_g54vyyDRAxNM3PCOd5Q-7grmoDeN9faUBBCaBtJvKU_sxCtKYAYUQ.jpg https://qcloud.dpfile.com/pc/sF7hzsY6JaszzVot4FZYKIT4Vcc78B-MAwPQ6ErKuRvqVQNDRm3XDTCsaNVyJVirUBBCaBtJvKU_sxCtKYAYUQ.jpg
2023-08-0909:46	yue1258	0.5	根本抢不到票，全部给黄牛拿去，9:30准时开抢，还要等3分钟提交订单，一分钟都没有耽搁，结果就显示没有票，希望大家不要受骗，骗子平台
2023-08-0909:41	Cindy_Yang	0.5	抢票程序故意设置1分多钟说是给大家填实名认证信息，时间一到票都没了，官方和黄牛勾结！看看淘宝上的黄牛，不和天文馆勾结怎么保证100%成功
2023-08-0909:40	小老鼠YU	0.5	靠！！！提交订单前让确认信息，这几分钟就是留给黄牛的，恶心人！！！！！！！！！！！！！！！！！！！！！！！！！！！！！！！！！！！！
2023-08-0818:25	shuangshuang7	4.5	好不容易好不容易好不容易抢到了票，终于来了上海天文馆了！确定是值得打卡呀！布景都做的很精致，每个主题都很有意义。我的小朋友都很喜欢呀！因为离这边有点远，坐车过来已经下午了，还有个馆没有看，有点遗憾吧！下次有机会再来呀！
2023-08-08 更新于2023-08-0922:30	这么了	3	上海天文馆在滴水湖附近，可以地铁直接到达。整个建筑外观非常有特色，没有去过的，可以去看看。周边的环境也非常
2023-08-0816:46	ice9954317	5	提前预约门票，做好攻略再去，除了展馆还有一些活动需要进去以后预约，一天只能约一个好像，我仓促之间约了一个，相想约最喜欢的已经不行了。建议带点吃的进去，餐厅实在是不好吃，只去了一次，能提供建议有限，确实不虚此行，留一整天慢慢走
2023-08-0815:55	小样的奇想症	5	开车去的临港大概一个小时多的路程就到了，上海天文馆暑假真的是一票难求，我们抢了二个礼拜！！！不过一切都是值得的，从家园一直往前，一路就很自然的逛完了。环岛游的感觉真不错，也不会错过一些。小朋友说下次还要来仙女冰淇淋也好吃还买了一个嫦娥纪念币
2023-08-0815:06	井卉	5	远是真的远，有意思也是真的有意思，到上海后还要做两个多小时的地铁，下了地铁再走10分钟左右吧。票难抢，我和朋友一起抢，她就慢了一两秒，没抢上，一个人去的。本人天文爱好者，很开眼界，我相信谢尔顿也会很喜欢这个地方的。
2023-08-0813:37	Chloe.C	5	终于打卡了期待三年的上海天文馆！首先，抢票在暑假期间简直是灾难，比jolin演唱会难多了🥹太震撼了，真是大型装置艺术展+沉浸体验！超美！就是现在孩子太多，暑假结束强烈建议去看～里面的球幕电影也需要单独预约买票哦但信息量太低，感觉快睡着了，可以略过
2023-08-0813:08	少荷	3.5	上海天文馆，一个神奇的地方。微信预约是永远也约不到的存在，只能是现场碰碰运气。声光电高科技的展馆，沉浸式体验。停车4元一小时，封顶32元。所有信息都看图
2023-08-0812:15	匿名用户	5	天文知识应有尽有，就是太难约了，约了一个多月，才约到，孩子进馆两只眼睛都不
2023-08-0811:45	眼泪的暗示	4.5	上海天文馆是集科普教育、文化活动、休闲观光为一体的大型天文馆,具有很高的参观价值。我上海天文馆馆内设施先进,其中球幕影院直径达20米,放映8K超高清影像，让参观者仿佛置身于宇宙空间。四维动感影院配合动感座椅,通过视觉、听觉、触觉等多方位感受引人入胜的宇宙故事。天文馆不仅有先进的设施,还不定期举办丰富的公众活动,如天文知识讲座、夜间观星等,非常适合亲子参与。展内容丰富系统全面地覆盖了宇宙的奥秘,是增长天文知识的好去处。馆内空间开阔,各类设施及展品维护良好,值得一提的是工作人员服务态度十分好,耐心为游客讲解答疑。上海天文馆作为城市新地标,无论是丰富天文知识,还是寓教于乐,都值得推荐。
2023-08-0808:30	乐小宜	5	票难抢的地方，娃进去后居然说看不懂，不是很敢兴趣的地方
2023-08-0721:05	nxl&amp;yxy	4.5	我实在没有精力抢票所以报了亲子营2个人将近900元交通:一早在上海博物馆集合，第二站是龙阳路，人齐了就大巴直接到天文馆。当天大暴雨，人不多，但我鞋子裤子全湿了。电影什么的也没抢到。跟着老师走，听听讲讲还是不错的。中间还有自由活动一个多小时。	https://qcloud.dpfile.com/pc/DQaR92DT2ncm4sa_B3W0PsmqNKgUDVO4OaToZgfqeJslL6t3KmDONy4x_zvUOyX7UBBCaBtJvKU_sxCtKYAYUQ.jpg https://qcloud.dpfile.com/pc/3KhgplXyY1cyp4VFD7qsMFna48Tueoi0hFSuLBSJtWpp5HXkSjtykE7ZnbBVAZhyUBBCaBtJvKU_sxCtKYAYUQ.jpg https://qcloud.dpfile.com/pc/YgHkfHarD5mIVspepbrmP3irAoXeg1wkZsPQIAwcmnvk9vHtP1YeulSB3DS-308WUBBCaBtJvKU_sxCtKYAYUQ.jpg https://qcloud.dpfile.com/pc/T32DwEz9z3…
2023-08-0720:29	匿名用户	0.5	别抢票了。门票早就被走内部卖出去了。抢票的时候要求必须等待3分钟。这3分钟就是给黄牛走后
2023-08-0719:54	莫名其妙5246	5	值得一去的，人很多，确实体验不错，很多模型都很真实，可以带小朋友去学	https://qcloud.dpfile.com/pc/dncptH7lkV37i7SUJogmUXb-lsCfP2rHp92GBNIOX7JFNgEQ2q5ETIIT5iM_B2odUBBCaBtJvKU_sxCtKYAYUQ.jpg https://qcloud.dpfile.com/pc/RtuNWacYMihFmc9CV2xTesRqSHbKyvi4IG2e3SxfeZgNV6KG7P9ujbzaQqXJBeQSUBBCaBtJvKU_sxCtKYAYUQ.jpg https://qcloud.dpfile.com/pc/OcczNC9P7vNz3yIjicz_6Bi2TZTMXhtOSznZPPrGz-k7jFsLog8h9DkNseWYYFXnUBBCaBtJvKU_sxCtKYAYUQ.jpg https://qcloud.dpfile.com/pc/5ZeXlR0iqw…
2023-08-0719:34	海力小吴	1.5	填好信息等1分多钟才能抢票，票价30，淘宝各种黄牛高价票，这是为黄牛特制的抢票系统，不去总
2023-08-0716:55	bo284562	5	1.抢票：人多力量大，总有手速快的。2.游玩重点：一层家园展厅比较接地气，互动体验感好，可以带孩子多玩。一层理解得比较透的话，后面两层就比较看得明白。二层三层蹭小学生的研学团，研学团很多，可以挑讲得好的老师，主打就是走马观花了解一下，不需要深入，只要脸皮厚就行。Ps:4岁安安的知识基础是《变成鸟的恐龙》绘本和自然博物馆的《宇宙大爆炸》电影。3.午饭：点了比较贵的牛腩饭和亲子饭，和动车比价位还行，牛腩饭好吃，亲子饭孩子也吃得很香。我们自带汽水，什么饭都好吃😋5人用餐满200送果汁。4.纪念品：楼下商店没啥特色，好的都在路上。（1）最高层出来有火箭飞船等等天文馆特色徽章。（2）餐厅门口出来有卖这个亮片球，看着不起眼，孩子却说是地球，亮片翻动可以让“地球”呈现自己想要的“陆地”和“海洋”，突然就觉得买得很值。（3）地球冰淇淋和仙女冰淇淋都可以入手，确实是不能错过的“纪念品”，好吃又好拍。
2023-08-0716:51	齐天大圣0608	5	入选上海必玩榜毕竟还是有两把刷子的。门票的获取不太容易，比较难预约上。景点特别大，一次不够，可以多刷几次，各种各样的天文知识，小孩的太小的话就看个粗略大概，等长大一点会更有收获一些。馆内的一些场景非常震撼，感受了宇宙的无穷魅力。强烈推荐打卡！
2023-08-0712:23	sanoizumi	4	交通：着实在很远的郊区，苏州过去2个半小时，附近也没啥吃喝配套，电影院也在三公里外，住了一晚估计酒店都是去天文馆的孩子。抢票需要技巧，多几个人概率大，全靠小伙伴给力，上午入场看到在现场排队买票的，大热天实在辛苦。总的来说不推荐10岁以下的小朋友，除非对天文有特别擅长，科普有易懂的，也有讲了看了仍旧一头雾水的，有一些些化学物理地理知识会更感兴趣。文创几本没有，都是品牌玩具，冰箱贴什么比较粗糙。
2023-08-0708:25	伊萱	4.5	上海天文馆：一直想带孩子打卡！暑假定点9点抢购！提前信息填写好！现在一个月一个身份证只能去一次，这个规定很好。少了很多人！交通:从无锡出发，高铁—地铁-上午10点到。逛了大半天，2点30出门，坐16号线大站车，去逛外滩。
2023-08-0706:28	初识	5	在这里学到了很多的知识，拍照片打卡也很好看，就是这个票有点难抢，得提前买，除了路途有点远，体验还是很好的，进门大厅展示就很震撼。学到了很多有关天问的知识，是一个值得记录下来的地方，来上海玩不一定要去迪士尼哦，天文馆也值得一去！！！
2023-08-0622:37	金多多是只猫	5	除了远都到滴水湖了，其他没毛病。提前三天在官方抢票，基本是秒空。16号线滴水湖走个一千米就到了。加上负一楼一共有四层，每层都有大的主题参观。还有巨幕影厅，需要提前预约。逛累了里面也有餐厅可以吃饭，但是据说不太好吃。
2023-08-0622:09	SF	0.5	市区来回四个多小时的展馆，性价比极低，本身抢票就非常不容易，项目又要入馆才能抢，进馆发现所有人都是低头抢项目，人多基本抢不到，电影花了几百块抢的票，超时不让进，钱也不给退。好奇星球还不如商场免费的游乐设施，只有一个滑滑梯跟一个攀爬设备，服务态度还巨差，整个场馆服务人员都趾高气昂的，不知道在高贵什么，完全不知道体验感在哪里。带了三个小孩去，各个都说坚决没有下次，当拔草了！
2023-08-0619:49	一条咸鱼	4.5	交通：自驾到水滴湖这边，海昌、天文馆都在这边，天文馆还没有开多久，很早就想来了，今年疫情政策开放，人特别多约票是在太难了，没办法🍑宝省心点，早上9点半已经排了很多人了，预约到门票就可以购买电影票了，当天9点半和下午13点可以约免费活动票主要都在一层，内容丰富，很赞场馆内吃的一般，西餐简餐，建议自备一点吃的
2023-08-0617:52	malva_yu	5	第二次来天文馆了，周四卡点抢到了天文馆的周六票，一家三口来的，不过不巧的是那天台风天，有好几个项目约不了，电影票也没买到，所以进馆之后约了一个好奇星球带孩子玩了一会儿，还参观了其他场馆，孩子很喜欢有地球月球的那个家园场馆！就是人有点多！下次再来可以再预约一下望舒天文台，羲和太阳塔还有飞跃银河系！
2023-08-0617:41	我只尝尝	4.5	能抢到票真的很幸运，很值得一来，知识性和趣味性还有互动性都非常好，只是单纯观展如果仔细看的话都能看一天，非常长见识。我特别喜欢看富科摆和黑洞模拟。亮点很多，你们自己来发现吧。唯一困难的就是抢票难，就算抢到的门票，也未必抢得到电影票，再就是挺远，开车的话还不一定能停下车。
2023-08-0616:46	yun_1120	4.5	门票：提前三天线上抢，现在线下可以去馆外购买退票，但是我不太推荐，暑假人很多还不一定能买到，排队很长，来这里路程很长也不容易，为了不确定的票花时间不太值得。还是线上抢到票再来。有票的走另一个通道，不用排很长的队，一开始看到队伍吓一跳。公交：龙阳路16号线大站车要在2号站台上车，1号是普通车，看好时间表，周末9点第一班，46分钟到滴水湖，4号口出，公交1009路，10点发车，走过去800米，建议走过去，不远，公交车到站还得往回走，走过去路上有全家可以买点吃的进去。回去坐16.30的一班，天文馆16点开始播放营业结束广播。有固定时间段讲解可以跟着一起听，再自己仔细看。公众号可以点语音导览讲解。拍照点：家园：太阳投影很多人拍照，宇宙：星际穿越长廊，走近会有人形显示。宇宙大年历可以抓拍自己生日。征程：天宫核心舱。球形环幕的球体，征程馆外面的球体球幕电影：抢票的时候占座退出再进去看剩余位置，先取票…	https://qcloud.dpfile.com/pc/ic8eE1kofb6P9SJOrZkCNbgXkhS8l6Kh2Eg8tZYBEU5rzenyg7XGE-YnuvGKtoHcUBBCaBtJvKU_sxCtKYAYUQ.jpg https://qcloud.dpfile.com/pc/99DxbK1v8G5l70bV3snVMiM7ZAPTEive_X0SkyduLKUy1zDhEIHXlm-yOFRwYHe8UBBCaBtJvKU_sxCtKYAYUQ.jpg https://qcloud.dpfile.com/pc/Gkhkda1M52Uc1PXvrrDcNMYUxg2xBpY7fWLzcj7psFIWmAWXaXkAhQFXzzdN8HcPUBBCaBtJvKU_sxCtKYAYUQ.jpg https://qcloud.dpfile.com/pc/C31OJD8CTy…
2023-08-0615:43	SelenaLeeLucky	3.5	终于来到了天文馆，之前预约发现竟然要提早预约，所以就一直没有来过，这一次的话还是比较顺利的。天文馆里面的展览内容还是很丰富的，让我也增加了一定的知识量。从小就很喜欢天文，因为觉得浩瀚的宇宙是非常美妙的，而且很奇特，看着地球月球太阳木星火星土星水星各类行星发现人类是如此的渺小。我很喜欢这样的一种氛围里面都有三个剧场都有去看过，但是并没有非常非常的震撼，也没有觉得非常的满意，可能是因为期待太高了吧。总的来说，我觉得还是比较不错的，而且夏天特别适合逛博物馆，有一种很清凉很舒服的感觉。	https://qcloud.dpfile.com/pc/GOtyyA_x2tksIvQ9U7zU1WbBLPbUZxUV_ICJAeHLogHYwr-KU8OunkAJPrjFmHhGUBBCaBtJvKU_sxCtKYAYUQ.jpg https://qcloud.dpfile.com/pc/ZT5XY3pNAjwpSaFp7sh-5MtfrJ0pChs7QQc0ivMFpWB2l7DNgk5C-63uJAYJ2U2DUBBCaBtJvKU_sxCtKYAYUQ.jpg https://qcloud.dpfile.com/pc/1lMKek68Y2G0x3IJqZOaex1ZcfrSOm-W1NK2snzuUqvlvqDRU6D-G-MFT8ZP4TfvUBBCaBtJvKU_sxCtKYAYUQ.jpg https://qcloud.dpfile.com/pc/usDPkfSQEn…
2023-08-0614:19	月落_4023	0.5	暑假周末千万别带娃来，千万别来！小程序预约两周周末没约上，秒约都约不上，来现场八点多来排队十一点才买到票。。奇葩的是，由于太热，孩子爸爸带孩子找个地方乘凉想等我一人排队买好票再进来，等排到一半才有工作人员说必须人到场才能买票，孩爸赶紧带孩子来找我，保安直接不让进，排队时候也没有标识或者告知我们不能一人排队买全家的票。。更奇葩的是，买票时六岁内免票售票员就说直接进，进来后预约管内项目才发现没票根本约不上，问工作人员需要买零元票才能预约，气的我想骂人～～只能不给弟弟约，给姐姐约，结果根本约不到，七个项目，只约到一个，其他都满员，既然没位置为什么还放这么多人进来，等了两个小时进来看寂寞看人头吗？真是赚钱无底线，气愤至极	https://qcloud.dpfile.com/pc/GCoNkIhlIbmOf-mj70XhFYDcBD4XszdT2jYLHWKKBx16862w-G7g9eiPOLs6BHfFUBBCaBtJvKU_sxCtKYAYUQ.jpg https://qcloud.dpfile.com/pc/IEQsf2U0rh8HuMRUDi0YA8BgkAb6FFxLZaSfZNL9TDVPN5eBI54rnF3fp6DJSbs4UBBCaBtJvKU_sxCtKYAYUQ.jpg https://qcloud.dpfile.com/pc/0qTZDbW71I1FxQqfS-1fbd2xWVL7_jvmm-qCCbYl246cwXpLZjGKwhlZDtoYVdv3UBBCaBtJvKU_sxCtKYAYUQ.jpg
2023-08-0613:51	今天吃什么	5	交通：停车场距离还可以，基本都是满的展览内容：人超多，常规逛下来3小时差不多了，其他活动都是要提前预约，现场基本都没了展览亮点：装修设计精致，内容丰富，全国最好的天文馆没得说了tips：还有哪个馆有这个疯狂，黄牛票都出来了，定闹钟抢吧……
2023-08-0613:16	宇宙无敌小外星	4.5	二刷天文馆9点不到门口就有好多人排队了还好我们是团队入口稍微还好一点电影票听说也是很难抢都要卡点拼手速一进门家园展馆真的沉浸式体验感太好了地球🌍月球🌕都好美很多人都驻足拍照最后进到宇宙展馆也很不错
2023-08-0613:10	chickenlegend	5	超赞的天文馆宇宙浩瀚人类渺小确定是：票难约位置偏（靠近滴水湖来动物园或者迪士尼可以顺道玩）周末的票太紧俏没想到玩个天文馆我还需要买🐂票很喜欢躺下来看星星孩子体验了飞跃地平线和看星星那个表示都很有趣哪怕没预约上地平线也不要遗憾啊
2023-08-0610:25	墨夜孤星	4.5	还不错的孩子喜欢提前一天去住在附近还挺好的海边也不太热馆里的食物非常难吃人很多抢票也很难进入还
2023-08-0606:14	钟小竹	5	全球最大规模的天文馆，上海天文馆，真的值得一去。但是一定提前3天抢票，在上海天文馆app上。一定要设一个闹钟，网速还不错，9:30开抢，之前就把信息输入进去哈。运气好，这次抢到票了。小朋友在里面可以学到很多知识，科技馆十足，内容丰富。
2023-08-0518:32	匿名用户	5	建筑风格大胆，把天文展览和建筑结合起来，进门的地球，在夏至日12点还会借助照进来的太阳光变成戒指。我们的家园展厅最喜欢，可以在里面逛很久，里面恒星太阳的设计非常有代入感。宇宙馆也很棒，里面有相对论、引力波等物理知识。值得一去。
2023-08-0517:21	一只兔子	5	一楼的馆实在是太震撼了！二楼会稍微平淡一点。展馆面积没有想象中大。不管是电影还是项目，统统没有抢到。很遗憾。如果下次有机会，还是想体验一下。天文馆所在地是一个很荒凉但都是新房的地方，所以酒店还不错。地铁到达也是方便的。
2023-08-0517:16	匿名用户	4	传说中最难预约的博物馆之一但是我真的就是一次过啊秘籍就是提前在微信公众号“上海天文馆”输入身份信息，抢票当天设好闹钟，提前一分钟进去，然后就是一通点点点…PS参观票抢票的时间是提前三天的上午09:30分，官方会放上午场2000张+下午场2000张的参观票。电影票抢票时间是提前三天的上午10:00，一人一票（含幼童），价格40元/人。
2023-08-0513:20	爱吃肉的fish	4.5	这家天文馆的票，说难抢吧。也不难抢，我早上9.28进小程序了，到9.30就抢到了，一次性的。说不难抢吧，还真难抢，过了9.31不进小程序就没票了，现场好多人都是通过黄牛买的，每张票加200！！里面场馆还是蛮大的包含了天罗万象，儿子看的津津有味。里面预约参观的，一个都没预约到。还好买到了电影票，看的是时间旅行。感觉有点对不起40块的票价，如果下次还来的话买苍穹，
2023-08-0511:08	深蓝1	4.5	终于终于，打卡了！火爆到爆爆爆的上海天文馆，从浦东出发，一个多小时来到这里，其实也没有那么远啦！说实话，真的不虚此行不虚此行，完全值得，好评100分观感很震撼，无法用言语来形容，大家一定要亲自去亲自体验！
2023-08-0417:52	匿名用户	3	真心说抢的免费活动比花钱的球幕电影
2023-08-0415:41	永远	3.5	抢票看运气能抢到真的很牛逼但可以电话预约，通过邮件的方式，但到了现场也会遇到票已售完的情况，好消息是，只要你搞的凶，还是可以进去，你不搞，就慢慢等。地方很远，上海另一个角上，有停车位，只是停完车要走点路，也不远十来分钟。如果你网上抢到的那种，半小时可以进，邮件确定的那种1小时➕里面各种展，对天文没啥热爱还是不要去了，浪费时间，但有的蛮震撼，有孩子可以带孩子来看看。吃的一般，就是填饱肚子的程度。
2023-08-0414:47	一郭芋头	4	疫情的时候去的拍拍走走还蛮好玩的适合小朋友放电还可以去周边吃点	https://qcloud.dpfile.com/pc/VlxUPlLurBfBnQDYCC_RUIPVmf0hT001NJhi5fiUQHGPkkR6UaHSFlN68_JFSdLBUBBCaBtJvKU_sxCtKYAYUQ.jpg https://qcloud.dpfile.com/pc/iBiK0whSn9qcIaNwE-JKtoKlP9U4u5I0CrSh8v_5w_lQxGQEk3YT_fDaq2jjUGFtUBBCaBtJvKU_sxCtKYAYUQ.jpg https://qcloud.dpfile.com/pc/VGvxTmAtZE1PAvQeW5AFeVyHzvOVRwBo7jBLKtVyJ52RAL5TX4AtlnC01LfjKFGnUBBCaBtJvKU_sxCtKYAYUQ.jpg https://qcloud.dpfile.com/pc/hZfV_scZNI…
2023-08-0413:45	努力努力再努力	5	上海天文馆攻略成人票30/人，在上海天文馆公众号进行预约，凭预约短信进入。一定要记得提前两三个小时预定，不然很有可能进不去预约平台!!(血泪教训)周末请一定一定提前几天预定。优待证是25/人，我这里忘记用优待证了(应该是到现场窗口买票!)吃过午饭，逛一个下午，完全是来得及的!!如果上午去，里面也有餐厅，可以吃午饭的，这里就看个人选择了。进入馆内，左手边有服务台，可以寄存大件行李，完全不用担心，一楼二楼都有便携式充电宝，不用担心手机没电，请尽情拍拍拍。负一楼有临展区，看情况会有展览，好奇星球，如果带孩子可以去，没有带的话就不用去负一楼了，因为只有小朋友可以进去。一楼可以先去左手边的展区看完回到大厅去家园展厅，顺着家园展区的路线会到二楼，基本上大部分展区都在这条线路里面。家园线路上有两个展项课程，可以现场扫码预约，两个展只能选择一个，预约完成先看其他的展出，到点过去看就好。一楼有一个朔弦晦望…	https://qcloud.dpfile.com/pc/0bCiUYkSD34iHEt3HWT7CIzvCqHm6cCdoI9aonEWhIcy1zDhEIHXlm-yOFRwYHe8UBBCaBtJvKU_sxCtKYAYUQ.jpg https://qcloud.dpfile.com/pc/Iisrwg136fULLVxM6Rmxh74rFC0bc5PCmCMSqu4hf1mOwSfE33qzmq9Cvz0tp7vlUBBCaBtJvKU_sxCtKYAYUQ.jpg https://qcloud.dpfile.com/pc/Kl73WHalfVpsJHrsRTyynLZwFtWIJvF5tDxFZp3V6PtySLkXg33f5s8TOma2prQ9UBBCaBtJvKU_sxCtKYAYUQ.jpg https://qcloud.dpfile.com/pc/JlT2StUWLc…
2023-08-0411:17	飞鸟与鱼	5	离家好远啊，开车一个多小时，都感觉要出上海了。场馆还是非常棒的，和娃一起逛了四个小时。建议假期大家还是早一点到，因为近场馆排队也挺慢的，我们排了一小时进馆，进馆才能约项目，已经没什么项目可约了。午餐建议自带，餐厅超级难吃，就是微波加热的食物。	https://qcloud.dpfile.com/pc/Nv3bKh098DpJjQLyYgClPhnfpuVNKhQx6UcjMJdnQ8_8079q3JYlSnTzE0nF5C6GUBBCaBtJvKU_sxCtKYAYUQ.jpg
2023-08-0411:07	Kynton	4	离市区挺远的，而且很多项目入馆后依旧要预约，因为是暑假，孩子特别多，所以很吵闹。馆还不错，但是游客的话没必要特地来，天文部分其实和天津的国家海洋博物馆挺像的。精华就是一楼吧，那个天幕电影觉得没必要花钱看。
2023-08-0409:14	紫檀心羽	0.5	印象最深的是刚开馆的时候外面排长队等待开馆的时候，有人插队也不管，一家三口直接半路插进，前面是几个看手机的大学生，估计也没注意，工作人员只管在里面吹空调，外面插队没人管，这一家三口插队特有技巧，女人带着孩子瞅准时机插进，男人过一会儿假借说话也插进来，***到极点
2023-08-0408:53	小千2011	3	离上海几十公里的天文馆，开车要开很久然后两港大道都是土方车漫天灰尘飞扬，车子都是乱穿，整个感觉就是很差，停车场都不开放说停满了然后需要开到隔壁很远的地方需要自回来，全程一个字累，此外那边没啥吃的最好自己去的时候带好，不然就只能去馆里面吃速成饭而且还很贵一份饭48加一瓶饮料🥤需要再加10元所谓的套餐，真的是比较的坑，然后披萨58都是干巴巴的没有水分，这个体验感有点差，所以建议自己带好吃的过去，不然真的就吃又贵又难吃的速成饭，然后进去后基本各种馆都要手机预约抢号不然就拜拜无缘了，当然电影票需要提前抢好不然也无缘，一圈逗下来快累死，亮点不是很足，但凡想玩的地方全是人坐在哪儿了走路都不好走，建议暑期过了再去看看
2023-08-0407:27	Dan	3.5	交通：太远，开车过去2小时，在滴水湖那边。展览内容：丰富多彩，值得一看。展览亮点：探究小朋友的
2023-08-0323:12	KDB	4.5	一次很愉快的体验青少年值得来参观，馆内很多体验都是第一次可惜了电影片没预约到期
2023-08-0322:34	YCCUI	4.5	虽然科技含量和展品升级换代许多，但进入天文馆这个展馆，整个氛围与二十三年前，在中山公园开展的宇航展蛮相似，那种宇宙的飘渺无际…当时主要展品是1：1的美国宇航飞机和长征四号火箭（开展前，从闵行的厂里一路押运到中山公园）作为新闻外宣工作人员，大致两个月的展期里，几乎每天进出场馆，那时，还是年轻人哦工作之余，还顺便“拐”了个大学毕业来实习的同事做老婆天天在一起工作，近水楼台如今是一家三口逛天文馆喽，娃都上大学了
2023-08-0318:58	清水玲子	4.5	门票不是很好预约，需要在指定小程序里定点抢票，当时预约了周五参观，就抢到了，整体感受展馆设计的还是很不错的，围绕宇宙天体家和人这几个方向全方位展示了天体的奥秘和人的渺
2023-08-0313:59	鸽子橙	5	上海天文馆我的评价：YYDS！整个馆从建筑到室内都非常让人眼前一亮，更别说馆内的硬货知识了，一刷根本刷不完，我还会二刷，等有小孩了三刷，我觉得来上海游玩迪士尼是必刷的话，天文馆更加值得。行程：时间上一定要控制好，要说天文馆唯一让我觉得不好的一点，就是位置有点太远了，（嘉定出发，住的远的还是开车吧）我坐地铁坐了2个多小时，建议过去的话还是上午就到馆内，再找个讲解，会收获比较多。一定要记得预约哟，不然进不去。下午3点就不让进馆了，4点就闭馆了。
2023-08-0311:16	贤惠的教授	5	所有去过的人都说很震撼很惊艳世界级的设计探索宇宙奥秘人类在浩瀚宇宙中如此渺小又如
2023-08-0222:48	Wendy	3.5	来上海玩特意打卡的天文馆，做好攻略开始抢票，门票也没有太难抢，顺利抢到周四的门票和球幕电影。坐地铁滴水湖站出来就有人问要不要打车，没想到这么合适，因为是新用户打车才2元太合适啦！孩子很喜欢看宇宙的知识，收获满满，每到一个地方孩子都能说出个大概意思，比妈妈我都懂。每个展厅都有好多知识值得学习，认真看的话，一天时问都不够。很愉快的一次体验
2023-08-0222:05	愿有岁月可回头	5	[举手R]预约抢票提前三天，早上九点半在天文馆官方gzh上面，点击进入小程序购票平台。 [加一R]重要！可以先在后台把自己的信息登记好，到点了就可以直接开抢，提高抢票率。巨幕电影，也是在上面提前三天10点抢。 [蓝色心形R]如果实在是没有抢到，离得近可以直接去现场排队，据说很多人这么操作也可以进去，远的建议还是线上。 [彩虹R][飞机R]关于交通如果是自驾自然最好，附近停车时6元一小时，逛下来基本2-3个小时。如果乘坐公共交通，16号线滴水湖下地铁后走10几分钟的路就到了。 [打卡R]现场参观整个天文馆一共是四层，进门就有个架子可以拿上参观手册，里面有详细的介绍路线。负一楼有个大球，早点去拍照的话会比较出片。 [放大镜R]大的主题是三个，时间赶的的话可以直接从一楼的“家园”（有我们太阳系行星的模型，很适合拍照打卡），到二楼“宇宙”（银河系宇宙的各类介绍，主题互动），再到三楼”征程“（航天…
2023-08-0218:05	augenstern	5	暑假带小朋友来玩，人真的超多。里面场馆挺大的，带点零食，可以在里面逛一天。还可以打卡拍照还可以预约剧场，记得当天预约，要抢的。小朋友也算，也要抢。总体体验很棒，推荐大家带小朋友去玩，小朋友会玩的很开心。
2023-08-0217:53	vain	5	真的很推荐天文馆，不过位置确实有点偏，在临港滴水湖附近。里面有挺多地方适合打卡，除了出图比较多的太阳背景，还有一个长廊，可以感应到行人的走动，然后在屏幕上对应产生波动，刚开始走快了甚至没发现，差点错过。里面应该是有免费的观影，但是我们去迟了没赶上	https://qcloud.dpfile.com/pc/YQXCBoqwd_7-Y5r6JUs4AdEL0c1cAUq2xe-IAbPBzzUC9O1QlqF4S2_O7hd53mJwUBBCaBtJvKU_sxCtKYAYUQ.jpg https://qcloud.dpfile.com/pc/0-15PlpvVQY_e204pUsC5KE-ToTPzoiBDQhy4-RA6XngRj65iL7qOjFRHPW6Zc2AUBBCaBtJvKU_sxCtKYAYUQ.jpg https://qcloud.dpfile.com/pc/Ei12BqSZFuwPutwk_kDF7LpeLdamVjtBl0yt2U44EjGek33A381isOvXTGD4R1NTUBBCaBtJvKU_sxCtKYAYUQ.jpg https://qcloud.dpfile.com/pc/cAefWSBmC1…
2023-08-0214:21	想哥	4.5	跟着小朋友研学去的，很震撼，也收获满满。每个展厅都有好多知识值得学习，认真看的话，一天时间都不够。有不少互动的设备可以供小朋友们亲身体验，展馆里还有不少打卡的机器，可以拍大头照，可以扫码保存到手机。累了可以去负一层广场或者餐厅休息，卫生间门口有直饮水机。一楼服务台和纪念品商店有两处盖章的地方。可以买个星球蛋糕或者冰激凌做拍照道具，很出片。	https://qcloud.dpfile.com/pc/5aIvUBAV310fFGD9K-oe4W2WXq3mPxS9uWuU8407rAnu_si0ySq6QVEo2JRia754UBBCaBtJvKU_sxCtKYAYUQ.jpg https://qcloud.dpfile.com/pc/iGNVhqIEbDokDuSuNsru4h7Tkpj0Udwl6MsZDJ9XERBU9DTdRiDFMv0FfGbZPdU0UBBCaBtJvKU_sxCtKYAYUQ.jpg https://qcloud.dpfile.com/pc/5mXZCaYz-B_D3GubIWeNdAUZO-Bytai9gEYe56fFeQBvwiuXesjmnwvrekpC2uf0UBBCaBtJvKU_sxCtKYAYUQ.jpg https://qcloud.dpfile.com/pc/Zam3dr3LZ3…
2023-08-0212:51	zyyjojo	5	想了很久的上海天文馆终于在暑假成行了，满怀期待，惊喜满满，不虚此行。📍天文馆在上海滴水湖，离市区真的非常远，怎么形容呢，从南京路附近坐地铁过去大约耗时1个半小时，如果从宁波开车过去，大约2个半小时，细品它与上海市中心的距离吧。🎫关于门票预约，只能说看完攻略，做足准备也不一定能抢到，暑假、节假日真的难，平时工作日可以试一下。为了能顺利成行，无奈在🍑宝找了dm，电影据说比较无聊催眠，就没有买。✅场内项目预约：飞跃银河系真的难约，实在想看那就早起来排队吧，我们9点到的，已经挺多人了，入场时过安检速度也很慢，前面还碰到两个学生研学团，慢上加慢，入场馆后抢到了假日剧场，也是很不错的体验。假日剧场最后有个小彩蛋，非常惊喜，记得最后一分钟拿起手机记录，很值得观看。场馆分三层，分别是家园、宇宙、征程，个人最喜欢家园，但是早上入场馆人都挤在家园，拍个照都是乌泱泱的人头，后来中午再进去时发现人就很少，可以慢…	https://qcloud.dpfile.com/pc/ZvmP19rHQkb2qvdHP9tnaQQx1xuvX0Jupn2oFPqfXnHDFUm8rfh2JPtEFb0hLtIBUBBCaBtJvKU_sxCtKYAYUQ.jpg https://qcloud.dpfile.com/pc/PEb0WBfSDmma6CRSxZHB2jv48TEKCW9rS04XcgE_5jGiHJYRG3kBdPTAqKWtnKD8UBBCaBtJvKU_sxCtKYAYUQ.jpg https://qcloud.dpfile.com/pc/a8JpQ0wHPjYtrsKLLkwx1DKf9XRab29SYKuQANDa9PNvdVcNSTqWE4-3Dq_M-20LUBBCaBtJvKU_sxCtKYAYUQ.jpg https://qcloud.dpfile.com/pc/TFm3aBHF1_…
2023-08-0212:18	芝士粉卤桂圆	4.5	去之前要记得提前买票哦，不然是进步去的。我只能在外面
2023-08-0211:49	Soramaruist	4	门票也没有太难抢，顺利抢到周四的门票和下午的球幕电影。坐地铁滴水湖站出来直接打个车一会会就到。9点多到前面大概百来个人不到，9点半不到一点入场。入场之后能预约项目，预约了天文台参观。天文台要出主馆，出门要录入人脸。出去之后回来要再从正门进入。家园馆里的地球模型从上面看还蛮震撼的。陆陆续续人开始变多，中午一楼找位子吃了自己带的面包将就将就。下午看了球幕电影，苍穹是真的催眠。一天走下来有点累的。
2023-08-0208:51	Jasrine45	4.5	终于在第4️⃣次抢到了票，关于【抢票心得】：1.上午9:30进入公众号，提前录入身份信息，最多可抢五个人的票。正式抢票会有3分钟的时间，时间到了才可下单，点击后需要滑动模块。2.工作日比周末好抢，下午比上午好抢。3.成功后等10点可抢球幕电影票。4.最后还要在天文馆内抢特色展馆的名额，上午9:30，下午13:00开抢。【带低幼龄宝宝逛展体验】完全不用担心宝宝太小还不懂，毕竟作为家长我所知道的也非常有限。当然，有兴趣的可以在公众号里听相应的解说。对宝宝来说，又是一种新奇又有趣的体验。主题馆家园中包含了很多内容，不仅有地球，还有月球，太阳和其他等等。做得很美，可以自己去体会。宇宙主题馆可通过家园走到二楼，其中有一些互动体验可以自己去发现，以“宇宙”为背景的照片真的非常浪漫！ 出来可以去尝试下星球冰淇淋，仙女云🍦好美～不过还是选择了地球，味道不错。旁边就是第三个主题馆征程，就不继续赘述了…
2023-08-0206:10	cindywanzi	4.5	特别棒的科普之旅很幸运抢到了天文馆，球幕电影，自然博物馆的票票，不过失策了，天文馆暑期一个月一个账户只能预约一次预期下午去半天，第二天再一整天慢慢逛的破碎了。不过也没有让黄牛得逞，票没有像网上说的那样难抢，眼疾手快即可，没有余票反复点击拼图就好了天文馆分三个部分，家园和宇宙很好逛，也有特别多讲解点，不拍照无所谓出不出片。免费预约的展项真是惊喜，天象厅躺在懒人沙发上看着星宿可太棒了
2023-08-0119:52	white.album	5	坐落在临港新城的天文馆是孩子们必打卡的地方之一，门票要提前在官方网站上预约才能抢到哦这里最印象深刻的是一幅巨大的地球投影！尤其是站在我们天宫号模型上俯瞰地球事，能感受那份属于宇宙独有的浪漫，另外展厅也介绍了我国近些年宇航发展的成就，对于爱好国家宇宙事业的同学，这个地方值得推荐
2023-08-0119:43	赵家小可爱	4	妈妈过生日带他们逛逛天文馆，暑假的票子有点难抢，只抢到下午的，离家近，所以下午去还是可以的，天文馆其实面积不算太大，里面的展项还是挺丰富的，里面的电影预约一直抢不到，感觉人数实在太少，满足不了大众群众，讲解也安排的不多，科普教育方面还需加强
2023-08-0118:39	沉迷多肉的麥麥子	5	元旦过后好不容易抢到的票，终于去成了天文馆。人确实不少，疫情期间很多互动项目，投屏，仪器都都没开放，少了不少互动体验和乐趣。除去这些其他体验还是很不错的，光影效果，知识理论都面面俱到，不少打卡网红点也是大排长龙。
2023-08-0118:13	匿名用户	5	感觉特别好。很久以前去的了，就是单独花钱看的那个电影觉得好催眠，没意思。我觉得整个参观下来半天是要的，美中不足就是附近没什么吃的，地铁下来还要走一段路，天文馆里面吃的选择不多。推荐大朋友小朋友们
2023-08-0116:49	靉叇天空	4.5	网红打卡天文牛油果馆！位于南汇新城镇临港大道380号的上海天文馆，由于距离比较远建议自驾方便，地铁只能到16号线滴水湖站。整个天文馆总共4层建筑，地上3层，地下1层。天文馆充分体现天体与轨道运动的概念，整体建筑以弧线始发围绕整个建筑，从空中俯瞰就像一个时间机器，但是对于天文粉戏称天文牛油果。上海天文馆分三大展区，家园、宇宙、征程，还有中华问天、好奇星球、航向火星等特色展区。走进家园就呈现出来一个巨大的地球模型，通过自转和昼夜交替仿佛置身于太空，同时地球一直演绎着46亿年间的历史变化。由于上海天问馆需要提前预约，比较难预约同时里面项目需要等进入天文馆后才能再次预约。@大众点评「上海天文馆」
2023-08-0116:43	SUMsunny	4	暑假里天天蹲守，终于秒到票了，太难了。交通16号线终点站，看好时间，座大站车还是挺快的。里面可以参观大半天，可惜每人只能约一个现场项目，也是蹲点抢的，电影票也要抢，反正一次想全部浏览不可能。每个展览厅都很有特色，涨见识了。高科技视角。里面的午餐不太好吃，冷冰冰的，价格又贵，选择又少。
2023-08-0116:10	Cheryl	4.5	终于抢到了天文馆的门票了，太难了驱车二个多小时终于到了场馆满值得逛的小孩子很兴奋，老母亲是有点看不懂门口有租讲解仪然后地球冰激凌味道不错其他口味不咋样店里面有点闷热，吃的不舒服球幕电影也值得一看总体还行但是不会再来
2023-08-0115:08	干嘛鸭	3.5	很难抢的天文馆票总算是来过了，网上做了很多功课比如下午场的票上午也可以进，当天预约展项课程，抢电影票，实际上电影票只要座位没选对就错失机会了，人少非最佳座位的话手速快就可以展项课程也是要进馆以后才能预约，我们1点还没进馆错失+1不过进馆后一层层跟着路线边往上走边参观，对于天文知识不多的我这样的小白来说没有特别的感觉，只觉得宇宙浩瀚地球很渺小星群很美～属于是走马观花了，全程慢悠悠逛着参观也只花了1个多小时，并不费时间，除非要看电影看课程的话，就要23个小时了，如果同样是小白的朋友的话我个人是不会推荐的，或是体力好的情况再去隔壁航海博物馆一趟，不然特地来临港一趟只看个天文馆实在太远了
2023-08-0112:04	AnthonyLee	0.5	八一崇军优待票，高高兴兴的在小程序上预约完毕后，竟然在现场不让走预约票通道，要在烈日下与没买过票的现场补票队伍排同一支队伍，而且门卫保安态度也非常差，前后排了一个半小时的队，而且购票窗口的工作速度也非常慢，难道这就是上海天文馆在八一建军节给退役军人的“优待”？？？在一年一度建军节当天给退役军人开个窗口真的很难吗？真是开心而去，败兴而归！！！	https://qcloud.dpfile.com/pc/-mm7QWUxMpU8s4luOZwVBqfrPf30sUotIq9PjizlJOAuFh2AcG2v5M_QWo6qfo0FUBBCaBtJvKU_sxCtKYAYUQ.jpg https://qcloud.dpfile.com/pc/4fUcGscr44_yfdncTNNdWPlgdr6b_rhBeQReX2QLZGRsLOScI6o9OHT-TdC1TancUBBCaBtJvKU_sxCtKYAYUQ.jpg https://qcloud.dpfile.com/pc/fW15EWRG82dcevEfwHZJ9Q9FpI_IDZkOzNtCI5zZjxwshuamoCszkR6Jz9HSmvkCUBBCaBtJvKU_sxCtKYAYUQ.jpg https://qcloud.dpfile.com/pc/E3X3bWmIzp…
2023-08-0110:51	nicolesq	4.5	这个天文馆的门票真的太难抢了都是旅行社黄牛什么的抢去了估计每天都是人满为患好不容易抢到就去了两个馆是真可以宇宙征程一个是介绍太阳系星系的里面天文知识真的很丰富还有一个征程介绍人类科技在天文方面的成就定点还有义工讲解听听讲解会让你收获颇多还是孩子大一点去比较学的多小孩子只能是启蒙吧	https://qcloud.dpfile.com/pc/BGDUUnCt_Jhc8HtfNWMr-I-Ya1DCxzvE619425ylbu2OwSfE33qzmq9Cvz0tp7vlUBBCaBtJvKU_sxCtKYAYUQ.jpg https://qcloud.dpfile.com/pc/2QENMlOe4NY6SZ1mRZg6MB0mrI1Z4m_K7h7RrNNxzqN7mu_um37FxNdC6XPTTaZ9UBBCaBtJvKU_sxCtKYAYUQ.jpg https://qcloud.dpfile.com/pc/GzDWxnX3wtbljBbqvy-o0wSXvNd0xSzM8_QTEAiWnbcvP2rWXKExKuQGMY2eK1KcUBBCaBtJvKU_sxCtKYAYUQ.jpg https://qcloud.dpfile.com/pc/5siJ5_WxX3…
2023-08-0109:57	啊吃货吃货啊	5	刚开馆的时候预约真是太难了，虽然距离上海市区很远，节假日票几乎秒光，只好约了周一的票。带2岁的孩子来的，展馆内部灯光较暗，很多东西大人都看不明白，孩子一直吵着要出去，下次还是带着去游乐园吧。很多科普装置很适合拍照。	https://qcloud.dpfile.com/pc/v43kaJOtOP_NZdkJszbSaHPF2aJVMVQHZ0dmpft-mYNiFdnNjP_-nBDOsU_tfc0SUBBCaBtJvKU_sxCtKYAYUQ.jpg https://qcloud.dpfile.com/pc/93ntVziE_hHm7OiDyxE2nIfHVBSN7f_-on_fpp9EYQSd4gt832rEfkiqh9vpPVikUBBCaBtJvKU_sxCtKYAYUQ.jpg https://qcloud.dpfile.com/pc/tfca-SmLVvnxI4HttRHoHY3NuCLpIqPcR8O9qxpe9CxUwPertyIacD4b-esu3_SHUBBCaBtJvKU_sxCtKYAYUQ.jpg https://qcloud.dpfile.com/pc/fOX-W76COn…
2023-08-0107:08	上海小市民Roy醬	3.5	門票價格是不貴，30元一人，但是週末節假日票子很搶手的，並且預約起來不算太方便吧。還可以約免費課程，記得提早，不然可能搶不到。另外停車位緊張，早上10點到的，過去只剩沒幾個位子了。去看的大多都是家長帶孩子。人多的時候體驗感真的不太好。
2023-08-0106:05	西北风60553	4	一票难求的上海天文馆，目前是全球最大的天文馆。它不仅有嫦娥五号带回来的月球土壤，藏有牛顿、伽利略等科学家珍贵的原版著作，还是国内陨石收藏量最大的展馆。馆内以“连接人和宇宙”为主题，设置“家园”“宇宙”“征程”三大主题展厅和“中华问天”“好奇星球”“航向火星”三个特色展区及教育活动区，让人感受到宇宙的浩瀚、科学的魅力，震撼！震撼！震撼！
2023-07-3120:52	独自等待_3951	3.5	抢票服务有点难搞，可能是暑期高峰吧，秒没可太难了，年前抢到了没去成，现在抢不到票！这天文馆也太火了吧，等过了暑假再说吧，不跟孩子们抢热闹了，心疼这些家长们记住抢票一定要把实名信息先填了，不然一点机会没有
2023-07-3120:11	陈大大大大胖	5	票是真的难抢，临港也是真的远，但是天文馆是真不错…很幸运的跟着场馆的讲解员绕着场馆参观了一圈，但是天文学的知识确实是满深奥的。暗物质，黑洞….场馆里面也有很多知识点，自己看可能是get不到网红打卡点地球🌍拍照也吃了网红冰淇淋
2023-07-3120:01	向禄的暖暖	3.5	人人人人人从众，驱车接近三个小时到达，实在太远了，馆本身不是很大，几个主题如果走马观花（也只能走马观花，人实在太多了）就三小时能逛完。需要讲解器但是人实在太多了我们租不到。吃饭也要排队，买雪糕也要排队，项目一开放预约就能秒没…如果可以建议避开高峰期（但是暑假期间很多夏令营会来参观吧）
2023-07-3119:51	生煎小笼包还是枣泥大汤团	4.5	天文馆的门票绝对是拼手速的杰作，尤其是双休和节假日，再加上寒暑假。因为限流，每天的参观票都是需要提前公众号上预约购票，预约成功了参观票，再去购买球幕电影票，也是在公众号上预约。球幕电影有两部电影可以选择，《苍穹》、《时间的旅行》。其实，早点去排队，进场后就能预约当天免费的体验活动，分上下午场次，但每天只能预约一次，这些活动的质量非常高，我们当时预约的是看星空，会详细的介绍十二星座。进入一圆穹顶的空间内，当所有的灯光熄灭，穹顶营造了一个没有现代灯光污染的夜空，繁星点点，而你躺在懒人沙发上，仰望星空，似乎能听到夏夜的蛙叫虫鸣，仿佛能感受到果香微醺的夜风，看着流星划过夜空，真的如临其境，这种体验太美妙了。说实话，花钱看的《苍穹》都没有这样新奇的感受。里面的参观内容很丰富，就地球、太阳、月球的太阳系，都可以驻足很久，建议多花点时间做点功课，好不容易进来一趟，边看边学，真的能学到很多知识。下次争取…
2023-07-3119:27	耍宝甜心	5	除了地方有点远，其他没毛病。抢票难度还行，抢了两次给抢到了，也不知道是不是我运气好，只是有些内容进馆之后还得靠抢，而且一人只能抢一个项目有点小遗憾，毕竟那么远的地方好不容易抢到入门票了，就想一次能玩齐了。里面吃饭什么的倒是蛮人性化，不贵。
2023-07-3118:03	匿名用户	0.5	垃圾票务系统，抢了一年多都没有抢到，某宝上的黄牛系统各种保证拿到票，太
2023-07-3116:20	皮尔斯萌巴利	5	拼手速抢到的门票，格外珍惜。交通：其实挺方便的，不管是自驾还是坐地铁，地铁下来打车也方便。攻略：进来第一件事一定是约项目，比如气象厅，飞越地平线，不过要抢，一般上午能约到，下午13：00以后就基本满了。用餐：餐厅种类中式西式齐全，主要是披萨卖的比较火，品种可能不齐全，口味过得去。很适合带孩子来，寓教于乐！！
2023-07-3115:01	出厂编号_0399591539	4	展览内容除了历史方面的，大多数需要点数理化知识才能有所了解，小白如果没讲解挺难了解的；当然里面还有复刻了天宫一号、祝融号火星车等，感觉还是挺震撼的；如果参观时间长的话，最好自己带点吃的，中午饭点排队买饭人相当多
2023-07-3112:37	匿名用户	3.5	上海天文馆位于上海市浦东新区临港经济区真的好远呀，到了现场还是觉得很值得观看的，特别有意
2023-07-3112:29	兔纸198701	5	上海天文馆真的值得..大家快冲….好不容易抢到了天文馆的入场券…但没有运气抢到电影票….尽管如此12:30进馆…16:00还是没有看够…..特别特别特别适合带小朋友去看…二刷是肯定要再刷的…下次一定要抢到电影票..
2023-07-3110:39	富贵	5	超级火爆的天文馆，所在位置还偏远的不行，做高通工具过来没可能的了，太累了。提前一天预约了顺丰车，完美解决了路程问题。里面人很多，不过拍照挺出片的。我们是请导游的，所以全程下来有人讲解很有意思，还能解决很多疑难。另外每人只能预约一个展厅，吃的也不咋地人又多，最好自己带点吃的去。	https://qcloud.dpfile.com/pc/ZdC7lJXRhamQyGxKTCCFUDXYASW6TvGq1rsam9BivFLJKeu9jDkHyfH6Dt5xIcAaUBBCaBtJvKU_sxCtKYAYUQ.jpg https://qcloud.dpfile.com/pc/khzbvhvIFfCbANg0AkJj5-d3HKjvf9UOtUb3Fm8_jWxOAB2EVjasIMLibl6uG-fvUBBCaBtJvKU_sxCtKYAYUQ.jpg https://qcloud.dpfile.com/pc/qScmatBiOG8yr_9Ri1UCyM1lrCV54oWh1Z-XZrV2inegGN2asC4JMZVb1WK7K48yUBBCaBtJvKU_sxCtKYAYUQ.jpg https://qcloud.dpfile.com/pc/dX2q-T28cA…
2023-07-3110:31	江边地暖男	5	终于预约到了上海天文馆，对于从小就喜欢看星星的我，这里简直是福音地，之前知道的，不知道的，在这里都学到了新的知识，感觉人类好渺小，宇宙真的是无穷	https://qcloud.dpfile.com/pc/Za7U6Y9iKGZZ5lJXyb4TOABVX1avv8SP4yKmrB1aJnVuM9s79wmSjIMbwRFx8G5RUBBCaBtJvKU_sxCtKYAYUQ.jpg https://qcloud.dpfile.com/pc/_nQ9x0W-bOj6tvpv6mi0ItkMhIx6-dkowGrODJZtxA_-yLexxnCsxubSgi3Ry6ExUBBCaBtJvKU_sxCtKYAYUQ.jpg https://qcloud.dpfile.com/pc/R9814of4bq6GS21f_URplg50RfUid-Yyv8ST5IQnbgL-GjZ2iWNlDJcoRF6h0DQrUBBCaBtJvKU_sxCtKYAYUQ.jpg https://qcloud.dpfile.com/pc/5QngqQQigV…
2023-07-3110:08	MRNA娜	0.5	本来已经抢到票，在付款的时候，有三分钟等待，结果付款就显示没票，这算是
2023-07-3109:38	在石林风爬墙的烤红薯	0.5	不可能抢到票，明显的黑幕！不
2023-07-3021:38	陈词	5	去年就想去看看，但是疫情以及票不好抢所以一直没去上，今年闺蜜蹲在手机上两天终于抢到了，巨巨巨感动呜呜呜🥹地铁16号线能遇到大站车就坐大站车吧，真的快很多，不急的话和朋友一起坐普通的过去也挺好，因为真的巨巨巨巨远。语音解说器20一个，个人对比了手机扫码微信以及解说器感觉没必要租，就和拿个大哥大打电话一样，没有耳机要一直拿在耳朵旁边，很累，而且进去以后坏了就懒得拿到门口去换，还是手机➕耳机更方便很适合和闺蜜朋友一起去，暑假去巨多小孩子
2023-07-3018:00	甜甜	3.5	门票提前三天预约，每天9.30开抢，进入场馆以后可以直接预约特殊的展馆，每人每天只能预约一个，中间还有一个大型的球幕电影院，值得一看，建议购买苍穹，2层宇宙展馆，画展处可拍照星际穿越长廊（必经之路不要错过）。
2023-07-3017:40	chole1133	5	一直很想去的天文馆，约了很久的票都没有约成功，去了天文馆，有一个没约成功的排队通道，排了不是很久，还是顺利的买到了票。整个天文馆科普性还是很强的。最后的那个VCR，宇宙中的暗淡蓝点，很让人泪目，宇宙很大，我们都很渺小。要珍惜每一天好好生活！
2023-07-3016:40	匿名用户	4.5	上海天文馆位于浦东新区临港新片区滴水湖畔，于2021年7月正式开馆。作为上海科技馆分馆，它占地38000平方米，是当今全球规模最大的天文学主题博物馆，也是集教育、研究、收藏、展示、交互功能为一体的科普基础设施。 上海天文馆建筑在设计时，就希望建筑本身兼具教学意义。因此，设计者借鉴宇宙运行基本原理，通过对比例、形态以及光线的细致处理，以弯曲的外观、狭长的带状结构，反映出太阳系内天体之间由引力所产生的错综复杂的运动轨迹。进入馆内，也随处可见曲线的踪影，优美圆润的圆洞天窗、倒转穹顶和天象厅球体，共同诠释着天体运行的基本规律。
2023-07-3016:00	匿名用户	1.5	不建议去，太远了根本不值得跑一次，去了绝对失望，出来停车场计时1个小时40分钟，真的没什么好看的，一大半个馆是餐厅，烂到我带了相机出门一张没拍
2023-07-3015:00	魔都吃喝玩乐	5	提前在官方上面蹲点抢票，终于在周末来了。暑假很多孩子来参观学习。虽然是约的下午场人也不少。一共是三层楼，大的展馆路线就是从一楼的家园，一路上二楼的宇宙，再到三楼的征程。大的路线下来差不多一个多小时，还有小的分支已经电影，电影也是要在网上提前三天抢。来之前记得做好抢钱攻略。
2023-07-3014:50	我恰奶茶啦	4	感谢@神泣酱大哥带我来体验上海天文馆！属实是网红了，票得抢，提前两天，即每天早上九点半抢后天的票，提交订单之后需要等三分钟然后付款，相当于9.30-9.33进去买都行，也不明白为啥要这样，参观票只要30块，电影票印象中是10点抢，现场买铁定是没有了的整趟下来感觉还是更适合小孩子，能学到一些天文学知识和历史（但不多），一些场景做得略粗糙；一楼有一个巨大的傅科摆，休息的时候看看也不错吐槽一下负一楼的餐厅是真的难吃
2023-07-3014:40	zozozo	4.5	交通：停车很方便展览内容：展览很多去的时候总的来说人不算多体验感蛮好的特别喜欢航天那边的展览😋展览亮点：感觉是航天和行星吧蛮喜欢的之前去的时候影院没开可惜没看到🤧🤧很适合拍照～有个圆形的门拍出来蛮好看滴推荐推荐！
2023-07-3014:08	Miffy_Q	3.5	需要早点过去，停车方便很挺便宜的，9点多到的队伍排的老长了，刷身份证进入，用户口本的就麻烦点。进入右边可以租讲解器，20/个，不用押金。需要手动听，不是感应的那种（有些麻烦）。每天只能约一个展项。随意逛逛～孩子玩的开心就好。
2023-07-3013:58	edypeydis	3.5	人很多就对了，踩着最后入园时间进去的。里面其实也没有传说中的神乎其神，互动设施上都是指纹印、而且互动的小朋友互动起来也比较猛，溜
2023-07-3013:43	jonneyhuang	5	场馆人流还是比较合理的，但购票实属艰辛不易。进展参观时管理人员一直在做安全提醒。场馆互动性也很高，包容性很好。环境整洁，餐食味道也挺
2023-07-3013:01	香醋红烧黑松露	4	暑假带娃打卡临港的天文馆，市区驾车50公里。天文馆有停车场，先到先得，旁边的上海中学东校停车场是免费停车的，走过去5-6分钟。不建议带很小的孩子去，太深奥，孩子不懂。可以租讲解器20元一个。球幕电影40元一位，且要在网上事先抢票。餐厅的微波炉食物价格高且不好吃。	https://qcloud.dpfile.com/pc/kgwQg0K3I-aU_2-OYmsRbE31QQB3NP35r9W6KGyff1yKn-bpKNFt0JDLQ_x4GudYUBBCaBtJvKU_sxCtKYAYUQ.jpg https://qcloud.dpfile.com/pc/UhhBFgkjnjJAbSATQNPx9yCXZp6LnYz6u4vDbuxLo0HAnJVL-RRb79aUIahHpq_xUBBCaBtJvKU_sxCtKYAYUQ.jpg https://qcloud.dpfile.com/pc/qd-5ugW-iZyLm9YSAQ5CQv7iH7pNoUx0sDT3n42YT34BWAAOTZY1oNPESp6NDsjPUBBCaBtJvKU_sxCtKYAYUQ.jpg https://qcloud.dpfile.com/pc/Rkk3RwMQCD…
2023-07-3010:54	红酒酥心唐candy	4.5	现在的倒计时抢票系统太为老百姓考虑了以前系统抢过几次都不行天文馆真的除了远没毛病太好玩绝了遛娃圣地一天玩不够只是太废腿照片拍出来都是大片即视感冰淇淋也不错❤	https://qcloud.dpfile.com/pc/aMWvef9kQKiP9LHP08gR3r04tpPmU5MdOPZ0VBOCEDNiFdnNjP_-nBDOsU_tfc0SUBBCaBtJvKU_sxCtKYAYUQ.jpg https://qcloud.dpfile.com/pc/MU5ULTZS6vEKX52_uE_aH7ksX9kQldVM4xyLos2k9eQ-_8kAMsX02uOwMSkcdYwyUBBCaBtJvKU_sxCtKYAYUQ.jpg https://qcloud.dpfile.com/pc/qdGFwtvFEa4I0CzWkqQ4Hcv-A9yp04Pe0S_DM9v9oVYCBeipjeh0JyjSN2MINoPDUBBCaBtJvKU_sxCtKYAYUQ.jpg https://qcloud.dpfile.com/pc/3ZXpHXrcuZ…
2023-07-3009:48	匿名用户	0.5	就是圈套进去2千人可以买票用了一分钟填写信息回来没票了打电话咨询说可以买三百多一张正常三十太黑暗了没人管吗去个天文馆也要找黄牛
2023-07-3009:38	modyzhao	0.5	太恶心了，付费时要我等一分半钟写个人信息，不许付钱，我明明写好了也不能退出；一分半钟后可以付费了，它说没有余票了？！这么远，预约个票那么麻烦，不去了
2023-07-3009:38	橘喵喵的夏	0.5	三分钟抢票付款系统，笑死了，专为黄牛定制，这个城市的某些操作，太符合22年那几个月的操作了，脸都
2023-07-3000:47	你猜你猜你猜呀。？！	4	距离市区72公里老远了需要做卧铺16号线到临港大道换公交里面馆区很大主要描述天文宇宙一类的里面餐饮和商品价格不贵的毕竟国家的只不过要提前抢票的里面还有付费电影看的灯光效果做的很好拍照打卡很适合绝了里面有三层是全室内的景区也有开水提供
2023-07-2920:57	JuJu_一棵开花的树	5	本想试试跟着攻略预约，没想到一气呵成预约到门票和球幕电影，赶紧顶着台风天也要来了，早上可能因为下雨排队人还好，可惜的是今天飞跃银河系不开放，预约了其他项目。电影看的时间之旅还可以，不至于睡着小朋友可以接受，比较好理解!天文知识真的太丰富了，来一次觉得自己太渺小了，可以学的真的很多很多！孩子大些学了天文知识基础后值得二刷！
2023-07-2920:24	匿名用户	4.5	天文馆第一次去还蛮好玩的，在这一个躺着的沙发一这简直就要睡过去了，但里面有很多很多的活动，一定要做好攻略，第一次去，尽量把它都体验到一遍，因为离我家挺远的去一次也不太方便，这次去是到滴水湖看日出，顺便过去很幸运抢到了票啦
2023-07-2918:25	风筝不想飞	4	带小朋友大老远来到天文馆，正好碰上台风天，这个雨阿下会儿停会儿的……早上到的时候没下雨，下午走的时候雨下的老大，三个人一把伞，有伞像没伞，三个人淋成个落汤鸡……我们是上午10:30左右到的，从西北角开过来1个半小时，好远……停车场入口标志很清楚，我们到的比较晚，近的那个停车场已经满了，向前开500m还有一个，到的时候空位还蛮多的。我们事先买了门票，刷身份证就能进了。很方便。我们先逛了“家园”，主要讲了太阳、地球和月亮，周六人很多，如果下午来这个场馆可能人会少点的。“家园”有通道直接可到2楼的“宇宙”，很多物理知识，有一个展示台展示了宇宙有多大，小朋友在这个展台玩了很久，其他的太深奥了，理论知识很多，8岁多小朋友兴趣不大，以后大点了再来比较好。“征程”展厅是人类探索太空世界的展示，娃兴趣也不是很大，唯一可能看进得是模拟空间站，很清楚地向小朋友展示了空间站路宇航员的生活区、工作区、娱乐区。1…
2023-07-29 更新于2023-08-0614:15	小噱鳕	2.5	抢票很难，路好远，电影苍穹看的要睡着了，光学天象厅那个懒人沙发上看星座，也不好看，没有抢到票的人可以去现场买可是人好多，我们十点进场第一个展厅人超多，挤死了，不喜欢这样的感觉，拍照也人好多，吃饭去b1吃的，都是盒饭，贵，而且是微波里转一下给你，超难吃，大老远赶去，是感觉不怎么值当
2023-07-2918:01	你好.未来	5	需要提前三天在公众号抢票，最好卡点抢，人很多，没抢到电影票有点遗憾，浏览时间3-4小时，认真逛可能需要一天，里面的餐厅不太好吃，有条件可以自己带吃的，整体还是很不错的，希望下次可以买到电影票，没带身份证也没关系可以人工检票
2023-07-2917:05	宛宛	4.5	1.展区很大，一个上午是逛不完的。2.较小的孩子带来不太适合，小学生以上也许可以，因为有些科学知识比较深奥，看多了会无聊。3.纪念品区挺多，个人很喜欢明信片！买了留言卡～还寄了明信片。4.有故事机8台（记得边走边集呀，我漏了一台TT）5.地球冰激凌有点鸡肋，不太地球。感觉月球长得比较像。6.展区有好多好多互动的东西，很有意思。7.小孩子多，互动的东西不一定排的到，暑假去人还是比较多。
2023-07-2913:49	爱华	4.5	来天文馆打卡，远是远的，坐16号线大站车过来相对方便点。从家园展馆开始逛起，视觉效果哈灵，还是很值得一来的。就是现在的展项都要预约，一人只能预约一个，有点不太过瘾，我们就预约了光学天相厅躺躺歇歇。冰激凌特别好吃，值得一试。
2023-07-2911:44	毛豆D宝贝	3	这次来上海专门买了黄牛票来天文馆，但体验效果差强人意，也有可能是去之前期望太高了。展览本身是中规中矩的，但没有太多新意。球幕电影也看了，看的苍穹，内容太笼统，大多数是一笔带过，孩子看不太懂，大人刚想继续了解，这个篇章就过去了。暑期有很多学生团体在那里参观。我们到的这天，孩子们都挺有秩序的，但遇到两个成年女性，因为小孩点了一下她们面前的屏幕就很凶的训人、冲小孩翻白眼，令人反感。
2023-07-2911:28	匿名用户	4	人芒芒多各种体验都觉得一般如果单程车程超过一小时的不
2023-07-2909:46	匿名用户	4.5	上海天文馆真是一票难求，一直想去，但是一直约不到票，约了好久终于约到了，地理位置有点远在临港，开车过去也要将近1个半小时多点，人不多，第一个家园区很震撼很出片，出片地分别在家园，和黑洞，真的很好拍，随手一拍就是大片可以试试	https://qcloud.dpfile.com/pc/0EZ2upBgnkffOAzB0i8C3ISNafPNKkqM4_Vg8_NMvhZOAB2EVjasIMLibl6uG-fvUBBCaBtJvKU_sxCtKYAYUQ.jpg https://qcloud.dpfile.com/pc/I30sXPrc0dpCxBy6VMZavGsHODaEs76z3Ura_ewvAPViFdnNjP_-nBDOsU_tfc0SUBBCaBtJvKU_sxCtKYAYUQ.jpg https://qcloud.dpfile.com/pc/9FcfYGBfZki-tG1V21P8uie91sADnn88RDgaxNrre00ELlJcmergUWeNBmQEu6vJUBBCaBtJvKU_sxCtKYAYUQ.jpg https://qcloud.dpfile.com/pc/iwDeob92-Y…
2023-07-2906:47	蔷薇	5	一进门，就能看到一个巨大的装置“傅科摆”。每次做单摆运动的时候，小球都会稍稍偏离原来的轨道，“积累”到一定角度之后，就会撞倒小棍子。这个著名的实验，是地球在自转的有力证据。第一个主展馆【家园】，我觉得信息量最大。家园就是从我们生活的地球为起点，带你在太阳系里的各个天体之间穿梭漫游。第二个展馆【宇宙】，我觉得最好玩。【宇宙】更宏观，里面还具体分了“时空”“引力”“光”“元素”“生命”五个主题，从不同角度解释了现代天文学的概念和发展，算是【家园】的一个延伸。【宇宙】再往前就是另一个展区【征程】，我觉得它最震撼。这里有一条长长的走廊，各个时代有代表性的天文学家出现在这里，就像《哈利波特》里的魔法世界一样，他们能在画框里和我们对话互动，还会表达自己的观点理论，很是生动。	https://qcloud.dpfile.com/pc/qJ2srzaFQ8-eMuEuUwqmtVtUbY9F2m41fZlkxTDEZJSN6Zud8xzSpG8Ju5xllrjUUBBCaBtJvKU_sxCtKYAYUQ.jpg https://qcloud.dpfile.com/pc/KDFST6VGR2aJobzQ3KsgLBWPiJ-SYyunwn66QPX8idp0j_Ts2YsbelFBylKLRzY-UBBCaBtJvKU_sxCtKYAYUQ.jpg https://qcloud.dpfile.com/pc/GggA3tGj3t0ygAMHwFCysQjEEvnLMQFlportCjP5Fmeir1KTEU2hvsAGzdFUhlquUBBCaBtJvKU_sxCtKYAYUQ.jpg https://qcloud.dpfile.com/pc/zyyEhKsVr4…
2023-07-2900:39	爱吃包子的烧饼	5	路程时间太长了，在临港，馆区可以一直玩，感觉里面的参观项目都是非常专业，没有事先做攻略是很难融入和找到参观的乐趣。对于小朋友的科学启蒙是非常有帮助的地方，临近闭馆总算找到了一些学习的窍门，下次再来会更加有心得体会	https://qcloud.dpfile.com/pc/d1fA7WZ0SWBUsbg6ng_OnWBIiPJ82B0Kaa8E0Bkv8mQ4rmZT1G6t76VbD2XV7398UBBCaBtJvKU_sxCtKYAYUQ.jpg https://qcloud.dpfile.com/pc/VnBt2VHMUSLTy1zYGLbGBBmlAM2WveIvnzG2EHW2KY4nIQQv57FTLFMaSGAvneSyUBBCaBtJvKU_sxCtKYAYUQ.jpg https://qcloud.dpfile.com/pc/IlI2KuU5CgChDJoy9c5IGUiizvM0PPfGBiP1GfkQixU80vZHa9CByU72tcTpe78oUBBCaBtJvKU_sxCtKYAYUQ.jpg https://qcloud.dpfile.com/pc/g2e9BJQVSx…
2023-07-2819:14	周董13	4.5	难怪每天抢空预约票非常棒的馆每个馆都做的特别精致如果不是天文知识特别多的游客还是必须要听讲解否则根本看不懂有了讲解趣味不止翻倍整个天文馆特别大至少可以逛上半天，累了还可以坐下喝杯咖啡吃个冰激凌主食很一般但甜品ok
2023-07-2818:43	J_oyce	4.5	人非常多早上要排队进去建议孩子大点再去不花钱的讲解听不清楚随便看看不懂所以建议还是孩子大点再去哦冰激凌很好吃也很好看饭的话我们只点了一个意式肉丸饭这个小朋友吃了表示还行不难吃哈哈假如剧场很好看其他剧场没看到以后有机会再去吧
2023-07-2816:03	K人之王	4.5	还没去，但是看介绍是非常棒的体验，已经在抢票了，周末的票实在是太难抢了，最不合理的是电影票，位置自己选定，但是很大概率别人也选的这个位置，造成手慢抢不到，就算一早抢也可能一无所得。难道不能按照抢不到理想位置就按顺序自动给票吗？观影票太难搞了啊！
2023-07-2815:24	左左爱杨枝甘露	5	这里真的是很棒的室内遛娃约会好去处。里面的设备维护得很好没有破损和无法体验的情况出现。里面有各种宇宙天体的知识，还有各种体验和电影活动，不过要自己提前预约好。拍照也很出片，我看到很多小姑娘在拍美美的照片。里面的星球冰淇淋超级简易来一份。
2023-07-2814:50	张钊源_8253	5	需要预约，而且比较难抢~终于抢到就赶紧来了~比较远，很早就出门，赶着开门到的，有条件的话还是附近住一晚上比较好。地方很大，可以逛很久。可以借一个讲解器，边听边逛~有几个展，需要抢一下~我们比较佛系，没抢到就不去了~挺不错的地方，觉得应该还会来二刷的~
2023-07-2813:19	去去去	4	天文馆是一个怎样的存在就是天天练手最后居然被三分钟等待时间打败预约不到整个人都不太好不死心驱车75公里一个半小时和土方车集装箱在s20和绕城高速上赛跑930开门没票的旁边排队点点很安心的看书也罢就当是户外看书时间好在天气不热杨浦大雨这边也就星星点点意思了一下一个小时终于进馆宇宙征程家园看了两个半小时吃个冷饮歇歇脚一点抢了一个剧场的票点点因为不买票没有录入信息所以只抢到了一张放他一个人去看看完完美收官两周年的开心地球拿铁因为没盖好盖子撒了一身回家路上拱极路几百辆土方车沙尘满天导航把我引到了机场从一号航站楼旁边走华夏高架开的我一脸懵逼开到一半没油报警加好油浦东大雨都是修行
2023-07-2809:36	匿名用户	0.5	真的是太恶心了！我好好的买票点进去还有1800呢，非让我等三分钟，结果就没票了，气
2023-07-2722:28	自我催眠zZ	4	如果你问我上海天文馆值不值得去，我的回答一定是值得，非常有趣生动的展示了关于宇宙的好多现象和知识，但是学龄前的孩子，可能真的只能看个有趣。建议3年级以后再去，孩子会玩的更沉浸一些。全球最大的上海天文馆历时5年、耗资6亿，占地面积约5.8万㎡馆内拥有300多件展品，原创比例高达85%互动展品占比50%以上无穷的宇宙，充满着神秘与未知！俯瞰上海天文馆，圆洞天窗、球幕影院和倒转穹顶三个圆形元素构成“三体”结构，仿佛太阳、地球、月亮三者“天体运行轨道”。一走进这里，大厅中心的傅科摆映在眼帘，傅科摆非常神奇，在没有外力作用下，每一次银球摆动，都会在顺时针方向发生偏转，一根根的击倒竖条。150多年前，法国物理学家傅科就是用这个单摆证实了地球的自转。非常有趣，等你来探索！
2023-07-2722:25	西瓜籽粒	4	16号线坐到滴水湖，4号口出来走5分钟左右就可以到。提前买票，提供买票截图，然后刷身份证即可进入。分为几个主题展馆，中华问天就在入口的右前方，展馆不大。家园馆宇宙馆是连在一起的，这个是最精华的部分，宇宙馆出来之后就是征程馆，天宫，玉兔2号，嫦娥5号都在这里。征程馆参观好之后是三楼。地下一楼有餐厅。咖啡挺好喝。因为不能开火，所以基本上都是速食。
2023-07-2722:17	Adele_214	5	抢票特别难，不过只要坚持刷就有成功的时候。二刷都很有新意的场馆，唯一的缺点是离市区较远。各种模型展览让人眼前一亮，科技感十足。服务台有讲解器，可以租借，适合较大的孩子，有很多数学、物理知识可以学到，最好有专业的讲解员带领参观。球幕电影非常震撼，每个角度都很清楚，视觉冲击力很强。参观需要一天的时间，累了可以在大球下面坐坐，吃个UFO冰激凌，打卡星球冰激凌。
2023-07-2720:41	miko	5	小程序抢票没抢到，来现场试试运气，9点10到的，工作人员说大约需要等到10点30才知道有没有我们的名额，早我们来10分钟的人，是没什么问题了，后来10点10左右就轮到我们买票进入啦，很方便，进去可以关注公众号，预约展览，我们约的好奇星球，就是小孩游乐场。
2023-07-2715:36	轻描淡写_725816	5	公众号一直没有抢到票，快10点到现场还是可以买到票的，很值得带孩
2023-07-2623:48	匿名用户	4.5	整体来说是一次很震撼的参观体验。抢票难，真的挺难，然后是距离市区一个多小时的车程，都阻挡不了这场科学之旅。展馆认真逛逛要三四个小时，我们是上午去的，在里面吃了午餐，下午接着逛，逛完意犹未尽地出来的，因为返程还有一个多小时的车程。看到最后国家的神舟飞船，一种由衷的自豪感油然而生。	https://qcloud.dpfile.com/pc/G3T_4dhaa5KpwgtU7ULLii9lTkmnk7ZBgfrInjTj3wQQsw5ECTF2K7JMQgL8bZlVUBBCaBtJvKU_sxCtKYAYUQ.jpg https://qcloud.dpfile.com/pc/7Vkw-JeKGrxTR1kBNhHyMEwN9uZxMHh_Lcc2DAgu3a98s9mgQTPNDNjrcpRk_9UkUBBCaBtJvKU_sxCtKYAYUQ.jpg https://qcloud.dpfile.com/pc/uk2Kw4UNi8M_83zv3kHo3-iSoKd99zC8OhrH_NgKho04rmZT1G6t76VbD2XV7398UBBCaBtJvKU_sxCtKYAYUQ.jpg https://qcloud.dpfile.com/pc/QQcTz2RHeL…
2023-07-2623:18	舒梅阳阳	4	人气真得是很旺，从抢票上就能看出来。馆里大部分都是小朋友。展馆挺大的，就是离市区太远了。周边没什么饮食，所以要么带干粮，要么买馆里的食品。当天入馆还可以手机上再预约展览。总体感觉不错，毕竟是刚建成没多久。认真看，需要花点时间的。
2023-07-2616:11	柠檬天使	4.5	2021年来临港，没赶上天文馆开馆，但估计那时候也抢不到票。今年太忙，暑假也请不出假了，趁端午假期，安排了临港四日游，没想到票也超级难抢，到第三天才抢到给娃抢张最后那场时间旅行的球幕电影，到娃说电影一般，反正就是体验过啦！不用纠结抢上午还是下午，周末节假日就直接抢下午，成功率还高点。实际入场是不看上午还是下午的，我就抢的下午票，上午十点直接刷身份证就可进馆。整个场馆并不大，布局紧促，所以必须限流的。我觉得整体一般吧，互动性项目不多，第一次就直接选择预约假如剧场，一家三口都能约上，其他热门项目就以后等娃自己来体验吧！但娃对天文馆非常满意，觉得超棒，芝麻口味的月球冰淇淋更是超级美味，那就一切都值得啦！	https://qcloud.dpfile.com/pc/F0WHBO-vbYn5YU2-1ZmzCYW5Cqv3p2GSNE9A1HvVQdcNV6KG7P9ujbzaQqXJBeQSUBBCaBtJvKU_sxCtKYAYUQ.jpg https://qcloud.dpfile.com/pc/49CSSBTph5YV4ALTj4ApVB8CgmCSJOMSHSMFG5zgUUVFiIHV_CTtJTutbjVA88nbUBBCaBtJvKU_sxCtKYAYUQ.jpg https://qcloud.dpfile.com/pc/vWPSl6ChdKWEZLxDoFcMt0PVW8wOjnlR5Gc8z-VKd39ySLkXg33f5s8TOma2prQ9UBBCaBtJvKU_sxCtKYAYUQ.jpg https://qcloud.dpfile.com/pc/b0yyOHD6QB…
2023-07-2612:24	小苏酥233	5	离开家园🌍的时候被暗淡蓝点感动哭了以至于重新看了好多遍，当旅行者1号回望地球的时候，发现原来我们就是一个暗淡的蓝色点。场馆从家园到宇宙再到征程，每个都好棒啊，而且电影也好看，甚至宇宙里面有很多本研究生都不太了解的知识点，笑：）我觉得是上海最喜欢的馆，建议周末抽空去！
2023-07-2609:37	小辉哥CZ	0.5	抢票太难了，这个抢票就是一个
2023-07-2523:31	bluegoo11	5	慕名已久居然抢到了节假日点门票同行四组家庭只有我们一家抢到了只能孤独前往狠狠佩服自己的手速抢票可以蹲点进去然后记得复制手机号可以节约一点时间节假日去人还是蛮多的还有很多游学的小朋友团没有抢到电影票（电影票更难抢）就随便约了个小朋友玩的项目最喜欢一楼的馆很壮观往上比较难了涉及超多物理知识适合多次打卡及大一点的青少年探索ps地球小雪糕蛮好吃
2023-07-2523:22	大头宝宝	3.5	五月份和小姐妹来的，预约的周末下午，人真的挺多的，场馆真的太太太震撼太好看了，拍照的话也很出片，选了几个很出片的地给
2023-07-2521:53	yomiko	4	天文馆地理位置优越，交通便利，进出方便。天文馆内的设施齐全，环境干净整洁，营造出专业而舒适的氛围。天文馆展示了许多精彩的天文知识和科学实验。馆内拥有各种先进的设备和技术，使得观众能够身临其境地感受宇宙的神秘与壮丽。展品清晰明了地解释了恒星、行星、星系等天体的形成和演化过程，并介绍了世界各地的天文观测设施和重大发现。工作人员知识渊博，热情耐心地回答了我们的问题。他们不仅提供了信息，还通过互动展示和实验活动，让观众更加深入地了解天文学的奥秘。此外，天文馆还定期举办一些特色活动，如天文观测、科普讲座和星空夜游等，为观众提供了更多的参与和学习机会。
2023-07-2521:32	fishgo0709	3.5	关于抢票：VX关注公主号，可以提前三天购票，每天上午9:30放票，最好提前录入需购票人员的相关身份信息，这样到时候直接勾选就可以，如虎添翼。场次分为上午场9:30入场和下午13:30场次的，一般来玩都是选择早上吧应该，我连续抢了三天，在最后一天竟然成功了。按照系统要求步骤勾选好参观人信息后，在最后一步会显示为了公平起见，无论你快或者慢，都需要等待三分钟的提交时间，页面会自动倒计时，这时候就拼手速了，有个验证码图片模块，第一二天的时候我拉选图片后系统都提示我验证码错误，我是相当无语，明明我觉得我对准的蛮好的，但后来第三天我是一秒提交，就显示可以跳转付款了。交通：我乘地铁去也蛮方便，16号线滴水湖方向终点站下车即可，最好在4号口出，这个路口最近，否则多走一段路，出来后走到天文馆大概有800多米，十几分钟左右，也可以选择乘坐公共交通中运量公交车，但感觉比较绕，也要20分钟呢地图显示。进入场馆还…
2023-07-2515:36	wszrj008	4.5	上海天文馆——全球最大的天文馆地址：上海浦东新区临港大道380号【每周一闭馆，春节1月19日-1月21日闭馆】票价：成人票价30r/人，学生票15r/人，70岁及以上老人、6岁及以下儿童免票但也需要提前线上预约交通：地铁16号线或自驾（馆内目前停车位充裕，停车费不贵）注意：进入展馆需用身份证核销门票，务必带上身份证，没有身份证的小朋友可以带上户口本------抢票攻略-------我一开始是大意了，好几天都抢票失败。我总结了一下抢票的经验步骤（图8），按照这个流程操作，大家应该可以轻松抢到门票。🔴关注“上海天文馆”小程序——1点击购票——2点击返回——3点击个人中心——4点击实名信息管理，添加好参观人员的个人信息（名字、身份证号码）。⚠️上述步骤一定要提前完成！没有填写过实名信息到抢票的的时候还是会让你挨个添加，这时候再填写就完全来不及了！门票提前3天预约，分上午场9：00-12：00和…
2023-07-2422:26	windy_pan	5	跟着一日营老师带队来的，小朋友体验感特别好，回来滔滔不绝的讲述这天文馆的众多项目展品，受益
2023-07-2419:35	飞羽觞而醉月_6885	5	上海|天文馆通向宇宙和未来暑假的天文馆真的太多人了，但是拍照是真的好看！!!抢票tips：提前两天上午九点半在公众号抢票（我是周日去的，就是周五上午抢票，周一闭馆）,真的是拼手速，3分钟内填好信息，倒计时一到就提交订单，输入滑块验证，就可以抢到票了！没抢到票的小伙伴也可以现场排队买票。门票：30地址：临港大道380号交通：地铁：16号线终点站滴水湖站出站步行10分钟自驾：天文馆停车场停车位有限，建议早点来，5元每小时
2023-07-2414:08	晴空万里	5	超级棒的一次体验，从苏州开车过去很方便，提前网上约好。因为我们去的时间不是黄金期，人相对没那么多。里面很大，很震撼，让你对天文有了更加深刻的了解，里面任何一个地方拍照都绝绝子，现在还想去呢就是假期不好约一定要提前约！
2023-07-2410:12	兜里有糖12345	1.5	停车场满了，出一辆进一辆，等乐四十几分钟，明明是抢票预约好的，到了门口居然还被限流，排队又四十几分钟……现场居然还可以再买票进去，跟费劲抢票的规则冲突，就很不合理。现场工作人员很少，遇到着急的事，都不知道去哪问谁。配套的餐饮、商店、洗手间真的很无语……全是复热的盒饭，各种肉卷小的可怜，价格是一点也不客气……冰淇淋拍照可以，味道……不提也罢。
2023-07-2408:33	Amy_Z123	4	需要提前三天网上抢票的，30元/人，适合带孩子或天文爱好者去游玩，距离真的遥远开车开了一个半小时～玩具电子烟类的不能带进去～里面不算大有三四个馆，第一个去的家园震惊到我们了，很真实很美感觉自己遨游在太空，人挺多因为里面比较黑，小孩子容易走丢二楼和b1都有吃的，价格小贵但地球冰淇淋不推荐～球幕影院没有约上看不了🙈总之性价比挺高就是距离远吧
2023-07-2407:59	bruce7cn	5	地址：上海市浦东新区临港大道380号交通：绿色出行可以搭乘地铁16号线到滴水湖站，市区自驾过来大概70多公里。停车位充足，但充电桩不对外开放。游玩体验：上海科技馆的天文分馆，也是上海最难约的场馆景点。票价很低，性价比极高。平日16：00闭馆，15：00就停止进场了。进馆后右手边可以借讲解器，20元每台，边走边听听讲解词很有帮助，毕竟很多天文知识都是硬科普。馆内一楼左手边的喷绘上面二维码可以约球幕及其他影片。每个影片有固定的播放时间，建议先约好问好具体位置然后插空安排参观游览。整个天文馆的核心是个球体，内部是巨大的球幕影院，外部是地球投影的基底。球幕电影《苍穹》制作精美，遗憾的是比较短。意犹未尽已戛然而止。复刻版的天文图展示了我国古代天文学家对于星空的理解。月球模型配合AR设备可以更直观的了解月球的环形山跟宁静海。土星光环模型展示直观清晰。馆内餐厅的餐食有待改善。地下1楼的临展通过拉丝金属…	https://qcloud.dpfile.com/pc/SBaba1MahQi2PvdpIx9kr0psxjQHl8rJyR9tEToHlUIT3j5_dFKAGNUTagCJxe1aUBBCaBtJvKU_sxCtKYAYUQ.jpg https://qcloud.dpfile.com/pc/7rUqNidsfqod9u4v9F_5YWDt5ZNFk-m86MjRDqS0mxwd2P9hipV4yncKQfDXeKPSUBBCaBtJvKU_sxCtKYAYUQ.jpg https://qcloud.dpfile.com/pc/XeaJZbQKKlB463btWAcEdb_kvIZganQc1KMC8-yFysjYBa-5jEhItSmCSGdX9TlPUBBCaBtJvKU_sxCtKYAYUQ.jpg https://qcloud.dpfile.com/pc/fweddHKGdB…
2023-07-2407:46	哒哒哒哒大秀子	4	​网红博物馆吧算是。​人从众众众只能说。开车进门排队30分钟左右，当时我们突然想到：为什么车子不停在航海博物馆然后打车过来呢？😑​进馆倒还不需要排队，但馆内人巨多。观展体验骤降。​有惊艳的部分：太阳系、地球、以及宇宙飞船内部展示和参观做的非常漂亮和精细，可以说如果人不多的话可以仔细浏览和体验。​有失望的部分：之前在某网看到说可以在天文馆看到浩瀚星空我真信了…结果过来就一个拱门…灯光星星。难过到想哭。​打卡了地球冰激凌…看到了怎么制作的以后就有点emmmmm（有些东西还是要保持神秘才好呢）​打卡了行星拿铁，因为没看到制作过程所以感觉还挺新鲜。​但总体来说价格适中、口味佳，值得打卡。​文创周边买了个月球的冰箱贴——又想起航海博物馆的小海怪们，要是有冰箱贴也好啊！——还给空空买了总体质量不错细节质量差强人意的登月车（？我忘了它具体叫啥了）​另外天文馆所有额外的项目，要么需要额外付费（被约满）、…
2023-07-2401:36	__X..	4.5	暑假的上海特种兵之行怎么能错过世界上最大的天文馆！听说票特别特别难买，提前一周就在黄牛手里定了5人票+电影～电影我们选了《苍穹》，从不同角度来了解宇宙。整个馆的主题也蛮丰富，小朋友高兴的不得了。下次有机会再来～	https://qcloud.dpfile.com/pc/Axwdq6MorjginRPlfPEyMKEp-JmwetDdmMEqRZxzIwImlZHaERdfJUJdf1rwfp07UBBCaBtJvKU_sxCtKYAYUQ.jpg https://qcloud.dpfile.com/pc/BYWYv2eXXIUwKiuM4Yq0l9cnOuhEzGmnrSqoM8CJzCsijRj62UOYB6HwJKKQLqyYUBBCaBtJvKU_sxCtKYAYUQ.jpg https://qcloud.dpfile.com/pc/AM67b3lGU2ZoRPSOd_YcYKg_D7qwONLKX85hbfo577YxdLoRHqFqHfD4dsb6KVGOUBBCaBtJvKU_sxCtKYAYUQ.jpg https://qcloud.dpfile.com/pc/NbC-j3qt3_…
2023-07-2401:16	Cici666666666	4.5	这个票🎫确实是便宜只要30元一个成人，难抢也是真的，不知道是不是因为碰到周末又是暑假的关系，连抢两周都没成功…一早出发开到那边万万没想到停车这么难，硬是排队等了好久才进去，其实11点半就开到那边了，等停车加门口排队扫身份证，到入馆12:50，离13:00预约展项也是很紧张刺激，公众号一定要重新手机号登陆账号，我以为昨天登过，今天没登就错过最热门的那个飞跃啦。最后抢的假如剧场，随意看看还行～一天只能约一个！🌮里面餐饮比外面贵点，冰激凌🍦想着要打卡的，味道还不错，4点快闭馆时我们才买来吃哒！地球那个是抹茶味，比想象中好吃！牛肉三明治无功无过，和外面咖啡店卖的挺像的…很多拍照📷打卡点，无奈人实在太多，需要见缝插针拍两张～3个小时吃饭加兜确实有点紧张，可以再早一点进去，那样还可以中间坐着歇会儿，因为一直站着逛看，腿会挺酸的
2023-07-2400:32	【已注销用户】	5	真的是超出预期值的打卡的好地方，抱着探索和学习的态度来就对了，就是下午四点闭馆赶人有点难以置信，那么远过来，还没看完就被撵
2023-07-2400:23	唐唐sweet	4.5	12点30到的，进去还花了20分钟排队安检刷身份证就可以了，我们到了直冲地下一楼餐厅，太饿了。说实话饭菜味道一般，只能对付对付，星球冰淇淋在2楼，地下一楼只有飞碟冰淇淋，不太好吃预约了下午的奇妙星球，适合咱们5岁的娃，记得穿袜子然后上了1楼开始从家园到宇宙到再上面一楼楼上去。虽然娃太小还看不懂，但是给她一个概念。等学校接下来组织吧，初中应该会组织的。临走前商店买了一支笔和一个盲盒，消费28+59
2023-07-2323:14	蔷薇大人	5	非常值得，连续抢票2周以后终于好运女神眷顾我啦～非常值得一去，过了很久依然会记得那种震撼，对宇宙、大自然、天文学的崇拜，去更好的认识这个世界，明白人类的渺小，这是一件非常有意义的事，很羡慕现在的小朋友，有这么好的机会去学习。场馆很大，预留了一天的时间，收获满满，但是用餐很不方便，人太多啦，餐位好像也不太够，但是场馆随处都有可以休息的地方，还是建议自己一定要带好一点干粮和水，里面科普类的知识很多，也有很多互动性的小游戏，成年人也会觉得收获满满，如果来上海，一定不要错过这里。
2023-07-2323:01	下雪啦	3.5	上海天文馆，带孩子来很推荐，我这个不识天文地理的人确实也感到很惊奇，场馆不算很大，但是要全部看完还是要花时间，航天馆挺好的，很多登月的科技知识让人感叹，另外没有专业人士解说很多看不多，只能凑个热闹了。吃饭的话，肯定不便宜，味道也很一般，甜品冷饮可以一试！暑期人巨多！
2023-07-2318:56	匿名用户	5	这是号称全球最大的天文馆，确实是名副其实的“一票难抢”，很幸运的是，抢票成功，终于有机会一睹风采。一方面也是圆了自己小时候的梦想，探索太空神秘的世界；另一方面也是娃特喜欢天文。除了远没别的毛病，坐地铁都1个多小时。如果抢票容易点的话，值得二刷。
2023-07-2316:45	ReyoOOOOO	4	暑期小朋友太多了，建议非节假日过去交通：地铁16号线滴水站展览内容：内容很丰富，也有很多打卡的地方家园🌍展区推荐，拍照很好出片苍穹好看，飞跃银河系没有抢到（实在太难抢啦）tips：抢到票前往不要忘记是10.立马抢电影票的，我就是（虽然后面捡漏抢到了两张电影票，一定要多刷刷）
2023-07-2316:41	迷糊小姐是吃货	5	上海天文馆真的很火爆，适合大一点的孩子去。进门排队很多人，不过还算挺快，不用晒太阳有电扇感觉很人性化。场馆也很震撼，最好有讲解，小朋友还不是很能理解，特别历史那块。午饭有餐厅，人挺多，还算可以，还有天文馆的冰激凌和棒棒糖，小朋友很喜欢。
2023-07-2315:54	匿名用户	4.5	不愧是目前为止最大的天文馆，非常适合小朋友们去探索感受一下，暑假人有点多，不过可以接
2023-07-2315:27	llr768	4.5	工作日去的，现场人已经很多，但是还是值得去。每个不同的馆有不同的风格，适合带孩子过去看，增长知识面，拓展兴趣。在宇宙中，人类好渺小，需要不断
2023-07-2314:33	dzuser_138202	5	上海天文馆很好玩，知识点密集，适合玩
2023-07-2314:19	匿名用户	5	哪怕摔倒在地上，也要抬头仰望星空。天文馆的浪漫至死不渝，在广袤的空间和无限的时间中，能与你共享同一颗行星和同一段时光是我的荣幸。周末的票有点难抢，多试几次就有经验了，非常适合情侣间来打卡，每个展馆都令人叹为观止很喜欢沉浸在浩瀚的星空中。
2023-07-2313:51	今朝有酒今朝醉	3.5	暑假人是真的多，有大一点同学的研学团。有幼儿园遛娃，还有推车里的小婴儿。停车场一早爆满，往前走一个路口海绵公园4元一小时也还可以。还是需要一个导览器，不然自己看看就有点走马观花了。抢不到票，黄牛🎫巨贵。。。	https://qcloud.dpfile.com/pc/QoOAsZ0sQ7Fz4wSD6FX438bThrSslim1EOKVctvYSgmilAtN0HhbITjGdWKFRLIvUBBCaBtJvKU_sxCtKYAYUQ.jpg https://qcloud.dpfile.com/pc/vqAh8NZ2jKK9rqqyqYMZY0dC66OdI22ZqrCdg9BBhL9gOwW1_FKF_fo3DhY5lXp2UBBCaBtJvKU_sxCtKYAYUQ.jpg https://qcloud.dpfile.com/pc/ZvHGnWMdpCtm5me_fLOlmZd5TFI959qztVcypdMDTXDP9180HzB5FEPnOGoO4f5tUBBCaBtJvKU_sxCtKYAYUQ.jpg https://qcloud.dpfile.com/pc/Hp8XbqCl_D…
2023-07-2313:32	yanda8acca	5	非常好，带小孩前往，停车方便，路面停车位。内部美轮美奂，科普知识众多，适合年龄稍微大一点的小孩。美中不足是纪念品价格太高啦，要是更亲民就好了。吃饭可挑选较少，所以我们去了外面一个地方吃饭，价廉物美。总体上，天文馆很不错。对了，抢票不太容易，电影很好看，很特别。下次还会来
2023-07-2312:17	欧尼酱是个吃货	5	没去过别的天文馆，但是上海天文馆必须打卡，孩子流连忘返，回来了还说要再去一次，滴水湖位置稍微偏了一些，但是周边比较宽阔，住宿也还行，不过我们去的时候小的项目都没开，只能参观展馆了，餐厅有点贵，可以自己带点食物	https://qcloud.dpfile.com/pc/uEkA3X6MOqfIYznez5pW6sYTkAzkybAOII0RX2U7Voaovi-Bm1mALuFyQYj1qx-dUBBCaBtJvKU_sxCtKYAYUQ.jpg https://qcloud.dpfile.com/pc/AMz0Wb3fMKmKqD03Ssq2ejf__HltA6XqKMkO7NNPalzbE9XrEkUpF36Pc6-juiGxUBBCaBtJvKU_sxCtKYAYUQ.jpg https://qcloud.dpfile.com/pc/DhJP8nUuUKj77BXjq6JzeQi8GURiqCdBvv7V3Y6HvlUhalv2oEYrXD4TFVOZyrwVUBBCaBtJvKU_sxCtKYAYUQ.jpg https://qcloud.dpfile.com/pc/C-WIGtJU1L…
2023-07-2312:09	Daylight	5	天文馆环境很好，二楼的徐睿同学志愿者工作很认真负责，相当到位的讲解，热心的为我指路，
2023-07-2310:11	w1anubis	4	如果全要细细看完需要一整天。停车是最令人吐槽的地方，在浦东会化成这样实属不该。展馆方便除了预约，其他都很好。展览有一定的门槛，需要了解很多基本的知识才能更好的体验。可能因为暑假，带小朋友的很多，但又不好好管，在展馆里乱窜。
2023-07-2310:00	爱吃大闸蟹	5	比茅台酒都难约，位于上海市浦东新区临港新片区滴水湖畔，2016年11月8日开工建设，2021年7月17日正式开馆，是上海市政府投资兴建的集教育、研究、收藏、展示、交互功能为一体的科普基础设施，为世界规模最大的天文馆。
2023-07-2300:58	黑猫	5	远是真的远，比机场都要远，难得去一次
2023-07-2222:09	吃货的奇妙旅行	5	一直听说天文馆很好，来了后还觉得超出预期，真的很好，建议早点来，因为内容很多，我们下午到的，完全来不及看很多场馆都非常漂亮，真是让人感受到天文的美，有些设备能够互动，让人有更直观的感受电影票需要在小程序上抢，抢到了遇见苍穹的，个人觉得比较适合小孩子吧，对大人来说稍微有点低龄化，另外还有些需要在公众号预约唯一的缺点是对市区居民来说太远了，来一次要好久
2023-07-2221:09	牵起你的小手	5	难约是真的难约周末的门票全靠抢，而且要不定时的，一直一直刷。电影院的电影票就更难抢了，每一个季节好像放的电影还不一样，就想进去体验一下超大的穹顶巨幕虽然非常远，但是拿一趟非常非常的值得，里面的展出方式，包括他的演示装置效果都非常的让人震撼。感觉这是上海最具有科技水平和互动的展馆了。如果能约到的话，我愿意再次去。
2023-07-2218:37	Xiao	5	这个上海天文馆确实建的很震撼，知识也足够的丰富，我估计要把这里面的东西全都记住和明白需要天天来学习，适合大一点的孩子，小的完全不知道在看什么，暑假的票不是很好约，还有穹幕电影，也需要提前预约和买票，比北京天文馆要强。
2023-07-2218:08	shirly_1221	5	临港一日游怎么能少了天文馆，提前3天9:30抢票，一个人只能抢5张票，我们2个人一起抢。没想到运气爆棚，都抢到了。提早将近一小时到天文馆，已经开始排队了，还好到的早，我们是第一批进去。进去之后才能预约参观项目，我们选的是飞跃银河系，一场总共才能进18人，我们6个人居然抢票也成功了。看了真的很震撼，就是时间比较短，才8分钟。带孩子来学习一下真的很值得，学习的知识很多。
2023-07-2217:34	面粉精	5	场馆内很棒就是太难预约了…💰成人30学生15很适合去培养一下天文兴趣不论是场馆分布还是一些介绍互动都让人流连忘返大地球可太吸引人了！！还有当天的出生和死
2023-07-2216:58	匿名用户	4.5	坐了两个小时的地铁来的，远是真的远～但是真的值得！宇宙浩瀚无垠，我们只不过是沧海一粟罢了！很受震撼！电影票是买了，但是实在太累了，然后躺着看实在太舒服了，就睡着了哈哈哈
2023-07-2216:55	cathyma654321	0.5	极差，16:00闭馆时间还没到就把楼下b1这边拦下不让下楼了，我们就想在b1自动扶梯拐角处的机器上定制一个纪念币留作纪念，好好沟通都没用，想早下班早点说，工作人员态度极差。还和我说下次买票再来就好了，这说的什么话？什么态度？谁还要下次再来？
2023-07-2210:54	吃饱摸摸肚子	4.5	上海天文馆，能抢到票就来吧开车1个多小时过来，一下车就被这清新自然的空气给唤醒了。来天文馆一进门就被巨大的傅科摆给吸引啦，个人觉得最出片的还是这个仰望星空家园这里，很多人会在这里排队拍照，当时是11月某个工作日去的，所以很轻松就有票啦，节假日寒暑假基本上是很难抢到票啊当时还有一个地球造型的冰淇淋，个人吃完觉得很一般，不建议买呢
2023-07-2210:29	妞小妞miu	4.5	天文馆每周都要预约，人还挺多的，进去参观门票也不贵，还挺好看的，周边有很多公园可以逛完去逛一逛海绵公园还有离滴水湖很近，可以走一走，滴水湖一圈8公里可以走下来两个小时。还可以骑新能源的车，在临港到处转一转，还挺好的，	https://qcloud.dpfile.com/pc/iPWfWuYOwOl4pVAMYTOZLlL3b-BQva-nsMD8CmwItCf-GjZ2iWNlDJcoRF6h0DQrUBBCaBtJvKU_sxCtKYAYUQ.jpg
2023-07-2200:46	Junho	5	去年来的天文馆~现在已是上海最热门的场馆之一了。不得不说票是真的很难抢，只提前开放3天的票需要在小程序里预约登记购票，时间段分上午和下午参观。带好身份证刷身份证直接检票进入。还有环幕影院的电影院也是一样的难抢，建议能错峰就错峰来。交通：坐地铁到达滴水湖站步行800米，10分钟左右可到达。总得来说不论大人还是小孩都非常值得一去，想要探索宇宙奥秘增长更多知识来一次肯定也是不够的~	https://qcloud.dpfile.com/pc/I9nVPlp2VPFuEaJEVcZmhG4ot732qbMGYWzFktN7YYRQm55jgVZ6izRafWGuufo8UBBCaBtJvKU_sxCtKYAYUQ.jpg https://qcloud.dpfile.com/pc/g5L9bafCTDcZ8lndzl8lca0K9GT6QyblZexbiIVkaFcq28QP0aMyYPM1mghRIRxzUBBCaBtJvKU_sxCtKYAYUQ.jpg https://qcloud.dpfile.com/pc/kf7J9AAYOShz-ROn3394GiBfX-sZtYQ2kBgVM8vbvytrK9W5lHrG5jbbaSh61RoYUBBCaBtJvKU_sxCtKYAYUQ.jpg https://qcloud.dpfile.com/pc/UqC_fgJKTE…
2023-07-2122:46	客观事实派	5	这里是知识的海洋，是宇宙的投影，是魔都溜娃圣地，是孩子们学习天文知识的	https://qcloud.dpfile.com/pc/uNqrYuK1SItGnyeGblBWeaOEW9W8z4NnqC3G1hbLuVlF2yjpBOsxXUV6kO4mvGs3UBBCaBtJvKU_sxCtKYAYUQ.jpg
2023-07-2122:08	卜卜點	5	天文馆公众号上面9:30枪后天的票，抢了两次，居然成功了，先绑定实名认证，到点抢,倒计时付款成功,门票30元老年60周岁25元,儿童1.30米以下免费票,10点抢40一位的电影票,大小都要买,开车停车免费停到附近的学校停车场,有保安但是不收费,杠子打开的,可能暑假的福利,路远但还是值得去,暑假哪哪人都多当天进入就可以约剧场,一个身份证只能免费一个剧场,看人数多的还是可以抢得到的,约了下午场早上也是可以进去的,蛮好的
2023-07-2120:14	匿名用户	5	参加的一个社会社团活动，去了临港的天文馆。天文馆真的很棒，小朋友很喜欢，身临其境参与的活动又挺多的。但是人也不少，大家记得提前抢票预约呀。总之觉得不虚此行，无论多少年龄段的小朋友，总能找到合适他的知识点增长量。即便是成年人过去也能增加不少科普知识。
2023-07-2116:56	月半兔035w	5	乘小朋友放暑假高峰期间把天文馆这个店打了卡～提前2天在微信小程序预约了门票和电影票～非暑假时间段门票还是好约的～电影票老是显示被人家定位了～好在也是订到了～感觉电影性价比不是很高～可以早点进馆，预订其他的馆～现在的天文馆做的还是不错的～看上去还是很震撼的～
2023-07-2114:33	Lady_Z	4	“宇宙的尽头是浪漫”终于把安利了好久的天文馆给安排了，票比较难抢，建议提前三天九点半在小程序预约！主馆分为三个部分，家园，宇宙和征途！整体真的很出片，在游玩的同时还可以了解很多天文知识，不得不感叹宇宙的浩瀚与神奇。由于去的时间问题，没有预约到展项-飞跃银河系，而且需要进入展厅后立马预约，纯靠拼手速了，听说蛮值得体验！天文馆的文创周边也很有特色，值得购买，像冰箱贴，棒棒糖，冰淇淋，咖啡，甜品等等……但里边吃的东西一般且贵，这里就不推荐啦！最后补一句，真的很适合带娃来，可以给小朋友普及很多天文知识，不过我没有娃，观赏拍照玩的也很尽兴呀……总之值得一去啦……
2023-07-2113:57	紫魔儿	5	打卡地表最强天文馆门票+电影票+飞跃银河系我自己都抢到啦给自己点个赞麻麻真棒交通：为了来天文馆方便我特意订的旁边假日酒店展览内容：从家园🌍到宇宙再到征程不愧是最强天文馆内容丰富多彩震撼到了布展实在是运用了各种高科技技术从巨幕球幕光影复刻品一一展现在孩子我们的眼前带你领略宇宙的奥秘🪐宇宙之浩瀚人类之渺小给时光以生命给岁月以文明🌍
2023-07-2113:52	iceinthefire	5	#拖延症“欠债还评”系列##2023年每天努力补上半年的作业#2023年4月下旬终于到天文馆参观一番了其实如果不预约小电影的话，预约还是没有那么难的说实话，小电影的效果并没有达到预期与场馆内的其他部分设施相比，视觉效果甚至还略微逊色些所以，如果没有抢到小电影的票，也不用特别遗憾哈本来以为参观可以按照自己的喜好路线来不过看下来感觉还是按照场馆推荐的路线来会比较顺因为有的场馆之间并不是完全相互独立的有的场馆出口与入口直接贯通，且会跨楼层如果参观的时候太过特立独行，会要多走很多弯路天文馆的纪念币也很有特色，忍不住买了两个还刻了名字，送给了小伙伴的大宝贝儿
2023-07-2109:48	柠檬茶	0.5	这是什么抢票系统，准时进去填写信息，最后要等时间在付款，付款还要图形验证，还说验证码错误，终于能付款了，票没了，转头一看，黄牛可买，竟然要一百多一张，这是国家机构，就这么对老百姓，政府能不能
2023-07-2022:28	AaronKing	3.5	预约还是比较坑的。其实是可以开放更多的名额的。不过也是真的火爆。位置在滴水湖的边上下地铁之后还要再走个将近一公里了呢。然后就是排队安检。里面有些展览还是要预约的。设备还算是厉害吧。但是布展感觉不是特别厉害。
2023-07-2017:19	想不出名字真懒	2.5	来了临港滴水湖​我就感叹​上海真nm大​上一次地铁屁股坐的疼还是去迪士尼和浦东机场上海天文馆适合小朋友​走马观花30分钟9.30小程序​秒杀不到门票在十点左右有捡漏机会的​总之，临港有大又远又偏​不想再来系列。​还好这是下雨天，不是说台风天每年都有几个学生被刮飞到海里
2023-07-2015:45	爱_549848	5	双休日一个人去的！因为没有预约走后门有人退票在补票进去的！要不然白跑一趟！下次去就要提前买票预约在去了！里面很多没有见过的地理知识！自己可以摸摸太阳感受一下阳光☀️的热度！还有一个很大的球体有望远镜小孩子们去玩还是很好的！
2023-07-2015:29	匿名用户	4.5	第二次尝试就抢到天文馆门票啦，好开心。从家里坐地铁过去差不多花了两个小时，地铁口有拉客的网约车2块一位，其实不坐车走过去也不远，大约800米。馆内连B1共四层，基本上每层一个展馆，每个展馆都挺有看头，好好参观的确能学习到很多天文知识，感受到浩瀚宇宙的魅力。馆内餐饮就不敢恭维，几十块吃一份味道不怎么样的微波炉速食确实不怎么样，而且周围确实挺荒凉，要是自己愿意带还是自备些干粮去比较好。
2023-07-2015:17	Grace	5	一直想着要来天文馆看看，终于抢到票就来了想来的朋友可以先试抢一下，熟悉一下抢票流程，最近身边抢到票的朋友变多了，可以试一下手气。抢票分上下午两个时间段，下午的相对好抢，而且下午的票其实上午就可以进的。我们抢的下午票，到了大概11点，当时是直接进入不需要排长队的，后来听说馆内人数超过3000了，然后保安那边就限流了，大家需要排一会再进，速度就变慢。天文馆整体设计很有科技感，知识内容适合小学低年级以上，当然小小孩去见识一下也是不错的，最好找一个讲解，帮助孩子理解。进馆后有两个时间点是可以预约馆内项目的，主打又是一个“抢”，最热门的“飞越银河系”果然没抢到，抢到光学星象馆，躺在懒人沙发上看天象，多趟一会我会睡着几个馆内都设有“故事机”，可以扫码免费打印知识卡片，慢慢逛会发现它的位置。打卡了地球冰激凌🍦味道还可以，再买了点纪念品。将近4点的时候我们又跑去一楼的“家园馆”匆忙拍了几张照（不过没拍好…
2023-07-2014:11	随遇而安	2.5	位置有点远，带小孩子去的，自己对天文知识也不是很了解，小朋友也不是很感兴趣，有文字介绍，走马观花的看一圈走了，有电影可以预约，但是很难约。人超级	https://qcloud.dpfile.com/pc/d5nRsJSp_F_rKsRqjAJFv0ZTfzxLc-s5JMwgfh3Oqm9H1I5bqZ7E5pj0bg4jPxKZUBBCaBtJvKU_sxCtKYAYUQ.jpg
2023-07-2013:50	客观评价拒绝小惠	0.5	抢票难，馆内指示不明，今天上午可能是个馆长之类的中年男的在入口前台那，带着三四个下属啥的，派场很大，从我身边走过去，他的下属啥的还推了我一把？？多大官啊？以为自己是上海市
2023-07-2013:15	球球帅球球	0.5	展馆建造真不错，很有特色，而且非常适合中小学生开开眼见，问题规划一塌糊涂，可以说没有脑子，这么大的场馆，而且临港，郊区，有这么大的地方范围，场馆停车位只有170位置，一大半被里面工作人员停掉，不考虑到顾客，基本都带娃，而且里面都要预约制电影，预约可以但是网络信号，和公众号流畅性实在太差。这么好的一个项目就这样子被毁掉了。市政府领导可以来看看证实一面。	https://qcloud.dpfile.com/pc/rmbCLCTsaWPeRqiWEZXVcaK6-6-f88wIy66sguR521UPzlvIiZpdtmdC3bc5UBfVUBBCaBtJvKU_sxCtKYAYUQ.jpg https://qcloud.dpfile.com/pc/XOHjA49pVY3Sov5yi_x_X_XhR4vhTobLlK8KtvOAQ2klL6t3KmDONy4x_zvUOyX7UBBCaBtJvKU_sxCtKYAYUQ.jpg
2023-07-2010:59	12345678二百五	5	服务号，非常震撼，坚持做了几个小时的车就为了孩子去看；非常值得去看。服务也很好，除了餐厅的饭菜不太
2023-07-2009:58	阳光隐士	0.5	抢票系统是不是个恼惨?9点半放票，提前把个人信息都准备好，就等第一时间抢票，结果抢到一半要等个3分钟才能支付，我就问凭什么你这个系统那么🐂要让抢票的人等那么长时间才给付款，你纵观现在市场上所有的抢票和预约系统，个人信息已经填了不能直接付款的有几个?就你能耐啊，这个博物馆还非去不可了吗?差评给定，你爱咋咋，愚弄大众其心可诛!
2023-07-2009:48	尚海宁	0.5	抢票系统体验非常差，每次一大堆信息输完了，还要等待倒计时，然后到了验证环节，很简单的一个拉动图片，绝对不会出错的，但每次都说验证码错误。什么叫验证码错误？驴唇不对马嘴，然后再次验证，就没有余票了。你们程序有问题你们不知道吗？打票务中心的电话也是打不通的，如果有0分，我愿意给0分。
2023-07-2009:39	草莓晴晴	1.5	订票体验太差，之前是秒没，现在填好去的人信息之后不能提交，必须等倒计时结束了才能提交，说是为了公平，行，那我以为妥了，可是坑爹的在后面，倒计时结束了点提交，需要验证，划一个滑块的时间，票就没了，应该进入倒计时就锁定票了，怎么能还比滑块的时间呢？都填了信息了，滑动滑块的意义在哪里？吃饱了撑的？
2023-07-2008:04	小巨人VX	5	整个场馆很有设计感，不论外观还是内部走道都设计成星球轨道的样式，使人身临其中。家园馆里有很多星系宇宙的知识，大多都带有互动，能学到很多东西。如果能约到的话尽量早点过去，预约其中的体验
2023-07-1915:12	望月兔	5	B1有新展，可以再刷刷。还自排了独创话剧。对小孩子来讲够酷炫，互动也好，但是好不容易约到的剧场内容嘛…再走点心就好了。价格是真心不贵，热度依然
2023-07-1913:49	匿名用户	3.5	带侄子侄女来上海天文馆打卡，这个地方很值得来，漫长的时空里，每个人都渺小的犹如尘埃，孩子们怀揣着好奇心和探索精神，在天文馆里穿梭，今天来，孩子很多，都想让孩子多涨涨见识，记得提交预约，很热门比较难抢
2023-07-1912:34	圣竹兰心	4.5	门票是非常超值的才30。顺风车来花了112。一个半小时。路途比较远。门票不好抢。我也是意外抢到了，就来了。天文馆很不错。就是里面小馆小室还得预约继续抢门票。有点无奈🤷🏻‍♂️。9点半入场说飞跃银河9点抢票上午没了票了。咖啡吧能入口，景区价格一杯32。强烈推荐喜欢物理化学的高中学子多来几次
2023-07-1911:58	byonhuzhuce	2.5	现在不是来的好时候人挤人像菜市场一样非常吵有的孩子明显还小都没上幼儿园尖叫着要出去这是非要带来博物
2023-07-19 更新于2023-08-1812:58	雪糕	5	馆内很大，就是距离比较远，从我家坐地铁过去的全程两个多小时，总体还是满意的，有时间也会带弟弟来
2023-07-1909:37	匿名用户	0.5	根本抢不到票，除非把内部票放出来，或者加价在其他地方买，否则普通人真是很
2023-07-1908:06	Don&#39;t-touch-my-tiara	5	假期里天文馆大人带着小朋友的不少，不过我去的那天，小朋友里明显没什么熊孩子，带着小孩的家长，特别是上海本地妈妈，对小孩子都管得比较牢。一个上午或者一个下午，三个展馆就能看完，冰激淋味道不错。餐厅很一般，但外面吃的地方没有。建议带点点心，再到餐厅里点几个三明治。相信我，几款三明治都很好吃，比饭，和披萨好吃多了。
2023-07-1822:57	ochenoc	4	抢了三天票，终于搞定了全家的门票。交通：真的好远，开车走高速开了辅助驾驶都觉得有点累，而且到的时候天文馆的停车场已经停满了，往前开了一点，下车走路比预期远。展览内容：内容上第一个馆内容最用心，陨石展览大开眼界，还看到了月壤。展览亮点：最后出来的时候要经过一个走廊，看到了著名的黯淡蓝点，大受震撼。	https://qcloud.dpfile.com/pc/kiaQqGBu3bvMc6EK4X4ALbQikZNBKRc8HZhlRNFnMEfi_sPY-0Fvc-GqmeR4qXRlUBBCaBtJvKU_sxCtKYAYUQ.jpg https://qcloud.dpfile.com/pc/yM1e847mH2Pj0Ffg3gftYOksKljQszOPMTrp_R1jkzYRJEafR5xeGIWAtw72hZT9UBBCaBtJvKU_sxCtKYAYUQ.jpg https://qcloud.dpfile.com/pc/SaWSASp7OCbaJVERglC6F8xR7PJUaKCIYZXyVsfpujP-QlhLSKvRWPZxWqFVkwuGUBBCaBtJvKU_sxCtKYAYUQ.jpg https://qcloud.dpfile.com/pc/-X9lIkdt77…
2023-07-1822:13	ruluna	5	网红博物馆第一名了吧？公众号抢票，每天9点半准时点进来，点进去就不急了，手机号身份证号什么慢慢填，3分钟才能提交，提交的时候就知道你抢没抢到了。反正我幸运的抢到了，坐的16号线好像，反正坐的天荒地老，那个地铁车的终点站是不一样的，一定要看清楚终点站是滴水湖。大站车是整点才发车。地铁上来直接是公交站，坐一站下来走到天文馆比较合适，要不看着近，走的远。保存体力在里面转悠。还有就是下午1点可以约剧场或者3-8岁那个。那个就是个儿童游乐场，不是剧场哦。进了展厅是没有卫生间的，逛完出来才有。小朋友要做好充分准备再进展厅。旁边一点点就是海昌公园，外地来玩的小朋友可以考虑天文馆白天玩晚上在海昌住。第二天玩海昌，这边真的非常非常远	https://qcloud.dpfile.com/pc/JTq6M089RASMsgov2Jvpj4bjqBw5SEMozYDYQjNM5YvLIZizxFbY2Sd738O7dASSUBBCaBtJvKU_sxCtKYAYUQ.jpg https://qcloud.dpfile.com/pc/wPtwhWStph3vpZD_09poSf37jeJecms_5PKu4wdAU_ziA8eqxHuRBc1LbMS2gH3aUBBCaBtJvKU_sxCtKYAYUQ.jpg https://qcloud.dpfile.com/pc/ZXhgz5RXccv_OUAJ52jqb9OQ0U8vnQm9hO0aU_3nEQk6is55Os-Mcr4UIRuO0nhsUBBCaBtJvKU_sxCtKYAYUQ.jpg https://qcloud.dpfile.com/pc/PfYif1h8SM…
2023-07-1822:12	匿名用户	0.5	一座只听说过没见过的地方，尝试抢了很多次票，抢不到。不知道是因为里面小，还是因为人太多。那怎么其他博物馆不存在这个事情。抢票难度堪比上海暑托班，还有徐家汇的气象博物馆。他们三可以并列为上海三大传说。
2023-07-1820:12	圆滚滚的球小球	4.5	馆内有小程序听语音解说。还是挺详细的。一楼有太阳。月亮。地球。陨石。还有巨大的旋转地球二楼是宇宙。好几个主题。讲述时空的诞生引力。黑洞之类。物理。化学。哲学这些的知识点都串联起来了。也有些适合小小朋友的亲子体验项目。适合学龄前儿童。
2023-07-1817:31	顾老太阿	5	“书到用时方恨少，事非经过不知难。”去过一次上海天文馆、全凭自己手动抢票的人，过来粗略地总结抢票步骤：第一，工作日（学习日）门票好抢，也就是说即使是工作日，遇到寒暑假，门票照样秒光光。第二，需要拼手速的票有3类：大门票、球幕电影票以及展项课程票。其中大门票和电影票是在小程序上提前3天抢购，需费用；而展项课程是进馆当天预约的，无须额外费用。(具体拼手速时间略)第三，大门票和电影票在小程序上订购，订购人的资料提前填写好，收藏联系人手机号码，进入小程前******，进去后直播粘贴，节省购票时间。第四，展项课程，是公众号上预约的，和订票小程序是两个界面，所以参观人的信息需要再次填写一下。另外，提前登录。这个界面很容易自行退出。天文馆的票难抢，其实更难的是面对浩瀚宇宙，我们对知识的一知半解或不会解释。书到用时，方恨少。来打卡，来拍照，来之前也可以看一下天文相关的书籍。
2023-07-1816:59	嘻嘻哈哈	5	❗❗❗上海天文馆地表最强超详攻略，不进来还等什么呢❓❓❓———————关于门票——————参观票（门票）：在微信小程序上进行购票,提前3天开放购票，早上9:30开始购票注❗:尽量购买上午票,上午票指的是上午时间段入馆,下午还可以继续玩。可以提前在个人中心那里填写好个人信息方便后续购票。最后提交订单那一步有3分钟的等待时间，就是给所有人预留填写信息的时间快结束的那几秒钟一定要狂按提交不要犹豫不要犹豫不要犹豫❗抢完门票接着10:00抢电影票电影票（球幕影院）：票价：40注❗:上海天文馆需要一人一票进入,不管多大年龄都需要凭票入场‼———————预约项目——————❣需要预约的项目（当天预约）：步骤：微信公众号参观展项课程预约（公众号不是小程序）❗最热门的“飞跃银河系“和“”光学天象厅”都是需要检票后预约的❗注❗：①上午票的入馆就赶紧预约,因为每个展项都是有人数限制的,上午预约开放时间为9:0…
2023-07-1815:45	匿名用户	5	上海天文馆是一个超级值得带着小朋友去的地方，亲子游玩，还能增长小朋友的见识，大人平常也不怎么去，以带着小朋友的名义去，自己可能体验到天文馆的奇妙跟乐趣，有好多老师带着小朋友来的，会有专门的讲解师，我还意外的获取了不一样的知识有很多设备可以感受宇宙天体的，从宇宙诞生到膨胀等等，非常值得我们一探究竟
2023-07-1813:30	是可可呀	4.5	在公众号抢的票，还挺好抢的，顺便可以买一下电影票，看的是《苍穹》虽然是看不太懂～但小孩子应该很感兴趣的。最好抢上午的票，因为可以呆一整天，下午的票虽说是没有入场时间限制，但工作人员也建议是上午进馆，里面吃的东西挺贵的，可以自备一些午餐。暑假人很多，如果不租讲解看不太懂，下次人少一点租个讲解，里面细看的话3小时也不够，4点就闭馆啦，下午场的人要提早进去，我们2点20进去的，没看完就当作留个悬念吧
2023-07-1813:20	婉婉	5	上周日去了上海天文馆，虽然抢到网络票有些困难，但最终还是有幸进入了馆内。在那里，我学到了许多令人惊叹的天文知识。展览内容非常丰富，展示了宇宙的壮丽景象和宇宙学的重要概念，令人叹为观止。除了令人叹为观止的展览，天文馆内还有一家提供美味冰淇淋的小店。我品尝了他们的冰淇淋，简直美味至极！口感细腻，口味丰富，让我在学习天文知识的同时也能享受美食的滋味。尽管抢到网络票有些困难，但我对上海天文馆的整体体验非常满意。这里是一个学习与享受相结合的好去处，无论是对天文学感兴趣的人还是喜欢美味冰淇淋的人，都会在这里度过愉快的时光。推荐大家提前计划并尽早预订票，以充分享受这个令人难忘的天文之旅！
2023-07-1812:37	匿名用户	2.5	天文馆开业挺久了，不知道是不是去之前孩子和我们期望都是很高，心里落差有点大。展览内容：硬件设施还是不错的，值得去学习打卡，不过也没有前期宣传的那么让人惊喜。孩子如果喜欢，提前做好功课应该是能学到很多。整个的管理是比较普通的，一板一眼，没有大错，也不人性化。
2023-07-1810:35	elinelin0	4.5	天文馆的票实在是太难抢了~抢票的宝妈宝爸们一定要预先先把家人们的信息在公众号里保存好，不然到抢票的时候填真的来不急（虽然给了3分钟时间填写）~票子几乎是秒没。如果抢到票了，记得一定要一定要在公众号里把想要参加的活动提前预约掉，到了现场没有预约是进不去的，临时再想约是不约不到的（我们就一个活动都没能参加，还好提前抢了个球幕电影的票）。我们抢的票是下午场的12点30可以进馆，我只想说根本逛不完啊~~天文馆下午4点关门，展馆3点50就不让进了。。。所以想要认认真真的参观各个展馆的还是抢上午的票。还有太小的小朋友不建议带去，大概带去看也就看了个“哇哦~~好漂亮~~”
2023-07-1800:33	aichi不怕累	3.5	如果要去天文馆一次是不够的，每个身份证只能预约一个内部场馆，最吃香的“飞跃银河系”很难约，最好是等开门一开门就刷票还有点希望。场馆里面布置得很有科技感，真是让我大开眼界，不过经过参观后觉得自己是对天文知识一无所知，也觉得研究天文学的人真是了不起。
2023-07-1722:06	匿名用户	3	没去过的，还有准备去的，我真心劝大家没必要在大热天跑那么远特地去。提前3天官网上抢票，非常难定到票，好不容易抢到，怀着激动的心情一大早开车一个多小时路程，排了半个多小时的队伍进到里面，还是有点失望的。场馆不大，地下1层地上3层，每个展馆人山人海，小学幼儿园的小朋友不在少数，甚至还有婴儿，但是展览的内容还是比较深奥的，小朋友可以在现场租一个讲解器，不过还是建议年龄大一点的孩子来看看。小小朋友建议去自然博物馆和科技馆，那里的内容应该会更吸引他们。天文馆里还🈶各种小剧场等都要在手机上预定，馆里有餐厅，饮料快餐冰淇淋名字启的很有创意，展示的照片也让人很有食欲，但只要你吃过你就会觉得又贵又难吃，而且餐厅人多环境很乱。建议大家避开暑期高峰，人少你才能静心的参观。
2023-07-1720:43	Julia	0.5	这个天文馆位置很远，管理很不合理，抢票难不说，退票更难，根本不人性化，根本没有诚意，各方面根本都不如其他城市的天
2023-07-1718:31	芝芝长官	5	上海天文馆坐位于临港，位置有些偏近，所以没有列入之前的旅行计划中．但这里真的很值得一来!!!后悔没有早点准备订到电影票家园展区的布置极其浪漫，漫步银河系和互动设施也很多，可以看到星星的位置展厅有咖啡馆和休闲吧，走累了可以在里面休息，对了，还有地球冰淇淋票分为上午场和下午场，上午场9:30-12:30，下午茶12:30-15:00.实名制（记得带身份证噢）9:30-16:00（15:00停止入馆）周一闭馆至少至少留出两个小时，展厅很大．大朋友小朋友都会在这里收获到不一样的浪漫&知识储备又增加了一点．
2023-07-1716:58	乱甘跳噶小蛙蛙	5	一个他特别棒的地方，孩子可以安静的在里面参观学习了三个小时，真的值得去的一个地方，不过要提前3天抢票，抢不到票的也可以当天9点30分去到门口买人家退的票，这个机率是多少我就不知道的，不过看到买票的队伍挺多人的，应该机率挺高的	https://qcloud.dpfile.com/pc/tO-SrQgxEV_tOuiaQ738HD_ifrxxUBXCVdlZn7VtZuuUW9FWJkFB4739l0S9vcuuUBBCaBtJvKU_sxCtKYAYUQ.jpg https://qcloud.dpfile.com/pc/t-QNDpoVr2OLlGaMhjKN7iwoXLNhR8RqpPAkRIRg1QgijRj62UOYB6HwJKKQLqyYUBBCaBtJvKU_sxCtKYAYUQ.jpg https://qcloud.dpfile.com/pc/IAZp2jgFlO0yP1aiOOJ8ODHUVZDc-vXLd5Ltdkldrfb8oaXsIpp9MB0UnLe-pekiUBBCaBtJvKU_sxCtKYAYUQ.jpg https://qcloud.dpfile.com/pc/8Y85w8mF3Q…
2023-07-1709:36	匿名用户	0.5	根本抢不到票，完全不管一管黄牛！
2023-07-1704:55	lisacyy	5	不好容易抢到了票，早早出发去了。但是九点半才开门，九点外面已是人好多了，绕了好多圈了。很好玩，可以多	https://qcloud.dpfile.com/pc/EPcRTfXpLMPA9GvQId78ENMHh1Pd5-tlv8X9sjllcvdQxGQEk3YT_fDaq2jjUGFtUBBCaBtJvKU_sxCtKYAYUQ.jpg https://qcloud.dpfile.com/pc/JHoFyP7fh253y3bje2RTu9wrKqDjn3cb9S6ydGEk9omiPCdAQ6cKvTASsP4GRKuMUBBCaBtJvKU_sxCtKYAYUQ.jpg
2023-07-1622:02	MINOS	5	还是很值得一来的地方，高大上。抢票还是要看手速，工作日的票子比较容易点。觉得不适合太小的小朋友，至少也要初中懂一些科学基础，不然没意思。地铁下来走差不多10分钟。建议自带口粮，里面吃的东西不咋样。门票是真良心价，太便宜……	https://qcloud.dpfile.com/pc/v6Vh64cXFnvGin7z73qS_HpSFaj8gXBiwb_1fnlzcMlgx-PdvNOzkGmfWYDTYR6qUBBCaBtJvKU_sxCtKYAYUQ.jpg https://qcloud.dpfile.com/pc/gTFyr3sU0KKUNl9LtqrMhRSmY6l8dDH4nKbOur_Te7Sd4gt832rEfkiqh9vpPVikUBBCaBtJvKU_sxCtKYAYUQ.jpg https://qcloud.dpfile.com/pc/pVnPL4GHd8XY8zY23Pd2Z6ESRkvhl7n0rbWSjOb3dCQLHV3CjfQ3uTLYLjo3wwZYUBBCaBtJvKU_sxCtKYAYUQ.jpg https://qcloud.dpfile.com/pc/qxQ2aWnbic…
2023-07-1620:38	Yuki	5	闺蜜提供的免预约专场福利，预约项目🆓很nice～【主题】主题馆分家园、征程两大块。各场馆都有详细的资料显示，部分展区有拍摄服务，通过定格拍摄🎬扫码保存照片留念。【剧场】专场的福利，可选择预约各展厅，球幕影院-苍穹，时长9min，但…孩子们没看懂含义🙄️假如宇宙相对于孩子更适合，卡通人物的演绎设计，并在最后拉幕的🌍展现好喜欢【纪念品】1F2F均有，还是很不错的，价格相对接受度高，进门领取一张抽奖券🎟️so排队人太多，放弃了【美食】主推2F美食，草莓酸奶星冰好好喝，猪排意面据说也很好吃
2023-07-1617:43	灰_7117	4.5	在小程序上蹲票，蹲了估计有半个月吧，终于抢到了，秒没有，谁懂啊，不过我觉得还可以吧，事在人为，想抢到就能抢到，现场也可购票，保安的官方说法是不一定有，大家参考一下。球幕电影买到了时间旅行，另一部苍穹没有买到，然后其他有些进场以后的项目，因为不知道所以没有约到，娃有点遗憾，她想去好奇星球，门票不贵，值得一去再去，只是比较遥远，56十公里的高速路，路上都是大的集卡，9点不到就到啦，赶第一批进去，不过人还是好多好多，场馆科技感满满，光影也非常漂亮。
2023-07-1616:12	别跟朕废话	4.5	天文馆是应该说刚开就开始抢票，抢了好多次都没抢到，最近又去抢了一下，规则变了，所以比较好抢。提前三天9点半在小程序抢门票，然后10点抢电影票，要抢在一起的座位很难，要在一起的话选偏僻一点的位置。停车：我们9点15左右到，很多车位，4元一小时，封顶32元，很实惠。进场时间9点半，目测排前面的8点半之前到的。进去后可以抢参观项目，飞跃银河系是最热门的，排队在后面根本抢不到，但是下午1点有机会抢下午场，当然也很难抢，提前想好备胎项目，备胎项目1点之前基本都会有，1点之后抢不到银河的都会去抢备胎项目了。吃饭看点评又贵又难吃，我们自带面包，里面还有饮用水可以装，带瓶水就可以，地球冰激凌肯定不能错过。一楼服务台和商店都有盖章，喜欢收集印章的不能错过。总体来说，要学习知识的一天不够，走马观花的，半天足矣，想把项目都体验的，多来几次。知识性非常广，小程序智游天文馆有解说，自带耳机线就行了，天文馆4点闭馆…
2023-07-1616:04	现实一种	4.5	一直努力抢票可惜至今尚未成功继续努力继续抢希望这个暑假
2023-07-1612:54	Yolanda_3323	5	门票真心难约，提前3天约门票，间隔一小时约电影票。当天进门后约室内的活动。交通：地铁16号线滴水湖下来，可能有1公里，感觉走路就可以。楼上三层，地下一层，新场馆互动性强。很多小地方都有体验互动，不着急，慢慢转。餐厅：套餐基本50左右，味道马马虎虎。咖啡味道一般。非常推荐！
2023-07-1611:50	匿名用户	0.5	暑假建议没事别凑热闹，本来想去学点有关天文的知识，好不容易抢到票，过去人又多又吵，吵的我头疼的受不了，快速看一遍就离开了，去的基本都是带娃的，小孩子全在那边霸占屏幕乱划，乱按按钮，还有在地上撒泼打滚的，爹妈都不管的，任由小孩子去抢去闹，还有的爹妈占的通道给小孩拍照，反正不会再去了
2023-07-1608:16	不爱吃胡萝卜的兔子	4.5	上海天文馆，不愧是上海最难约的场馆。我们一共约了两天才约上，但是还是没有约上电影票，非常适合亲子活动，票票也非常便宜，里面还是比较长见识的，其实他是跟迪士尼离得不是很远，建议去上海的话，可以把迪士尼和天文馆放在临近的日子参观，就不用跑太多冤枉路。非常值得推荐
2023-07-1522:17	婵之界888	3.5	交通：天文馆在上海比较偏僻的地方，建议还是得开车前往展览内容：电影比较震撼，值得抢票看，记得孩子也要买的，不然不给进的餐厅:里面吃的很多，饭，饮料，冰淇淋都有，自己不需要带很多吃的，在那边买买来就行
2023-07-1521:28	ZHUZHUSEA	5	小朋友表示一日游很棒有好几个馆可以参观中华馆有皮影戏家园馆看地球自转公转了解太阳能量宇宙馆探索宇宙的奥秘很震撼看八大行星还有陨石之类征程馆有空间站可以进去体验走走看看学习一些相关知识了解很多天文方面的咨询受益匪浅
2023-07-1519:34	蚂蚁哈萨度	5	第三次来天文馆，这次有幸看到了4D电影苍穹，整体很震撼，整体观影效果太棒了，就是票子真的很难很难抢，还参观了光学星象厅，里面有舒适的懒人沙发，可以躺在地上看星星，真的特别惬意，还有个小朋友睡着了，真的不虚此行
2023-07-1517:41	給风讲故事	5	很壮观，刷新了认知，对世界和宇宙的好奇，氛围感拉满，有机会还会再次打卡，值得一去
2023-07-1516:37	酸溜溜甜蜜蜜的味道	4.5	去的时候期望值不高，去完啊呀好震撼。远是真的远，地铁下来还得走一段，好在工作日人还不是很多。拍照真的超级出片，东西不能说很好吃，一般吧。建议早点吃饭错开饭店，不然一下子就会觉得人超级多了。预约的小程序有bug，到点会无法预约，预约人信息怎么都点不上，重新填资料又错过了抢票的瞬间，也和工作人员反应了，只能约上不是很热门的一个项目，但是完全没想到，这个不热门的都这么震撼，躺在懒人沙发上看星空，好美呀。值得多次打卡	https://qcloud.dpfile.com/pc/P3_ZBqcrlLSt8Xan_A4vlHJ_YypEgXESiGPNT2xLSxcWmAWXaXkAhQFXzzdN8HcPUBBCaBtJvKU_sxCtKYAYUQ.jpg https://qcloud.dpfile.com/pc/G5VPCAWOX_N6fJgsneTP_Tc4VVwK7JjMrA8mskVNrWYnIQQv57FTLFMaSGAvneSyUBBCaBtJvKU_sxCtKYAYUQ.jpg https://qcloud.dpfile.com/pc/EwlL83DQC9mU77qUteUqKLNASmN9k4Y1W34Hz5Ix5EJgOwW1_FKF_fo3DhY5lXp2UBBCaBtJvKU_sxCtKYAYUQ.jpg https://qcloud.dpfile.com/pc/eduzt0rLx7…
2023-07-1515:05	是慧慧呀	4.5	一个暑假的周五来刷天文馆了。提前三天网络上抢好票，现在票比以前好抢点了。可能没有限流了吧？但是人真的好多。有好多学校组织的研学团。对天文知识比较感兴趣的小朋友可以来洗刷，真的是很震撼，进来以后那个大的地球给人的压迫感，感觉人类好渺小。景区内吃的东西配套真的是一言难尽，东西又不好吃，又贵。如果贵可以做的好吃一点，这也无所谓。关键是又贵又难吃。好不容易抢到一个苍穹的电影票，坐下来看了20分钟，还是感觉挺好看的，坐下来歇歇脚也是很不错。	https://qcloud.dpfile.com/pc/sjVeUko5M9ezVcR8zs7jv96jO7H0ivXTHyvCwWGMkPEDOI3lM2ew5DrIKoW__SA5UBBCaBtJvKU_sxCtKYAYUQ.jpg https://qcloud.dpfile.com/pc/03aUR99BKet6nuJ6U7muVa6MbKjgZI4cJsgMmhFwA6Du_si0ySq6QVEo2JRia754UBBCaBtJvKU_sxCtKYAYUQ.jpg https://qcloud.dpfile.com/pc/vQXtiF7Xs3uuffsjZUv9pP6bk4FqpTKGW-0fmJxGNTgkyNpieGEcrnJsi4INopIzUBBCaBtJvKU_sxCtKYAYUQ.jpg https://qcloud.dpfile.com/pc/xt0EQmCIWV…
2023-07-1419:31	liwanchen	2.5	每次入院没人只能预约一个项目，太死
2023-07-1417:26	舒舒581	5	提前两天9：30准点抢，记得提前把个人信息都先录入进去，这样抢的时候就很快。当天到了天文馆第一件事也是抢馆内场馆票。除了路远点，当天约场馆数量受限外，决定遛娃圣地。吃的话，我们去的附近一家阿新海鲜舫，很推荐，食材新鲜。
2023-07-1416:56	daisy17lp	4.5	#Ethan的美好童年之—上海天文馆🌍🎫门票预约：小程序提前3天早上9:30抢票，先填好身份信息和同行人信息⚠️付款前有一个3分钟倒计时，倒计时结束会弹出一个滑动验证码，验证码完了才能进入到付款界面🤦🏻‍♀️⚠️强烈建议直接约下午场，下午场上午也能进，并且票比上午多，稍微好抢一点🎦电影预约：10:00开始放票，没抢到pass🤦🏻‍♀️⚠️展项预约：必须要在检票进馆之后才能预约，提前在公众号里展项预约部分注册，并填好预约人信息⚠️飞跃银河系最难抢，每场只有18个名额，下午场13:00开票，进去就没了pass🤦🏻‍♀️📍游玩路线：一楼家园+宇宙、二楼征程按楼层逛没毛病，一楼可以逛好久～🍦美食：地球冰淇淋味道还行，文创冰激淋一般般，其他的不推荐，可以自己带点吃的在二楼餐厅吃的确值得二刷就是实在太远了，下次来要跟航海博物馆一起逛
2023-07-1416:21	百合烩芹菜	2.5	为啥天天蹲抢不到票黄牛就有
2023-07-1416:07	小田花花幼儿园班霸	5	全国最大的天文馆，不得不羡慕住大城市的人，确实有很多好的条件。可圈可点的地方很多，除了订票时可以选择二次购票以外，进入场馆以后的当天，还有可以预约的地方。一次肯定不够用，必须要二刷三刷N刷才行。知识点很多，对天文感兴趣的话，可以多来看看。
2023-07-1415:01	joey居	4	一个拍照比肉眼更好看的地方。买票抢了两天。要提前做好注册账号什么的。进馆了当场预约的项目也要另外再在公众号里注册，场馆里的二维码扫了也要注册账号登录。生怕你玩得太容易了。看了电影感觉一般，就是抬头看比较有意思。内容的话不如看b站。现场预约到了一个项目，也类似看电影。这个地方拍照很出片。
2023-07-1412:53	霜儿86	3.5	在小程序上每天上午9点半开约必须要在预约前先将个人信息注册好否则肯定来不及，票只售前三天的，所以每周四周五我坚持抢票，历经四周我终于买到了。但是是下午，到了那边因为人流多还要验票，所以排队的队伍有点长，建议提前前往排队，不然下午参观时间有点紧张。5d巨幕电影需要提前购买，十点钟开始抢票。40元观感很好但内容有点枯燥很多爸爸看到最后都开始打呼噜了。我是带小朋友前往的，去之前一定要对几个场馆中的天文学有一定了解，几个馆看下来还是颇有收货。
2023-07-1412:49	大白兔奶糖	4	感觉很适合小朋友吧说起这段历程说来话长呢先在淘宝270元买了三张票（正常30/张但巨难买）再说，这个位置确实太远了一个往返应该是3个小时往上，我用了4个小时.各种平台都宣传的很好，但初中以上的孩子就不太适合了，大家自行借鉴，因为上海可去的地方真的太多了在馆内的时间我们所有展馆都到大概用了1.5小时下地铁建议刷个单车沿途的小景色很自然
2023-07-1412:37	匿名用户	0.5	吃相最难看的官方了，每次都是设了闹钟去抢票，非得要等3分钟，是给黄牛开绿灯么？？黄牛票是原价的5倍，做科研知识普及的怎么能这么经营呢？？？就是这么去搞教育的？
2023-07-1411:41	简妮妮623	0.5	二楼餐厅三明治的鸡蛋是酸的保质期十二个月票特别难抢人很多什么都要排队保安管得也很多没什么可逛的一个小时就结束了还开
2023-07-1410:07	一颗大大大大树	0.5	生气生气生气！就说是不是故意的！开着闹钟来买票，一路点到付钱页面，居然让我等三分钟，是不是这个时候都放票给黄牛了！给你粗粗算了下就这个五倍价差一天稳赚一百万起，吃相太难看了啊啊啊
2023-07-13 更新于2023-08-1812:31	呀呀个呸	4.5	上个月带爸妈去天文馆先要在小程序上预约每天上午9点半开约必须要在预约前先将个人信息注册好否则肯定来不及地铁滴水湖站下车可以10分钟步行也可以公交2站5d巨幕电影需要提前约40元观感很好但内容有点枯燥不出彩几个馆看下来家园最好看能了解天体知识也能看到陨石标本仿真地球大裂变很震撼还有网红太阳打卡点接下来是火箭内部模型和玉兔常娥的模型很有意思半天差不多能看完就是有点远
2023-07-1318:55	娟_9816	5	工作日人不多！看了球幕电影玩了飞跃银河系，体验很好，大家早上早点到不晒的都是在阴凉处排队，一进场马上预约展项！不要等看了一半再预约会是开心的一
2023-07-1317:22	黑鱼焖八角	0.5	真的太差了从停车到展馆再也不
2023-07-1316:54	Haovuit	5	购票预订名额特少要抢票的，要提前预约，定时好了抢票，先检票进去等到时间开放了抢，名额只有几百人吧反正不多，没抢到也没办法，里面网络一般开个5g抢，手速可以试试。展览的内容高大上啊。停车地方不大提前去排队等着进去。地方偏长途跋涉过去一个多小时。就餐贵，雪糕可以。
2023-07-1316:24	瘦等于饿	5	早上7点半从龙阳路坐上直达车，8点左右到滴水湖站，1号口出来就能看到距离天文馆800米的指示牌，这段距离不用坐公交车，可以走路过去。我们8点半到天文馆门口的时候已经有人在排队了，9点半准时开始验身份证入场。有行李寄存，暑假里孩子们非常多。一进场就预约11:45的天象厅电影，预约在公众号上，不进场约不了。我们自带了午饭，馆内消费只有地下的一杯星座拿铁，味道还可以的，35块是有点点贵。一共三层楼，内容非常丰富，学习到很多知识很开心。有机会还会再来，除了远没啥毛病了。	https://qcloud.dpfile.com/pc/SyosmRjLPZL675gH6ha2e9a04PvvZ3k1GbAFXhJKlmECbETEhkb-12sDu_6k_HcaUBBCaBtJvKU_sxCtKYAYUQ.jpg https://qcloud.dpfile.com/pc/eVC5gemkr04PEpdQyok83TdfBfD6nOaH9L1yfoyCLRj9FDhscWRy1Pz48bW7GWVEUBBCaBtJvKU_sxCtKYAYUQ.jpg https://qcloud.dpfile.com/pc/X8WuIsZssdwVxrMHYG7JgZ-gK9DC167B-9-VDEXlVkxdFljMWFUkEBwJcjUj_EYmUBBCaBtJvKU_sxCtKYAYUQ.jpg https://qcloud.dpfile.com/pc/U1E2ajEnRy…
2023-07-1312:47	hongyangbaoqieyin	4.5	时隔五年，抱着无比激动的心再次踏上天文馆之旅，这次带上了两位小小新晋天文爱好者，流连忘返于中华问天馆，那里展示着我们祖国自从商周有文字以来，祖先对天空的不断探索，自豪与景仰之心油然而生。天文馆出口的墙上写着“星空浩瀚无比，探索永无止境”，天文就是这么一个特别浪漫的领域，让人心生向往🌌或许当我们把自己当成出舱的宇航员甚至是外星生命，每次回望时，都会发现，在那颗半黑半蓝、半明半暗的蓝色星球上，闪烁着星光一般的万家灯火。“你会发现，我们的地球和其他星球就是有一点点不一样——这是文明的象征。”🌍	https://qcloud.dpfile.com/pc/D5XkLmN6QAPn_ypDDYiV072t4wKnG6UgnieWKumzUZp9U7z6xMEPgE6g1VVohaOUUBBCaBtJvKU_sxCtKYAYUQ.jpg https://qcloud.dpfile.com/pc/XuNY-DoDoo_cQQPBFAUt7F3Jmj5VrcXhg7mEeFUTvPwvP2rWXKExKuQGMY2eK1KcUBBCaBtJvKU_sxCtKYAYUQ.jpg https://qcloud.dpfile.com/pc/Q0EpKX4PX5bNMpYj7Mk63YwxJXTk7S0aL1jpJhHDhSEFFsWYTyRGZzItGJ-byu38UBBCaBtJvKU_sxCtKYAYUQ.jpg https://qcloud.dpfile.com/pc/oSwmYcClwt…
2023-07-1312:18	angelaminmin	2	二楼餐厅的饭又贵又难吃，咖喱猪排饭里的饭都是硬的。人很多，环境很嘈杂，很多四五岁的小
2023-07-1310:41	sylvea	1	哪个傻人设计的预约程序！整点准时抢票预约，参观人还是提前录好，支付时硬生生要等2分钟，等跳出支付键后说余票不足，*
2023-07-1310:26	ViviWang	5	能预约上天文馆真的全靠运气提前三天一直刷票都没有刷到直到当天早上估计因为下雨的关系部分人取消了行程的原因我成功拿到票，打卡全国最大的天文馆确实整体场馆设计的很棒，太适合孩子了能够互动的项目很多一逛就大半天过去了还没有好好深度游一下就到闭馆时间是还会再来的博物馆
2023-07-1307:55	Paris_MC	5	1⃣️魔都第一站——上海天文馆🪐天文馆为科技馆分馆，此行遗憾科技馆闭馆装修，要2025年才重新开放。位于滴水湖片区，在浦东机场✈️南侧，比较偏，地铁16号线滴水湖站🚉天文馆有两个，另一个在佘山，看着也很不错。🌍全馆以“连接人和宇宙”为展示主题，设置“家园”“宇宙”“征程”三大主题展区、“中华问天”“好奇星球”“航向火星”三个特色展区及教育活动区。好奇星球游乐园需要预约，比较适合小朋友👧有海洋球池、滑梯🛝攀爬架游玩一小时☄️提前三天九点半🕤和十点半放门票🎟️和电影票的预约，门票每天2000张，秒没，拼手速。凭身份证🪪入馆，小朋友我给录了脸，可以直接刷脸。
2023-07-1222:20	Redbaby	4	抢票还算顺利。参观当天在展馆开门前45分钟到达，前面已经排了很多人。一进展馆就抢特色展项，假如剧场小朋友挺喜欢的。一楼的家园最值得一看，地日月模型拍照效果不错。如果仔细参观还是要花不少时间的。打卡了二楼的地球冰激淋，味道不错哦！电影不怎么好看，有点失望。
2023-07-1217:03	Dora0625	5	小朋友的最爱，驱车一小时还是很值得的，场馆很大，设施很
2023-07-1215:01	艾米0927	5	门票价格30一天很便宜，然后里面确实值得带小孩
2023-07-1213:17	meatlover	5	唯一难得就是抢不到票感觉有很多🐮在抢里面的电影票也是要单独抢的4d还是值得一看还有就是滴水湖确实有点远除此之外还是很值得去的周一闭馆不要白去停车场也稍微远了一点要走一段路的夏天蛮热整个天文馆还是很震撼的拍照也好看
2023-07-1123:09	麦克优奇亲子成长	5	​#2023博物馆学习打卡NO.10上海天文馆推荐指数⭐⭐​⭐⭐​​⭐掐着秒针才预约到的天文馆，不知道电影也可以提前抢导致今天电影没看成，遗憾下回补上，知识内容和体验都太多，值得N刷​从家园开始，到穹顶结束，每一处都值得细看，人太多人工讲解不合适，语音导览必须要戴着，讲的非常细致
2023-07-1121:33	回忆从前	0.5	太差了，每次卡点都抢不到票。但是黄牛啊，旅行团啊都有票，严重怀疑是不是最后等待时间就是给黄牛票的，太差
2023-07-1121:24	牛蛙菌	4.5	适合大一点的孩子，里面还是很有意思的。就排队安检需要吐槽一下，着实有
2023-07-1119:10	幽幽全球购	5	终于来打卡了最近的新网红滴水湖上海天文馆拉，暑假期间馆子爆满，这次就是捡漏了中午的入馆门票随意逛逛，整个馆子的设计非常巧妙，科技感十足，虽然很远，但值得一去啊，对小朋友来说寓教于乐，有机会下次还来！	https://qcloud.dpfile.com/pc/KmFbuPiIfSiU4vl2JMl7KvqWKugwkIQXT8a0eJK_pbsvP2rWXKExKuQGMY2eK1KcUBBCaBtJvKU_sxCtKYAYUQ.jpg https://qcloud.dpfile.com/pc/DoEeg70TuizUACNj0UUmKuv9SSoywchc9c4OIH8wlk1ZO2cOZRM85pAvqaMXkDzfUBBCaBtJvKU_sxCtKYAYUQ.jpg https://qcloud.dpfile.com/pc/PP9dLTRLneTFxSti0oxbxPEvYMIuV-ftG2dAQWw8bYiiHJJQnAQFhDZyH3S0qHVfUBBCaBtJvKU_sxCtKYAYUQ.jpg https://qcloud.dpfile.com/pc/RDY6VJn1bJ…
2023-07-1118:28	yugijun	5	还会再去的感觉一天不够亮点很多小朋友	https://qcloud.dpfile.com/pc/dJ32tx4n-PVr0ec_QAzs2pfuHvd5_FVKGATU4Ny0-ysq28QP0aMyYPM1mghRIRxzUBBCaBtJvKU_sxCtKYAYUQ.jpg https://qcloud.dpfile.com/pc/Za4X5Jvyd3kgui__mJJAr5SDK2kKHdYDh0afKIMlxJExzsrg5mw2w75aius0Wa2EUBBCaBtJvKU_sxCtKYAYUQ.jpg https://qcloud.dpfile.com/pc/bJieZnxUzbkSPp5njkRYD7ypkD-A9L1zIEJIANya14f3UXMfNxrW15TNbKIKEoKoUBBCaBtJvKU_sxCtKYAYUQ.jpg https://qcloud.dpfile.com/pc/RMRw5qjg6r…
2023-07-11 更新于2023-07-1200:22	呼伦贝尔的牛马	3.5	坐地铁快两个小时到了，再坐这么久回去，太远了，小朋友很多，没有爱好的话没必要去。精华的项目都是要预约的，千万千万记得一定一定要提前预约，看微信小程序，不然下午一点开馆你排队进去就所有预约项目都和你无缘了，只能走个过场太亏太亏。一楼都是很正常的科普，上了楼梯开始就变成了视觉艺术展，能有强烈冲击的那种。最大的败笔应该就是食物真的没啥吃的，地下的那家餐厅充其量只能算高价食堂，过了饭点就没米饭了，出餐的员工跟客人说话喉咙粗，有服务行业的职业素养么？吃好再来玩。	https://qcloud.dpfile.com/pc/tyJ4D8ZeqwqglT3YwG1varOoGH-OWluCvgwsV8vEg_4nIQQv57FTLFMaSGAvneSyUBBCaBtJvKU_sxCtKYAYUQ.jpg https://qcloud.dpfile.com/pc/TVBjQ8hiox8khDduWr_tcQRb8AdMIMx-9LtKZY5RQ_gq28QP0aMyYPM1mghRIRxzUBBCaBtJvKU_sxCtKYAYUQ.jpg https://qcloud.dpfile.com/pc/UAjz03wUDx8SwxXLImA2KfuP2LIv20GpIhgWa_edc2nP9vWkjV6lSpzT8QtYCOtxUBBCaBtJvKU_sxCtKYAYUQ.jpg https://qcloud.dpfile.com/pc/pX5ECbNSRe…
2023-07-11 更新于2023-07-1608:07	Mikaela就吃一口鸭	5	｜Palebluedot🌍昨日暴走的2万步
2023-07-1109:27	悟空你来呀	3.5	周末来天文馆，虽然远，但是还是花了四个小时仔细走完了全程。人虽然多，不过还是可以的。很多设施的细节经不起推敲，有些地方还是不错的。最有意思的地方就是大房间里躺在懒人沙发的观星空，这个环节还是很治愈的。餐饮一直是国内这种场所的薄弱环节，贵且不好吃。
2023-07-1109:09	狗窝里的小猪猪	3	一楼一进门很震撼感觉很棒一个大大的地球在里面在一楼花了一半多的时间一楼分1A1B介绍了很多东西然后就是二楼吃饭的占了1/4剩下的展厅还凑合吧奇葩的是沿着二楼观看完太空舱内部走过一段从上面看看大地球的桥就直接成了下楼的坡道……三楼就是的摆设没有任何展示感觉有点虎头蛇尾那些需要抢的活动好奇星球就是儿童乐园……假如剧场听老大说也很一般……做为一线大城市感觉是在不应该
2023-07-10 更新于2023-07-2412:51	咩咩在吃喝玩乐	5	『宇宙辽阔，光阴漫长，能共享同一颗星球和同一段时光是我的荣幸』约上了最难约的天文馆，以及馆内最难抢的展项『飞越银河系』和『光学天象厅』18个名额里抢了3个，父母和小孩去了飞越银河系，说和迪士尼飞跃地平线感受差不多，很棒我自己约了光学天象厅，躺在懒人沙发抬头看片的感觉也很奇妙拍了似乎没有人的绝佳打卡角度，看来做攻略的技术依旧过硬。家人们都沉浸式感受到宇宙的终极浪漫，感觉自己超棒der～对了，最后要去二楼再买一个星球冰淇淋和仙女星云冰淇淋～「上海天文馆」#绝对值得二刷
2023-07-1017:48	吐泡泡	5	终于打卡了天文馆抢票还是比较顺利的，提前三天9.30抢到了周日门票，然后10点抢到了电影票。电影票比门票满抢，一直提示座位被占，好在最后买到了14.45的苍穹。但是！！！电影不好看，和展馆项目光年同款，而且还要40块，比门票还贵不推荐。抢票也有不顺利的，就是当天没有抢到飞跃银河系，这个要检票后才能抢，一天开放2次，一次是9.00一次是13.00，但是只有18个名额每场，很难！！而且因为没有填个人信息，基本就没可能了。因为个人信息这个和购票的地方的不一样，要重新注册➕填写，有点坑。因为一天只能选一个展馆，就选了看球幕那个，和电影有点重复。说完抢票，说下午饭，带的外卖和海底捞自热锅。自热锅呗拦住了，不给带。然后在2楼吃了冰激凌，28！！！好贵！！但是来都来了。。。说完饭，说下交通。停车位挺多的，4块钱一小时，但是离场馆有点远，大热天走过去还是挺累的，哈哈下面开始说游玩，一楼家园和中华天问，二…
2023-07-1016:02	ManswerQ	4.5	滴水湖，有点远。停车便宜，总的来说消费不贵。周六人巨多巨多，都抢票了，还巨多巨多。展馆内部学术氛围很浓，但不够深入浅出。没有基础知识，一下子接触海量信息会迷茫。小学生很多，部分男孩子基本上天选质检员，所有展示的东西都要疯狂摸玩再乱按试试能不能损坏，建议暑假直接上工，他们手下存活的产品，太空飞个50年也坏不了。午餐和小食比想象中好吃，我吃了咖喱饭，就便利店水平价格贵多些，冰激淋球很好吃，没拍但是推荐买，好吃。上午约不上飞跃银河，去了天象馆，投影好看，但是教学性不高。家园很热闹，征程那能看太空舱，比较高智。很想系统的学习下，我们基础对于宇宙和航天这块启蒙的太少。
2023-07-0922:17	想要逆袭的菌菇	5	天文馆推荐指数：🌟🌟🌟🌟🌟某天人品爆发，掐点竟然抢到了周末天文馆的票建议抢到门票的姐妹，首先当天提前要预约好活动项目，每张票可以选择一个预约项目，最热门的就是“飞跃银河系”，可惜我没有抢到！掐点都抢不到的，看人品吧姐妹们！我后来预约到了“光学天象厅”，具体是模拟星空的场景，通过投影的方式投射在顶上，里面是圆形的一排排沙发，那天正好累了可以躺在沙发上，抬头看着浩瀚星空，听着介绍各种星象，反正体验感也是很不错的天文馆内每个场景也都非常出片…以至于饭难不难吃的已经无所谓了，带娃的备点水果小零食，还是非常值得一去的！
2023-07-0919:02	多多的百宝箱	4	定了早上9点28分的闹钟，终于抢到了门票，不确定小朋友要不要看电影，没定过去停车的地方有点远，大热天500米，有点累人新馆，互动和视觉效果做的都很好，从一楼的家园开始，一路往上，暑假了，小朋友多，家长多，有很多小活动需要小程序上提前预约
2023-07-0918:55	匿名用户	5	预约：一直都约不上周末的票，干脆在一个周五过去了（工作日好约很多哟），门票也就30块，记得拿着身份证交通:我是地铁过去的，还挺远的，大概去程两个半小时，返程又是两个半小时。去的时候是下午，到了就两点多了。四点多就闭馆了，所以有些没有逛到，还是有点点遗憾的。所以有小伙伴要去，记得最好是上午去，这样时间宽裕很多展览内容:分了好些个模块进去以后有手册和语音讲解的，可以看下（我真的记不住了，见谅）展览亮点:设计感十足，特别真实，就是地理课本照进现实的感觉。如果早点看，可能高中地理也不会学不明白吧？哈哈哈真的，不虚此行，很棒！强烈推荐！
2023-07-0918:51	匿名用户	0.5	都是黄牛票明明很多人搞的都是黄
2023-07-0918:22	KAyukki	3.5	现在准点还是比较好预约的，就是一些小电影忘记约了，现场就看不到了，有点可惜了。里面星球的冰淇淋
2023-07-0917:42	末末	5	临港一日游，第一站天文馆进门就排队了半天暑期➕周末，人从众。刚进家园的时候简直是人挤人挤人挤人，但是还是会被美景吸引，尤其是🌏上光影交错，真的能感觉人的渺小。整个场馆互动体验都很好，又浪漫又科幻，寓教于乐，玩的很开心吃了地球冰激凌，看了球幕电影，看了天象厅，集齐了全部故事机
2023-07-0916:27	南河三	5	全球最好的天文馆，除了东	https://qcloud.dpfile.com/pc/7LkAb1uzVjVhcHOyKlJaVaexP0ihBa1v-xsO5aSDSIZyA-BsKgkcIeS8bOyUnZ4SUBBCaBtJvKU_sxCtKYAYUQ.jpg https://qcloud.dpfile.com/pc/V3_WpoclELLjaJpRGRfkGjFDjHEkJICEwfmneggkX6zGlZSGtbJEyZLnEfoIBKK9UBBCaBtJvKU_sxCtKYAYUQ.jpg https://qcloud.dpfile.com/pc/AC7eRIjtx7lTg-jG5Sxl7N67nzchmDT9gPd_LyCT-Jj9FDhscWRy1Pz48bW7GWVEUBBCaBtJvKU_sxCtKYAYUQ.jpg https://qcloud.dpfile.com/pc/uNJ8eiVmnX…
2023-07-0916:11	皓妈_9190	4.5	孩子想了很久的天文馆，终于在暑假成行了。虽然说人很多，但在可以接受的范围，想看的都看到了。当然电影除外，票实在太难抢了。如果能静下心来慢慢看，其实一天都嫌少。孩子说学到了许许多多的知识，再多的等待都值得。	https://qcloud.dpfile.com/pc/mCHK4PcWmjMR8FuZv0kvbQ_HAKa_qzAG7ol6PYwIHnLuSu5TbKeOULOp8oATRdGXUBBCaBtJvKU_sxCtKYAYUQ.jpg https://qcloud.dpfile.com/pc/qkQgmZvTFy5vc4GrZZ0ehqs-5rQ-A99xPkb0Ndwkvm38oaXsIpp9MB0UnLe-pekiUBBCaBtJvKU_sxCtKYAYUQ.jpg https://qcloud.dpfile.com/pc/krs8PDlg8ioeIZVzN8FSPO5-POwks3s9JnRsza4Yh_eek33A381isOvXTGD4R1NTUBBCaBtJvKU_sxCtKYAYUQ.jpg https://qcloud.dpfile.com/pc/j19D4S8r3I…
2023-07-0913:27	上海飞飞	5	非常不错的一家科学馆，小朋友放暑假，带着一起去的，看一下天文知识，长了好多好多地铁过去也很方便，我们是坐地铁过去的。暑假嘛，人很多，没办法，这个是因为是旺季嘛，走走看看，吃吃学学知识不错，在这里我才知道宇宙好大，人类很渺小。	https://qcloud.dpfile.com/pc/7tR-ka7ZnmzktWOryj7e1tG3c2Rc-bRYfqzdzhQ2hFrB9_rgSXcls3OyylXUzs4LUBBCaBtJvKU_sxCtKYAYUQ.jpg https://qcloud.dpfile.com/pc/0Hm71jCHGmiWIVSeTBQ9LL-QsKfClohnMp9HwzgaaIair1KTEU2hvsAGzdFUhlquUBBCaBtJvKU_sxCtKYAYUQ.jpg https://qcloud.dpfile.com/pc/r57fhpm_DuXyO4-OGzArsnWcABZFHXdNw6MAGt7rI4mCkdSnLOf9tJPK79IuQRZOUBBCaBtJvKU_sxCtKYAYUQ.jpg https://qcloud.dpfile.com/pc/8OW_mJHwXv…
2023-07-0912:47	爱吃巧克力曲奇的理查德	0.5	史上最烂场馆，没有之一，去边抢到票但是上海封城了，本以为自动退票，结果23年暑假打算再抢票发现根本没给退，申请退款的时候还提示退款时间过期…….打电话给票务中心，说可以现场来，结果现场排票人山人海，保安根本不让进，烂死了
2023-07-0907:35	mindy0325	4.5	很难预约，但是比去年好，去年抢都抢不到，今年还算靠自己抢到了，一进去就可以自己预约一个项目，每个人一天只能预约一个很不好，应该无限次，或者3次，想排队就去排咯，我看里面的项目也是可以连续滚轴播放的呀，难得去那么远的地方，还有限制，不好
2023-07-0821:22	静安王俊凯	5	其实上海天文馆公众号上的小程序，就有语音导览讲解，去之前可以提前“预习”一下，现场参观的体验感会更好。当然现场各种视觉场景效果才是最震撼的部分。但对于天文爱好者来说，线上语音导览讲解也非常不错了！另外非常不建议有娃的家庭给孩子报所谓的“独立营”，现场看到有个团穿着“博物story说”的马甲，带队人非常凶，也不给孩子讲解，只读了一下展示牌上的文字，很快就拉到一边，让几个孩子“做题目”，甚至对不配合摆拍照片的娃大吼大叫真的叹为观止！我还好奇查了下，这样的“独立营”并没有看球幕电影等安排，也不可能参与现场各种需要预约的互动活动，纯属走马观花，价格还不便宜，普通家长完全可以工作日请一天假，自己抢票or找“高手”抢票，自己带孩子来好好深度参观了解一天啊～毕竟没有任何花钱能买到的服务可以替代孩子最爱的父母陪伴吧！
2023-07-0820:06	一碗人间烟火	5	计划了许久的天文馆之行托单位的福，省去了订票的艰难过程。主题展馆家园·宇宙·征程，循序渐进的带我们探索太空的奥秘。于家园展区观看各种星体及陨石，于宇宙展区了解宇宙生命的诞生，进行各种互动，于征程展区发觉人类探索宇宙的漫漫征途。整一圈体验下来只觉得意犹未尽。
2023-07-0819:21	吃的差不多了	5	公众号“上海天文馆”，成人30元一张票特殊人群免费不免票在系统里也要勾选随行人的票节假日不太好约3楼太空仓出口在网上看到最多的是地下一层的大圆球但最令我惊喜的是3楼里面看到一个龙太空仓进入参观后从另一扇门走出的那一刻哇眼前突然一亮仿佛身在太空中地球卫星等整个银河系呈现在眼前真的被美到了
2023-07-0817:45	Rita悠贝儿	4	首先是暑假！门票当然是+💰让旅行社买的！起初想自己来的，结果门票根本抢不到，自驾又累，所幸跟团坐大巴来的！除了门票，里面的《苍穹》电影努努力还是能抢到，但是40元20min的电影真难看，和展项的光学天象厅5min很类似…所以电影不建议！！！主要是低年级小朋友根本看不懂，一般大人也不是很感兴趣。吃的东西一般般，盒饭冰淇淋。总的来说，若不是带着学问去的话也就看看令人震撼的地球…光影…看个新奇。比较适合中高年级的学生去学习知识，更适合网红打卡出片！
2023-07-0817:12	匿名用户	5	两年前去的，那时候还手机抢预约，几十公里地铁过去好久，但有座不累。整个馆的线路安排较合理，螺旋上楼一处处看过来，预约抢的星空秀其实比较简单，但胜在懒人沙发可坐可躺，给人一种夏季夜晚户外观星的真实感。螺旋楼梯下来大厅里巨大的星球下面正好歇脚拍照。
2023-07-0814:52	xuqi_xuqi	4.5	单位工会搞活动，过段选择了天文馆，之前自己约一直约不到，秒都秒不到。一进场馆就听说要预约展馆，匆匆忙忙的约了一个，以为看好后面可以继续约下一个展馆，没想到只能约一次。里面真的很震撼，带孩子来非常好。孩子不能太小，不然看不懂。
2023-07-0814:49	匿名用户	5	那天去临港的上海天文馆时，云层很厚，还下着小雨，凑着停雨间隙飞了上去，俯瞰天文馆造型。馆内也蛮有看点，各种天文知识，展示形式也多种多样，值得一去。非节假日去的，人不多，估计暑假会人多些，提前预约一下吧。
2023-07-0811:56	匿名用户	4.5	除了路远，挑不出毛病上海火车站乘坐4号线（内圈）-世纪大道换乘2号线-龙阳路换乘16号线-滴水湖站！16号线从首站开到末站，大概耗时1小时，一定要找到座位，不然站着真的很累博物馆最好早点去，下午4点就闭馆了天文馆门票在微信小程序预约，提前三天约当日，一定要先关注微信小程序！天文馆内有5D电影，但也需要小程序预约，这个特别难约，参考了小红书网友都说不值票价、我也就没约了！整个展馆参观时间3.5小时最佳一楼进馆后直接去家园馆，参观完不要从一楼出来，要在家园馆内走楼梯上二楼，二楼即为宇宙馆，宇宙馆的唯一入口就是家园馆内，宇宙馆看完出来就可以在二楼直接进入征程馆了，征程馆出来即3楼了！然后可以沿着绕行阶梯往下走了！b1还有一个馆，我们时间来不及，没去！观影的馆都散落在各个馆内或附近，2楼有微型餐厅，咖啡，饮料，甜品都有！可以买个甜筒25元，有地球、月球等，顾名思义就是甜筒的冰淇淋球和地球月球外观…
2023-07-0723:00	嘻嘻哈哈~~~~~~	4.5	天文馆很适合带着孩子来打卡，星际探索的主题尤其适合男孩子。电影身临其境，不过一定提前三天来约好，否则看不到要失望了。想吐槽的是银河补给站，果汁18一瓶，意面就是肉酱+三颗西兰花，套餐看着很像大宝宝的辅食。
2023-07-0718:57	啊啾啾啾啾呀	5	宇宙超酷！没有人不喜欢宇宙吧！终于抢到了天文馆的票，也是和朋友心心念念很久的打卡地。确实是位置挺远的，为了能卡点进馆超级早就出发了。好在地铁位置很多，来回都能补补觉逛下来也就两三个小时吧，能科普到很多知识，也有适合拍照的地方，还有很多互动的设计。逛下来不会无聊！馆里的餐厅真的巨香而且价格也很合适，大家可以选择在馆里就餐！文创周边店有点逊色本来觉得宇宙很适合做文创的还想消费一波，有点可惜。另外，附近离滴水湖很近，湖边很适合散步呀，来都来了哈哈哈
2023-07-0714:52	芡实炸芝麻酱	4.5	暑假带娃来上海必须来的地方，比迪士尼舒服多了，整个区域都是有空调的，非常舒服。不过需要提前在微信公众号上面预约，需要提前把信息填好，可以预约上。建议把演出也都预约上。里面有适合孩子的展示，还有定时的讲解。	https://qcloud.dpfile.com/pc/ZbJaqSJGdOKwLHbLXKOiEPug9BmCHokoA35KqiprhayrX5_fXqwqieWLgRWuoRwxUBBCaBtJvKU_sxCtKYAYUQ.jpg
2023-07-0712:41	lunar	5	天文馆周四刷了。为了第一时间进馆，8:30就在门口排队了，排在我们前面的大概是40人左右。9:30开始进馆，先安检包包，然后刷身份证，儿童刷脸进馆。哈哈😄，进馆后赶紧预约飞越银河系，紧张刺激，我和队友顺利约到11:30的4张。没留遗憾，。（安检时，包里放的凉茶，易拉罐的，要打开检查，浪费了点时间）。馆内信息量巨大，两个小娃走马观花，也是兴致盎然。家园馆最吸引眼球，逗留时间最长。如果是9:30就进馆，优先参观家园，拍照也方便。	https://qcloud.dpfile.com/pc/vg9OuXFBzrsmD-i_9Rdd9f6m9hiHTS36XBstxHkHl60WmAWXaXkAhQFXzzdN8HcPUBBCaBtJvKU_sxCtKYAYUQ.jpg https://qcloud.dpfile.com/pc/aiz5NnuCRsiRw-HYiHWo4pKFn5tPSis3UDLijBaY9mnNBhVzUF2u5izergAVUmz5UBBCaBtJvKU_sxCtKYAYUQ.jpg https://qcloud.dpfile.com/pc/UZw6qyRFJh_MElN9FcZJGTqDpnIC2F9Ttdw2n9KtmLBgx-PdvNOzkGmfWYDTYR6qUBBCaBtJvKU_sxCtKYAYUQ.jpg https://qcloud.dpfile.com/pc/ssSE24xjMQ…
2023-07-0710:26	仔鸡的愤怒	4.5	临港，我们来啦，路上还是比较堵的，可能放假都出来	https://qcloud.dpfile.com/pc/4rfB4JGfeW0Rkmd0T3Bf5tk_V1kW5XS3kIFGANB-p5__HR6N0Hl6IHTd7YEs2-3tUBBCaBtJvKU_sxCtKYAYUQ.jpg
2023-07-0709:35	甜甜_942730	0.5	连续抢票一个月都没抢到，简直了！票都卖给黄牛去了吧
2023-07-0708:24	nemoxyj	4	可以讲，从硬件设施上来说，非常值得带孩子过去玩，三层楼三种主题，只第一层楼的太阳系就让我们逛了两个小时，反复地看。但我也必须扣一星，就是用户的软件交互设计，那叫一个烂，是那种包装的很精美的烂，约一约就知道了，全是暗坑
2023-07-0622:50	花猫君	4.5	六月中旬和好友预约了上海天文馆，虽然当天下了暴雨，但我们还是驱车一个多小时过来了，毕竟预约到了还挺难得～交通：开车过来的，一路还是顺畅的，有停车场，但我们没停在这边（停在旁边酒店）。展览内容：有好几个展馆，我们下午到的，时间也是有点紧张，很多内容没有沉下心来带孩子细品，下次再来。
2023-07-0621:26	莫璃_3539	4.5	展览内容:一共有几层～我们是从第一层慢慢向上逛的。地址的话是有点偏远的，但是距离地铁站还挺近的，选了一个工作日来，人不算很多。我觉得这里还是一个很有意义的地方，里面的展示也非常的好看，门票也很便宜，成人的话是30块钱，学生的话半价就可以了。强烈安利有空的话来一次天文馆。
2023-07-0618:59	李楠	4.5	抢了好多次也没抢上票暑期天文馆
2023-07-0618:45	lsvs3	5	二次打卡天文馆。很震撼！光与影的视觉盛宴。对宇宙，太空，星球，有了创新的认识。每次都是从开馆时间呆到闭馆时间才恋恋不舍离开。电影不推荐，看完头
2023-07-0615:59	seaqueen	4	如果不是抢票糟心，还是可以5星的🎫先说抢票，能避开休息天和寒暑假的还是尽量避开吧，否则啥项目都约不到，那么大老远跑一趟不易；门票和4D不难约，里面的小项目真难，每个人只给约一个项目，拼手速和运气，我抢到那个假如剧场，同伴抢到羲和太阳那个馆，只能互相分享观感🌍里面的场馆分3个大馆，对于喜欢天文学的人来说还蛮受益的，看热闹的基本一个多小时就可以出来的；大地球和星际穿越拍照都很出片哦！🍦图个意境，绿色地球抹茶味，灰色月球芝麻味，粉色星球蜜桃味🚗交通：无论自己开车还是地铁，都有一段距离，反正到市区都要一个小时
2023-07-0612:51	D.C	3	带孩子来看看还可以。不过购票太假，实际上没那么多人。体验
2023-07-0612:13	lucy	4.5	展览内容:高科技的感觉，视觉震撼，互动体验的项目也比较多，专业知识比较多，好好看的话需要一整天时间都可以。展览亮点:抢到了球幕电影，是在球体里面半躺着看的，时长25分钟，视听觉刺激很明显。tips:里面的餐饮是简餐为主，意面、披萨🍕，还有饮料，咖啡，冰激凌。
2023-07-0611:22	深海之鱼	4.5	在广浩天空里感受时间的运转，值得来的旅行。我们看了两场电影，一场付费40一张的“时间旅行”，太过板正，正统，不是很好看。又寄希望于免费的“假如剧场”，太过幼稚，也很失望。所以其实，不用太在意电影，没抢到也不用不开心。吃饭方面尽量自己带，我们现场点的不是很好吃。
2023-07-0610:14	匿名用户	1	官方网站连续抢了六天根本就抢不到票，那个所谓的天文展的网站，就算卡点抢票3秒内完成，到最后付款的时候还要被迫得等待3分钟才能支付，等到可以支付的时候票都抢完了。所谓的公平购买就是为了等待这三分钟被内部操作抢完吗？我天天等时间抢不到票，凭什么黄牛手上就有一堆票？官方你告诉我他们怎么抢到的？
2023-07-0600:28	啊斌_9888	5	抢了好久，终于抢到了门票！太难了，小朋友今天特别兴奋，进入天文馆，非常认真，一个一个景点看下去。第一个家园，了解了地球与太阳及月亮的相互关系，非常形象，小朋友也记忆深刻，绝对可以帮助课堂学习。最后是到太空，超级逼真！这种档次的地方，绝对在上海值得拥有！
2023-07-0520:31	匿名用户	4	交通:远是真远，地铁坐了快3小时。展览内容:家园一进去就是很大的地球，视觉感震撼，互动体验感强，就是一天只能预约一个项目实在是太少。展览亮点:球幕影院体验感一般，不太推荐。餐饮：能带就自己带吧。暑假孩子太多，都是参加一日研学的。管理人员态度不错。	https://qcloud.dpfile.com/pc/ymrE0CdllcAnwOwOGb5g_2U4JoD30nsEek4N2Y6sE-RHN7EzowruYsxT8HRuWvs_UBBCaBtJvKU_sxCtKYAYUQ.jpg https://qcloud.dpfile.com/pc/3tmhNR6TFsFyHPks_llGdh9Neu88cvNGjRhj_Y6umIWovi-Bm1mALuFyQYj1qx-dUBBCaBtJvKU_sxCtKYAYUQ.jpg
2023-07-0520:21	StellaZhang	5	回国就来打卡大家都说值得一来的天文馆，真的不虚此行，这里有《cosmos》里有的，更有实际的体验感！互动性也很强！适合闺蜜伙伴情侣	https://qcloud.dpfile.com/pc/fgVR6MVKZ8S3_UOH_7ocbvRUhl-Wz017T9gkJ8sxEFEoMIrZ8eDEczZKasw3MSByUBBCaBtJvKU_sxCtKYAYUQ.jpg https://qcloud.dpfile.com/pc/yejtKR0Uj3wYJeuJU5apXvaOOetI1Bin4BZ77rwvA_4sF65-pSmBLNDbsQOoFkXrUBBCaBtJvKU_sxCtKYAYUQ.jpg https://qcloud.dpfile.com/pc/zCjaXgf5p090MU757hPfX4RvM5BM8XBAh3yzA1q32nz-yLexxnCsxubSgi3Ry6ExUBBCaBtJvKU_sxCtKYAYUQ.jpg https://qcloud.dpfile.com/pc/Ux1_cjZ4-3…
2023-07-0520:01	violet_wang9732	5	这家天文馆必须要提早预约才能去参观，环境一流，天文馆馆内的设计也相当的宏伟，非常不错的一次亲子体验。从地铁站出来步行大约101分钟左右就到，去的路上都有指示牌提醒，还是很温馨的感觉。馆内的冰凌淋也特别的好吃，家中有娃的可以去看看	https://qcloud.dpfile.com/pc/5fW7MhaI9dmCuJwSljh-pnAFitSY1zFhEj8GyAnAgEHVJksU8-ldCqZNISGfy0zFUBBCaBtJvKU_sxCtKYAYUQ.jpg
2023-07-0519:28	ElvenXu_5935	4.5	只买到下午的票，总共游览时间也就3小时，想要额外订的活动的票是不可能的，所以建议需要玩的话还是选择上午的票，非常推荐地球冰淇淋和月球冰淇淋很好吃，虽然价格有点小贵，
2023-07-0519:17	X彡彡	5	家里有小朋友的一定要每年来一次。宇宙探索永无止境，在这里可以直观感受宇宙的奥秘。可以看到用影子模拟黑洞是怎么吞噬小行星的。有身临其境的感受，也有视觉的震撼。一定是你来一次还想来的地方。预约的时候不要忘记，电影票也一起预约了
2023-07-0519:00	YUYI_R	4	全球最大的天文馆✨平凡生活里的宇宙浪漫邂逅🌎顶着炎炎烈日来打卡期待已久的天文馆，假期一票难求，选择了工作日来，感觉人还是很多。。。馆内游客基本都是带娃来参观学习的所以感觉要是更多娱乐性和互动性会更好。馆内随手一拍都很出片，特别适合拍剪影超级🈶feel~
2023-07-0517:27	天马行空的实拍狂魔	4.5	Filom｜去上海天文馆体验一次太空漫游预约了好久，即便如此还是因为没做功课，错过了环幕影院还有儿童乐园，下次一定要赶早，如果非节假日或者双休的话，就更好了。整体氛围和内容还是挺赞的，让我一下子想到了库布里克的《太空漫游》，第一次感受到有别于现实生活的科幻场景，如果你足够幻想或是科幻迷的话。预约的缘故，馆内人不会特别多，比起这个天去迪士尼的小伙伴们而言，天文馆不会让你感觉特别窒息或是拥挤，此处一下迪士尼。天文馆非常适合情侣、亲子、vlog、朋友圈，也许这里还能让你成就一段曾设想过的科幻电影梦，配上宏大的电影配乐，每个儿时的梦想都将在这里实现。
2023-07-0516:25	S.teven	3.5	打卡上海天文馆，门票提前三天公众号预约，需要点手速，买好门票要继续买天幕电影，不然看不到当天的电影。场馆内小朋友居多带着来学习，如果天文爱好者来会比较有兴趣，个人感觉比较抽象不是很能接受，场馆环境很好跟着指引就能逛完
2023-07-0514:33	嘚儿嘚儿驾	4.5	除了位置有点远，其他都挺好的！门票很便宜，成人30，学生15！停车场也不贵！如果对天文没有兴趣的，不去也罢！有点基础知识去看比较好！馆里也有人工讲解，可以根据门口的指示牌等讲解老师！就是人太多了，没有耳机，光靠人讲，有点辛苦网上都说门票难抢，其实掐点进去还是能抢到的，真正难抢的是球幕电影
2023-07-0510:51	天真有邪的小可爱	5	去年就打算来了最近刚好有时间就定好闹钟抢票成功了可惜没有抢到电影票特别适合青少年游览而我只觉得好看厉害神奇被熏陶一下离市区比较远最好开车去交通不是很方便虽然说是最大的天文学馆但是也没想象中那么那么大还会再去一次
2023-07-0509:04	大聪明不聪明	5	【交通】附近停车场车位挺多的，驱车或地铁16号线前往都很方便。【展览亮点】展厅的内容其实不算很多，内容也相对比较浅显，适合给小朋友科普。球幕电影的电影票一定要抢，躺着看星空的氛围很棒！1F家园展厅很多人等在太阳前拍网红背影照，等待时间很漫长，没必要其实除了这块以外，有片走廊对着墙拍缩影也蛮好看的。大家可以自己挖掘一下合适的打卡拍照点。tips：飞跃银河系太难抢了，建议做好planb的打算。
2023-07-0423:42	葫芦娃打小怪兽	4.5	暑假遛娃的好去处，去了海昌玩的朋友可以顺便去天文馆，这两个地方离的不远，打车起步价。唯一难的就是抢票，提前三天在小程序里就开始抢了，重中之重就是抢票，需要秒杀。天文馆总共有三个主题，家园、宇宙、征程，小朋友看到🌍兴奋不已，奈何自己对天文知识知道的少之又少，教不了孩子太多。个人感觉小学以下的小朋友可以等再大一点去。
2023-07-0422:29	匿名用户	5	上海天文馆，小孩子都可以去打卡的地方。路程比较远，我们宝山开过去也要1个半小时。总体看下来4个小时差不多，我们抢到了下午场的飞跃银河系，一定要提前输入好信息，不能超过3人。还吃了星球冰淇淋。最好是在那边住一晚，海昌海洋馆也在附近，第二天又可以玩啦
2023-07-0421:54	isabelfangfang	5	迄今为止全球建筑规模最大的天文馆，也是上海必打卡的景点无论从场馆的航拍视角还是平面建筑视野都是为止震撼的夏至日来天文馆颇具意义，拖动时间轴，阳光穿过圆洞天窗，洒在地面上的光斑随着时间移动着位置；点击夏至的正午时间，阳光透过球幕影院外围的圆环，在观众休息区形成完整的夏至光环可以在微信小程序或公众号上进行购票,提前7天开放购票
2023-07-0418:13	lalala	5	强烈推荐非常值得一去半天根本不够工作日下午去的人还是很多值得
2023-07-0418:03	tingogo	5	对于宇宙我们渺小得犹如尘埃，探索之路永无止境，多么精彩和不可思议！朋友们都问我怎么搞到的票，没有捷径，9点半老实蹲点，上午场秒光的话不要气馁，继续抢下午场，功夫不负有心人。球幕电影票和“飞跃银河系”也是如此，卡点&迅速&坚持。展览内容不多介绍了，无法简单描述，总之一个字“值”。一次参观肯定是不够的，留点遗憾给下一次。Tips：餐厅贵且难吃，建议自带饮料干粮。	https://qcloud.dpfile.com/pc/pDQInu6QV7M24apcfcqyl8rY_BZN4fM4XYQYZgHBPAx3hEmj4xfbfjjsduzNncPUUBBCaBtJvKU_sxCtKYAYUQ.jpg https://qcloud.dpfile.com/pc/7c5ExVcSiDC5DmfB7ftYSEcTx7r_PcgaHwkRK9Xus3CMz8IEoxeR5d4-rMCtAy4sUBBCaBtJvKU_sxCtKYAYUQ.jpg https://qcloud.dpfile.com/pc/O8SClzYj3dO0l_18rXwuUPW34z6jvbANJMiigWvvGu0GGSiJLHtLOaNanXz6fZFaUBBCaBtJvKU_sxCtKYAYUQ.jpg https://qcloud.dpfile.com/pc/w-xkUQiWNy…
2023-07-0416:05	heer_8346	4.5	地表最大的天文馆，来自宇宙极致的	https://qcloud.dpfile.com/pc/k4uNFJHh6zWWEXnYu1Gg4Bz_aqC8qizkXBmkLzEOJ07k9vHtP1YeulSB3DS-308WUBBCaBtJvKU_sxCtKYAYUQ.jpg
2023-07-0411:41	鹿小兔几	4.5	终于打卡了天文馆，刚开业的时候真的超火，趁着端午节前一天，小朋友刚好早上考完英语就直接出发了，地铁过去差不多一个半小时，开车也差不多，那就还是选择地铁出行！差不多一点进的，我觉得基本上的都是在一楼二楼，一楼的比较浅显易懂，主要就是讲八大行星和太阳，到了二楼真的就是宏观微观各种看不懂的知识感觉自己文盲了，我们没租讲解器，因为知道小朋友也就是看个热闹，也可以微信扫码讲解的，都没咋听，低年级的小朋友不要求太高，看个皮毛就好了，就是四点闭馆有点早，我们大概三小时也就看了两个展馆，后面的就没时间溜了一圈，B1也没去，建议来的还是一大早来比较好，时间比较充足	https://qcloud.dpfile.com/pc/XG5PyVlWfT4YUfL8fot1n1TYgv6_zoE_7o3L7MT9wxJ9sdV70QlI-MsxTTz-W-yHUBBCaBtJvKU_sxCtKYAYUQ.jpg https://qcloud.dpfile.com/pc/oqtCbuS-cJhrOE8W-AkxFmPz6ebpE9Tyie5xzRrr0_PkYmaOWuFY35cN6Tc7fC3hUBBCaBtJvKU_sxCtKYAYUQ.jpg https://qcloud.dpfile.com/pc/UfrBf_5Lt97e7uNVduXNFmSekwHmQOxedMbZGBSmcg_t7zgCyXogQXBttruQ5v12UBBCaBtJvKU_sxCtKYAYUQ.jpg https://qcloud.dpfile.com/pc/vv8MqDniuR…
2023-07-0400:43	匿名用户	5	电影票真的太难抢了还会再去的！里面的东西又贵又难吃，还是自
2023-07-0321:37	aoiuo	5	第二次就抢到了端午节的好几张票，只能说泰幸运辣！馆内的科普内容高深，但从家园这个主题起，就美得不可方物，感受到宇宙的浩瀚深邃和人的渺小。变迁的地球和璀璨的银河，美到挪不开眼。小朋友主要图个新鲜。如果还可以抢到票，我还想来！
2023-07-0321:26	Empii	4	交通：早点到还是有停车位的，7块吧展览内容：我们小朋友还比较小，但是但凡是有能操作的他都想试一试，作为家长觉得吧，培养兴趣也是很重要的。周末票是真的不好买，平日我们去的时候空余倒是很多。我们基本上中饭就出来了，还去周边划了个皮筏艇…毕竟专程来一次还是挺远的
2023-07-0319:47	cookie	5	除了远感觉没什么缺点的馆，来的路上因为太远且天气太热，原本心情非常焦躁，但是从进馆开始，每一个馆的设计都很精妙，路上随处可以发现的小故事机，形式多变的游客互动模式，各式各样文创类的周边，能带来很多小惊喜，体验感很好～
2023-07-0318:12	是李花花鸭	3	提前三天公众号9.30抢门票，提前可以加好个人信息～10.00抢电影票（个人感觉电影很无聊，声音➕画面的催眠），不过电影散场听到有家长给小朋友说这个电影能看出来人生的哲理，原谅我的无知没看出来什么哲理，个人对于飞天场景兴趣最高，看的也最仔细，还有模拟的空间站，以往都是电视上看的，虽然是假的，但也很爽了！！！光影模拟地球也很好看🌍🌍整体一般吧，行车50公里过去，两小时看完回家睡了一下午
2023-07-0317:25	匿名用户	3.5	今日和小伙伴们一起打卡打卡天文馆，来上海，那么久，还是第一次来听同事讲了好多次，一直没有时间，每天都是两点一线线上班，下班的，今天我们下个早班逛了逛，看到里面的好多东西，感觉真的很神奇，也很不可思议，有小孩的可以带他过来一起，看一看
2023-07-0315:14	chiaki6	5	太棒啦！虽然抢票很糟心，入场排队排很久。但是展馆内部还是特别的惊喜！家园的布置非常喜欢，很壮观，小朋友虽然只有中班，但是也能全程走下来。征程相对比较枯燥一点，小朋友还不能理解，宇宙虽然涉及的内容很深奥，但是互动多，小朋友也很喜欢，大人也很喜欢。最拉胯的是餐饮，建议自带干粮。
2023-07-0314:33	匿名用户	2.5	首先工作日人都太多太多，现场体验太差，公众号根本没这么多票啊。其次感觉初中以下小孩来了也白来，看不懂，浪费
2023-07-0313:24	小彦937	3.5	地址位置真的太太太远了，开车过去一个半小时感觉都要出上海了，停车场挺大就是去的晚了最近没了，要稍微走点路，里面的场景还是很震撼的小朋友很喜欢，借了一个语音导览器，觉得挺有必要的，毕竟我们大人知道的也不多，适合10岁左右的儿童来，我家6岁感觉还太小了～～里面的冰激淋很好吃，奶味挺重也不贵
2023-07-0313:16	甜甜	4.5	五月份去的天文馆，周末都是人，都来打卡拍照的！里面冷气真的很足！怕冷的可以带件外套！有好几个馆！人不多的话，半天就够啦！里面有餐馆！但是都是盒饭加热，性价比不高，不怕麻烦可以自己带！带孩子去的还太小，就拍拍照，走马观花！主要还是人太多，毫无兴趣
2023-07-0313:13	wdudumami	4	天文馆位置有点偏，但整体参观感受
2023-07-0312:38	心心	4.5	都说票难抢，轻松抢到周末票…但是人真的太多了啊.！！周一路过，完全没人！千万别周末来啊！不然真的体验感会非常差！玩群就是走马观花！而且去吃饭也都会没有！假如剧场不太适合小朋友，应该完全看不懂选别的展项吧…
2023-07-0311:28	qiqizhu1999	5	天文馆真是个不错的地方，就是票难抢。不明白的事，每天限量抢，但里面还是非常多的人。有几大主题，但好几个体验一直处理维保状态。租一个讲解器，蛮方便，但还是有很多展品没有录进去介绍。餐饮，楼上楼下都有，价格很美丽。来一次不容易，总得尝一下。一天下来，差不多逛完了整个馆，知识量还是非常的大的，适合大孩子，小孩子适合去点位拍照，下次还可以去。	https://qcloud.dpfile.com/pc/uqy4VGOWKfhjW32AL53aGuTh30jSonowp26Ak25kjob4kIiR9-ulIwgxnBeKlRecUBBCaBtJvKU_sxCtKYAYUQ.jpg https://qcloud.dpfile.com/pc/REH3dldWLKebmE9oqA0EMFY7YNsBUu9xoaJnvR7SvDCgyA3bL9AhyiVMD5-cd8MlUBBCaBtJvKU_sxCtKYAYUQ.jpg https://qcloud.dpfile.com/pc/UK5xLWzSCV--cW2T8EoiYU_jtfwfqGtngspkQ7DpuP-UW9FWJkFB4739l0S9vcuuUBBCaBtJvKU_sxCtKYAYUQ.jpg https://qcloud.dpfile.com/pc/uePkaHqIb1…
2023-07-0307:13	闲人一枚	5	天文馆的票有多难买，反正我们临时买到票，就冲去了！提前一天在临港住下，第二天一大早就去了，已经很多人排队了，进去后啥项目都没约到，但是参观体验感还不错，真的做的很漂亮，如果大家抢得到票，还是很推荐过来的！	https://qcloud.dpfile.com/pc/r4iX1Kt0XbRNC85Ap2WHXkr2mgpDY49POYxxmGr0_x880vZHa9CByU72tcTpe78oUBBCaBtJvKU_sxCtKYAYUQ.jpg
2023-07-0307:01	lily_hq	4	门票🎫真的挺难抢的，里面的展览、活动需要在检票之后再预约虽说门票限量到进去之后感觉人还是无比多，暑期更是很多研学营的小朋友。场景确实很震撼，科普性很强，租个讲解器每个点都会有介绍，这个很是需要，不然看过真的撒也不记得了。整体体验还是很棒的，科普的同时还有如此身临其境的体验。	https://qcloud.dpfile.com/pc/TT_DV5PuUsLaLt8Ns7SAHETHlMfs8IKQCZn2EvBk-Af_HR6N0Hl6IHTd7YEs2-3tUBBCaBtJvKU_sxCtKYAYUQ.jpg https://qcloud.dpfile.com/pc/nzbuz-OEKnz8E-RXYKi1zjISml1Qf0k9AFLcqNI8qdOef2KM_UY-x5xTp4Dj22LpUBBCaBtJvKU_sxCtKYAYUQ.jpg https://qcloud.dpfile.com/pc/cR7Cr_nOQAzqpFYzCuu9U1JNNUhYvdFOr2hxdo-ROl2lB36FFFIENNryDAp6m6AIUBBCaBtJvKU_sxCtKYAYUQ.jpg https://qcloud.dpfile.com/pc/xlSpBOkTpk…
2023-07-0222:44	Yuki爱抹茶	4	#上海天文馆🌍我们终于来啦👀计划了好久的天文馆，终于来打卡了，太不容易啦提前在网上做足了攻略，从抢票到活动预约。还好有靠谱的朋友和给力的运气，整个一天的活动相当圆满🤩🤩🤩整个馆推荐小学生来看，非常不错的体验。预约了球幕电影，感觉也很棒。
2023-07-0222:33	无聊哉	4	关于抢票：我抢到的是端午节后的那天周日定了闹钟提前填写了信息9点半准时开抢，结果到支付环节等待5分钟之后显示没票了。我很生气💢很想打电话投诉，于是去小某书刷攻略，看到有人说快到十点可能会放票出来，于是我9点50分左右又刷新了一下小程序，竟然真的显示上午有几十张票，赶紧支付，这次就没有等待时间立即支付成功了。关于场内展项预约：上午场如果不是排在前100名进场，热门的飞跃银河系和假如剧场几乎抢不到。我设了下午1点开抢，但是不知道在公众号里预约要重新填写个人信息，我天真的以为小程序抢票填写好的信息就不用再填了，好嘛，热门项目秒光！最后只约了光学天象厅。搞不懂天文馆外的两个副馆干嘛还算在极限5选1里，想让人多来几次吗？这么遥远的地方来一趟多不容易啊！关于讲解：每个展厅有定时的几场志愿者免费讲解，感兴趣的可以跟着听，增加天文知识。
2023-07-02 更新于2023-07-0307:44	静静	5	上海天文馆非常的火，评分也很高，所以我就来了，嗯所以进门口真的好堵，人超多的。1.进门口建议租一台讲解机20元2.进去带大行李箱的小伙伴记得提前去把行李寄放，天文馆免费寄放行李，这个超赞，都在一楼大厅。整体感觉真的很不错。3.就是环球影城感觉电影一般，我们4个人除了我，其他三个人都睡觉了，空调座位太舒服了。然后大部分人都睡觉了，影片内容真的一般。（不建议看40块钱一个人不划算，建议提前关注天文馆公众号预约里面的项目免费的更好玩）4.冰激凌也一般，价格28一个哈哈哈哈哈5.今天一天的感觉就是上海天文馆真的一般没有网上说的那么哇塞，个人觉得长沙科技馆，地质博物馆，也是非常值得的一看的，而且还是免费的。（大老远跑过来感觉就是一般般）
2023-07-0221:46	cara_zqh	4.5	无意中抢到了天文馆的门票那就带娃来体验一下吧远是真的远到达都近中午了于是现在馆内吃了午饭价格相比门票是贵不少从家园开始逛起一个个硕大的星球还蛮震撼的下午1点有活动预约抢票抢到了一个类似飞跃地平线的电影不过一般般展馆走马观花走了个遍差不多下午四点前撤了
2023-07-0220:39	masonway	3.5	慕名而来打卡，内容和设计确实做的不错，儿童和成人都值得
2023-07-0220:24	蓝莓腌海螺	5	一个让人流连忘返的地方，里面的设计都很有科技感，一个巨大的地球，可以展示地球表面的昼夜变花，还建造了各个行星🪐的模型，并做出了详细介绍，里面还有载入航天飞船，进去参观能了解到航天员在飞船中
2023-07-0218:02	mm1384	4.5	听朋友说挺难约的，很幸运卡着点抢进去，一下就预约成功了，除了距离远以为，感觉没缺点，虽然是限流，但其实感觉肉还是挺多的，但是的确值得带小朋友一去，星际穿越走道那片区特别的震撼，成年人也能增长到不少天文知识。
2023-07-0217:04	小花猪的尾巴	4	反正就是抢号吧…每天9：30开始提前把谁去的信息都填好孩子也算后面两张图是抢到号去里面还要再抢的项目叫《好奇星球》适合3-8岁里面类似于小游乐场…也要提前录信息，不然还要填信息等你填好了名额也抢完了😅下午4点闭园，逛一下午没问题还是很震撼的，给孩子涨涨见识有机会还可以再刷一次😃
2023-07-0216:16	匿名用户	4.5	专程花一天去了天文馆！修好不久就关注到啦，这次终于来打卡！必须要说临港真是太远了，过去单程就是两小时起步。。天文馆真的很漂亮，我还抢到了飞跃银河系的名额，但是！远低于期待值！！去之前看了评价，绝大多数人都很推荐，甚至类比迪士尼飞跃地平线，但完全不是的！就很普通甚至让我觉得粗糙。。我估计它难抢的一点原因是容纳人数太少了，但如果下次还去这里我绝对不选这个项目了
2023-07-0215:26	skjskj118	5	上海天文馆真的是比较偏，这次正好来海昌玩的时候就顺带一起去参观了。提前公众号上面预约的，自我感觉还是很好约的，9点30开票。没有想象中那么难约。预约的下午的票，上午也可以进去的，感觉非常的人性化。大门口也有几道关口呢。地铁下来感觉走过去就行，非常方便。里面的知识内容也很丰富
2023-07-0215:09	ego在霸都	3.5	从市区南京路步行街到天文馆坐地铁大概要将近两个小时。一定要提前预约里面的项目，要不然根本玩不了什么。我们预约晚了所以只能走马观花的看看里面摆设的东西，没办法体验“飞跃银河系”。说是地表最强天文馆。但是个人体验不是很好，可能更适合带小朋友来吧。里面可以免费寄存行李还不错
2023-07-0214:28	捏捏肚纸	4.5	总体挺好看的，很多都是真迹，非常难得，比如几百年前的书📖陨石坑🕳️我是抽了一个没有工作的周六去的，都说很难预约，有的约了一周，我感觉还行，九点半排去公众号预约就可以了除了预约门票，其余的我什么也没参与上，甚至去的有点晚，地下一层还没去，下午两点左右进去还是要排队进门的，听后面的娃妈说，上午他们准备进门人太多了就没进，里面租语音讲解20一位，戴上耳机在公众号听也可以不租，我为了省事就租了，毕竟电影什么的也没约票，大老远去还是想体验好一点，买了个地球的冰淇淋，椰奶味道，这个味道。。。嗯。。。因人而异吧很多老太太啥的非常不自觉，你拍照她就贴在你身边晃悠，反而小朋友们在馆里超级可爱，没看见哭闹的都冰雪聪明的，看展摆造型拍照真的很可爱有孩子的可以抽空去学习玩耍一下
2023-07-0214:16	莫笙	5	公司团建，可以没抢到“飞”项目，很不错，看的	https://qcloud.dpfile.com/pc/bGCreoLBseU0MxNGEAodAgckBDBUQSJRjVKChk0Pey5Qm55jgVZ6izRafWGuufo8UBBCaBtJvKU_sxCtKYAYUQ.jpg https://qcloud.dpfile.com/pc/yplQnb4aen2PFc9AT2pajEcFiT5xqTl6P4Nutydz--I6is55Os-Mcr4UIRuO0nhsUBBCaBtJvKU_sxCtKYAYUQ.jpg
2023-07-0214:13	匿名用户	5	抢票太热门啦每次抢了门票就忘记电影票老是卡不好时间终于如愿在一风雨交加的日子逛完了天文馆验票很简单大人身份证小朋友人脸识别（买票后面可以提前扫脸录取）进场里面还有很多小场馆可以预约上午十点最好都抢好不然约不上啦一天很笨就不够逛走马观花式都需要大半天展览内容：主场馆分为三大展区（家园+宇宙+征程）飞跃银河系🌌是我最想看的可惜场次少人数少没抢到很多物理知识在里面充分展现增加了小朋友探索精神对天文又有了别样的理解不同的年龄段会有不同的感受会还想去几刷的地方~里面有餐厅但是可以坐的位置不多冰激凌最好吃的还是地球🌐tips：🅿️需要早点去才能停里面的停车场不然就是往前300-400米的地方走过去天气不好的话就有点远	https://qcloud.dpfile.com/pc/ho59QMS5ExXNqug8USEKJff1TLCh7zHCUUWirrdcAVl0j_Ts2YsbelFBylKLRzY-UBBCaBtJvKU_sxCtKYAYUQ.jpg https://qcloud.dpfile.com/pc/ZasONPHJvLOt8fjBDVBSrA9Ngg05PANL-R2BuqmhycMVYVtTwshNwjICITirkX4fUBBCaBtJvKU_sxCtKYAYUQ.jpg https://qcloud.dpfile.com/pc/bCF-EUaPwTG5q8InuT-dJPQueCGXI7HxQHTSULucStTnj2Uzt2PQNkNmsVd197VyUBBCaBtJvKU_sxCtKYAYUQ.jpg https://qcloud.dpfile.com/pc/MVNimrCLtP…
2023-07-0213:48	Emilyfish	5	天文馆休息天的门票真的是难抢，这次蹲点调好闹钟，终于抢到了。孩子还小，让他先感受一下宇宙之大，提前开开眼界，多点感观刺激。参观当天还好天气不算热，天文馆好大，里面的展览要是好好看的话，一天绝对不够的，等小孩大点再来	https://qcloud.dpfile.com/pc/eWd1EcZsqT8e1TiCKuGTz0GBiI3YogEUXpaeKPbGX-wH00DoAzoMAZjXslAoRc_6UBBCaBtJvKU_sxCtKYAYUQ.jpg
2023-07-0213:33	匿名用户	0.5	三十多度的天让人在门口等着，不知道	https://qcloud.dpfile.com/pc/ZH74YuE0rqosn6oaXQDp_qeKxGbZZjIkx8fUQtGYuBrqzFFmnXJBZB7S2DCB1O5UUBBCaBtJvKU_sxCtKYAYUQ.jpg
2023-07-0211:27	泡泡鱼的泡泡	5	带娃打卡上海天文馆，1Ｆ进门巨大傅科摆，左手边家园—🌞系（对标小学科学）。2Ｆ宇宙，娃走马观花（知识储备不够，看不懂）。3Ｆ征程，娃又来兴致了，毕竟📺新闻上看过报道，现在各种探测器就在眼前，还能走进宇航员生活的内舱一探究竟。出来就是倒穹顶了。问天要回到1Ｆ，临近闭馆，匆匆走过，到此一游。彩蛋：特色展项（现场预约）因为笨👩没有提前注册，拼不过手速，捡漏了最后一场光学天象厅，也算幸运了。躺在懒人沙发上，近距离观察美丽星空，可惜🈲️拍照，没能留下影相。总结：作为地表最强天文馆，小学高段以上的娃值得来一趟，当然要想看完所有7个特别展项，得来N趟。12:30下午场不用排队，随到随进。13:00预约展项，一定要提前注册注册注册。现在的月份馆内温度适宜，不用外套。下午进场只需要带点水（馆内也有热水的），吃的买个🌍冰淇淋就可以把娃打发了。想呆一天需要有非常好的🦶力，👧半天接近1万步，喊累。	https://qcloud.dpfile.com/pc/lMuKLsCHmpfHxXk9XdCt1Rm05u_N_cFNuyT8Z67ELoii2ZOn3QpZXLpBveYKyjHZUBBCaBtJvKU_sxCtKYAYUQ.jpg https://qcloud.dpfile.com/pc/zW-gtqDk7bAZORXZErVuimHafdKUF2ETIZLZNpH_Jxex-Ko7y181S2e7QuQLieJeUBBCaBtJvKU_sxCtKYAYUQ.jpg https://qcloud.dpfile.com/pc/Ry5ek7_Kmsv0uMb2nqHjCNirdAy5WSCwDyaTETsBLIp8s9mgQTPNDNjrcpRk_9UkUBBCaBtJvKU_sxCtKYAYUQ.jpg https://qcloud.dpfile.com/pc/wLBRL_sK2q…
2023-07-0211:05	kelly	5	真的非常非常的远，离市中心，坐车坐的很远很远，然后一直在外面等呀等呀，到处都是排队排队，上海真的是一座排队的城市，终于到天文馆，然后就是排队排队，时间真的好久好久，图片就是门口排队的时候排队啊，半个小时以上的排队进去。	https://qcloud.dpfile.com/pc/rySJCOuLJYYj9sxstL_ZKLko_I2_Te4xlAX6HF8Tn85gx-PdvNOzkGmfWYDTYR6qUBBCaBtJvKU_sxCtKYAYUQ.jpg https://qcloud.dpfile.com/pc/EvlhHdA-hUWwzvav4DwLti7Dto8O2Vzr-iQnnlWgcQeiHJJQnAQFhDZyH3S0qHVfUBBCaBtJvKU_sxCtKYAYUQ.jpg https://qcloud.dpfile.com/pc/0nK-dDnOxKkJIz_dyy0ixjVqoih3Q00V911toRFSX1a41wAMt5eXk6aZ9pdYmaoHUBBCaBtJvKU_sxCtKYAYUQ.jpg https://qcloud.dpfile.com/pc/vzvMv8LmJ_…
2023-07-0209:25	匿名用户	4.5	位置：跟着百度地图走门票真的很难抢，可以提前把信息输好，到点准时抢，卡住了也不要退出～免费票在抢票的时候记得选上，我就因为忘选了，最后到现场在游客中心排队重新预约了，如果多个大人同去，同行的未买到票，也可以在现场补票的。关于电影票，真的很难抢，主要抢票方式就很坑，让你先选座位，然后在提交，提交了才告诉你位置被抢了，不断重复，最后没抢到，为啥不能只抢票，不要选座位，有票直接进，位置先到先得。周边天文馆模型沙漏在b1层可以买到	https://qcloud.dpfile.com/pc/tREeYstLJCRWjpruiIqV-3Y5meWZ9K80XY8TNQ3vpRCi2ZOn3QpZXLpBveYKyjHZUBBCaBtJvKU_sxCtKYAYUQ.jpg https://qcloud.dpfile.com/pc/vJdY8gl1UC3b_EBa1At9DiwN11oEk6meQ7_SJ2fEy27IS_sSA01n6LU5nM8GcXaRUBBCaBtJvKU_sxCtKYAYUQ.jpg https://qcloud.dpfile.com/pc/CXqicrdz3wjTJuL_EBecaFulTriv_YcutomztxnJR7AWmAWXaXkAhQFXzzdN8HcPUBBCaBtJvKU_sxCtKYAYUQ.jpg https://qcloud.dpfile.com/pc/fq9vs1h7Vl…
2023-07-0208:52	WTF就不信还取不了名字了	5	上海天文馆的票终于稍微好抢一些了每天固定都是那么多人早上场带小朋友的第一时间都会冲各种剧场先到负一楼打卡大星球，人少很容易拍天文馆很像艺术馆，各种场景如梦如幻没有抢到飞跃银河系据说很好看光学天象厅是躺在懒人沙发上听星座的介绍注：吃的东西不好吃，而且贵	https://qcloud.dpfile.com/pc/xdwtaReyN5YnRXTGRA0BqdbY1316PHvaDkYKisJTyafPMJYRtndZBmvXeOkzn5c7UBBCaBtJvKU_sxCtKYAYUQ.jpg https://qcloud.dpfile.com/pc/R-9416AJGq9QM_06aNTFNQ4UoA-aAC92bX8NIcC8hjbYPG4EcZrsOm4HeYSw4p_qUBBCaBtJvKU_sxCtKYAYUQ.jpg https://qcloud.dpfile.com/pc/EAU0Ea8IJNISbvtJzFw4-QeS00TE-66r6VOs9Ie_oPFFNgEQ2q5ETIIT5iM_B2odUBBCaBtJvKU_sxCtKYAYUQ.jpg https://qcloud.dpfile.com/pc/KwzJCMm13e…
2023-07-0207:39	我叫杨咩咩mm	5	工会活动有幸打卡上海天文馆，自己之前一直没约成功，感谢组织感谢领导。不是专业天文爱好者和学者，其实看不太懂多少，家园感觉最接地气互动性最强。提前预约看了40元的球幕电影和一个免费小剧场，躺着看很舒服，多多少少学习了一些基础知识，寓教于乐挺好的。	https://qcloud.dpfile.com/pc/cS91efZNRyI1vFJP22ut9peZ79e6AcMcSgw8Us1VTBbF8zASQrM81WsiEW3ZQ_-WUBBCaBtJvKU_sxCtKYAYUQ.jpg https://qcloud.dpfile.com/pc/N2KvzwlTUmMZckSh2PvH_8m45i2w7baOl9ucyKkaBrUsF65-pSmBLNDbsQOoFkXrUBBCaBtJvKU_sxCtKYAYUQ.jpg https://qcloud.dpfile.com/pc/wLW2vHZ4_zi1BBe_OkfZWrOBmRhuXfR9tTJw9mVmqiaUEXXsK8INHDuEpJCFq33xUBBCaBtJvKU_sxCtKYAYUQ.jpg https://qcloud.dpfile.com/pc/ioNzFYKQ0B…
2023-07-0200:33	多C多可爱	3.5	提前3天预约的门票。场馆挺大的，里面过来参观的人也非常多。分为上午场和下午场。最好能够按照规定的时间早点过来，还可以早点预约各类展项。里面有一个很大的地球，可以展示昼夜交替，还会定时播放影片。还是推荐的
2023-07-0123:11	食神小行家	5	好不容易圆了儿子的梦，天文馆的票是真心难约，网上有各种抢票攻略，总之周末和暑假都好难上午票是9点半入场，我们自驾前往，预计9点多到的，馆内的停车场还有停车位，所以想停车还是趁早，同时门口已经排起了长龙。关于馆内项目预约，强调一点，每人一天只能预约一个项目，每个项目最多3人，如果想调整，只有一次取消机会调整，如果想约到飞越银河系这种热门项目，那就早上8点45分前到，还有希望一取票就预约得到。还有球幕电影票也是线上抢票，上午10点等退票，希望也是渺茫，总之很难馆内有4大主题展馆，家园，宇宙，征程和中华天问，还是很值得的参观的，真得没约到就好好带着孩子走1-2遍，很多知识点耐人寻味，可以耐心陪伴孩子看，可以一起探讨。宇宙飞船了解航天员的生活，也很有趣。用餐在B1和3楼都有，三明治和冰激凌都不错，意面味道很一般，还有各楼层的文创纪念品，各种石头，给孩子买了一套12生肖纪念银币和一罐小石头最后可以…	https://qcloud.dpfile.com/pc/ELVdENvyNB3CEiIKCHMOsqGPLKDzzNHt05m-BI2kRROZse04EPAl4gPqb_OF-Io5UBBCaBtJvKU_sxCtKYAYUQ.jpg https://qcloud.dpfile.com/pc/k96gGWH6d47sR6S8ouNh4RtoyS9DFCTrU72ibAFoIcddFljMWFUkEBwJcjUj_EYmUBBCaBtJvKU_sxCtKYAYUQ.jpg https://qcloud.dpfile.com/pc/O4ioahE5_gTMRj_OLrV5grG_E_kSyspqRVo6w0hc0kIdJuogNqn-l25CB7pQ72a2UBBCaBtJvKU_sxCtKYAYUQ.jpg https://qcloud.dpfile.com/pc/-mIGSdEFZj…
2023-07-0122:42	太阁松平竹千代	5	上海天文馆真是个好地方，除了周末约不上其他没	https://qcloud.dpfile.com/pc/-D2JrPYV8yxceoioYhuRZttkUPDAEZw0DSw4G3SK6HuRAL5TX4AtlnC01LfjKFGnUBBCaBtJvKU_sxCtKYAYUQ.jpg https://qcloud.dpfile.com/pc/OtH6t1EXYWsTFZ90UNpFWx8Gcb-LlJpZE5ePzx3s1ftsLOScI6o9OHT-TdC1TancUBBCaBtJvKU_sxCtKYAYUQ.jpg https://qcloud.dpfile.com/pc/IjI9jmaZY84h-urTWhWbV79yrazVHVxSzyMqlk4NNd-ir1KTEU2hvsAGzdFUhlquUBBCaBtJvKU_sxCtKYAYUQ.jpg
2023-07-0122:10	Kinlito	5	身心系星尘，来过天文馆会更感受到人类不过是沧海一粟，人生海海皆若蜉蝣抢票攻略：周六票周四早上9点半抢，周日票周五早上9点半抢球幕电影同上10点抢，But球幕电影真的不好看不好看不好看，重要的事说三遍，非常困，看得忍不住闭上眼睛再想到是花了钱的强撑着睁开，建议不要报啥期望权当馆内玩一天的歇脚地馆内家园，宇宙，征程内容很多，有讲解跟着听会更有意思10点多到，玩到下午4点出门，行程安排是：10点多进馆存包——10点半星空探索营课程——11点家园——12点休息——1点征程（抢馆内预约项目）——2点宇宙+假如剧场+星球冰激凌——3点中国问天——3点半球幕电影——4点出馆	https://qcloud.dpfile.com/pc/Vb47PEOV8iUz70aH31Obr_L4VNwNuNAuukKMc8X-UaEvP2rWXKExKuQGMY2eK1KcUBBCaBtJvKU_sxCtKYAYUQ.jpg https://qcloud.dpfile.com/pc/KyER4xx35GJ7iAPyt5vO6OyRYnxl_Nc1x10_shXpN3bB9_rgSXcls3OyylXUzs4LUBBCaBtJvKU_sxCtKYAYUQ.jpg https://qcloud.dpfile.com/pc/ml6Wx0D9GpXrbe0pbqMyX4OI9wqJu712JUSjZF-v6l11NmJvQLIPam84s0V4ShrIUBBCaBtJvKU_sxCtKYAYUQ.jpg
2023-07-01 更新于2023-08-1509:14	璨璨爹	5	天文馆的设计从建筑结构、展项形式、题材内容都大大超出预期，内容融合历史、天文、地理、科技探索，沉浸感十足，带入感满满，遗憾的是没有足够的时间细细体验，一个小时匆匆来去，感觉意犹未尽，一定会换个时间深度体验一次，推荐家长带小朋友打卡🥳	https://qcloud.dpfile.com/pc/E21TgUF7t_VXa_QTrq4CIrYFEXywdy81pLIbRnn1cJXGyXKXS07GTDssRsNKSf7ZUBBCaBtJvKU_sxCtKYAYUQ.jpg https://qcloud.dpfile.com/pc/twq-77FoLsT44TMAC1LWv2iJ0w_aWukEiFhGbZm3sSoWmAWXaXkAhQFXzzdN8HcPUBBCaBtJvKU_sxCtKYAYUQ.jpg https://qcloud.dpfile.com/pc/DsEApGnFimaVL8RbpwH5hb04XgvEbnFpuxenT80vFUP_XRVmN5HwSytPNFoedueEUBBCaBtJvKU_sxCtKYAYUQ.jpg https://qcloud.dpfile.com/pc/EkJiAmQ_2x…
2023-07-0116:13	羊羊_MJ	5	抢天文馆的票就像闯关游戏，抢完门票抢电影票，抢完电影票抢展项票，除了拼手速，大概还要拼人品和智慧吧所以人品和智慧不够爆，只抢到了门票，不过已经很满足啦！馆内很大，分地上三层和底下一层共四层，室外还有一大片草坪和装置，可以在参观结束后顺便逗留游玩一下。喜欢凹造型拍照的小伙伴可以在馆内游玩很久，喜欢深度研究天文知识的小伙伴也可以在馆内游玩很久，我们兼而有之，所以在馆内待了4个小时都没有来得及全部逛完，供大家参考。当然如果只是走马观花看看一两个小时足够啦。馆内没有比较合理的人工讲解，所以涨知识程度不够，浪费了设展人的心血，但是开眼界程度很高了。天文馆真的很远很远，周边真的很偏僻很偏僻，想要附近吃个饭那是万万不能的，建议自带干粮，划重点——自热饭是要被没收的！也可以馆内买套餐，一份套餐大约40块左右，类似于全家盒饭，但是量要少一些，饭量大的亲一份基本是不够饱的。但是总体体验还是不错，期待二刷。	https://qcloud.dpfile.com/pc/a8riJQcdm49RmsGH_NmKr2dNN3pYLqT0y8btMF2FbuGx-Ko7y181S2e7QuQLieJeUBBCaBtJvKU_sxCtKYAYUQ.jpg https://qcloud.dpfile.com/pc/RBLgZ2PEuKJ9lDMpOcNMZ70dK50gHCVV9loLoL1AttkvGBpf7nSmgpNjCOaOrtyiUBBCaBtJvKU_sxCtKYAYUQ.jpg https://qcloud.dpfile.com/pc/UwHMT0Tv6srN92BisTuvEn4Jw6OszOAO6hKbEFGv_PLk9vHtP1YeulSB3DS-308WUBBCaBtJvKU_sxCtKYAYUQ.jpg https://qcloud.dpfile.com/pc/guhcE_mAJr…
2023-07-0115:34	匿名用户	4	在浦东滴水湖畔。选了个工作日，没想到人很多很多，有带着小朋友的，有乘高铁拖拉杆箱来的。设置三个主题展区：“家园”，“宇宙”，“征程”。还有三个特色展区：“中华问天”，“好奇星球”，“航向火星”。内部展项非常难预约，且受到预约次数限制。	https://qcloud.dpfile.com/pc/KRP_6DXy-q6rE22Z3veyhNkrIJkdz7-nVe_1VCNCayonRDKOFS_h0FV95F1d51PVUBBCaBtJvKU_sxCtKYAYUQ.jpg
2023-07-0115:13	长大以后	4.5	端午假期这天，我们早上8点出发驱车199㎞赶到上海，如愿以偿地进参观游览了上海天文馆~虽然有点小插曲，由于前台工作人员的指引错课程地点，导致我们不仅错过了好不容易抢到的活动课程，还很冤枉地顶着太阳暴走一圈，再重新排队入场。还好，展馆的内容实在丰富有趣，抵消了我们的烦躁，这次是当天来回，所以走马观花式的浏览，有机会想再仔细看一看。我总结了几个这趟行程的经验分享给有需要的朋友~🌰小程序订票是每天上午9:30开始放票，每次放包含当天的三天余票（也就是最晚可以买到后天的票），到点后不要慌乱这时候时间足够你输入正确购票信息（虽然我还是推荐提前录入购票人信息），选择对应实名信息的成人或学生票，这时会进入一个倒计时，这时候才是需要专注的时候，9:35正式抢票支付，祝大家都能秒付成功！🌰不论抢到的是上午🎫还是下午🎫，都是全天可以入场的。如果有计划预约展项活动的建议上午9点或者下午13点前到，展项的预约规…	https://qcloud.dpfile.com/pc/SSihyV5wclTbIY-PmrgLbten300XMSxqaQjEwjeEZNPgRj65iL7qOjFRHPW6Zc2AUBBCaBtJvKU_sxCtKYAYUQ.jpg https://qcloud.dpfile.com/pc/WDRthkPhuYnDi6cIjN6Gf0sdA8TkvbxhBT_rhXd610EnRDKOFS_h0FV95F1d51PVUBBCaBtJvKU_sxCtKYAYUQ.jpg https://qcloud.dpfile.com/pc/X9SbBC3lWXBb22xgvFg6Xlo-DMWPBgUOYGcbIL3N2g77zLxCfiVzd8S-qWCVUYLlUBBCaBtJvKU_sxCtKYAYUQ.jpg https://qcloud.dpfile.com/pc/dOvHdl2L0C…
2023-07-0114:33	次小lynn	5	确实是网红博物馆，一票难求。一早过去，馆内已经有蛮多人了，整体信息量很大，推荐在服务台借一个讲解器，可以让小朋友一边参观一边听讲解，会有收获的。整体布局很棒，环环相扣，地球造型非常震撼。网红太阳也相当吸引眼球。主题馆内会限流，确保参观体验，不至于人挤人。一楼大厅里的傅科摆非常吸引人，感叹物理世界的神奇。整体是一个技术含量非常高的场馆，各个年龄段都能收获不一样的参观体验。	https://qcloud.dpfile.com/pc/07ireBO-PTNKj4ESeF26VRVIyusePGvkcguuzQdi515OAB2EVjasIMLibl6uG-fvUBBCaBtJvKU_sxCtKYAYUQ.jpg https://qcloud.dpfile.com/pc/J_cGnXw_EfffoFnmFFl87C3LIZpB7x2-HzcV6d5hXDW63CfwdkBu03J4eeCQWW2pUBBCaBtJvKU_sxCtKYAYUQ.jpg https://qcloud.dpfile.com/pc/pqu83j3rSTjwlSdVuo5-sJpROuKWinWN-LWSdRLQEav9Q6kHaP304Zrlk-Cy4sMoUBBCaBtJvKU_sxCtKYAYUQ.jpg https://qcloud.dpfile.com/pc/nPB2s3tkpu…
2023-07-0114:20	荨荨小玉	3.5	差评给到二楼饮食，取餐等了半天，没有秩序，补拿来一份三明治，打开包装居然冰凉，完全没有加热。。。因为好不容易找到一个座位，将就吃掉了，果然肚子就不舒服了
2023-07-0114:07	胸怀赤子心	4.5	暑假第一天拿着老婆抢到的天文馆门票，我们兴冲冲的开了一个半小时来到了上海天文馆我们周末来的人不少，都是带着孩子的家庭，还有几个学校组织的团队，总体上而言内容还是很丰富的，很多知识我也是受益匪浅，但是吧人太多了参观体验感就不好了看来这种热门博物馆要工作日来才是正道。
2023-07-0113:52	辽北狠人范德彪	5	🚗交通:临港滴水湖🌸环境:不愧是新馆，非常漂亮的建筑🥗特色:天文相关知识，丰富又漂亮，一楼的各种效果非常棒。布展用心。各种模型也是非常有意思，建议慢慢看，喜欢天文的真是有福了。⌛️服务:好，有存包的地方。
2023-07-0113:37	小小高_7211	5	特别推荐，不过太小的小朋友可能很多都看不太懂，需要爸爸妈妈不停给他们讲解，但最后可能也没记住多少，还是建议大一点的孩子来打卡，天文馆地下层有餐厅可以吃饭，所以不用都挤在三层餐厅门口等位置，不过三层餐厅的冰激凌颜值很高
2023-07-0113:11	amycao11	3	非常远，怕当天来回来不及逛还特地住了一晚。其实里面也不大，逛两三个小时就够了。停车场距离大门口还要走一段路，到了门口蛇形排队安检大概半小时。球幕电影差评，就几个片段拼凑的。展项课程每人每天只能约一个，有些热门的根本抢不到。还有些体验都没开。对了，里面的饭特别难吃，就是便利店的盒饭加热下卖四十多。总体体验不太好
2023-07-0112:54	月清风0829	5	终于抢到了以远闻名的天文馆的票了，但是没有抢到观影票根据朋友们的经验，告诉我不要开车去。于是早上五点五十出门，九点二十终于到滴水湖地铁站了…不容易。进门先给孩子租一个讲解机，这个必须得有。网红的打卡点人太多，队伍太长。我是走马观花的看看，孩子边听讲解边看，乐在其中。最后看的是家园，被几个巨大的星球震撼住了。绝对值得二刷三刷的地方。
2023-07-0112:47	甜甜婉儿	4	终于下定决心跑到临港，抢票又是一件看RP的活儿，幸好蹲了不到一个星期，堪堪抢到下午段的票。交通:抢票页面有停车场信息，上海中学有个全天免费的停车场，可是附近居民似乎也会停在这，让本就轿车车位不多的停车场更紧张了。来的时候比较顺畅，回去的时候，恰好遇到下班高峰期，中环上堵了很久，比坐地铁时间还长趁着端午假期前来见见世面，听到两位工作人员说端午节开始要不停歇两个月了，无比庆幸自己挑的时间真好呀！
2023-07-01 更新于2023-07-0311:27	Sabrina小	4.5	之前非常难约的馆，现在工作日还是比较好约了。优点是1、本身场馆的动线设置蛮合理的，游览起来不会觉得很乱或者跑来跑去在各馆间跑来跑去浪费时间；2、几乎每一处知识点都有体验设施，帮助更进一步的了解和理解；3、馆内蛮干净的，虽然疫情已放开，但还是有设置一些免洗除菌液的机器，很好，尤其是每个馆外的就很方便；4、供休息的地方设置了不少，还是充分考虑了大家的需求。个人认为可以改善下的方面主要有：1、控制馆内人数，尤其是像现在这种暑期，小朋友太多了馆内真的蛮乱的，有跑来跑去打闹的，有家长不管然后到处跑来跑去的，因为小朋友身材本来就矮小，很容易撞到或绊倒专注观展的成年人，还有尖叫的，还有体验区占着却不是好好汲取知识的，反正各种吧……2、每次约展项只能约一项这点感觉可以改一下，毕竟有些展项就5分钟9分钟之类的，可以改成比如每次可以约两三个展项这样，毕竟滴水湖这还是比较远的，大多数人来一次还是不方便的。
2023-07-0110:40	方草麻麻	4.5	交通：选了个端午最后一天，天气☁️爆差，开车去，完全停不到车，在外面足足排队停车等了40分钟展览内容：第一次带娃打卡，只能说希望大了失望就会多一点等娃长大点让她自己再去吧，对天文要有点兴趣才会打起精神吧因为交通导致心情不是很好
2023-07-0110:30	格格小仙	5	这个一票难求的地表最大天文馆，昨天终于跟着单位一起来打卡学习了。大巴漫漫长路来回一共开了5个小时，滴水湖真的远啊…不过到了参观感觉还是非常惊艳的。虽然是预约制的，但普通工作日来人还是很多的。因为我们是团体票，所以无法通过个人信息来进行预约某些项目，有点可惜。我不是天文爱好者，随便看看也觉得收获挺多的。
2023-07-0109:16	想减肥的月半鸡仔	4	记上海天文馆半日游，这地方过去真的远，来回5小时的路程，还好地铁上有位置减轻奔波劳碌的感觉。很出片，审美在线，领略了宇宙的神秘及浩瀚，地球在这个地方微小地不值一提，也可以悟到很多人生哲理，看开许多事情。
2023-07-0108:52	开口笑	4.5	朋友帮忙抢票，终于来到了心心念念的天文馆。每天人数都是限额的，但依然人流攒动，展厅有三层，空间还是比较大的，一层主要介绍太阳银河系行星彗星陨石等等，通过图片文字模型实物显示等让我们对这方面的知识储备有了很大的提升；二楼主要是介绍宇宙天体各种计算公式和定律还有一些可以自己操作的小实验；三楼主要展示航空航天的发展，还有航天飞行器模拟仓，可以进一步了解宇航员生活的环境，所吃的食品等等。一楼还有餐厅和购物商店，饿了可以去补充一些能量，推荐卤肉饭哦结束前可以买点纪念品带回家，非常充实有意义的一天。
2023-07-0104:23	GM_PhD	4.5	天文馆，位于theastronomymuseum1⃣️location位于浦东临港，滴水湖附近，周边环境优美2⃣️展览亮点：天文知识的海洋中遨游是这里能给你和小孩带来的最大乐趣，从中国神话-女娲补天盘古开天辟地;-玛雅神猎户与天蝎，仇敌水火不容，古埃及-原始之水，印度-梵天四面神;到今天的地球家园，天象，行星🪐，通向宇宙……浩瀚宇宙中你我是如此渺小…	https://qcloud.dpfile.com/pc/LqeGEU7jPdzhJ85_Lon6V_qFObjHOLp51MxcFSPoKzXbE9XrEkUpF36Pc6-juiGxUBBCaBtJvKU_sxCtKYAYUQ.jpg https://qcloud.dpfile.com/pc/fk7XL__Ih2dLATqcYnzySMMmg5ClqLwndYZbO6LBRFRFiIHV_CTtJTutbjVA88nbUBBCaBtJvKU_sxCtKYAYUQ.jpg https://qcloud.dpfile.com/pc/-8qJCCZeIT8nqrQS1xCaibLXrF2k0F9QGOtk51HGzMksF65-pSmBLNDbsQOoFkXrUBBCaBtJvKU_sxCtKYAYUQ.jpg https://qcloud.dpfile.com/pc/Xz5C9MQ2z5…
2023-06-3023:16	Alma	5	非常值得去一次的天文馆。建筑设计就很棒，整个场馆路线不重复的。参观只要顺着路线就能参观完整个馆区。然后从建筑中央的环形跑道下来。吃饭的地方在一楼和三楼都有，冰激凌比较推荐，各种饭实在是像飞机上的快餐。难吃的很～～展示内容不论是知识上，还是体验上都很震撼值得去，推荐。	https://qcloud.dpfile.com/pc/IvS84TwFYrs5ugYMWtY_xsKVV76l_rKzsSqUzM6DwDtIYXlBgqwK47iAm9xQOYYIUBBCaBtJvKU_sxCtKYAYUQ.jpg https://qcloud.dpfile.com/pc/Zf-DJjILnanRHM2LW1YquROE5jXMLFTW1rsOO22X6qsVYVtTwshNwjICITirkX4fUBBCaBtJvKU_sxCtKYAYUQ.jpg https://qcloud.dpfile.com/pc/ydLFusrk5kJn6MEhT1SfFqG1fTIllOA0bDg_l_hk09hgOwW1_FKF_fo3DhY5lXp2UBBCaBtJvKU_sxCtKYAYUQ.jpg https://qcloud.dpfile.com/pc/bTUnX5yM6a…
2023-06-3021:35	0蔓延0	5	🪐来自宇宙的极致浪漫🌍星空✨浩瀚无比，探索🚀永无止境……早上起的早，打车到天文馆才8点多，排到了第一批进馆的队伍，因为馆内的演出活动必须入馆才能预约，入馆后第一时间约上了飞跃地平线。孩子在每一个故事机前打卡，收集了所有卡片，星球冰淇淋吃了，场馆都逛了，网红打卡点也打卡了，也算是圆满了。但是，我还想再去二刷三刷...	https://qcloud.dpfile.com/pc/LFQBt0j-LzeerPDBig4GMLdtISWLkYrLz1ZxkPCOQhflvqDRU6D-G-MFT8ZP4TfvUBBCaBtJvKU_sxCtKYAYUQ.jpg https://qcloud.dpfile.com/pc/g5qJ9QPvoR2AIwEU6svZklFT1oThrqa5VHoJh8alNFNH1I5bqZ7E5pj0bg4jPxKZUBBCaBtJvKU_sxCtKYAYUQ.jpg https://qcloud.dpfile.com/pc/briCLVTvY_RYFUNRtanGCVfCj6PeYSZ3mna5CYbD0CRmaSQJ8TK3_1NPuLHKtCDJUBBCaBtJvKU_sxCtKYAYUQ.jpg https://qcloud.dpfile.com/pc/olH7R-f5-w…
2023-06-3016:58	吃心旺向	4.5	这个天文馆比较适合大孩子去，而且要对天文感兴趣的。里面的人很多，听说预约票子也挺难的，我是单位组织去的所以也只是听说。票价不贵，30块一张。天文馆实际真的是一个在用的天文研究馆，所以展出的东西比较复杂。对年龄小的孩子吸引力不大，其实很多来的大朋友老朋友兴趣也不大。还有很多女生其实只是作为一个网红打卡点来的，建议馆内多增加些寓教于乐类的项目
2023-06-3014:34	kelf鬼龙	5	挺好的，蹲点抢门票的话基本都能抢到，就是球幕影院的真难抢，蹲点都抢不到。里面东西还是挺不错的，就是假期的话，小孩子太多了，嘈杂且很多体验设备都在
2023-06-3011:21	虾米	4.5	去年生日来的～转眼，今年生日要来了，哈哈哈，一年又一年，过得好快，我又看了一岁已经关注它很久了，提前网上预约，一楼真的很漂亮，梦幻般的生活，宇宙世界，可以离我们这么近，实际又是这么远对宇宙的探索小朋友们好多对我来说，就是交通不是很便捷，哈哈哈
2023-06-3010:24	在哪里能买到好吃的	5	🌍宇宙尽头是滴水湖🌍——————ʕ·͡ˑ·ཻʔ︎❤———————🚇交通:可乘地铁至终点站滴水湖，步行800米到场馆，出站有揽客黑车，约2块一人，可送至天文馆。地铁站出站有京东便利店和小餐馆，除此之外，目之所及无其他店铺。🎫进馆:必须要预约，凭预约码或短信才能进入场馆，需要安检，伞和水水瓶都可以带。需要携带身份证进行核验，忘带身份证或者儿童没有身份证，可携带相关证明文件(户口本护照等)至人工处入馆。节假日预约票需要抢，普通工作日上午比下午抢手。看了部分攻略说要一天时间，整体看完觉得半天时间就够，整个场馆需要逛两个小时左右，带老人和小朋友或者拍照打卡，时间相应增加。🍼配套设施:场馆内有餐厅，冰淇淋店，咖啡店每层有自动售卖机，有瓶装饮料出售。有饮水间，可以自带杯接水。一层设有天文馆周边商店，文具玩具，应有尽有。🌍隐藏玩法:每层都设有故事机，用手机扫码，可免费打印天文馆明信片，不尽相同，适合打卡…
2023-06-3009:09	冰糖燕的窝	5	经过不懈努力，终于抢到了门票，工作日提高了成功率，紧接着10点抢球幕电影票，未成，下午捡漏了两张分开的座位。展项的票需当天入馆后才能约，一人只能约一项，各种拼手速。航天迷遂了朝圣的小心愿，逛得非常过瘾，不负期待。
2023-06-3008:15	Amber_383023	4	掐着点网上抢票，抢到了门票和电影票，真的是拼手速。馆分三层，很大，地球和月亮同比例的模型真的超震撼。电影不值票价，球幕电影有好多地方都有了。约了个望远镜的展项，大老远的走过去，以为每人可以从望远镜中看一下太空，结果只是讲解一下望远台如何建造和望远镜的知识，感觉一点意思都没有。
2023-06-2922:29	匿名用户	2	场馆不大，2-3小时可以逛完，人超级多，入场还要排队，需要30分钟。整个场馆体验很一般，可能最出彩的只剩下进门那个“大摆锤”了，更多的内容都是些“光影效果”。一楼需要预约的那个项目简直太坑，排队跑进去就为看个星空顶？对故事内容完全没兴趣…真的完全没有必要从市区，大老远跑过去玩儿。一定会后悔，不知道为什么点评分能这么高？
2023-06-2919:27	QQ狐狸肥嘟嘟	3.5	靠着黄牛抢的门票和电影票老实说很期待，结果发现自己的知识储备配不上天文馆内容真的太高端难懂了球幕电影是躺下来看天上的，讲的都是非常哲学的思想和定律我等只能管中窥豹对于大部分人来说，看个热闹和新奇，内心并不推荐小朋友来，他们就是来看个球，能指望学到什么知识……那可能真是想多了……这里的饭奶茶巨难吃！！！但是推荐的冰淇淋真的真的很不戳很适合拍照，背景特出片
2023-06-2918:32	LoveShawn	5	天文馆真的是太棒了！除了远卡点抢门票，一大早出门，车可以停在最近的停车场，然后第一批进馆，9点准时抢馆内项目，项目大多适合小朋友。仔细参观的话，半天不够用，可以自带一些食物，馆内也有提供餐饮，很方便。
2023-06-2916:40	Cony	5	交通：可以自驾🚘，周末下午到停车场还是有位置的。停车费还是蛮便宜的。展览内容：寓教于乐，里面还有故事打卡机拍照也出片！展览亮点：网红地球冰淇淋是抹茶味，月球🍦是黑芝麻味！更喜欢吃月球的tips：公众号可以预约抢门票
2023-06-2915:34	一点点	5	远是真的远，好玩是真的好玩场馆里面停车位不多的，但是旁边也安排了可以有停车的地方我是一大早去的，展馆内空调十足有很多科学知识，不太适合很小的孩子，不一定看得懂里面还有好多宇航内容，天和舱，科幻灯影效果都很棒
2023-06-2914:03	romana425	5	惦记了很久的上海天文馆，从门票到电影票到飞越银河系全部抢票成功，完美
2023-06-2912:26	喵星星肉肉哒	4	三月份的时候学校组织去天文馆。很远，大巴包车去的，当天学校团队的好像还不少，看来大家对天文都挺感兴趣的。展馆比较大，各种模拟或者有触感的体验让人感觉很好。而且好像有部分人工讲解(不清楚是否额外收费).餐饮一般，也不好吃，不过周围没得选。	https://qcloud.dpfile.com/pc/qyxJ4TpjS_aJ2F4I5unaTvqF7yNsSZT70plq1kVH2C7TcrIlL3fSKHQxDbTh6XbAUBBCaBtJvKU_sxCtKYAYUQ.jpg https://qcloud.dpfile.com/pc/lSO-RGcDhb7Wsbj8JL7jhwkduXhySFRIsXppElQRaZxNM3PCOd5Q-7grmoDeN9faUBBCaBtJvKU_sxCtKYAYUQ.jpg https://qcloud.dpfile.com/pc/FmhFNHkx6Byrc_Wk8HcKEeBF8Ya4h_nIWYWBkmXU19rVOaZ3vzChziPyREBjJU-FUBBCaBtJvKU_sxCtKYAYUQ.jpg https://qcloud.dpfile.com/pc/uXtRx3YhRZ…
2023-06-2912:24	西瓜	5	想了好久，约了好久，终于在儿童节这天约上了。天文馆果然是我喜欢的类型，内部设施都很有科技感，整体预约等服务也比较便捷。球幕电影内容稍许深奥了一些，小朋友有点看不懂。展馆深入互动一天不够，下次再去。停车位馆内停不下停在旁边公园，有点点远。	https://qcloud.dpfile.com/pc/gV7lTbwJo9KC7LMgv5t3puDO7WxkFA23TTNetkdsYwZdFljMWFUkEBwJcjUj_EYmUBBCaBtJvKU_sxCtKYAYUQ.jpg https://qcloud.dpfile.com/pc/65HqZjg2D4IEGkUuaUKqGhA-KLo0_nVuvBDPiCG-LDXTcrIlL3fSKHQxDbTh6XbAUBBCaBtJvKU_sxCtKYAYUQ.jpg https://qcloud.dpfile.com/pc/z_DNLrEQUJjgdrMQql7OJSyIvSqokQ441VR8VZb5jXb8oaXsIpp9MB0UnLe-pekiUBBCaBtJvKU_sxCtKYAYUQ.jpg
2023-06-2912:08	seven。meng	4	人类好渺小但是人类好努力在探索无穷无尽的宇宙抬头仰望星空寻找生命共同的守护。终于来了天文馆其实也没有那么难预约只要卡点就行咱就是说电影节抢票的手自然不怕的。建筑本身也不错的内景大的空间最喜欢还有极光那个小装置比较喜欢互动装置做的不错没来得及预约电影有点遗憾下次再来周边还行	https://qcloud.dpfile.com/pc/PGukYuMZ8v9hPVuKkexh35B6D4pB3Jy_x9oB01GjbaCiHJJQnAQFhDZyH3S0qHVfUBBCaBtJvKU_sxCtKYAYUQ.jpg https://qcloud.dpfile.com/pc/KLCY1V1IjowKveWJWZRYlOuOpATzWMjAAihcOIPU8rORAL5TX4AtlnC01LfjKFGnUBBCaBtJvKU_sxCtKYAYUQ.jpg https://qcloud.dpfile.com/pc/HCFyD68rHWVOtbdCojDdCfwpYn0B1Yj08dckvctGBRnQ9sbYBw_JEaeuR6YOl_DWUBBCaBtJvKU_sxCtKYAYUQ.jpg https://qcloud.dpfile.com/pc/8YY0U6lxZJ…
2023-06-2910:44	兔子小姐	4.5	天文馆的票🎫一般提前三天就可以在官网约，9.30开票就得抢其实是可以抢到的，抢票之前记得把身份信息提前录进去，不然周末票很快就结束了展览亮点：展馆里地球🌍月球🌕等都很震撼，暑期带着小朋友可以涨不少知识
2023-06-2909:39	芒果拌咸蛋黄	1.5	说是说微信小程序购票，其实根本抢
2023-06-2908:19	小倩_8967	4.5	这里看星空不会🈶消失的她！一票难求的天文馆，预约预约，展览亮点:太空漫步人生路，去抢镜头。星空壁纸，躺在地上，可以看
2023-06-2823:21	孤独的美食家	5	天文馆确实非常棒，但有几点需要吐槽的，首先距离真的太远了离开市区起码2个小时的路程，别的城市博物馆没有放这么远的，简直出市区了，另外门票也非常难抢，建议改善。总共三个大馆对于天文有兴趣的同学确实非常不错。
2023-06-2822:36	奶茶妈妈	4.5	上海天文馆是一个令人难忘的地方。馆内多媒体设施丰富，提供了丰富的科学知识和视听体验，给人留下深刻的印象。这里有很多拍照打卡的好地方，可以记录美好的回忆。对于孩子们来说，天文馆是一个既能玩耍又能学习的好去处，他们可以在这里探索宇宙的奥秘。同时，对成年人来说，这里也是一个很好的参观地点，能够满足他们对天文学的兴趣和求知欲。而且，天文馆还提供多样的体验项目，使参观者能够更亲身地感受科学的乐趣。总体而言，上海天文馆是一个适合各个年龄段的人们参观的绝佳场所。
2023-06-2822:01	Yoyo喵	5	上海天文馆是一个令人难忘的地方。馆内拥有丰富多样的多媒体展示，给人带来极致的视听享受。这里还有很多拍照打卡的好地方，让人可以记录美好的时刻。无论是孩子还是成年人，都能在这里找到乐趣。对于孩子来说，天文馆既是一个玩耍的场所，又是一个学习的机会。他们可以参与各种体验项目，增加对宇宙的认知。而成年人也能在这里放松身心，感受科学的魅力。总的来说，上海天文馆提供了丰富多样的体验项目，适合各个年龄段的人们探索和享受。
2023-06-2821:26	黄小二	5	远是真的远，只抢到星期六下午的票，所以2点多才到的！电影票真心抢不到，而且周六场次还少！进去后还有很多是需要预约的，第一次去不知道，而且下午进去都约不到了！只能随便看看，场景真的很漂亮，也有很多拍照的人！但是也真的很长知识，寓教于乐，真的是很不错的地方！
2023-06-2817:28	ShaDow	4.5	好玩儿，很喜欢里面的设计，有一种行走太空的感觉，不过个人认为不太适合非常小的小孩来看，看下来一圈有些知识还挺难理解的（顺带一提千万不要去二楼餐厅吃饭啊要吃就去底楼这猪排饭的米跟假的
2023-06-2816:17	小路路	4.5	展览内容：有三个馆，带有迷你太空舱的是远征馆，不过人特别多，没拍出效果展览亮点：拍照，学习，适合孩子，科幻，美轮美奂交通：交通做16号线，到头，太远啦，都到东海了离市区80公里，要命……tips：图片拥抱太阳
2023-06-2816:11	小黑皮家的一刀平	4.5	幸运的抽到了天文馆的门票，开门前去排队，第一批进馆。非常值得看的一个场馆，如果认认真真看，感觉一整天都不够。越看越觉得自己缺文化，很多科普知识看不懂。在这里提醒大家，可以适当带食物的。我们以为不能带，所以啥也没准备。里面也有用餐，略贵量少。味道还行。
2023-06-2815:51	kawa_yiyi	4	暑期带小朋友来打卡可以玩一天的地方。在室内也不会晒，关键小朋友可以学到很多趣味知识，大朋友也多少会有收获。唯一遗憾的就是看不到球幕电影，自行通过小程序也预约不到，网上看到都是黄牛票，很多小馆也需要预约。所以要来的小伙伴一定要提前预约。
2023-06-2815:37	无昵称0740793435	4	没有想象中体验感好，二楼那个充电的插座给手机充电充了半个多小时都没充进多少电，三楼那个相对正常，里面吃的不多，零食很贵。大老远跑过去，也没玩到啥就闭馆了，可能是因为地方偏僻吧，坐地铁都坐了好久才
2023-06-2810:50	卖报小公举	4.5	非常难约的上海天文馆，约上啦嘿嘿，进去之后第一个看到的就是星座和大地球，真的太酷啦！！第一个展馆内容非常非常多，如果每一个都仔细看就要花半个小时左右了，每个场馆之间的连接也很巧妙，那个会跟着人影动的墙真的很梦幻。模拟的月球勘察现场也很帅，不过就是太远了，从市区到要将近两个小时，不过也挺物超所值的。	https://qcloud.dpfile.com/pc/I8M8mezt2-w4-HBbeCXK7W31_n04fWDsJHoJPyrN1IPj-SY8-nY7EH778yRtvjIYUBBCaBtJvKU_sxCtKYAYUQ.jpg https://qcloud.dpfile.com/pc/B5V1Bq3vJZKHFssnh4-D2FRYE5ZF2_yx9z_lQ5oKkMd2l7DNgk5C-63uJAYJ2U2DUBBCaBtJvKU_sxCtKYAYUQ.jpg https://qcloud.dpfile.com/pc/JoSrx9MfYIdYEI5_aZJfYxTY_wrUEAikjKr7w7q742kVYVtTwshNwjICITirkX4fUBBCaBtJvKU_sxCtKYAYUQ.jpg https://qcloud.dpfile.com/pc/RObuw_wlOi…
2023-06-2723:01	匿名用户	4.5	远是远了点，但还是值得一逛的。天文地理，无所不包。生动形象，流连忘返。唯一吐槽的就是很多附加场馆，明明没人预订，但因为一个人每天只能预订一次，所以完美错过。如果想要全部打卡，还得来好几次。参观人员大多数是父母带着孩子，餐厅的定价偏高了。还有一个鸡翅没拍到，意大利面+三明治，三样东西110。完全没吃饱。这是唯二吐槽的，其他都不错。	https://qcloud.dpfile.com/pc/Aam4n5W9U86qRzg2aVs92fhWGby7yn8xpaLPVU7wNWzE6k5QSHnK8Z3Dl8GWJDoIUBBCaBtJvKU_sxCtKYAYUQ.jpg https://qcloud.dpfile.com/pc/ohbjYjtO2Bc5gYaMmHmhAII9uypOv1DWelFx8m12iPP3UXMfNxrW15TNbKIKEoKoUBBCaBtJvKU_sxCtKYAYUQ.jpg https://qcloud.dpfile.com/pc/yDWXxT_YO0P3kvF61Z-JDda6R8kRd9Aqvltl_DQuMyS63CfwdkBu03J4eeCQWW2pUBBCaBtJvKU_sxCtKYAYUQ.jpg https://qcloud.dpfile.com/pc/obcPDm5Qpa…
2023-06-2721:51	岚康	3.5	地点:滴水湖实在是太远了下来走路15分钟或者坐公交设施:免费存包吃的贵且不怎么样为了拍照纪念可以一试展厅:有路线打卡小活动也可以找故事机还蛮有意思的展厅内容丰富有展览要线上预约可以关注公众号按点预约球幕影院不值得如果一点要去不要排在最后逛累了躺在影院斜躺的座椅实在是太好睡了观感:如果想安安静静看展放弃吧小朋友实在是太多了	https://qcloud.dpfile.com/pc/rzILCNarMJhoRdnj1SDKO7XEj7nkhpXkdMYmresbAv_uZ13efDe4HONRLeVNOVqRUBBCaBtJvKU_sxCtKYAYUQ.jpg https://qcloud.dpfile.com/pc/_AmPCF5RkhucWc99bT8baoJevjgBe_Viv06_52Mea3J7mu_um37FxNdC6XPTTaZ9UBBCaBtJvKU_sxCtKYAYUQ.jpg https://qcloud.dpfile.com/pc/chQTb7aHYvbjg7Ux3MykQ7B_b76cDJJr7mVAZI0liypLw_h4BRKVIanGNrDxZ0q6UBBCaBtJvKU_sxCtKYAYUQ.jpg https://qcloud.dpfile.com/pc/bf5rBhmqDb…
2023-06-2720:13	吃吃荡荡	2	上海天文馆的经营管理真的很懂人性，门票要提前三天预约抢，电影要提前三天预约抢，场馆里面的免费体验项目要到现场注册准点抢。精准掌握了大家越抢不到就越好奇的心理。让大家就算抢到了门票一天时间不能全部玩完因为电影没抢到，体验项目没抢到那么就还要来第二次，三次，四次。。。。来了不可能纯逛吧，锁定了二次消费等你全部玩遍之后才发现天文馆太偏僻路上时间消耗巨大超级难抢的40元电影是无聊到要睡着现场餐食选面条，因为米饭好多夹生最后奉上现场实拍的《飞跃银河系》送给没能抢到的朋友！
2023-06-2718:30	雪花飘落	5	提前在小程序里抢到了门票和电影票，为了避开高峰的周末，特地在周二请假半天去心心念念的天文馆瞧一瞧。（ps：周末的门票是在太难抢了）地铁16号线坐到滴水湖，大概走十分钟左右就能到天文馆啦，交通还是挺方便的。远远就看到了飞碟造型的天文馆，科技感杠杠滴，心情越发激动啦！进场馆只需要扫身份证就能通行，真是方便又快捷。一进场馆映入眼帘的就是传说中的大摆锤，耐心看了好久，才看到摆球推到一块小板，原来这就是证明地球存在自转的实验，现场看还是挺震撼的，惊叹于宇宙的神奇和科学家的智慧！由于浪费了太多时间在大摆锤和电影院，其他地方都没怎么仔细看就马上到闭馆的时间了，好后悔应该要合理安排参观时间的，无奈只能等下次再来了听说可以去服务台租个讲解器，下次一定带上“专家”再去仔细看一遍
2023-06-2718:11	天真真真真真	5	非常值得一来的地方，尽管很远很远但是这可是全世界最大的天文博物馆，这么远也是值得的。一共三个主要展馆主题一一逛过来，还是那句话感受就是人的生命在这个地球是渺小的，而地球对于宇宙也仅仅像是尘埃一样的存在。就突然能想通很多。
2023-06-2717:53	只想喂养自己	4.5	上海天文馆实在太火了，一个普普通通的周末票都是要靠准点秒杀的。拼手速抢到了两张门票，倒地铁跨越了差不多整个上海市来到了天文馆。不过每天限量预约的票也有和好处，就是一个时间段内在馆参观人数不会太多，参观体验比较好。
2023-06-2717:27	我就是我_黑色焰火	3	之前很火爆的一个博物馆，现在工作日还是比较好约到的。上海市区开车过来大约一个半小时左右，路程确实挺远的，都可以到苏州了。馆内的停车场不算大，要早点来还行，好在周边的停车场还是挺方便的。因为是预约实名制的，进入刷身份证就可以，这点挺方便。馆内不同时段会有不少需要通过公众号预约的活动，这个说实话体验感挺差的，因为一人一天只能约一个项目，且名额有限，所以能约到的好项目概率不高。我去的当天馆内还有好些项目是关闭的。额外收费的就一个球幕电影，有两个片子可选，我看的是《苍穹》，不太推荐，整体制作和放映的效果非常一般，影院内有些座椅竟然还有观影死角，这个实数不该。总结下不推荐特地跑这么远去这个天文馆，尤其是外地游客。去临港周边的几个景点一起玩的话顺便去去还行。再就是小学3年级以下的孩子也不是太推荐，除非孩子有一定的天文知识储备和爱好，不然真的是去看了个寂寞。
2023-06-2717:04	__董小妮	4.5	终于天文馆了，提前3天卡点抢门票，抢完门票抢球幕电影票，然后再各种小展馆票，总之去一次就是各种技术抢票，里面空调很足小孩的话建议带一件衣服，展馆比较大走马观花的话2小时足以，仔细看的话半天还不够哟。总体来说不虚此行。
2023-06-2716:46	我虾虾啊	4.5	展馆很漂亮，但是需要提前做攻略，and一开门就去，不然什么需要预约的项目都满了。可以再
2023-06-2709:11	bulimia	4.5	今天去了上海天文馆，提前预约只玩了一个项目，但是也给我留下了深刻的印象，一个差不多的影片吧，我深刻地感受到了宇宙的广袤和人的渺小，真的会会让人心胸开阔。然后有个太阳点，是大家拍照必打卡点，还有很多家长带着小朋友，去学知识，所以场馆内声音不绝于耳。，虽然只去了上海天文馆一次，但是我深深地被那种超凡脱俗的感觉所折服，如果有机会，我一定还会再去的！
2023-06-2708:16	dpuser	5	抢票就要大早上盯着手机，很高兴买到了2张票，抢完票，第一件事就是买里面的球形荧幕的票，太震撼了，再就是马上预约馆内的其他内部项目，分时间段的晚了就预约不上了，和对象一起去的，馆内非常大，可以慢悠悠的好好逛逛，里面还有冰激凌球，很好吃，样子很美，做成了星球的形状
2023-06-2700:14	LLLBEI	5	很有趣的地方，虽然有点远，从上海火车站到那坐地铁差不多2个小时时间，但是提前做好攻略进去以后，一切都很顺利！逛，拍照，吃地球冰淇淋，体验了想体验的项目（可惜每次只能一项），感觉下次有空还会来二刷的地方！很有趣！
2023-06-2623:56	知食分子	5	心心念念的上海天文馆，趁着端午假期终于成功打卡。小程序提前购票，从虹桥的酒店坐两个小时的地铁一路奔波，终于在中午时分到达，开启了四个小时的天文探秘之旅。从“傅科摆”的永不停歇开始，从“家园”的星空门穿过，探索太阳系的日月星辰，踏上通向“宇宙”的天梯，漫步繁星之路，穿梭黑洞之门。这一路的“征程”，看遍苍穹浩瀚，看遍星河灿烂，最后，以“中华问天”，以时光铭记。
2023-06-2622:58	奶茶鉴定家	5	非常值得一看和闺蜜带着小朋友去的，走进去我们俩就是一个哇撒的表情，确实太美了，能去的展厅都逛了一圈，物超所值，还特意去刻了纪念币，真的非常有意义的一趟行程，小朋友年纪太太小了，所以不太能看懂，但是嘛的，大人开心就好啦～
2023-06-2622:07	smile誓言_2291	5	天文馆，家园这个馆，真的值得去，里面真的超级超级好看，随便一拍就很漂亮，而且在这里，学到一个知识，原来月球是地球被撞下来的最大的碎片形成的，感觉里面很多很深奥的东西，只怪自己毕业太久了，要不然一定好好学习一下	https://qcloud.dpfile.com/pc/WPP8QpUv_SlQ23OcOQy9ISHKfSen-Cv3IHcFsfqYJqrDavjfhrzWPj8JEu6pyocLUBBCaBtJvKU_sxCtKYAYUQ.jpg https://qcloud.dpfile.com/pc/87VMtiXO5Wny512QklxR6helYshz_bk7-45F_UH_k99dLgY6B39A36eEtBO-C-7PUBBCaBtJvKU_sxCtKYAYUQ.jpg https://qcloud.dpfile.com/pc/fxK_7WKB9u_a_6cA6SYIBEtKgZ5hqqQl5Y5anLXb_SJOQ39nNWx1F0uwB4Cj8tmcUBBCaBtJvKU_sxCtKYAYUQ.jpg https://qcloud.dpfile.com/pc/kgc74dgImS…
2023-06-2620:08	圆嘟噜肚星人	4	真的是很远很远很远的地方…交通：提前一天在旁边订了酒店，早上睡醒了出发，驱车10公里，当时入园的人也不是很多。旁边的停车场很大。酷爱各类星球的小桂圆，终于带她来了。曲折离奇的抢票过程，我只能说¥@#%$&没有看到电影，应该连电影票一起抢的，过去只能选一个展馆，且飞跃银河系已经🈵️了，只能退而求其次选了光学天象厅。躺在懒人沙发上学习了一下星座星像。基本上还是科普知识的。不太适合我，小桂圆乐在其中。放暑假了都是小朋友来的，还有一些学习组织的。	https://qcloud.dpfile.com/pc/PZRV1t-l8MGJhRa5iOgZpodNnJ4ItmBcLwdBk6t5A7CiHJJQnAQFhDZyH3S0qHVfUBBCaBtJvKU_sxCtKYAYUQ.jpg
2023-06-2617:29	浅尝即止999	4	官网抢票比疫情时候容易一点了，同时抢到了门票和电影票，这样才比较值得大老远跑一趟。主馆的地球星空太阳月球很震撼，视觉欣赏比天文知识更吸引人。有些太深奥的量子原子知识有些看不懂，对宇宙奥秘心存敬畏。值得一看	https://qcloud.dpfile.com/pc/nUc2Vsniw_qThaTF30kMPXu0X0ok-JUKH53FEwvn7mt80ySY9_DJi4HXr932U2wEUBBCaBtJvKU_sxCtKYAYUQ.jpg https://qcloud.dpfile.com/pc/zJQbzKmg1FDzBrtBl6Kfu8yy0sWMPNk6Qft9M8W639YELlJcmergUWeNBmQEu6vJUBBCaBtJvKU_sxCtKYAYUQ.jpg https://qcloud.dpfile.com/pc/BY-oQs2hOsznxDPjB_QyYx5pKa2oWANFhnhcfSA4SmrkYmaOWuFY35cN6Tc7fC3hUBBCaBtJvKU_sxCtKYAYUQ.jpg https://qcloud.dpfile.com/pc/igS_PKFZpi…
2023-06-2616:03	大魔鬼小魔鬼	4	从浦西最西边到浦东最东边，开车快100公里，上午10点半才到达，实在是太远了。整个场馆很大，主要三个展厅，固定时段有志愿者免费讲解，全程边听边逛下来3小时要的，还蛮累的。几个需要现场预约的展中，每人每天只能选一个展项，这有点不好，特别是飞跃银河系根本抢不到啊！我们只约到了光学天象厅，躺在懒人沙发上看星星，讲述古代星宿的介绍，可惜才5分钟太短了！还有主观外面的两个馆为什么还要另外预约啊！应该人数完全不紧张吧?谁能告诉我值得看吗？为了约其它的展还得再大老远来一次吗？
2023-06-2615:48	倩倩为了三年之约而努力	5	交通：好远，不过感觉还是适合带孩子去科普教育更好一些，属实很多有点看不太懂展览亮点：还是挺出片的，整个场馆路线设计非常合理tips：抢票感觉还是蛮容易，定好闹钟别忘记就可以了，我约的周六也很好抢里面的展项，也是比较好预约
2023-06-2614:56	匿名用户	4	停车:可以考虑200米左右的公园（免费）购票:调好闹钟，开好5G，准点进入（有条件可以选择平时票，不用抢）如果第一次去，进入场馆前现在公众号注册完所有信息，验票进入后可以马上就可以预订你想要的游玩项目（一定要在进馆之前填好，里面的信号会让你原地爆炸）预订好后就可以开启你的旅程了，家园场馆内的内容真真高级，低年龄的崽子进去就是走马观花，大点的崽子建议配一个讲解机（不然真不懂，太高深）……游玩时间取决于你进去后是否能看懂，不然一两小时的时间就差不多了……（我属于带着低年龄的崽子在走马观花）
2023-06-2613:34	雨夜聆风_3236	3.5	远是真的远啊，地铁两个多小时到滴水湖站，下来走800米就到了，好在离地铁口不算远。非节假日周末人还是挺多的，一定要提前预约，天文馆的票还是比较难抢的。下午两点进场，总共三个展馆，全部游览下来大约一个多小时，作为科普展览馆还是很不错的
2023-06-2612:50	匿名用户	2.5	每到周末节假日票基本是约不到的，最后还是买了黄牛票，去了才感觉不值，比科技馆差，说是全球最大，感觉也不大，走马观花一小时全部看完如果没约到场馆的话，限流分批进去的，里面小孩很多很吵，好多组队的很拥挤，基本没什么体验感，有些基本要很专业的人才能看懂，去一次不想再去第二次的那种!
2023-06-2612:41	旧年	5	5月7号去的上海天文馆，票不算难抢，蹲点就可以。顺便还抢了苍穹电影票，毕竟那么远，一定得都看上！场内很大，还是很震撼的，拍照也很出片，随手一拍都很好看！走马观花，还是很有意思的，小孩子比较多，毕竟可以培养小孩的各种兴趣还买了一个飞碟冰淇淋🍦，味道八错
2023-06-2610:11	装	5	这个天文馆特别壮大，怪不得都变成了必玩榜真的认真看了一下，这不一定是孩子的教程，也让我们成年老人都看到了很多无穷的变化学到了天文知识，很难的的一课.天文馆特别干净，也没有听到过多嘈杂声，这点还是很好的，大朋友小朋友可以去看看
2023-06-2609:51	匿名用户	0.5	定闹钟选好订单，要等三分钟才能付款，然后被告
2023-06-2523:05	feel2014	5	去之前一定要提前在微信小程序上海天文馆上先预约购票，成人30，小朋友免费，现场没有购票哦。另外在这个小程序里可以预约展项课程，每人每天只能约一项。我约的工作日中午12：30，结果到时停车场已满，好在往前400米还有个付费停车场。场馆不算大，全部逛完大概3个小时。场内有非常多互动小项目来揭示宇宙奥秘，我和我家小朋友都玩的兴致勃勃。唯一的缺点就是人太多了，哪怕是工作日。
2023-06-2522:38	烤口蘑	4.5	（发疯版）哈哈哈哈，我爱星际穿越，我爱行星，我爱恒星，我爱黑洞，我爱时间旅行！！！哈哈哈哈，太空的奥秘，科学的神，人类真的很渺小，你拿什么跟星河比，我拿什么和星河比！！！再加深理解一次！我们观测到的宇宙已经是很早很早的图像了没看见的星球并不一定是没有，而是太远-最最amazing的是里面有个馆从普朗克长度开始讲距离，用模型模拟微观结构大小，一直到肉眼可见的范围，再到想象不到的距离，👉🏿👈🏿太超前了是我消化不来的🙀🙀
2023-06-2522:13	sailingtoyou	4	抢票体验不太好，9:30到了门口排起长队，原来入馆后才能预约当天上午的活动，而且只能预约一个。馆内体验还不错，互动体验也比较多，工作人员服务态度不错。路线规划合理，三个主题看完正好顶楼出来。不太推荐太小的宝宝去参观，比较深奥，小学高年级以上收获会更大。二楼和底楼有简餐提供。
2023-06-2520:31	木子溪	5	托福大老远去逛了一圈很不错耐心的慢慢看的话其实可以逛一整天如果身边再配个懂科学的一路讲解更好当然入口中庭有二维码导读也可以尝试展项比较难抢第一次去的人记得公众号先登入-注册-完善个人信息然后展项预约开放第一时间抢就行不然根本抢不到因为听说展项内容更有意思可惜没抢到不过展馆内可以简单互动的展示也很多可以慢慢逛慢慢看累了就去二楼或B1打卡星球冰激凌还有小点心很不错的体验希望有机会再去
2023-06-2520:19	欢小乐666	5	天文馆真的才¥30的门票，难以置信，全球最大的天文馆呀。羡慕上海的小学生。提前好几天就在官网抢门票和电影票了，来迪士尼一定不能错过天文馆（离市区太远），球幕电影非常值得一看，很不错的体验，建议孩子稍微大点再去，我家娃6岁，没啥兴趣，还看不懂。	https://qcloud.dpfile.com/pc/Xhax3mYUPKDhNdhp5w3OQyqqBZBi4UjruTLyxnMuHA-iPCdAQ6cKvTASsP4GRKuMUBBCaBtJvKU_sxCtKYAYUQ.jpg https://qcloud.dpfile.com/pc/TYJ3lD8SoNdWuE4XaQ4MjsrNnRedz8yAJJm_gazIjb4Qsw5ECTF2K7JMQgL8bZlVUBBCaBtJvKU_sxCtKYAYUQ.jpg https://qcloud.dpfile.com/pc/rZPKHEtK5V0JyWUgLF_LsiWa1oC3yqzeDMTB-QYNTQomlZHaERdfJUJdf1rwfp07UBBCaBtJvKU_sxCtKYAYUQ.jpg https://qcloud.dpfile.com/pc/dUlSqefVBB…
2023-06-2519:30	77大王	4.5	不愧是地表最大的天文馆，太震撼了。门票超级难约，只有周内还有可能。还有就是离市中心太太太远啦，闭馆也特别早，应该不太可能会去第二遍的	https://qcloud.dpfile.com/pc/ULqN6AC95iRe5nQEIh09v7JyLHfeaWXCpvhKCNFQ7cmy4rVoRMSy0nk7wXRov9tMUBBCaBtJvKU_sxCtKYAYUQ.jpg https://qcloud.dpfile.com/pc/WK-PB03wcU_go-ZFT2HxhDdgK-e78J_OhdmKqh0qHERKfuAUdXM-G2XQN0PJ1jsxUBBCaBtJvKU_sxCtKYAYUQ.jpg https://qcloud.dpfile.com/pc/9ZWRbFqfNduHZI4Jcz0gmW0EPL13rWLEwESbNVAvQyqpTRAfTGl0naHPPbcYdp4UUBBCaBtJvKU_sxCtKYAYUQ.jpg
2023-06-2518:11	匿名用户	3	跋山涉水来天文馆，真的太远太远太远了！！而且现在放暑假了，小孩子好多！！体验感并不好！球幕电影完全没必要，没意思！倒是有些场内预约的活动我有点兴趣，然而并预约不上！真服了！来的这天总共就四个馆的内容，家园、中华问天、宇宙、征程，看了一个球幕电影+预约了一个假如剧场，五个小时看完了～‼️‼️‼️重点：进馆以后的活动预约务必要先注册注册注册！！别临了了注册，那啥都没了！	https://qcloud.dpfile.com/pc/jrgg5b9WpMYjM-pkI6voKsim6SoijJiDPrAv-3BMXoDYPG4EcZrsOm4HeYSw4p_qUBBCaBtJvKU_sxCtKYAYUQ.jpg https://qcloud.dpfile.com/pc/UWFlq0EtPTzfGQeqUhJRHh97_Z-z-LAV7Z2hUDT9D1DE6k5QSHnK8Z3Dl8GWJDoIUBBCaBtJvKU_sxCtKYAYUQ.jpg https://qcloud.dpfile.com/pc/LWDV9llY7hzZk2gKumMqB1Npza_cJAkjuBMcsVuSwm2zGxzeVlSQFKHw1CR6LnzvUBBCaBtJvKU_sxCtKYAYUQ.jpg
2023-06-2518:07	霸王餐锦鲤	5	#一票难求是有理由的#交通：从浦西过去确实有点远，所以选择了打车。不过发现加上堵车的时间和地铁差不多。所以返程选择了地铁，也还挺方便，时间差不多。展览亮点：科技感满满，有种星际探索的感觉。回顾了很多学过的知识，带上小朋友确实可以更直观的学习很多。tips：一定要在9点和13点预约展览票。
2023-06-2517:41	诺咩咩	5	需要提前三天预约，喊了好几个小伙伴帮我抢给我抢到了真的很值得来感受一下浩瀚的宇宙和渺小
2023-06-2516:53	Apple	4	交通：自驾前往是最好的，附近地铁有点远，公交车的话很少，班次也少门票:都是网上预约制的，可以在天文馆小程序预约买票展览内容：里面共有3层楼，然后主要参观的是一楼的馆，里面有电梯可以去往楼上的馆。内容基本都是天文相关的，可以普及知识tips：里面有部分的需要预约，例如电影还有天文台这些，需要公众号预约，每天有不同的场次，但是一个人只能选择一场
2023-06-2510:47	匿名用户	5	票价：30超值交通:有点远，最好开车过去，停车很方便，外面就是停车场展览内容:里面看的东西很多，共四层楼三个展区，一个是家园，主要是介绍地球已经太阳系的一些内容。二是宇宙，顾名思义是指宇宙中的一些知识和变迁，三楼是征程，是介绍人类探索地球外所做的探索。非常值得一看。展览亮点:
2023-06-2510:25	匿名用户	4	挺适合小学生去的餐厅的东西不太好吃，要说最好吃，那就是可乐有些体验需要预约但是大门票挺难预约的另，滴水湖附近
2023-06-2423:42	AikoTu	3	花了大价钱，仍旧有点失望。【希望重视小朋友的需求】对比很多博物馆，对小朋友不够友好，博物馆没有自带的讲解员合理价格对外开放。说的不是现在的398一个人的旅行社哦，是有趣生动的讲解员，很多博物馆定价都是100-200一个团的（知识丰富，可以互动）【黄牛】抢了三天没有抢到，靠黄牛买票进去的不舍得让黄牛抢电影票和展览，嗯，果然电影票没有抢到。【吃饭】特别特别不好吃，贵且不好吃那种。【买东西】护照都卖完了，失望。
2023-06-2423:35	匿名用户	5	超级震撼，一定要来玩，带小孩子更好了，抢到票后记得接着把球星影院的票抢了，进管后记得及时预约参观项目，下午就预约不到了，每次来只能预约一个参观项目，估计全部看完要来5.6次才行，我们这次来球星影院和参观项目都没抢到，挺遗憾的，下次来一定提前抢
2023-06-2423:21	奶茶丁丁	5	周末或者节假日一定要来一次的地方预约不容易但真的很值。每个展厅其实都可以逛很久，拍照也非常出片，动画多媒体教学形式真的很好，无论孩子还是大人都能很尽兴！球幕电影反而有点亏，三点半场看完要25分钟就快四点了，准时闭馆赶人，感觉意犹未尽。
2023-06-2421:31	大嫣	4.5	提前三天公众号买票，建议买上午的，随便几点去，门票30真的很良心的，但是那个电影40真的真的不推荐，感觉大家都睡着了，还不如看里面预约的剧场，冰激凌来了还是要买一个试试的，总体还是很推荐的，里面的空调很足
2023-06-2421:11	26___BWQY	5	2021年新开的上海天文馆，坐落于临港滴水湖畔，室内面积很大，有各种天文知识，模型。还有4D电影（但要另行收费），但是其他还有体验项目是免费的，当天进馆后方可预约，手速快哦，很火爆。门票：大人30元/人学生15元/人老人10元/人交通：自驾有停车位，地铁16号线滴水湖站下车后乘公交1站0元到，地铁尽量选择大站车仅需46分钟，普通站站停的车要1个多小时。
2023-06-2420:19	polaris1110	4	咱就说这个馆是真心不错，从进馆到出馆就仿佛在银河系漫步太空，对于浩瀚神秘一无所知的宇宙，在这里却能感受到星痕滚烫的浪漫和震撼。但是抢门票确实很难，抢了门票还要抢电影票就更难，到了馆内啥啥都要预约，就感觉有点坑，而且时间都在一起，势必约了这个就看不到其他项目，索性这次去玩啥都没约，放平心态就看看几个展馆也已经感觉值回票价了，近距离参观空间站，看到1964年落在上海的陨石，看到太阳系的整个家族，还有各种望远镜，不仅是陪娃，我觉得成人也是受益匪浅的。里面有两个餐厅，吃的东西挺多的，各种星球元素的棒棒糖，冰淇淋，另外很多星空元素的小玩意也十分吸引人，买了三个冰箱贴以及一个纪念币，我觉得三个小时的地铁过来，还是值得的，如果未来展馆安排可以更合理就好了，不然要来多少次才能参加完所有预约项目呢
2023-06-2417:02	Amanda君耶耶耶	4.5	想念了一年多的天文馆，因为从苏州过去的时间成本略大，一直没有成行。很开心这次终于地铁-高铁-地铁，往返近5小时但去了天文馆！第一个馆：家园，真的做得太好了，直接让我满足了，看图就知道，有多么的美丽。实体的布景，地球-月球-火星/木星等，还有很多太阳系知识的互动点，艺术价值与教育意义并存。这也是我停留最久，最喜欢，也最感慨的一个馆。接下来的宇宙馆，星河馆等等，在第一馆之后就逊色很多了。虽然也有一些值得看的，但陈列方式和互动体验，确实不如家园。另外选了飞跃银河系这个项目，因为之前体验过飞跃地平线，所以知道这个项目的大体形式，还是很期待的。但真的不行！不行！不行！不推荐！画面体验感应该是好几年前做的，展开是以飞船探险人的一员进行的，总之就是故事情节略尬（可能小朋友会有沉浸体验但我老了）看到的画面又不够精美或有身临其境的体验感，所以真的觉得很失望。但综合来说，如果没去过，真的是推荐去一次的，为了…
2023-06-2411:51	AliceQ777	4	展览内容:进门有个非常大的傅科摆，小朋友可以观察柱子倒了几根展览分成三个板块按照顺序进去一路走，不走回头路宇宙出来之后就有一个休息的区域，可以尝试一下特色冰淇淋和咖啡建议大班及以上孩子去参观学习，会有老师在里面讲解知识点很多待一天妥妥的	https://qcloud.dpfile.com/pc/Cfy9Q2zy95HMl2AVQRWxrGZvR5S7K-nIaYBK1Ddp9U4kyNpieGEcrnJsi4INopIzUBBCaBtJvKU_sxCtKYAYUQ.jpg https://qcloud.dpfile.com/pc/TuMgoTVN4RiVodMWEuIyG34uf2Q4PkOlihZiTxSp9VsT3j5_dFKAGNUTagCJxe1aUBBCaBtJvKU_sxCtKYAYUQ.jpg https://qcloud.dpfile.com/pc/PLNsl-If7SevNgV7j-d917cQ8rfHzYfuw47BF9oLrlkGGSiJLHtLOaNanXz6fZFaUBBCaBtJvKU_sxCtKYAYUQ.jpg https://qcloud.dpfile.com/pc/U5GOkm-N-T…
2023-06-2411:00	yananyoshi	4	现在平日的票还挺好抢的，小程序选完票以后要排队3分钟才可以付款，一直没敢退出界面，老老实实等了3分钟，买完票一看剩余还有很多。就是太，太，太远了，从市中心开车过去大概还一小时，回程晚高峰直接变两个小时，建议回程避开高峰吧，停车很便宜，好像是4块一小时。
2023-06-2410:44	militou	4.5	很幸运的抢到了端午节的门票～更幸运的抢到了球幕电影票～早上去的晚了，九点四十五左右，人很多，进场都要排队。一楼家园场馆里面有点黑，人很多。楼上会好很多～印象最深的是傅科摆，很神奇～二楼的冰淇淋是一大特色，地球、月球、仙女云三个都买了～月球是芝麻味，地球是抹茶味，仙女云味道有点奇怪。。。	https://qcloud.dpfile.com/pc/kxSv_kRV-2EaPiyQUWlvee-sfn-45UMN_PEroFMj5I1vdVcNSTqWE4-3Dq_M-20LUBBCaBtJvKU_sxCtKYAYUQ.jpg https://qcloud.dpfile.com/pc/l2hoB8w9w15DOHiRtK0QZtJpddEdSV5HVXaYvi-q5GkXpEnzJvR53UXzT-M6gFwHUBBCaBtJvKU_sxCtKYAYUQ.jpg https://qcloud.dpfile.com/pc/x5diFJqByq2bS_vz4P8r5CsaememBg3yK5SevwOc0J3bE9XrEkUpF36Pc6-juiGxUBBCaBtJvKU_sxCtKYAYUQ.jpg
2023-06-2409:48	小Dai有颗爱玩的心	4	难约是不难约的～提前三天9:30公众号约还是可以约上的～就是球幕影院有点难～是10:00开始约～真的远开车要1小时+～男孩子喜欢～我这种么就拍拍照吧～不是很感兴趣！感觉互动的东西不多～但是娃觉得不错，说下次要和同学一起再来～
2023-06-2401:53	今天也是喵喵喵	4.5	提前在小程序预约付款即可，现在没刚开业那么难抢票了，不过那个电影还是不要强求了吧尽量避开节假日高峰期，别问我是怎么知道的整体逛下来大概2-3小时要的，如果你预约了馆内的一些展时间会更久一些，整体互动性挺强的，推荐冰淇淋替你们尝过了，一般，不强求拍照打卡的那可以不用买
2023-06-2322:49	默默吃默默评	4.5	Lg美其名曰带女儿去天文馆开开眼界，结果小朋友没看懂啥自己恶补了一遍天文知识，不过总体来说还是挺适合遛娃的，可以推车，有些演出还是电影需要进门预约，观赏性不错，展馆有吃有喝的，不过我们自带了三明治，最后卖了冷饮和星球棒棒糖，小孩子很喜欢
2023-06-2321:57	鱼籽	5	除了距离完完全全很值得一去，家园馆真的美绝了，星火璀璨，宇宙深邃。从科普和出片两个部分来说都非常值得一去，即使只是来逛上一逛也很不错，但是天文馆毕竟还是科普为主，小孩子真的多，真的会吵，以及虽然排到了飞跃地平线，但是这个水平我建议不如不排，随便去一个科技馆都会更好些。
2023-06-23 更新于2023-06-2409:25	闻香识美味	4	上海天文馆应该是最难抢票的场馆了，虽然有点远，但是停车还是比较方便的。进去之后就是一个大大的傅科摆，还是挺震撼的。进去之后的场馆仿佛被笼罩在宇宙下，各种地方的科普也是让人涨了不少知识，后来又去上面看了两场电影也不错的。天文馆提前三天九点半放票，九点半一定要准时蹲啊，抢到场馆票才能抢电影票，电影票十点开抢，只抢到了一场，有点遗憾
2023-06-23 更新于2023-06-2521:32	刁刁	4.5	坐标临港，去之前要在上海天文馆公众号抢票预约，非常难抢，抢了很多次最后在工作日才抢到。里面分好几个场馆，如家园、宇宙、征程等，每个小馆参观的人非常多，里面看小剧场的还得另外预约，每个小场馆的内容都很多也很值得看，特别适合小朋友，就是馆内空气很闷，加上人又多，感觉都透不过气来。里面就是饮食的东西卖得很贵，很多跟天文馆主题相关的饮料和蛋糕都很有意思，就是价格很贵。
2023-06-2317:28	橙子圆又圆	4.5	交通：在临港，如果从市区出发真心是很远展览亮点：从家园展厅出发一路小朋友非常喜欢丰富知识面，一定要带孩子去，满屏知识点，而且离海洋公园真的好近，就3公里打车10多块。但是切记❣天文馆一定要提前公众号预约，入馆时间上午9：30-12：30下午12：30-15：00，下午三点🕒之后就不能再进去咯，所以合理安排时间，最后记得带身份证哦。tips：周末提前抢票，出来还可以去东海海边转转
2023-06-2316:55	kellykunkun	2.5	曾经火爆的天文馆，为什么这么说呢，没来过的想来，来过了又觉得没看点。坐标临港的天文馆对大部分市民来讲是很远的，开和车过来，或个把小时地铁过来，没有叹为观止的新奇感觉，也没🈶世界一流场馆的感觉，好吧，也算打过卡了。
2023-06-2314:51	Tequiero*	4.5	交通:离市区真的太远了tips:第一次抢票，直接成功，但是错过了电影票。。。虽然抢购的是下午12:30的票，但是上午就可以进哦，真的！只是预约展项只能下午13:00后的……展览内容:按照小红书，进大门先租讲解器，20一个；然后直接负一楼拍照；拍完按照家园，宇宙，征程一路逛，没有知识储备就纯属闲逛，到此一游的感觉，有免费的解说，但是征整体感觉还是不错滴，很震撼！看到了玉兔，祝融，神州飞船*
2023-06-2314:51	怪物甲	5	科普天地，互动也很多。了解宇宙了解地球🌍小朋友很适
2023-06-2314:40	ws9	4.5	种草许久，终于成行，半天玩不够。非常适合亲子科普游玩，扫码有打卡路线，跟着做任务。参观感受很震撼，展区具有互动性，路线也合理。每个展区都有工作人员引导，就是球幕等均需要预约买票。建议放一些线下名额以平衡供需。
2023-06-2313:34	刘哎哎	5	好浪漫的一地就是太远了离海昌还挺近可以安排个两日游公众号掐点抢票电影也需要到现场才能约其他热门项目用天文馆内Wi-Fi预约馆内有志愿者服务挺好的给予帮助ps馆内的周边小商品不是很好买哈哈哈应该重新设计设计
2023-06-2312:37	青山绿水	4	非常难约的地方，地方也非常远，但值得	https://qcloud.dpfile.com/pc/6m-ZL1RuHNf2eVIvYHuA6NGM1It6y5AgroufUSusIOEnIQQv57FTLFMaSGAvneSyUBBCaBtJvKU_sxCtKYAYUQ.jpg
2023-06-2311:05	chailq	4	单位六一节组织的活动……天文馆真的好远啊，地铁差不多要两个小时……里面看一下，还是挺震撼的，感觉到人类真的是非常非常渺小，有些内容还是挺深奥，看的云里雾里……小朋友看完以后表示要把《三体》翻出来再看一遍……去的那天正好下雨，不然倒可以把旁边的滴水湖也一起玩一下……	https://qcloud.dpfile.com/pc/w90IhDM5ORYPDc2PDI8LgEV2fhvvTvV_5EjxM0ObHyFhpExhvN8ZlLQzITnJG0i9UBBCaBtJvKU_sxCtKYAYUQ.jpg https://qcloud.dpfile.com/pc/h02i1W6zWIYa3YdIioiegUw8t4y0kKeQ23uZE4PWg5ixWLourW1Un_ZL65heoTY1UBBCaBtJvKU_sxCtKYAYUQ.jpg https://qcloud.dpfile.com/pc/itJeWKi79P27bo1-KecPuSLpm0SwDGi2cWynrSkrVg_lvqDRU6D-G-MFT8ZP4TfvUBBCaBtJvKU_sxCtKYAYUQ.jpg
2023-06-2310:21	云腿清蒸虾	0.5	上海天文馆书记，馆长无所作为，德不配位，一无是处，酒囊饭袋。开馆至今门票依旧管理不好，黄牛票满天飞。公众号里买不到票，黄牛那里倒是一大堆。管理一片混乱，而且他们馆里面的人工讲解永远都约不到，只要9：30打电话过去就是说已经约完了。请问谁家打电话这么快，一分钟不到可以解决这么多业务？还有那个所谓的票务电话，你想问个东西，你上午就别想打通50685563的这个公示电话。到底是电话是假的，还是里面的工作人员更难不接电话？上海天文馆那群事业编的人，拿着皇粮不干活，还服务民众。都是一群德不配位的**的蛀虫玩意儿！tui!，我们老百姓辛苦缴税纳税，就是给了这样一群人发工资，真的是够恶心死的人了
2023-06-2307:00	jinzi15263	0.5	到现在没有买到票，不知道为什这么
2023-06-23 更新于2023-07-0300:44	jassyh	2.5	提前一天预约的，赶上了仅剩的三个名额下午场，隔天满怀期望开车来到这个全球最大天文馆，结果车位全满好不容易找到位置停好车已经是一点多入场。所以入馆后下午能预约的活动项目全都被秒光，仅剩一个三点半天文气象馆最后一场可以约，哎，好吧总好过没，早点入场的话是可以预约三个项来着……于是开始了全馆参观。感觉四楼神舟飞船的舱内体验不错，走出来就是浩瀚星空，小录了一段影像作为纪念。祝融和月兔号模型也是个很好的太空梦启蒙吧。虫洞黑洞暗物质介绍区让人很有在经历漫威宇宙的感觉话说回来唯一预约上的八分钟天象项目倒是适合走累了的人，因为是观星体验项目，所以提供muji式懒人沙发给你围成一圈，看天幕投影讲解全球各种对天象的分类，还重点解释了中国古代星宿，挺涨知识的，去的前一天有点失眠所以当天躺的舒服得差点睡过去。唯一缺点就是这项目的投影像素有点低，星空投屏字看不太清。如果能在影片里再多放一点星空素材就好了呢，比如流…
2023-06-2221:39	匿名用户	3	哎～代拍的抢票～电影和飞越都没抢到～因为预约了假如剧场～项目当天只能约一个～啥都要靠抢～一圈圈的在里面绕的头晕～位置也很偏～好在挺
2023-06-2220:19	吃货小C	4	超级难买票子，翻倍150元一套让黄牛买的，总算抢到票子，早上十点进去，下午三点多了出来时间是足够的，也很能出片，就是人太多了，免费预约项目根本完全约不到，放票出来十秒结束，完全抢不到，只能放弃，花一天游玩是必须的留足时间可以拍拍拍……
2023-06-22 更新于2023-06-2308:10	不老一姐_3659	5	上海天文馆2021年7月17日开馆至今约有2年老友们老早就想来此参观游览好在此次有小青年安排和带队还提前帮我们完成预约和沟通让入馆体验感到简约顺畅快捷呵呵😄😄……据说上海天文馆占地约58603平方米建筑面积37741平方米主体建筑分地上三层地下一层是世界上最大的天文馆呵呵😄😄……入馆的地球自转科学装置傅科摆吸引着每一位前来游客的目光感觉大家都非常的有序观看着好奇的眼神随傅科摆来回转动形成了入馆的第一道风景线哦（网红打卡点之一）呵呵😄😄……此次前来参观游客比预料要多或许是端午节前一天下午时光是节前放松还是求知欲的爆棚有家长带孩子…有中小学生…还有来自四面八方的游客整体感觉就是～非常热闹自觉戴口罩成为自觉行为挺好😄😄……我们一行人借助语音导览边听边走边看边互动边拍照完成了三大主题展区参观（“家园”“宇宙”“征程”）体验了三个特色展区的奇观（“中华问天”“好奇星球”“航向火星”）还顺便留下了珍…
2023-06-2217:15	无形的水_3912	0.5	周末预约不到票，全靠黄牛。为啥看个天文馆还得靠黄牛？每个票只能约一个项目，这是让我来几次啊.一共两家餐厅一个比一个难吃。体验非常差。在上海去过十几个馆，天文馆的体验和不合理性最差，希望相关部门作为一个普通市民去感受一下。是否为民服务了
2023-06-2216:08	表面很温柔内心很爷们	5	关注微信小程序订的票，很方便，只是为什么只能预约三天的，然后电影票，还是要等买完票之后才看到有没有票，结果我订好了票，电影票却没票了！里面挺大的，第一次来，小朋友小，好像还不能太理解，不过多少也能知道一些！不错的，推荐可以来！
2023-06-2214:28	S	0.5	糟糕的体验一天限时看一个项目垃圾桶全是飞虫不换垃圾袋的楼层间没有扶梯只有一圈绕一圈的楼梯和两个小电梯旁边还封了个电梯展馆出入口做的不明显一楼近二楼出二楼进三楼出全部都看不清楚什么都要抢票总之就是坑去过都懂得
2023-06-2211:37	匿名用户	1.5	展馆本身没什么问题，就是节假日小孩和什么学习团太多了，到处都是小孩叽叽喳喳，跑来跑去。低处的屏幕啥也看不到，都是小孩挡着趴着，遇到个小孩跟妈妈闹矛盾，故意用游览手册一直挡着屏幕不给所有人看，无语了。体验装置也一个玩不到，都是看起来年纪根本玩不懂甚至不识字的小孩占着，还有一堆世界要自己孩子转的太子妈和太子爹帮孩子抢占着，好像什么都要让给他小孩，为什么叫“不要跟小孩子抢啊”？为什么6岁以下小孩免门票，看起来6岁小孩才是体验最多的啊，虽然他们现在不懂，长大也不记得。Anyway年轻人怎么这么倒霉啊，大家都是第一次做人，为什么天文馆都来遛娃啊
2023-06-2200:06	冰雪琉璃公主	5	和同学提前三天，在小程序上预约到了学生票。影票还是有点难抢的，所以没有看上。交通:坐了两个半小时的地铁，到了滴水湖，路程是真的有点远啊，但是天文馆还是真的很值得来的！展览内容:天文馆一共有四层，个人认为如果想要踏踏实实逛完，还是需要半天时间的。租一个讲解器会更好一些了解内容一些，里面也有人工讲解。有餐厅和咖啡厅，好像也可以自己带吃的进去，因为包里带着的面包没有被拦下。tips:如果想要拍照的姐妹，一方面可以拍比较火的土星火星的剪影，另一方面在楼梯上拍也真的很好看。
2023-06-2122:40	FEIFEI913	5	公司团建去的天文馆！好美交通：停车很方便展览内容：喜欢科技的小朋友很值得来天文馆看看，增加知识看到很多网红小姐姐打卡，超美的地球冰淇淋也不错（绿色是抹茶味）门票可以在公众号订，进去后可以预约小剧场，体验馆什么的。
2023-06-2113:48	万to碎	3.5	离市区真的有点远，为了避免大清早奔波，特地住在附近，对于不喜欢天文的朋友谨慎考虑再来，同行的朋友非常喜欢天文，场馆没有想
2023-06-2022:19	昕想事成2020	4.5	一定要提前预约，一定要提前预约，预约电影的票，非常值得看，路程确实也是非常远，不过去了天文馆还可以顺便去滴水湖，一天时间也够的，这个太阳也太好拍了，感觉自己在宇宙中起舞，自己不在渺小，（喜欢天文就会发现我们太渺小了）值得逛的地方。	https://qcloud.dpfile.com/pc/Hsd2derhjFLo3qn5POPIaSJHPqpa8T1UTeOGeX8rLrMBWAAOTZY1oNPESp6NDsjPUBBCaBtJvKU_sxCtKYAYUQ.jpg https://qcloud.dpfile.com/pc/WuMwLKiUv-ux7xkVrnrKsh6xGc7m4wq9kIxBH9gGSktFiIHV_CTtJTutbjVA88nbUBBCaBtJvKU_sxCtKYAYUQ.jpg https://qcloud.dpfile.com/pc/-MBUAsvCd5ZQmwUCApIdWwdWDMgtcNC0PGArQLub-wry9aD6n00_yKuHJIgG9qnBUBBCaBtJvKU_sxCtKYAYUQ.jpg https://qcloud.dpfile.com/pc/fo5TpsqnSF…
2023-06-2022:00	叮当v	4.5	4月中天文馆和球幕电影同步抢票成功分享些tips、照片及视频（球幕电影的浓缩片段）给大家1.开馆前抵达停车位还是充裕的7元/小时2.飞越银河系需检票后才能预约每场18人如果不是排在前百人等开门入馆的话就下午1点秒吧……不过期望值不要太高与上迪的飞越地平线观感不在一个级别的3.公众号上有语音导览边看边听着能有助参观4.预约光学天象厅躺在懒人沙发上看看星空星象也是不错的5.球幕电影推荐坐后排观看比较舒服因为全程需要仰着头观看6.出片的打卡点可以下午去拍照人会相对少一点7.三款冰激凌:地球的偏甜、仙女的有点水果味、月球的是芝麻口味个人觉得芝麻味的比较好吃	https://qcloud.dpfile.com/pc/l5NNT5KRwUU_AXTe2d5JKEKObjlyMYfrYeo00KtEPSRdLgY6B39A36eEtBO-C-7PUBBCaBtJvKU_sxCtKYAYUQ.jpg https://qcloud.dpfile.com/pc/SlayQ9sNbg-5Wp-fAlP76D-yc44vWllu7-Cj2iE-O4guNHTV-VBIqVss_P-mBpggUBBCaBtJvKU_sxCtKYAYUQ.jpg https://qcloud.dpfile.com/pc/13dIudf6oOEJvrFjhRCfke97jBh7NYgAC2SC3BAdhgoUsIKc8gT4sfiexcSkjJTOUBBCaBtJvKU_sxCtKYAYUQ.jpg https://qcloud.dpfile.com/pc/fkcKyrfOC9…
2023-06-2020:25	美味情源	4	很难得，孩子这次早几天放假，提前2天预约的，今日天气也十分给力，阴天☁️交通：自驾前往的，在路程上觉得还是蛮远的。停车场🅿️今日挺空，车位有很多提前购票，扫身份证就能直接进入场馆了，还是很方便的，场馆很大展览亮点：#光学气象厅是值得预约观看的一个厅，内设懒人沙发，可以躺着看完全程，当满天星空🌃呈现在眼前时，还是蛮震撼的总的参观时间大约在2-3小时就能结束🔚	https://qcloud.dpfile.com/pc/SMzfSlGFXk8Dk9ZQOaD2wj5JAqwcFXk09unegrCydpbisHgtO9WiIRWWvJkj2pfIUBBCaBtJvKU_sxCtKYAYUQ.jpg https://qcloud.dpfile.com/pc/JSfhYNlYxqphv9CaHZJagBTPpoL2fA5ZuHTvOL8pBs4NnJ6RHDxRh8BC-XQ1X4ptUBBCaBtJvKU_sxCtKYAYUQ.jpg https://qcloud.dpfile.com/pc/uGFZSK97QzUgIN-6a9RSGi1VmI8fIc_BxSJf3mlibHR2l7DNgk5C-63uJAYJ2U2DUBBCaBtJvKU_sxCtKYAYUQ.jpg https://qcloud.dpfile.com/pc/K8fu8dp5SX…
2023-06-2019:40	匿名用户	4	天文馆很赞，即使下着大雨也很多人，体验就下降了
2023-06-2018:28	tree_6719	5	上海天文馆真的是可以带小朋友去看看，首先很难预约的，里面小朋友很喜欢去看，如果要去玩都要提前一周预约，很难预约到的，如果节假日去更是限制人数，真的是上海带娃去开眼界的好地方，交通也很方便，地铁公交都可以直达
2023-06-2016:33	匿名用户	5	yyds的博物馆，就是开车实在太远啦，最好在滴水湖住一晚…人倒是不多，可能每天限流的缘故，比自然博物馆还好
2023-06-2016:28	angel妮妮	5	一直火爆的场馆，周末一票难求好不容易约到了，带娃去参观天文馆位置较远，自驾比较方便外观就很有设计感，内部同样很赞每天都有能手机上预约的活动可以参加，需要靠抢适合天文知识强的孩子来参观我们走马观花，好多人打卡拍照挺出片的～孩子大点了可以再来～
2023-06-20 更新于2023-08-1812:53	匿名用户	0.5	天文馆占地面积确实应该是全球最大，天文馆在上海最边上，但是这个天文馆把自己里面的知识含量大范围夸大，从古至今能涵盖的不能涵盖的都东拉西扯了进来。而且还加入了大量玄学，很浮夸。天文馆设置了苍穹等躺式电影，但是并不人性化，总共两种，每种差不多20到30分钟，但是开始放映前并不会通知，没有广播通知，也没有app通知。很多人买了票确错过。电影院里的工作人员素质低，在顾客背后出言难听。对，你们吃的是铁饭碗，还是上海的铁饭碗，是比较牛。场馆设置了很多打卡明信片环节，但是有坏的，而且并没有和明信片所在地的知识体系有融合。整个场馆主打浮夸和玄学，真正一点点看完需要至少一周。不会再来。讲解耳机建议大家不要租，就是累赘，不会自动感应所去的位置自动讲解，还需要自己看是哪个序号自己点播。
2023-06-20 更新于2023-08-0508:00	jamieheng	5	虽然很远，但值得一游，一定要赶早，刷身份证入馆后马上预约，我约到了最难抢的“飞跃银河系”。它一场只能容纳18人，原来是要坐两个火箭舱，每个9席。坐稳后就开始了上天入地的星空之旅，甚至还有穿越虫洞的桥段呢。可惜入馆后每人只能预约一个项目，其他如望舒天文台，曦和太阳塔等等都很不错，总之约到就是赚到，拼手速吧。一进入天文馆，就可看到傅科摆，一项验证地球自转的大型科学装置，看着小棍棍被单摆击倒，还挺治愈的。其原理是：单摆每次的摆动方向都稍稍偏离了原轨迹，这说明了摆平面和地球发生了相对运动，从而有力地证明了地球在自转。诸如此类的小装置馆内还有很多，等待着你去发现。我还要说一点，参观的动线设计得很合理，也挺有趣，参观者好像化身成了地球的一颗卫星，围绕着巨大的“地球”在做旋转，很多小孩在好似轨道的斜坡上跑得不亦乐乎呢。参观指南：提前三天在公众号上抢票，每日九点半开始。抢到票后可以在十点继续抢电影票。另…
2023-06-2012:19	王腿毛儿	4	第二次来了，票是真难抢，远是真的远，来过一次就可以了。这次来没有第一次来的时候那种惊喜感了，好像有种一层不变的感觉在那儿，也很正常～应该不会再来第
2023-06-2000:18	我才是小柒	5	是很值得一去的地方，小伙伴第一次抢票就成功啦～记得进去之后在手机上预约小课程，我们选的的是就是家园场馆里的星空主题，进去就是随便选位置躺懒人沙发，会有一个球幕的视频讲解中国古代的星象，有点意思的。然后每个场馆的都有一些小互动可以按。可以看行星风暴的形成，也可以给太阳系比重量，也可以看星星和地球的关系，之类各种。还有很多小视频讲解，地方其实不算很大，但是细细看可以一整天。三个主场馆还做了互相的衔接。比如在二楼的宇宙场馆可以回望一楼的家园场馆，反正都挺有巧思的
2023-06-1917:09	流云飘扬	5	非常值得一去，我们专门约工作日去的，周末的票太难约了。里面三层，二三层是串通一气的，展示的各类星球好有科技感和科普感，大人看了都觉得要补天文
2023-06-1915:38	芒果饭	4	上海暴雨天驱车来到临港，人依旧很多，中午十分停车场快满了，停到很里面。本人第二次来，第一次带小孩来玩，小朋友还是很兴奋的。整个场馆设计的很好，很漂亮，没来过得，推荐来一次，但来过一次后估计不太愿意来第二次了。
2023-06-1914:30	吃货的小幸福	4	提前在公众号上抢票，周末的票一定要提前抢！！！九点二十到天文馆门口已经排了好长的队伍了，进去早就约不到热门的飞跃银河系了，就随便选了一个别的。对于幼儿园小朋友来说刚进去的时候吸引力还是很大的，但一个小时后新鲜劲就过去了，更适合小学生来能学到很多知识。
2023-06-1914:30	出现一只猪	5	上周四偶然刷到的天文馆门票，虽说下雨，但也冲了，毕竟机会难得，门票预约的时候0-6岁免票儿童也必须勾选预约，不然到了门口补票还得排队，十点开抢的电影票没有抢到，但飞越银河系项目预约到了，因为比较热门必须早点排队进门立马预约，公众号先绑定好信息后方便操作，一层楼家园是比较热门的区域，可进门右手边租借一个语音解说，20元一天，15:30前归还，小朋友五岁半中班，看的津津有味，虽然似懂非懂，非常值得二刷，餐厅有地球🌍冰激凌比较热门，便当也有各类选择
2023-06-1912:28	金时雨_5664	5	里面很适合拍照，很出片里面有好几个不同场次的活动，每天每人只能预约一个场次，要及早预约不然很快就被抢光了，闭馆也
2023-06-1911:23	Jilly小叮当	4	交通:很远很远，开车一个半小时，中环接外环接高速，昨天还下了一整天大雨展览内容:虽然没有抢到电影票，但展馆内容还是很值得一看，难怪每次都要卡点预约抢票，电影票没有抢，飞越银河系的体验没有抢，课程没有抢。好在自己看看也不错。知识点太多了，看不过来。馆内有餐饮，就是人太多了，排队等了不少时间。	https://qcloud.dpfile.com/pc/-ogEPh9xtMlGbmq6ZFTr8XCeBYZMG1xRB1ndOEJUqcuUEXXsK8INHDuEpJCFq33xUBBCaBtJvKU_sxCtKYAYUQ.jpg https://qcloud.dpfile.com/pc/S7EaCjjNmz8fRmN51wNDxOljcuji8g6iDDi8Jr0JGoLDavjfhrzWPj8JEu6pyocLUBBCaBtJvKU_sxCtKYAYUQ.jpg https://qcloud.dpfile.com/pc/dkuJH10cOrn2sXFdZ02hHf6TbY_tNFAxsxXorrq85d8kyNpieGEcrnJsi4INopIzUBBCaBtJvKU_sxCtKYAYUQ.jpg https://qcloud.dpfile.com/pc/XkUi_o_rn5…
2023-06-1910:22	Nicha	4.5	真的是离市区太远了，坐地铁过去大概用了快2小时！2号线转16号线从龙阳路坐到滴水湖终点站，出了地铁再走800米，就到主场馆了！馆内导视系统很清晰，一层一层参观即可。门口和大厅服务台旁边有行李寄存柜，小件行李可以放柜子里，大件的行李箱可以放人工那边。周末整体馆内人不算太多，拥挤程度可以接受，就是体验项目太难预约了，电影票也没抢到。离得近的话，真的很值得多次打卡！	https://qcloud.dpfile.com/pc/YNQ0fXUZJ-6aL9LuSIZL-WdPXa7AmtL6vy530XF_HQDQ9sbYBw_JEaeuR6YOl_DWUBBCaBtJvKU_sxCtKYAYUQ.jpg https://qcloud.dpfile.com/pc/f-5o-YG3Qdoc1jp7hrrAAJu3o82GHwMY0Yw9nIxY58OiPCdAQ6cKvTASsP4GRKuMUBBCaBtJvKU_sxCtKYAYUQ.jpg https://qcloud.dpfile.com/pc/R-gjnVPPO82pXidxiHdR4WaQyhJ2aIOMf5d81myDpNIXjOMSkPG6tojpc8Uy_MTJUBBCaBtJvKU_sxCtKYAYUQ.jpg https://qcloud.dpfile.com/pc/IlsSfnl_6J…
2023-06-1910:10	绫铛	3.5	周三去的热门场馆都特别多人，小朋友特别的多交通：从滴水湖地铁站出来走一点点路就到了，还算方便，路上指引很清晰，就是离家太远了，去一次两三小时展览内容：古今中外的跟天文有关的东西都有介绍，有些故事机还可以扫码给一个随机的故事，很好玩tips：①来都来了，星球冰淇淋总得整上一个，地球和另一个拍照好看，但好吃我推月球冰淇淋，黑芝麻和香草味我的爱②可以带食物进去吃，买好了进去，省下的钱拿来买28一个的冰淇淋③大学生15块钱半价门票，不要忘记薅
2023-06-1909:14	mayyin	0.5	去过的所有博物馆中最差的一个，体验感真的很不好，每个场馆每个手机只能约一次，周末的门票小程序上根本抢不到，都给黄牛垄断了，其实人也不是那么多，就是奇怪为啥买不到票！场馆里为什么只能约一场参观？这是让大家重复去刷吗？这么远，太搞不懂了，相关部门真应该好好查查！
2023-06-1903:22	克里斯小姐	5	周末的票特别难抢，平日票提早三天还可以约到，不过球幕电影非常难约，抢票速度极快。有幸抢到一张，对我这种非天文爱好者来说也没啥意义，因为全程看不懂想睡觉，小朋友的意义更不大。展馆很多地方很震撼，最好是有导览，否则也就是走马观花。
2023-06-1822:40	萌梦	5	只谈这次活动，以后有时间可以带家人朋友一起来，尤其是
2023-06-1819:57	我不饿	3	买票：蹲点抢票其实一点都不难抢，提前填写好身份证信息，基本上百发百中不过周末小孩是真的多！首先如果只是闲着无聊到处乱逛的，真的不需要来这么远看这！路程2小时，逛馆1小时……周边没有啥吃的，只能接受馆内的食物，出去就进不来了，馆内的设计大概因为人多，震撼度也减少了……以及享受那种浩瀚宇宙的感觉被人群里小孩的尖叫，跑闹充斥，只会觉得宇宙好小，小到到处都是噪音……当然建议家长带孩子去，科普性还是蛮高的！
2023-06-1818:17	Stephanie.	4	很长一段时间抢不到票的天文馆趣味性十足互动装置较多适合小朋友科普大朋友打发
2023-06-1817:23	Banana	4.5	第一步，关注上海天文馆gzh，可提前三天购票。参观票30一人，之后可以购买球幕影院电影票，40一人。第二步，展项课程需在进馆检票后预约，喜欢的项目比如飞跃银河系剧场，进馆前个人中心登录好个人信息，一进馆就预约。(看到有人说这个课程提前一天晚上也可以抢，未实验过，感兴趣可以尝试）第三步，懒人选择服务中心领个地图自由游览，大小朋友都可以准备一份语音导览关于吃饭[吃瓜R]馆内食物都不怎么好吃，可以自备面包饼干垫肚子。地球冰淇淋甜筒，28元拍照用[吃瓜R]
2023-06-1817:21	fureiya22	4	怎么说呢，我是一个不喜欢竞技的人，包含各方面的竞技。所以对于场馆要抢票这种事情我真的不喜欢。上海天文馆确实挺远的，倒腾了好几条地铁线终于在中午12点到达好不容易抢到了外面的门票和主电影票，却抢不到里面的飞跃银河系。总共游览了四个小时到晚上16:00关门，多少还是留了一些遗憾。场馆很大，躺在懒人沙发上看了光学天象厅里的星星，吃了地球冰激凌，孩子很认真学习到了不少知识，球幕影院里的《苍穹》我也并不觉得如网友说得那么差。缺的一星独属于“抢票”环节，希望以后可以有改进。
2023-06-1816:41	匿名用户	4	终于打卡了天文馆，整体逛下来其实和其他博物馆差不多，就是科普天文知识，有点深奥了，没有特别看明白。设计的路线比较好，一路走着走着就逛完了，视觉效果也挺不错，还有很多互动的机器，找到了几个故事机，卡片就当纪念品了。
2023-06-1816:01	左耳2632574885	4.5	太难买票太难预约了，很多馆都没有进去。宇宙很好，推荐
2023-06-1813:25	12月晴天	4.5	乘着熊孩子们赶紧来刷一波本身就是住浦东的还是远啊！虽说是工作日去，但入口依然在分流排队。排了十多分钟入场。话说不亏是遛娃胜地，熊孩子巨多整个场馆非常先进，对天文爱好者来说是个很好的入门场所，对认识行星认识宇宙有帮助，最火爆的飞跃银河系没抢到，抢了光学天象厅和提前买了球幕影院的时间旅行，两个活动都是环绕式4d体验，很沉浸。（天文馆的月球冰激凌还可以，无功无过）
2023-06-1810:10	菠萝哟哟	5	超级超级棒的体验球幕影院一定要感受下一整个科技感满满的天文馆体验互动性学习和游玩性非常非常高根本舍不得走展览亮点：分层不同体验一楼到三楼不同主题空间随着探索的深入我们更惊讶于科技的力量非常非常推荐值得去tips：记得提前小程序预约门票和电影票
2023-06-1722:08	zjw2715	4.5	上海天文馆是中国著名的天文科普场馆之一，位于上海市浦东新区临港大道。馆内设有天象展览、天文科普展览、科普讲座、天文观测等多种活动，是一个集科普、教育、娱乐于一体的综合性场馆。馆内设施齐全、展品丰富、科普性强，适合各个年龄段的观众前来参观。同时，上海天文馆还积极开展科普活动，为公众提供了一个了解天文知识、探索宇宙奥秘的平台。总的来说，上海天文馆是一家值得推荐的天文科普场馆。
2023-06-1721:45	FOX_005	5	难得约到上海天文馆不管上下午票到了就能进，不过要安检，限流是为了有更好的体验效果，双休日人还是挺多的，最近还是抢票时候把电影票都抢了，那就可以在里面呆上一天，就是挺废腿的，从一楼家园-宇宙-征程-中华问天四个展区都探索了一番，儿子在第一个家园展区流连忘返，一二三层都是相连的，底下一层是吃饭和休息区，其实我觉得肥牛饭和意大利面，跟全家味道差不多，特色甜筒冷饮都还不错，也可以自己带点零食之类的，其他剧场都没提前约上，最后只看了假如剧场，短短九分钟讲解了宇宙的奥秘，最后还买了纪念品太空搜救车和冰箱贴回家了～附近滴水湖还有个室外游乐园可惜下雨天没开，就在停车场后面，有机会下次再来～体验感还是很不错的～科技感满满～跟上海科技馆差不多	https://qcloud.dpfile.com/pc/chaJ9B_5zI-r0hpXSJKYFEOlGiwAh3s9M-7anDgq7jm7JlMazQ8zjHxQtLMAL4ytUBBCaBtJvKU_sxCtKYAYUQ.jpg https://qcloud.dpfile.com/pc/o0TGlGgRNE-BqtpqvMgiMubStOXWf1Bp0tQmNC3zUYSOol9BBbwOLEuYG95JejuyUBBCaBtJvKU_sxCtKYAYUQ.jpg https://qcloud.dpfile.com/pc/QUMnQ6KFdvR1pAhlY_WBUjvNS702qc7hZQrE1BAxv_MXpEnzJvR53UXzT-M6gFwHUBBCaBtJvKU_sxCtKYAYUQ.jpg https://qcloud.dpfile.com/pc/qj2BSf2N10…
2023-06-1721:41	jeceykk	4	据说票很难抢，节假日更难，就在某鱼上找了人抢票，门票加电影票，翻几翻。假期无处可去就来了滴水湖吃吃喝喝逛逛，就为了让孩子，我们也只能割肉了场馆很漂亮很干净，疫情期间很多展厅不开放。本人对天文没兴趣，但孩子很多，看来这是个溜娃的不错的选择。服务很好，礼貌客气，耐心指导打卡步骤，体验感不错。	https://qcloud.dpfile.com/pc/U4lWj2ozOc8QToLf2CyEuHqQOBiT5qwblZIdbvn3u6_GyXKXS07GTDssRsNKSf7ZUBBCaBtJvKU_sxCtKYAYUQ.jpg https://qcloud.dpfile.com/pc/Ec9yYUYaVPV4u6buIe5oldDCtUeFGP-hHQYen9bTlBsdJuogNqn-l25CB7pQ72a2UBBCaBtJvKU_sxCtKYAYUQ.jpg
2023-06-1720:10	匿名用户	5	之前去的地方在滴水湖那边交通什么，其实还算方便就是挺难预
2023-06-1718:39	叽里咕噜de喵	2	首先场馆少，不如科技馆，且宇宙展馆明明写在二楼，但二楼只有出口，而出口是不允许进去的，问了志愿者发现志愿者连宇宙场馆入口在哪都不知道，最后还是打电话，客服小姐姐说从家园进去有个楼梯通到宇宙-1楼餐厅吃饭一言难尽，想吃口饭吧，看见图展示的挺好，结果就是盒饭盒饭盒饭…最后那个球幕电影，不知道人气为什么那么高，我好不容易买到了《苍穹》，但是真的不好看啊！根本不如科技馆的片子啊！这辈子都不会再去了，踩雷！p.s.1、进馆有一个预检，准备好自己的订单给工作人员看一下人数，接下来就可以进馆了，刷身份证直接进；2、一个身份证一天只能预约一个场馆项目，而且必须进馆后才能预约，要在公众号上预约喔！切记！所以晚进场馆的话就约不到什么了。3、借讲解器的地方就在进口附近，先提供身份证，再付款20块一台，最后留手机号码。还的时候，小姐姐扫一下你机器，核对一下你的名字就可以了很方便。场馆里有数字的设备可以扫一下听讲…
2023-06-1716:44	奇点时刻	3	去了玩了吃了，不理解为啥这么多人抢票。没啥好玩的，球幕电影也不好看，吃的也难吃还贵。如果是对天文物理感兴趣的，可以来。如果是奔着网红景点来娱乐，
2023-06-1716:40	tsypdy	4.5	非常不错，逛四个小时都没逛完，场馆外的和B1都没时间逛，建议还是要抢上午场，但是真的很难抢。我们是下午场，但是12点也让我们进了。不知道是不是今天下雨人不算太多的关系。下午是一点开放预约，扫二维码，事先登录好，并且输好预约人信息，飞跃银河系，非常难抢，我们抢到了光学天象厅，很一般，就是躺着看还算可以。
2023-06-1716:25	alexiaxu	3	双休，节假是很难抢到的，一直仰慕已久，总算心心念念的实现了。一开始进去的确很震撼，但是后来慢慢的有些许失落，因为里面还有很多项目是需要现场网上抢的，而且抢起来没几次经验是不行的，抢占系统也是是非常不方便的。体验度直接下降！
2023-06-1716:05	匿名用户	5	交通:在龙阳路乘16号线地铁到滴水湖站，然后走个一公里多样子就能到达，还算方便。tips:如果只是参展，按点到就行，如果要预约场馆里面的免费活动，需要注意每人每天只能预约一个项目，要过安检检票后才能在天文馆微信共享号上约，由于每天限号，所以要早到，比如我们那天准备去上午场，8.30都已经在那儿排队了，约的天象厅的5分钟的电影，氛围感很强，讲的古人的**学，但是内容看不懂。。。可能其他展厅的例如飞越银河系会更有趣味。整个展厅分为三层，一层家园，二层银河系，三层征途，层层递进，非常精美，最好先储存些地理和物理知识，会更容易代入，年龄小点的小朋友可能也看不太懂。
2023-06-1714:55	tianling236	5	一开始，以为只是小朋友的科普之地，但进来之后发现是非常厉害的天文馆。看了影片，非常棒，把物理化学生命科学历史考古都结合起来，去参观时一定要记得观看这个影片，值得。这个馆里的，知识含量惊人，但又特别的能懂。家长带着孩子可以看一天。
2023-06-1714:28	匿名用户	3.5	滴水湖的天文馆，距离市区真的很远，感觉最好的一楼通向二楼的阶段。展馆的科普内容对一般人过于专业，更多的来打卡拍照的人。火红的太阳，大体积的空间站，还有宇航员的吃喝拉撒都是吸引人的地方。有些光影装置做的效果不错。
2023-06-1710:48	yez28	4	来滴水湖骑行，顺便打卡天文馆。馆内有很多要提前预约的活动，包括球幕影院，建议一定要提前做好功课，提前预约，不然就来了个寂寞。。。还有很多针对小朋友的活动，家长们要关注公众号。天文知识博大精深，很多看不懂，让我感受到了自己的无知。。。
2023-06-1709:55	KAN	5	主展区：家园区：展示地球的诞生演化和发展，有地球太阳系包括一些行星、陨石的展示宇宙区：展示宇宙的演化历史，可以通过有趣好玩的形式get一些深奥天文知识征程区：展示人类探索天空的历程，也有珍贵的手稿和著作可以看到！还有“中华问天”“好奇星球”“航向火星”三个特色展区，其中好奇星球是适合3-8岁孩子的乐园观看的表演：家园区：天象厅（免预约，可坐观星象）飞越银河系剧场(需预约，体验飞越银河探索外星文明）宇宙展区：假如剧场(需预约，环绕式剧场）征程区：VR月球漫步（免预约，可身临其境体验宇航员在月球的感受）个人推荐几处：1、馆内的螺旋走廊设计，特别是从高处向下眺望，还真有种太空俯视地球的感觉！2、8k球幕影院的外形就是个悬浮大球，外观震憾！也是绝佳的拍照点！3、家园展区的巨大投影，非常逼真！
2023-06-1708:52	hjkj1	5	生活不止眼前的一寸，还有星辰和大海…上海天文馆，一个有浩瀚天地的地方！站在那里感受历史长河感受星际浩淼，从头至尾有一种沧海一粟的感觉，每天的忙碌你以为天大的事，从人类角度讲不过是沙尘，从宇宙来讲，可能都没统计到时间维度…很震撼，值得带孩子去感受一下，再远的距离，看到斗转星移的那一刻会感慨…
2023-06-17 更新于2023-06-1809:24	Hh之	5	交通：天文馆附近有地铁站，16号线滴水湖下车4号口出去左转，走路10分钟能到一共有三层楼，在一楼拿一下介绍册根据上面的介绍路线观看也很方便了解关于宇宙的知识点，不但开阔视野，还能培养谦卑的态度，男女老少皆可去的地方
2023-06-1620:25	萝卜兔大老猫	5	惊艳到起鸡皮疙瘩了！孩子们学习天文知识的绝佳场	https://qcloud.dpfile.com/pc/bGUBl6q_phiAwUliRefCpKbx2kTwJILMNnkLlUZK5gb8079q3JYlSnTzE0nF5C6GUBBCaBtJvKU_sxCtKYAYUQ.jpg https://qcloud.dpfile.com/pc/RWFOZigJDiFAIkj5BNDaiL4Wc2Kh2ao-ECIDXkQdLmjLIZizxFbY2Sd738O7dASSUBBCaBtJvKU_sxCtKYAYUQ.jpg https://qcloud.dpfile.com/pc/-dnzqMbl_EFACAhkacNk16G5v1W2CrwWrCqk0pZArwgQsw5ECTF2K7JMQgL8bZlVUBBCaBtJvKU_sxCtKYAYUQ.jpg
2023-06-1617:24	匿名用户	5	拍照可太出圈了，但是要会拍，拍远景都好
2023-06-1615:07	匿名用户	1	里面的工作人员态度太差了，订票的时候说儿童不需要买票，也不需要换免费票，大夏天的排队一小时安检进去，结果查票说我没有儿童票，让我在出去换，出去换也没关系，关键是她让我在重新排队安检一遍，在外面排了一个小时那么多工作人员不提醒，现在又这样，三岁小孩热的嗷嗷哭都不行，我说我出去换票别让我在排队安检了，刚刚检过了，也不行，换完票让我重新开始，我不愿意，竟然叫保安把我带走，搞笑，我就说以后能不能关于票的事门口那些工作人员提醒一下，不要让游客来回跑。
2023-06-1613:06	匿名用户	5	总算约上了天文馆，就是卡点进去，需要等待几分钟提交单子，千万别退出，就等着，然后倒计数结束就可以付款了，两个小时的地铁，出地铁站沿着路走，不要进里面的公园就绕远了，里面的真的不错，非常震撼，地球太行还有那个桥，走上去非常有感觉，玩也好，知识蕴藏的也很丰富，恶补一下物理体验感更好	https://qcloud.dpfile.com/pc/pS2nz0NdFa_KLyQpqziwRy0tRbiiKDmPGc6E7fB-M-rLIZizxFbY2Sd738O7dASSUBBCaBtJvKU_sxCtKYAYUQ.jpg https://qcloud.dpfile.com/pc/s9KAEcMfD04r8wzoMcG13eHUEa_19eBZ6qPTXY3_rINo7_S7KmMc5fipy0L8esbvUBBCaBtJvKU_sxCtKYAYUQ.jpg https://qcloud.dpfile.com/pc/KcvJvUf0Jp0_IPftVox12lRHFI0hAKdyhHhk-XMP3xPiA8eqxHuRBc1LbMS2gH3aUBBCaBtJvKU_sxCtKYAYUQ.jpg https://qcloud.dpfile.com/pc/IZuWnY744Z…
2023-06-1523:14	想要睡睡睡睡懒觉	5	终于实现了打卡上海天文馆的行程这馆可真远啊。路上足足花了三个半小时光是上海的地铁就转了三辆车。坐了20+站，足足2小时。不过进馆后觉得一切都是值得，宇宙的奥妙和星空的美丽让人惊叹不已。可惜没预约上电影，没抢到飞跃地平线的展项。每人一天只能预约一个展项，看的《假如宇宙大冒险》倒是也挺不错的，是部制作精良的科普小动画。能将深奥的科学知识和美妙的场景结合起来，还铺垫了各种网红打卡程序和机器，不愧是魔都大馆有机会再来～
2023-06-1522:46	一盒安Hsiss	4	抢到了门票后，看评价放弃了球幕电影真的不了解飞跃银河系的朋友有多拼，路上堵车，9点场外排队时，上午场次全光没戏，下午1点1秒空退而求其次，看星星去了，不得不说，懒人沙发何其舒适，我娃几分钟就入梦了。。。各个展区都real优秀，能勾起初高中的物理记忆，感觉到自己曾经是个有知识的人停车友好，到下午2点出场20元，就是地面车位很晒，建议带个遮挡，否则进车即5分熟
2023-06-1517:43	jszdyzmknm	5	世界上最大的天文馆在上海，确实非常好的！八大行星！涨知识了！上海天文馆占地面积58603平方米，建筑面积37741平方米，为全世界最大的天文馆。全馆以“连接人和宇宙”为展示主题，设置“家园”“宇宙”“征程”三大主题展区、“中华问天”“好奇星球”“航向火星”三个特色展区及教育活动区。馆内藏有约70件陨石样本与超过120件/套文物藏品，配有四大专业级天文观测及天象演示设备，共计展品300余
2023-06-1517:01	水蜜桃麻麻	4	六一儿童节请假去了上海，在浦东这里。果然很远。本来想去动物园的，但是孩子说更想去天文馆，所以就来了。进门一定先借讲解仪器，不然完全不懂。很多东西，还看了电影，另外的现场排队的，实在不知道要怎么弄，想着先带孩子随便看看，等后面长大些再去一次。值得推荐
2023-06-1516:52	魏无羡	5	交通：在临港滴水湖那边，建议提前看大站车的发车时间，会节省一些时间。买票：需要提前三天在公众号买票，到天文馆内要提前预约项目，每次只能预约一个项目，一定要提前预约，否则就约不到想玩的项目了馆内有三个主要主题，家园、宇宙、征程，还是值得一逛的，很好玩！
2023-06-1515:40	ivy_妖妖	5	终于约上顶级网红天文馆啦！公众号上每天准点抢参观票和电影票（分开抢哦，不是同一时段的～）。停车场车位有限，碰运气，不然就得停在里馆500米开外的路边啦，停车费收费合理～整个场馆挺大的，每天下午4点就闭馆了，所以想一次就逛完整个馆的话尽量一早就去，花一天时间差不多～整个天文馆展现的内容很专业，馆内分区合理，不同年龄段都能看得津津有味，适合反复打卡，毕竟知识点太多，每次走马观花应该都有不同的收获～一天大概5场电影左右，时间大概在25分钟，每场的内容不一样，反正抢到哪场就看哪场，不挑，慢慢集齐所有场次！另外说下馆内消费，基本属于平价版，一点都没有网红景点的消费那么夸张，好评！
2023-06-1511:12	lily838383	4	总体来说天文馆还是很不错的，很适合带孩子参观，可以学到不少天文知识。提前两天在公众号上9:30准时抢票，5分钟之内，哪怕是工作日的票都秒光了。入馆后也有一个免费项目可以选，飞跃银河系很难抢，而且公众号的系统感觉有点卡，建议提前准备好。里面的正餐一般在40~50左右，点了份意大利肉丸焗饭，味道还不错，量有点少。
2023-06-1511:10	王远远_1720	5	很好的亲子活动场所，里面要逛至少5小时才能逛过来，科普很多未知领域，太空之浩瀚，人类之渺小，放眼宇宙，太阳系何其渺小，人生路段，不要自己难
2023-06-1510:28	没秃酱	4	交通：开车的话停车挺方便！地铁应该有点远的！展览内容：分为家园🌍宇宙-征程三部分！家园最贴近生活可以好好看看！老母亲才疏学浅很多东西都是到了那里才学习到！像听天书一样的！不过还是很有意义！可以进门右手边借一个讲解器20元一台不需要押金也不用到了哪里才有声音可以听一整天但是有点重！耳朵老掉下来后面两个地方就走马观花了，因为听不懂哈哈哈可以带娃过来增长见识不错的
2023-06-1507:22	柠_檬_酱	5	工作日下午去的，人也挺多的，进门租了一个讲解器，也可以不租，手机扫码也能听，另外到点有讲解员现场讲解。知识点很多，一圈逛下来感觉很烧脑。里面的小电影都是要抢的，一次只能抢一个，我们抢到了假如剧场，也蛮好看的。最后品尝了地球月球冰淇淋，也算是特色了。
2023-06-1501:22	icyyyy	4	终于来了心心念念的天文馆，即使是工作日人还是很多，都是家长带放假的小孩。下午的票上午也可以进去，总共待了三个半小时。一楼家园有很多星球模型，介绍了各种宇宙中的概念。二楼征程介绍了世界范围对天文的探索，二楼有餐饮，有座位，吃了地球冰淇淋。约到了飞跃银河系，且选到了最佳视角的座位，但是可能这种项目体验多了，有点无感，结束的也很快。顺便把宇宙那个板块参观了（之前就觉得漏参观了哪一部分）。偶遇了故事机是可以扫码打印的，身边人看我打印了纷纷效仿哈哈。三楼不知道是啥，只是一个绕着走的功能？b1也没什么东西好像，只有中庭可以坐着休息？整个展馆互动装置还是很多的，有些挺有意思的。总之是值得一来的，但没有我预期中那么那么丰富，人少的话也会更好点。
2023-06-1421:16	wenzi0520	5	非常好的天文科普馆，场馆很大，分为家园宇宙着征程三大部分，进场馆后，可以星在入口处租一个讲解器，大概30元，然后就可以进去逛啦，细看的话一天也看不完，我们，下午进去，半天只能匆忙的看一下了，进场后记得预约一下展览，上下午可各约一次，到点抢动作要快哦。里面科普的东西连成人都要哇哇得赞叹了，非常震撼，对了，我看到了水熊虫，可以在恶劣坏境中将自己身体的水分脱水，至8%左右，解除危险后，遇水就又可复活，这让我想起三体里的人脱水。总之看到很多有趣的东西，学到很多，真的很值得去，也是遛娃的好地方。	https://qcloud.dpfile.com/pc/myihAcqm2WhTf4H2Nn0sGUkz9Ds04rdlODGU5M5sLQrqzFFmnXJBZB7S2DCB1O5UUBBCaBtJvKU_sxCtKYAYUQ.jpg https://qcloud.dpfile.com/pc/lZuiriwcE6taN3u9RM_eDjwMC1IdbdXVvq1QXx3v5I34kIiR9-ulIwgxnBeKlRecUBBCaBtJvKU_sxCtKYAYUQ.jpg
2023-06-1419:02	小西瓜葫芦	5	上海天文馆真的好远啊，从陆家嘴打车将近1个半小时才到，去之前要记得提前去公众号买票预约，我就忘记了买巨幕电影的票。还有一些需要单独预约的展览项目，每个人每次只能约一项，为什么啊不愧是世界最大的天文馆，真的很赞！	https://qcloud.dpfile.com/pc/SFPkjR8COiohz5hssduW63ynyquRNVVLemX-tyQVl8Sef2KM_UY-x5xTp4Dj22LpUBBCaBtJvKU_sxCtKYAYUQ.jpg https://qcloud.dpfile.com/pc/EsOMDg4HJcQbszKsMhIsU2tCm7ZCXjPK069Gih51fImZse04EPAl4gPqb_OF-Io5UBBCaBtJvKU_sxCtKYAYUQ.jpg https://qcloud.dpfile.com/pc/DgUFdVwGspEATDKOcMjodq-EQ9ryYYa3aoTWho-NC_aN6Zud8xzSpG8Ju5xllrjUUBBCaBtJvKU_sxCtKYAYUQ.jpg https://qcloud.dpfile.com/pc/8NLh6xZWBc…
2023-06-1418:28	潇洒的伏特加	5	上海又一非常值得一去的博物馆：上海天文馆‼️门票：30；进馆需要提前预约（很重要）场馆非常现代化，真的做到了沉浸式探索宇宙。还记得小时候的理想就是当一个天文学家，虽然没有完成，但还是很喜欢这种氛围，一个老少皆宜的科学场馆，值得细细品味，好好探究！爱拍照的小伙伴也不要错过，很多地方非常出片🌈	https://qcloud.dpfile.com/pc/w_OUduhMEAWy0GLNEc6-7Fv-p4vM00g18UdnZ2pefr8UsIKc8gT4sfiexcSkjJTOUBBCaBtJvKU_sxCtKYAYUQ.jpg https://qcloud.dpfile.com/pc/2UEHmpgtU7AGS9yYHcH4SWPRjsfLmP0cNnmSpBT6GhXYPG4EcZrsOm4HeYSw4p_qUBBCaBtJvKU_sxCtKYAYUQ.jpg https://qcloud.dpfile.com/pc/NPeldAzARkbwuiUSWYjCbL_J6RbAm-uUsaaixLX3fNwksjL4B6KO3rbJj8lFNVeIUBBCaBtJvKU_sxCtKYAYUQ.jpg https://qcloud.dpfile.com/pc/Cq0LQxFzS-…
2023-06-1417:30	小草觉心	4.5	四月份，看了点评的攻略抢到了票，爸爸是个天文爱好者，老人家快八十了所以免票，进入天文馆看到模拟的地球真的惊呆了，内心的震撼激动难以言表，满天的繁星隐现，对大自然无比的感恩和敬畏。中午吃饭我们自带了咖啡面包，买了星球冰淇淋和星空蛋糕，好好吃一个月每人只能去一次天文馆。明天带老爸老妈二刷天文馆，最爱的家园系列，二刷准备仔细看看外太空那个馆
2023-06-1414:30	匿名用户	5	馆内展示了许多精彩的天文知识和令人惊叹的天体模型。我被那些逼真的行星和恒星模拟所深深吸引。此外，他们还有丰富的互动展览和虚拟实境体验，使我更深入地了解了宇宙的奥秘。工作人员知识渊博且热情，他们耐心解答了我提出的问题。整个体验非常有教育意义，我对天文学有了更深入的了解。如果你对宇宙和天文学感兴趣，我强烈推荐去上海天文馆一游。
2023-06-1410:15	匿名用户	0.5	50762869这个客服电话预约讲解态度特别差!从来没有见过态度这么差
2023-06-1402:11	每日维c	4	上海天文馆确实很难预约，公众号上每天关注运气好还是能抢到不是周末的时候去，同时可以在线预约一个主题的小电影，很多人评价观感体验一般就只预约了周二看展，重点来了！！！最好9点半以前进馆在问询处预约一个主题的免费观影体验，需要注册有点花时间，有工作人员帮忙完成。预约好电影之后就可以开始宇宙探秘之旅了，从场馆一楼左侧进去就能看到巨大的月球和时刻在变换的地球面貌，星球、陨石带来的震撼只能现场去感受了。很多精彩就只有边走边看边哇塞注意事项：1、因为场馆比较偏远，外面是没有地方可以用餐的，场馆内有餐饮区不是很大，打卡的星球冰激凌很受欢迎；2、最好早点去，场馆很大，有些内容感兴趣可以多听听讲解，仔细看导示以免错过一些精彩的场馆内容；一些小建议：1、被工作人员告知一天只能预约一个主题的电影体验，还挺失落的，几个场馆的体验可以根据进馆的时间自由安排，这样一整天的参观时间比较充裕是可以都体验到而不是好不容易…
2023-06-1321:28	月小烟	4.5	门票30，需要提前在小程序上预约，进门需要刷身份证原件，不要忘记带。去一趟不容易，即使从龙阳路出发坐16号线，单程也要一个小时左右。逛了一下，内部全程大概需要两个小时到两个半小时，如果算上吃饭和看电影的时间，大约三个小时能逛完。内部很新，建筑风格偏冷淡，神秘，但因为小屁孩很多，所以挺难拍出那种大片风格的照片。主要是科普一些天文知识，用的声光手段都比较新颖，而且这家的餐厅还算不错，饭菜和甜品饮料都不算难吃，比其他景点强不少，价钱不便宜，但也不算太贵。每天会有几场球幕电影，也是提前在小程序上预约，电影票40一个人，球幕电影的座位是躺着的，很舒服，一场电影大概半个小时左右。每周一不营业，每天下午四点闭馆，最后入场时间是下午三点。只要买到当天的门票，当天是可以反复出入的，出去时候在闸机留一下脸部信息，就可以再次从正门进入。另外，16号线是有大站车和直达车的，时刻表看我留的照片，大站车和直达车可以…
2023-06-1321:01	realllllmino	4	约了顺风车坐了一个半小时去的，远是真远，而且票也挺难抢的。天文馆还挺大的，可以看的东西还是少了一点，互动性也少了一点。个人认为不如上海自然博物馆。拍照好看是好看的，可能是面向大众的，很多都是基础的科普吧。
2023-06-1316:42	神一般滴吃货	4.5	网红天文馆，需要提前网上预约，就是路程比较远，不开车不行，地方很大，小朋友很喜欢，而且有很多的互动的场景，从下可以一路玩，刚开始的星球馆让人很震撼，场景做得都很真实，中饭感觉最好可以自己带点干粮，虽然有也有可以买吃的地方，但是空间有限！
2023-06-1314:31	匿名用户	0.5	第一次来觉得体验很好，第二次来，预约的参观项目6个只能预约1个！只能预约1个！只能预约1个！坐了23小时地铁，就只能预约1个参观项目，天文馆你就
2023-06-1312:31	油墩墩儿	5	先说地理位置真的非常非常远虹桥高铁站➡️2号线➡️16号线滴水湖站4号口出来一直有路标指引就……非常远天文馆内容做的很好有几个馆是有官方讲解员的一天45场讲解可以先看一下时间也可以选择讲解器跟着上面的路线浏览参观建议的话上午去时间充裕点如果要观看电影的话也需要在小程序上提前预约购买的
2023-06-1312:21	若见陌上花开	5	一定要提前做下攻略因为和好友打算刷多次，所以第一次攻略没做，买了票后忘了买电影票，导致当天电影约不上没看成。其他特色展项都是检票后才能在平台上约时间段的。入场后记得第一时间约想去的特色展项。到下午就基本约满了。吐槽的是天文馆的平台过一会儿就得要验证码重新登陆，有点麻烦。而且每天的特色展项，限定只能约一个。要全参与完，真的得来回跑很多趟。报名了“假如宇宙大冒险”，视频有剧透介意慎，但可供想看没看成的朋友参考。前面看其实就是环形影院，没什么特别的，但最后屏幕打开看到闪着万家灯火的地球，一下子莫名感动到流泪。有扫码出知识卡片的小装置，背面是天文馆照片，免费的，可以作纪念品。冰淇淋（我吃的地球，抹茶味）和蛋糕（巧克力慕斯内含莓果酱夹心）都挺好吃的，起码比一些其他景区联名好不少。
2023-06-1312:01	苏州陈奕迅	4.5	好地方，除了远和票难抢，其
2023-06-1310:16	匿名用户	5	心心念念的天文馆终于在520这天约上了，小伙伴们约的时候还是得用悬浮闹钟，掐着点进去，就抢到啦，检票后公众号内预约场馆表演，一个人只能约一个哦，光学的星星超级好看，躺在懒人沙发里看着古人所绘的星空，好惬意。ps，地球冰淇凌不好吃
2023-06-1308:43	sweetlovej	4	在微信公众号提前一天预约了一家人的票，小朋友3岁不到免票但是公众号上需要提前绑定成人和录入人脸。入场直接刷身份证，小朋友刷脸就可以。tips：整体的展馆室内外的设计都非常不错，曲面的施工工艺也非常值得点赞。馆内入场后选择了预约了天问的电影🎬9min还挺适合2岁多的小朋友。以	https://qcloud.dpfile.com/pc/5JjkUjaXVH0aEssJxksYjOFnKiNjfA2zC338gnH9IGyR-cGlPlGk8jbX_vnKR2oNjoJrvItByyS4HHaWdXyO_I7F0UeCRQYMHlogzbt7GHgNNiIYVnHvzugZCuBITtvjski7YaLlHpkrQUr5euoQrg.jpg https://qcloud.dpfile.com/pc/CdjKF7YzRw_kT2Ax7vqwMbhQ0kbbY4b4iRqBgfWFZcJ26OumLF9IdO_66h-v18-5joJrvItByyS4HHaWdXyO_I7F0UeCRQYMHlogzbt7GHgNNiIYVnHvzugZCuBITtvjski7YaLlHpkrQUr5euoQrg.jpg https://qcloud.dpfile.com/pc/B7…
2023-06-1223:36	lin	5	抢票抢票～热门必去景点之一，即便是门外的风景建筑，也很有特点。建议多次刷，很多小剧场都值得去看，并且一定得提前预约。球幕影院表现力十足，每天剧场不同，各有特色。地球、月球冰激凌也可以尝尝，不仅仅是给孩子科普的知识游乐场，也是回顾课本知识点的好去处。	https://qcloud.dpfile.com/pc/3MrxuTUorhtCM3YjS_AKpx8if1iPo48uvw5Sg8FdaMEg4-GAUftD83UEScYCeK-UjoJrvItByyS4HHaWdXyO_I7F0UeCRQYMHlogzbt7GHgNNiIYVnHvzugZCuBITtvjski7YaLlHpkrQUr5euoQrg.jpg https://qcloud.dpfile.com/pc/FhBZOdDsgs_hwfbkCgIeeSK_5HJRy-speK4fZy1mcAU0GUjvJzQzFwFs1fXpEp90joJrvItByyS4HHaWdXyO_I7F0UeCRQYMHlogzbt7GHgNNiIYVnHvzugZCuBITtvjski7YaLlHpkrQUr5euoQrg.jpg https://qcloud.dpfile.com/pc/y2…
2023-06-1222:39	小老虎KK	4	我属于二刷了，特地来看一场“苍穹”3D小电影。上次来没有抢到票，挺遗憾，因此特地驱车75公里单程过来补看。视觉效果挺震撼的，虽然我也没看懂，挺深奥的，感叹自己才疏学浅呀…看个热闹呗，给	https://qcloud.dpfile.com/pc/GpJk619re_yVPmVtU7Vdb87j1I1kqLWpNa7X727RsYvI9IWH2USlX25drB_EUKcIjoJrvItByyS4HHaWdXyO_I7F0UeCRQYMHlogzbt7GHgNNiIYVnHvzugZCuBITtvjski7YaLlHpkrQUr5euoQrg.jpg https://qcloud.dpfile.com/pc/j4UVZwFn0O_jAXFWFcTrVca7PXY9qHh32zgzYXOAmnGlQYCdP4TH53ryBRZS7fKNjoJrvItByyS4HHaWdXyO_I7F0UeCRQYMHlogzbt7GHgNNiIYVnHvzugZCuBITtvjski7YaLlHpkrQUr5euoQrg.jpg https://qcloud.dpfile.com/pc/zw…
2023-06-1217:55	金金姬	2.5	真是不知道为啥4点就闭馆了…真的是那么远…可以开放午夜场了…毕竟	https://qcloud.dpfile.com/pc/3rQp0PC4Q1WwXxD14JgdayU4ONAu4oDVKMR2yHA3LE0wYJ0BoCGqruGdnykGepTrjoJrvItByyS4HHaWdXyO_I7F0UeCRQYMHlogzbt7GHgNNiIYVnHvzugZCuBITtvjski7YaLlHpkrQUr5euoQrg.jpg
2023-06-1216:35	兔阳阳	4	上海天文馆位于浦东新区临港大道380号，远离市中心，附近有地铁16号线临港大道站，交通不方便。周二门票不是非常热门，所以容易预约，展馆有4个楼面，地下一层是个大大的地球模型，一楼是家园，中华问天，航向火星，二楼宇宙，征途，三楼是倒穹顶。展品丰富，加上高科技声光电运用，令人流连忘返，无论小朋友还是大人，都能得到科学教育普及，总体感觉还行，球幕电影要另外收费40元，感觉一般，非专业或者有强烈爱好者外，不值得推荐，另外餐厅提供午饭一般，没有多点选择，建议自带。	https://qcloud.dpfile.com/pc/TK5nh_MldxcnyUyOYps096GmcS49grNJvWRtpsx0h-iR-cGlPlGk8jbX_vnKR2oNjoJrvItByyS4HHaWdXyO_I7F0UeCRQYMHlogzbt7GHgNNiIYVnHvzugZCuBITtvjski7YaLlHpkrQUr5euoQrg.jpg https://qcloud.dpfile.com/pc/Qx3e_NRjAUAzwDRegKcn5sSR6dh-N0-8EtwhsbIBpS2jpO0oDC1nRw8deAzYxv-zjoJrvItByyS4HHaWdXyO_I7F0UeCRQYMHlogzbt7GHgNNiIYVnHvzugZCuBITtvjski7YaLlHpkrQUr5euoQrg.jpg https://qcloud.dpfile.com/pc/uo…
2023-06-1215:53	SLY1210	4.5	票价真的很划算就是呀真的好远，展馆无论小朋友还是大朋友都挺适合来的，只能公众号实名购票，还是很抢手的，抢到就是赚到，然后部分展出需要提前预约的哦。TIPS需提前在天文馆小程序预约球幕影院票10:00放票(买到票后才能预约）！凭身份证进馆每个账号至多预约2次每次至多预约3人(餐厅在B1和2F4地点：#上海天文馆今时间：9:30-16:0015:00停止入场周一闭馆门票：成人30元•地铁：16号线滴水湖站	https://qcloud.dpfile.com/pc/LBxKqN5NHF3RGKdO40MFcHL2YbMaCUqg7BcG8YOe4Fjygfipf3l2ctLCNDL5jbj1joJrvItByyS4HHaWdXyO_I7F0UeCRQYMHlogzbt7GHgNNiIYVnHvzugZCuBITtvjski7YaLlHpkrQUr5euoQrg.jpg https://qcloud.dpfile.com/pc/w62ybSjFJt0_F_k8-9L9zTZNkLuyD2s1fHbXvNTuApo0GUjvJzQzFwFs1fXpEp90joJrvItByyS4HHaWdXyO_I7F0UeCRQYMHlogzbt7GHgNNiIYVnHvzugZCuBITtvjski7YaLlHpkrQUr5euoQrg.jpg https://qcloud.dpfile.com/pc/S_…
2023-06-1215:20	匿名用户	4.5	门票需要提前预约购买，展馆里面还是挺大的，包含了从古至今的天文发展历史，还有模拟的太空舱，科普宇航员在太空如何生活。天文馆的球幕电影需要单独预约购票。比较坑的是特色展项，需要预约，每次名额都很少，而且一个人一天只能预约一个项目。	https://qcloud.dpfile.com/pc/cZ8RDVXgpCIEhJbh_VtNKmQLovFfOLh4E-O3RDYu1IFzi8T-Y6YXf4kATIVdORdQjoJrvItByyS4HHaWdXyO_I7F0UeCRQYMHlogzbt7GHgNNiIYVnHvzugZCuBITtvjski7YaLlHpkrQUr5euoQrg.jpg https://qcloud.dpfile.com/pc/jAVchFDpu9x-IFpXrHBC-wrtMSI-nnkUmYxk35wbAucru7nMSCtlSj7iGU77jW6ujoJrvItByyS4HHaWdXyO_I7F0UeCRQYMHlogzbt7GHgNNiIYVnHvzugZCuBITtvjski7YaLlHpkrQUr5euoQrg.jpg https://qcloud.dpfile.com/pc/-x…
2023-06-1212:05	one8080	5	值得，非常值得，体验、效果、专业度都非常可以，除了餐饮有点	https://qcloud.dpfile.com/pc/eCuNMwxT1duz-v62UKKHR5Xcuy8S097vB0RVADYP47Clmg_HyTBMoAUrtPs9YqWsjoJrvItByyS4HHaWdXyO_I7F0UeCRQYMHlogzbt7GHgNNiIYVnHvzugZCuBITtvjski7YaLlHpkrQUr5euoQrg.jpg https://qcloud.dpfile.com/pc/l0qcfeYzyS1McQC_nttToqfM877jJ9BzMEIfy0jCCP8wAkxsMf8NJ5E_YgAIRCZ7joJrvItByyS4HHaWdXyO_I7F0UeCRQYMHlogzbt7GHgNNiIYVnHvzugZCuBITtvjski7YaLlHpkrQUr5euoQrg.jpg https://qcloud.dpfile.com/pc/xi…
2023-06-1211:36	健健思密达	4.5	上海天文馆，不虚此行📌工zhong号抢票，提前三天（包含当天）比如今天周四，就可以预约周四、五、六的门票提前录入信息，每天9点半准时抢票我约的是周六，周四卡点抢票成功了，不是很难📍位于滴水湖公园附近下午去馆内停车场🅿️🈵️了（本身车位不多）保安会指引你往前开，前面还有停车场🈺业时间：9:30 - 16:00（周一休馆，法定节假日除外）✅刷身份证入馆，儿童🈚️证件报号码✅门票：30元/人，6岁或1米3以下儿童免票（需和同行家长绑定预约）✅电影票：球幕电影《苍穹》40元/人，10点开始预约‼确定要看，就要在抢票后的10点立即预约✅展馆分布及游玩顺序：➡一层家园HOME（适合拍照）‼‼最好连同展项2⃣3⃣一起看📌地球/月球/太阳/土星，探索太阳系、银河系📌超大地球投影展示日夜变换过程➡二层宇宙COSMOS（声光电互动）‼‼最好连同展项目4⃣一起看📌星际穿越（走过光影通道，墙会产生粒子效果）📌量…	https://qcloud.dpfile.com/pc/mNttiMdu2Z6cNRHkxWQDtARm25h81AQyvuX2kiGdXqeO5ihcD_VBGZYOXoBM64tvjoJrvItByyS4HHaWdXyO_I7F0UeCRQYMHlogzbt7GHgNNiIYVnHvzugZCuBITtvjski7YaLlHpkrQUr5euoQrg.jpg https://qcloud.dpfile.com/pc/P_J1KB-v7t4BwNZV3d_cS_tGjnbz-OgwsqyqJG_Ltn30kAawvhDXOXBa2ZnI1FIWjoJrvItByyS4HHaWdXyO_I7F0UeCRQYMHlogzbt7GHgNNiIYVnHvzugZCuBITtvjski7YaLlHpkrQUr5euoQrg.jpg https://qcloud.dpfile.com/pc/lI…
2023-06-1210:02	我想修改个昵称	5	不管喜不喜欢天文，不管带不带小朋友，都非常值得一去！门票预定要通过小程序，成人30一位。9点30分开始抢第三天的门票。只要是准点进去，现在已经不是特别难抢，反正我抢周日的门票第一次尝试就抢到了。10点开始预订电影，40一位，我十点半进去还能定到零星的位置。别忘了还能预订课程（其实也是一些参观，当时看到是课程就忽略了）从进入“家园”的那个星空隧道开始，就有种时空穿梭的错觉。设计的非常用心，非常喜欢那种能在后面的参观中互动到之前内容的设计。旧金山的天文馆也去过，和上海天文馆相比不值一提。不过电影“苍穹”不是很值得（另一部电影没有看不做评价），一方面场馆灯光有点多没法入境，另一方面内容设计的也不是太好，太平稳的旁白、简单的内容、无意义的画面，即没有视觉冲击感，也没有得到知识积累，倒是非常助眠。	https://qcloud.dpfile.com/pc/4I19q8_Lu6hE62b9fpUTDK8gmlVbktbEG72LssJrX1JF8y9SSCj5PBLbkxBQdMpfjoJrvItByyS4HHaWdXyO_I7F0UeCRQYMHlogzbt7GHgNNiIYVnHvzugZCuBITtvjski7YaLlHpkrQUr5euoQrg.jpg https://qcloud.dpfile.com/pc/ictfdfAcJQrju8NJ0_pyfNd3Ntqk-9y2cQuSGrzdHTKBdcRp7VNPpghJ6raVQkb_joJrvItByyS4HHaWdXyO_I7F0UeCRQYMHlogzbt7GHgNNiIYVnHvzugZCuBITtvjski7YaLlHpkrQUr5euoQrg.jpg https://qcloud.dpfile.com/pc/6C…
2023-06-1208:35	美少女肺壮实	3.5	网红天文馆终于来打卡了，但是…好像…也就这样吧，除了那个地球让人震撼了一下外，其他也就是展板，天文爱好者应该很喜欢吧，我等俗人还是觉得有些无聊，看不来。吐槽一下天文馆的安检，进门寄存了一把辅食剪，然鹅辅食剪并不在出口领取，还要去进口领取。这样我就扛着娃再从进口走去出口处，这个设置太不合理了吧！
2023-06-1208:11	真实的评论家	4.5	超震撼的一次体验，整个有三大场馆，分别是家园、宇宙和征程，很多互动点和打卡点，超级出片，很适合打卡。里面还有很多体验点，需要到现场后进行预约，且一人只能预约一个项目周末很难预约到。电影好枯燥，看睡着了…全程大概需要3.5小时，可以自己带点干粮去吃，里面餐厅报吃而且贵！抢票需提前两天进行抢，工作日不用抢票，建议工作日去，人少易出片。	https://qcloud.dpfile.com/pc/CrqhviJnWh8QFcYGxn6eGDHZl1duCgzxW5ZyVTqkwu7VeCVtTYZQnZunqDYamz1IjoJrvItByyS4HHaWdXyO_I7F0UeCRQYMHlogzbt7GHgNNiIYVnHvzugZCuBITtvjski7YaLlHpkrQUr5euoQrg.jpg https://qcloud.dpfile.com/pc/VhEesCqu6THyaNosZU5zGKFUW3vvdnOM-R7YwQz5lat6n5ZukaDKXbUZoWU-KbOFjoJrvItByyS4HHaWdXyO_I7F0UeCRQYMHlogzbt7GHgNNiIYVnHvzugZCuBITtvjski7YaLlHpkrQUr5euoQrg.jpg https://qcloud.dpfile.com/pc/wJ…
2023-06-1207:39	东	3.5	看不懂看不懂！人又多又吵，都是熊孩子，头疼！从买票到观影一路走来就是抢票抢票！只要有抢票的地方就有黄牛，30块的票一站式就搞成了200？唯一想体验的飞跃银河系，抢票模式实在无力吐槽，一群人等着拍一个二维码，拍了也不是立马能扫的，浪费时间，每场18个位置，1800+抢18，就算你1%的**运抢到了，你的朋友你的家人你的孩子，依然只能傻傻的等你，或者买难吃的要死的冰激凌和蛋糕，逛无聊的纪念品商店。。。	https://qcloud.dpfile.com/pc/fio4hcYHbxKMel6k4U4d3oYt9cKuk9HF6o5Z-tR9XuSViAhwi3EnjQ1hCPpfw-X0joJrvItByyS4HHaWdXyO_I7F0UeCRQYMHlogzbt7GHgNNiIYVnHvzugZCuBITtvjski7YaLlHpkrQUr5euoQrg.jpg https://qcloud.dpfile.com/pc/ojMZybxJPweq_wr-m45u9jGavylAPzGv8lMBlao_5peH61fr-g3xGka-k_pA73zUjoJrvItByyS4HHaWdXyO_I7F0UeCRQYMHlogzbt7GHgNNiIYVnHvzugZCuBITtvjski7YaLlHpkrQUr5euoQrg.jpg https://qcloud.dpfile.com/pc/WL…
2023-06-1123:30	匿名用户	4.5	天文馆百闻不如一见，这次去过后发现确实是值得一去再去，远是真的远啊，路上都睡着了…里面很多项目要预约，没做功课，这次就走马观花了，必须要吐槽一下，小程序注册真的差，不知道是里面人多还是信号不好，注册时候一直lording，不能注册成功更不要说预约里面项目了	https://qcloud.dpfile.com/pc/EbW1y1cfJlRSdPX8QlPZtpRgUD-tvOe4nRFgWm0d4DjmNvxHXc5fTmTa-7OA_59gjoJrvItByyS4HHaWdXyO_I7F0UeCRQYMHlogzbt7GHgNNiIYVnHvzugZCuBITtvjski7YaLlHpkrQUr5euoQrg.jpg https://qcloud.dpfile.com/pc/4gUFIitmk6tmft0yf1WaQuosghRrJRH8n7WNJjtu3JkKBGUvIOB95YA_mTXZf91SjoJrvItByyS4HHaWdXyO_I7F0UeCRQYMHlogzbt7GHgNNiIYVnHvzugZCuBITtvjski7YaLlHpkrQUr5euoQrg.jpg https://qcloud.dpfile.com/pc/pG…
2023-06-1122:09	第九思	5	除了位置有些远，其他都挺好的，里面展示的东西都很新奇，我们从小都在幻想天上的星星，这次有机会可以近距离的感受一下，当然不可以错过。交通:建议自驾前往，周边打车也还可以，展览内容:推荐黑洞，还有大厅里的大摆锤也很有意思，展览亮点:浩瀚深邃且神秘的星空。	https://qcloud.dpfile.com/pc/fFcdfGM_HUO_ywJBhU5gdZTQ3Os8kGDWJJnLs3x3pO6Rt2ywKl9zrZgEwd3YLHTYjoJrvItByyS4HHaWdXyO_I7F0UeCRQYMHlogzbt7GHgNNiIYVnHvzugZCuBITtvjski7YaLlHpkrQUr5euoQrg.jpg https://qcloud.dpfile.com/pc/BSAUhRIFTMWxY_iadnPOEmmpfwYCsIlT4cX6B_Lu1Gegkucm2nCHBzF2FfLQxHNwjoJrvItByyS4HHaWdXyO_I7F0UeCRQYMHlogzbt7GHgNNiIYVnHvzugZCuBITtvjski7YaLlHpkrQUr5euoQrg.jpg https://qcloud.dpfile.com/pc/jo…
2023-06-1121:46	龍小隱	5	天文馆每天门票限量，小程序自己抢票，周末的票不太好抢展馆位置比较远，开车过去一个多小时但还是很值回票价的，家园展馆值得慢慢逛特色展要进馆之后才能预约，一个人只能预约一个特色展热门展还要拼手速	https://qcloud.dpfile.com/pc/jrNgMpIqqBvTbNGNoXf7ndTM1Pc7yoDS6ANHHaf7NjWN3JfGN-IioWlr9osF8hImjoJrvItByyS4HHaWdXyO_I7F0UeCRQYMHlogzbt7GHgNNiIYVnHvzugZCuBITtvjski7YaLlHpkrQUr5euoQrg.jpg https://qcloud.dpfile.com/pc/BhLLfrDnNZnRuTinhM_kwXTBylvOfCoyFA_TLwDx8igXKNwzfgiuxdswZL2PI7n0joJrvItByyS4HHaWdXyO_I7F0UeCRQYMHlogzbt7GHgNNiIYVnHvzugZCuBITtvjski7YaLlHpkrQUr5euoQrg.jpg https://qcloud.dpfile.com/pc/FK…
2023-06-1121:38	阿丫仔仔	4	适合带小朋友或者家里住在附近的朋友们来打卡，天文、地理、物理、数学都可以在里面找到乐趣，作为科普不错的地方。如果作为纯约会或者离家远的朋友们不建议优先考虑，票难抢、路程非常遥远、场馆较小、可预约参观的剧场一个人只能选择一次，综合考虑，不太建议了	https://qcloud.dpfile.com/pc/g5zpb5k8WrV80tamOsLML44uGKk-whlrzV-9AlHz7NyMeRpyKCg0A0wXsXAOAdxojoJrvItByyS4HHaWdXyO_I7F0UeCRQYMHlogzbt7GHgNNiIYVnHvzugZCuBITtvjski7YaLlHpkrQUr5euoQrg.jpg https://qcloud.dpfile.com/pc/p_m4Llca3W6Fm-0V4c6i5vIOaDMBU1B0tAD5iUuy8Hxv_c8s-MqzPDSezd3W9JXfjoJrvItByyS4HHaWdXyO_I7F0UeCRQYMHlogzbt7GHgNNiIYVnHvzugZCuBITtvjski7YaLlHpkrQUr5euoQrg.jpg https://qcloud.dpfile.com/pc/35…
2023-06-1121:20	丁粑粑zz	4.5	打卡天文馆✓…周末人还是蛮多的哈哈😃抢到的下午的票子，原本十二点半的，但是十一点多我们也进去了…✌安检不能带打火机进去哦！可以自己带点食物，里面休息区还是挺多的B1有小吃部…意大利面，披萨，盖浇饭咖啡，蛋糕…去晚了卤肉饭之类的都没有了哦…场馆很大，可以逛半天…苍穹电影很…	https://qcloud.dpfile.com/pc/MPPk9k_LihtdEjvrdPf0OXzKOmcM90qXlAUFLANqC0xO4VP7d_z7kxmWwzY0EsvGjoJrvItByyS4HHaWdXyO_I7F0UeCRQYMHlogzbt7GHgNNiIYVnHvzugZCuBITtvjski7YaLlHpkrQUr5euoQrg.jpg
2023-06-1119:07	肥宅大鸡腿	4.5	家人们谁懂啊，万年抢票垃圾的我竟然秒到了周末的票，继南汇赶海后滴水湖again真的是很远很远，感觉前往世界尽头，但是真的很值，下次来的话要为了飞跃银河系冲得更早。退而求其次选择的“光学影像厅”有点小惊喜的，特别是听到“天黑了星星就亮了”还是很感动的。	https://qcloud.dpfile.com/pc/bASRjXvhut7hQ0_VYDbeSlxqg9laqHkxQDw7iAMvdS6uNpWMbCKzOc3N4RcAeSVCjoJrvItByyS4HHaWdXyO_I7F0UeCRQYMHlogzbt7GHgNNiIYVnHvzugZCuBITtvjski7YaLlHpkrQUr5euoQrg.jpg https://qcloud.dpfile.com/pc/auZr78iyERoKqQ7Qbxhwfao_c5P99znG-fqneplO_WhK95HNQHJi6Sh0st47ApZajoJrvItByyS4HHaWdXyO_I7F0UeCRQYMHlogzbt7GHgNNiIYVnHvzugZCuBITtvjski7YaLlHpkrQUr5euoQrg.jpg https://qcloud.dpfile.com/pc/Rb…
2023-06-1115:23	Apple.woo	4.5	坐标：临港大道打卡✓天文馆…提前3天在公众号抢票，真的是手慢无抢完票再抢电影票…一上午就抢票了🤭交通很方便…地铁出来打车2分钟走路十几分钟吧…场馆很大，如果没有提前做功课会比较迷茫反正我们是走走停停，拍拍照…没有一点天文知识就随便看看吧…🤭	https://qcloud.dpfile.com/pc/ueah6ZcAXkut50ScNz7-uBFvgcbjgFDyb1bDBV3vByhfvXDPj6ufn7ygGkheaIIZjoJrvItByyS4HHaWdXyO_I7F0UeCRQYMHlogzbt7GHgNNiIYVnHvzugZCuBITtvjski7YaLlHpkrQUr5euoQrg.jpg https://qcloud.dpfile.com/pc/K1x7PPredOa_IsioxHr8zOeASGWirmmpQqJnLJQm-FBF-0yissx54CYggZKkmVktjoJrvItByyS4HHaWdXyO_I7F0UeCRQYMHlogzbt7GHgNNiIYVnHvzugZCuBITtvjski7YaLlHpkrQUr5euoQrg.jpg https://qcloud.dpfile.com/pc/U5…
2023-06-1114:53	estherzxl	2.5	工作日基本都可以抢到票，预约了电影票，就是没抢到飞越银河系。很好看，就是太	https://qcloud.dpfile.com/pc/7yVRKih3evSdMM-ov0_CmYdn7Cjf5IIDO5QTlrlcIDRCUbge5HlxwvWKA3naZwMDjoJrvItByyS4HHaWdXyO_I7F0UeCRQYMHlogzbt7GHgNNiIYVnHvzugZCuBITtvjski7YaLlHpkrQUr5euoQrg.jpg https://qcloud.dpfile.com/pc/1o6Unzn55SvzU-zvAKo6DowDTLEcetSSp3JsHEqcXuQt-HQzlOY35ADlO6UZvd_rjoJrvItByyS4HHaWdXyO_I7F0UeCRQYMHlogzbt7GHgNNiIYVnHvzugZCuBITtvjski7YaLlHpkrQUr5euoQrg.jpg https://qcloud.dpfile.com/pc/OR…
2023-06-1112:48	只有蝴蝶还记得	5	很顺利的抢到了票，周末带着两个小朋友去玩了，早上十点半才入了馆，很多小剧场被预约光了，还好预约上了一个，场馆真的很赞，各种天文知识，科技氛围十足！拍照也高大上，小学生只能走马观花了看看，如果要详细明白得初中生高中生了！不过大概知道也是非常好的作为科普知识学习了！前后晚了三个小时左右差不多，门票便宜性价比超高！	https://qcloud.dpfile.com/pc/7bZG1C7YPoU1DR8Prd2xLSZjuFZgYUa03k8GdeLOU-QNp4tOD9dHWkFWkJevqXvmjoJrvItByyS4HHaWdXyO_I7F0UeCRQYMHlogzbt7GHgNNiIYVnHvzugZCuBITtvjski7YaLlHpkrQUr5euoQrg.jpg https://qcloud.dpfile.com/pc/BwjxX-S4HSNtCjpdOYNwx-0_DaKef-Pod4iPAE9s4R6OOBtfzYHS2nOTLYzTtJMtjoJrvItByyS4HHaWdXyO_I7F0UeCRQYMHlogzbt7GHgNNiIYVnHvzugZCuBITtvjski7YaLlHpkrQUr5euoQrg.jpg https://qcloud.dpfile.com/pc/MB…
2023-06-1112:21	途泽栖贻	5	天文爱好者千万不要错过自然科学的美感无可比拟看了三个半小时感觉还没够🪐位置太远太远了地铁来回三个半小时但是最后觉得它确实值得甚至还想再去观影重点一楼的星球模型然后顺着楼梯往上走有一些很棒的互动体验到处都是惊喜需要仔细观赏缺点是很多小孩子奔跑尖叫甚至有家长抱着婴儿也来看建议无法控制不感兴趣的小孩最好不要带出来他们本身看不懂所以才会用自己的方式表达抗议	https://qcloud.dpfile.com/pc/j9m7rCCo3PJtzCfe9tFNhosBs90QK7eISnhqNWCdq6MkNVqbowOSz6WrD4VBGHSxjoJrvItByyS4HHaWdXyO_I7F0UeCRQYMHlogzbt7GHgNNiIYVnHvzugZCuBITtvjski7YaLlHpkrQUr5euoQrg.jpg https://qcloud.dpfile.com/pc/wxiStRCfKc1qGWrq-WgPREItzCxXGuMQ7iZfXTjaotvygfipf3l2ctLCNDL5jbj1joJrvItByyS4HHaWdXyO_I7F0UeCRQYMHlogzbt7GHgNNiIYVnHvzugZCuBITtvjski7YaLlHpkrQUr5euoQrg.jpg https://qcloud.dpfile.com/pc/6a…
2023-06-1100:19	Elio	4.5	很不错虽然很远但是值得ps就是很	https://qcloud.dpfile.com/pc/HiCC-5pxiLw9MwVA9fsM-rLMxnMZKaZLPkzyctfy3TFxhwTPxxcbal6SR_KLdMFejoJrvItByyS4HHaWdXyO_I7F0UeCRQYMHlogzbt7GHgNNiIYVnHvzugZCuBITtvjski7YaLlHpkrQUr5euoQrg.jpg https://qcloud.dpfile.com/pc/Rnb9UH1nPh3cSUmRQOrQkmnuVDJJfhISBJc4dAUx9MBoiBktvQII5H1EHxzyMYbmjoJrvItByyS4HHaWdXyO_I7F0UeCRQYMHlogzbt7GHgNNiIYVnHvzugZCuBITtvjski7YaLlHpkrQUr5euoQrg.jpg https://qcloud.dpfile.com/pc/42…
2023-06-1022:50	糖糖	4.5	六一儿童节带小朋友去玩了一次，说实话你是去中原真的是很难打起精神，专门去这么远的天文馆，尤其是票还比较难抢的情况下，要吐槽这家管的地方在于一天只能预约一个游玩项目，也就是说要把里面的项目都玩个遍的话必须得去很多次。	https://qcloud.dpfile.com/pc/vAcFRZbOvd-ooPUXqaua7NMoIucb5gvvqXQO_LECaNP9FiMxfamhzOpBpUB36ZKEjoJrvItByyS4HHaWdXyO_I7F0UeCRQYMHlogzbt7GHgNNiIYVnHvzugZCuBITtvjski7YaLlHpkrQUr5euoQrg.jpg https://qcloud.dpfile.com/pc/34DIzL_JOEEkyI6qnBdidU4cxYXq1_-z9gLyD5qzgkSRt2ywKl9zrZgEwd3YLHTYjoJrvItByyS4HHaWdXyO_I7F0UeCRQYMHlogzbt7GHgNNiIYVnHvzugZCuBITtvjski7YaLlHpkrQUr5euoQrg.jpg https://qcloud.dpfile.com/pc/3n…
2023-06-1022:15	FF	5	天文馆有3三个展区!每层的内容都不一样我们的家园-家园展区面对茫茫无际的宇宙，太阳系中的三巨头!太阳地球月球的来历，在这边都能一一解答“宇宙”展区从时空、光、引力、元素和生命五个维度全景式地呈现宇宙的奇妙现象，首先映入眼帘的是一长段星际穿越!“征程”展区构建了一条璀璨的科学明星之河，展现人类探索宇宙的伟大历程，以及对未来天文发展和“航天探索的美好憧憬，启发观众深刻的思考和感悟。地球冰淇凌和咖啡值得打卡	https://qcloud.dpfile.com/pc/VZWTF6Op8u5rQGCbcSdaelcYoDYhHDQVUL9N10tjfjnebQ1Xh73AvSQjTEcG0qBNjoJrvItByyS4HHaWdXyO_I7F0UeCRQYMHlogzbt7GHgNNiIYVnHvzugZCuBITtvjski7YaLlHpkrQUr5euoQrg.jpg https://qcloud.dpfile.com/pc/QCNWBk5yoUC3tQnaqXkDBEh7KxA36Zriv48gP7UjO_hv_c8s-MqzPDSezd3W9JXfjoJrvItByyS4HHaWdXyO_I7F0UeCRQYMHlogzbt7GHgNNiIYVnHvzugZCuBITtvjski7YaLlHpkrQUr5euoQrg.jpg https://qcloud.dpfile.com/pc/2o…
2023-06-1019:52	兔兔熊熊和小猪	4.5	非常高大上的天文馆。虽然对大多数人来说只是看个热闹，想要真正用心去学习里面的知识还是要花点时间的。虽然是平时去的，但赶上学生游学团，人还是很多的，略有些影响体验。楼上有冰激凌，咖啡和便当卖，当然口味方面就不要有太大期待啦。	https://qcloud.dpfile.com/pc/16Dr65PIjwVz4CAqTzSUosQyuA9huRBBKRjOdJXHk-9xhwTPxxcbal6SR_KLdMFejoJrvItByyS4HHaWdXyO_I7F0UeCRQYMHlogzbt7GHgNNiIYVnHvzugZCuBITtvjski7YaLlHpkrQUr5euoQrg.jpg https://qcloud.dpfile.com/pc/dxV1vPhNgdwgHnw8Fki05XIxmGNy3JScu8STDWBKc8tzi8T-Y6YXf4kATIVdORdQjoJrvItByyS4HHaWdXyO_I7F0UeCRQYMHlogzbt7GHgNNiIYVnHvzugZCuBITtvjski7YaLlHpkrQUr5euoQrg.jpg https://qcloud.dpfile.com/pc/b7…
2023-06-1017:34	乖乖龙滴咚咚	5	交通：开车过去的，周末节假日还是要早点去，不然停的远一点，停车费还好，上午9点到下午2点半付了22元。展览内容：对于喜欢宇宙的小朋友的来说很有意思，闺女觉得很好玩，还想二刷。一次只能预约一个展稍微有点不人性化，虽然门票不是很贵，但是距离是真的远的呀，希望官方能更改一下，加到2-3个展览比较好。tips：冰淇淋都很好看，但是味道很一般，图个颜值和拍照。午饭在补给站解决的，虽然样子不好看，但是意面味道也还可以。里面的工作人员都比较热情，志愿者很多哪哪都是，但是可能都是大学生，所以对场馆也不是很熟悉，回答问题前第一反应就是掏出“宝典”，蛮可爱的。	https://qcloud.dpfile.com/pc/h78gKTirndgaZRvV8pcgenYcXFFyug_9pCZ9gsyGr_ivsXpeI3ZZNoWkEjEeuRhzjoJrvItByyS4HHaWdXyO_I7F0UeCRQYMHlogzbt7GHgNNiIYVnHvzugZCuBITtvjski7YaLlHpkrQUr5euoQrg.jpg https://qcloud.dpfile.com/pc/6jD_n5olTIzrOGidwM463ZdcfMZ-qnlnbf1iFnVvcmwlBq9puvyWwN7oukWr8wwxjoJrvItByyS4HHaWdXyO_I7F0UeCRQYMHlogzbt7GHgNNiIYVnHvzugZCuBITtvjski7YaLlHpkrQUr5euoQrg.jpg https://qcloud.dpfile.com/pc/GX…
2023-06-1017:06	Babyloveme	5	真的太震撼了，必打卡的天文馆。头一次感受到科技的力量可以带小朋友一起去，太有意思了建议提前两天在小程序上预约，每天的9点半可以开始抢票，周一闭馆。附近就是滴水湖，可以去玩一下。除了远没有什么不好的地方。但是下次还可以继续打卡。	https://qcloud.dpfile.com/pc/lSwRX1qFzFpNTLyd2-pjCMStDjbJ4SkcDoj9HaUhZ0cru7nMSCtlSj7iGU77jW6ujoJrvItByyS4HHaWdXyO_I7F0UeCRQYMHlogzbt7GHgNNiIYVnHvzugZCuBITtvjski7YaLlHpkrQUr5euoQrg.jpg https://qcloud.dpfile.com/pc/tp7b2lZSSNoo3pvFYtTGxoC9P0HJRel_WIsvByZvOsPA2133JmxyoJVxRUYtLPhXjoJrvItByyS4HHaWdXyO_I7F0UeCRQYMHlogzbt7GHgNNiIYVnHvzugZCuBITtvjski7YaLlHpkrQUr5euoQrg.jpg https://qcloud.dpfile.com/pc/s6…
2023-06-1013:11	匿名用户	4	票真的是太难抢了，好不容易才抢到。带着娃子来逛了一圈，里面还是很棒的，星辰大海，娃子对里面很多东西都很感兴趣，但是妈妈读讲解快读废了很多抽象的东西还有是对于小年龄的娃很难理解，也不怎么好诠释。娃子最喜欢家园的展馆。	https://qcloud.dpfile.com/pc/XAa93Q7Z0OfjGgxC36mW1evf41D6swSet4h7NVsmJIC7i7vV9ObJPOsO43b14yI-joJrvItByyS4HHaWdXyO_I7F0UeCRQYMHlogzbt7GHgNNiIYVnHvzugZCuBITtvjski7YaLlHpkrQUr5euoQrg.jpg https://qcloud.dpfile.com/pc/NvTb0SXQkMwJcpUPSNNPbv0g_ntTb_ON733QIlPZT9cTsu-eL1pFIl8y1JR6Gd7YjoJrvItByyS4HHaWdXyO_I7F0UeCRQYMHlogzbt7GHgNNiIYVnHvzugZCuBITtvjski7YaLlHpkrQUr5euoQrg.jpg https://qcloud.dpfile.com/pc/nE…
2023-06-1012:05	设绘张	3.5	天文馆不一样的体验分享网上游玩攻略很多，首先天文馆是个不错的场馆，非常适合带小朋友去，但是游玩过程中，会有很多问题，降低游玩的体验度，我这里主要分享游玩过程中需要注意的地方，和一些自身的感受首先抢票很难，我是通过小程序《上海科技馆自然博物馆天文馆门票》来预约参观票的，需要提前3天抢购，努力几次都失败了，尤其是周末的票，凌晨12点一过，赶紧刷票。刷票前最好把准备做好，把个人及同行人信息都录入好！成人票30元，学生票15元我们从普陀区8:10出发。走外环路上很堵，刚好到上班高峰期。长的话应该是一个小时40分钟。结果路上开了三个小时。到达的话是11:26。结果呢停车位没了，只能继续向前开，大概100~200m左右。有一个公园的停车位在这里可以停。但是停好车以后还要往回走100~200m。我们今天来的呢，是属于工作日来的。估计如果是周六，周日的话，这个停车场应该也会停满。所以如果有想要来的话，尤…	https://qcloud.dpfile.com/pc/_uftgbs7qGDDO3PbTDKEcr3Jzmsyq7HK6mO2L91Yr1PRKFpYEo6H3OpKaU98Sy8-joJrvItByyS4HHaWdXyO_I7F0UeCRQYMHlogzbt7GHgNNiIYVnHvzugZCuBITtvjski7YaLlHpkrQUr5euoQrg.jpg https://qcloud.dpfile.com/pc/ZRz2lCtBNYeJxzwMrp8IsFql3TVl8qEMaGtk2OpezDfbMF6JuBDWN8BUF4VB5oV5joJrvItByyS4HHaWdXyO_I7F0UeCRQYMHlogzbt7GHgNNiIYVnHvzugZCuBITtvjski7YaLlHpkrQUr5euoQrg.jpg https://qcloud.dpfile.com/pc/Y2…
2023-06-1001:55	鱿瑜	3.5	提前在公众号上抢的门票…6-1的门票还是挺紧俏的…还有电影票…简直是秒光…10:10分进入公众号发现售罄了…蹲点到10:27…居然两场电影都被我抢到了…皇天不负有心人啊…进入馆内需要预约的项目还是很多的…但几乎都与电影场时间冲突…导致一个活动都没参与…下午场还是挺困的…室内环境幽暗…电影院内太好睡了…都没怎么看	https://qcloud.dpfile.com/pc/PtVIH1g2aRL5w6O_LP9kU0c79SNRwm31GWjrSZ9AFdt6n5ZukaDKXbUZoWU-KbOFjoJrvItByyS4HHaWdXyO_I7F0UeCRQYMHlogzbt7GHgNNiIYVnHvzugZCuBITtvjski7YaLlHpkrQUr5euoQrg.jpg https://qcloud.dpfile.com/pc/8MpwfgaeFrVsvPd5Az0viZgFf_i641JXItbqpInIKYbj3BCsJw3apoGOxNj8GjSqjoJrvItByyS4HHaWdXyO_I7F0UeCRQYMHlogzbt7GHgNNiIYVnHvzugZCuBITtvjski7YaLlHpkrQUr5euoQrg.jpg https://qcloud.dpfile.com/pc/eP…
2023-06-0923:30	星期一	4.5	特意挑了工作日驱车90公里带娃来打卡，九点前到的，人依然很多。第一次来没有经验，电影和课程都约到了，为了提高胜率时间没有好好规划，导致我们看展看到一半就要去看电影之类的，飞跃怎么说呢，虽然评价很一般，但是娃意外的喜欢，说和迪士尼的飞跃地平线很像，电影《苍穹》，我个人还是蛮喜欢的，其实是在说宇宙的起源和一些概念性的东西，时间不长显得内容很宽泛，天文学本来就是晦涩难懂的吧。再说展厅，分为三大部分，有些互动装置是玩不了的，其他的都蛮好，休息区凳子不少，三个展厅玩下来半天还是要的。	https://qcloud.dpfile.com/pc/w-H9mKn77Zms5xMZnvcR76Hc6ibtfPDeRo5ob9QpdBnt4TSU1KAULxz_8F_WZU2ajoJrvItByyS4HHaWdXyO_I7F0UeCRQYMHlogzbt7GHgNNiIYVnHvzugZCuBITtvjski7YaLlHpkrQUr5euoQrg.jpg https://qcloud.dpfile.com/pc/RvCY5c0toj8vVsZV8lcUkQymNkXcRur3PzzZ1kxevOAKBGUvIOB95YA_mTXZf91SjoJrvItByyS4HHaWdXyO_I7F0UeCRQYMHlogzbt7GHgNNiIYVnHvzugZCuBITtvjski7YaLlHpkrQUr5euoQrg.jpg https://qcloud.dpfile.com/pc/3D…
2023-06-0921:51	brotherxin	5	这个地方一直是可望而不可及的地方太远不喜欢人多不喜欢抢这次恰巧赶上老同事约去天文馆提前一周发现不能约必须提前三天周日中午约了周二上午的再约电影的时候上午已经没有了当天1点没有抢到要抢才能看的场馆从馆本身来讲实在是太专业了值得多次去的地方	https://qcloud.dpfile.com/pc/ZnelgP564jhoowT8dFUDTOj7AatNrVYTeNeSY9182DT4cT73WhcqPkaTBMLUhx68joJrvItByyS4HHaWdXyO_I7F0UeCRQYMHlogzbt7GHgNNiIYVnHvzugZCuBITtvjski7YaLlHpkrQUr5euoQrg.jpg https://qcloud.dpfile.com/pc/g_892Sc06XqqdmAAmsHdtx_-iedCHdLdyE_8p8QR4wwi8AgtQV76cj-_sKD6JTPFjoJrvItByyS4HHaWdXyO_I7F0UeCRQYMHlogzbt7GHgNNiIYVnHvzugZCuBITtvjski7YaLlHpkrQUr5euoQrg.jpg https://qcloud.dpfile.com/pc/Tc…
2023-06-09 更新于2023-06-2715:50	哇哈哈哈哈	3.5	场馆挺大的，说是国内最大的天文馆？里面有不同的主题，小朋友挺多的。学物理的适合来，科普下知识，就是位置有点远，来回开车花了四小时了，坐的有点累。看这个太阳挺多人打卡的，可能以后不会来了，附近有一个滴水湖。	https://qcloud.dpfile.com/pc/elBifxcmv9xF1iyweTIZ24u72bQdDa8m_tvVx6wgWeHEvud6kpFOWKITUPDAZ-kDjoJrvItByyS4HHaWdXyO_I7F0UeCRQYMHlogzbt7GHgNNiIYVnHvzugZCuBITtvjski7YaLlHpkrQUr5euoQrg.jpg
2023-06-0918:34	yaya_zly1	4.5	建筑雄伟壮观，设施很先进，参观的人很多，要提前3天在公众号10:00准时抢票哦！我由于忘记设置闹钟，错过了最佳抢票时间只能买到下午参观票。抢完门票，记得再抢电影票哦。宇宙太深奥了太难懂，只能走马观花逛了一圈。	https://qcloud.dpfile.com/pc/JqZSMH3zoYP47lNrehOuBhCorzBAKz20qYuIYj7fECFsH4dqfm3KQ5aXyB6q_6zzjoJrvItByyS4HHaWdXyO_I7F0UeCRQYMHlogzbt7GHgNNiIYVnHvzugZCuBITtvjski7YaLlHpkrQUr5euoQrg.jpg https://qcloud.dpfile.com/pc/kiBqpAPofswzQenTYwv-tcD9QM6Qxg6mgEscQ5e9moh6n5ZukaDKXbUZoWU-KbOFjoJrvItByyS4HHaWdXyO_I7F0UeCRQYMHlogzbt7GHgNNiIYVnHvzugZCuBITtvjski7YaLlHpkrQUr5euoQrg.jpg https://qcloud.dpfile.com/pc/h7…
2023-06-09 更新于2023-06-2417:38	小小	5	很适合带孩子过来，了解宇宙空间，感叹国家的发展的意义。有些影院没有约到就没有进去，一定要提前抢票，人太多了，还遇到了学校组织的学习吧！遇到了国际学校的学生。门票一定要提前定，里面有一些影院也要提前定，不然进不去。
2023-06-0911:45	anying1211	5	天文馆：网络好评遛娃的必选的神地果然，没让我们失望，种草了，娃喜欢的不得了，去了半天完全不够，建议整天可以泡，因为限流的关系，人最多的周末也其实还好。就是交通很不方便，市区的可能开到奔溃，不过有娃的还是怎么要来尝试下
2023-06-0911:18	福星高照	4	溜娃的好多，需要提前在微信上抢票，电影票抢票机制很不科学。进馆后也有各种小场馆需要提前预约，羲和太阳馆的男女工作人员服务周到，体验很好。位置很远，闭馆很早，不太科学。布展很美，适合爱好摄影的人士前往。	https://qcloud.dpfile.com/pc/v8Nvr86Avb802EJ1uze_r3fsd60ySIf8dv3ttkHjLF1iWRr1Oyx9E1Ltd1LLhGf7joJrvItByyS4HHaWdXyO_I7F0UeCRQYMHlogzbt7GHgNNiIYVnHvzugZCuBITtvjski7YaLlHpkrQUr5euoQrg.jpg https://qcloud.dpfile.com/pc/Q2iPlRfeAe56NqVpUMjJcfPfhp9GpD90cRGv2HVyLy-lmg_HyTBMoAUrtPs9YqWsjoJrvItByyS4HHaWdXyO_I7F0UeCRQYMHlogzbt7GHgNNiIYVnHvzugZCuBITtvjski7YaLlHpkrQUr5euoQrg.jpg https://qcloud.dpfile.com/pc/vx…
2023-06-0910:55	匿名用户	5	一句话总结：非常值得去，无论大小，值得二刷或者三刷。五一假期运气爆棚抢到了票，小朋友3岁半，仔细和他解释，再配合图像和模型，理解起来会比绘本更直观，他的总结是：这是我去过最不可思议的博物馆。因为需要抢票，人流限制得更好，馆内人不少，但不会拥挤，体验感蛮不错。没有抢到体验项目，为二刷找更多一个理由~	https://qcloud.dpfile.com/pc/PFG0M3cygskqiy6_Ji7LYBcHgMBnVs0dKAcTy_ofUSHyruugCiVRG1P-dzvdbhycjoJrvItByyS4HHaWdXyO_I7F0UeCRQYMHlogzbt7GHgNNiIYVnHvzugZCuBITtvjski7YaLlHpkrQUr5euoQrg.jpg https://qcloud.dpfile.com/pc/CETJ-bcypHi5oVO7dN_LNimKDr5PqumXAVGwWX9nqug3uebbdWqQy5JPdEUcWhUbjoJrvItByyS4HHaWdXyO_I7F0UeCRQYMHlogzbt7GHgNNiIYVnHvzugZCuBITtvjski7YaLlHpkrQUr5euoQrg.jpg https://qcloud.dpfile.com/pc/Mz…
2023-06-0910:51	匿名用户	0.5	骗子等了4分钟没票子了浪
2023-06-0909:40	我的蜜瓜分你一半	0.5	***恶心，付款的时候让等4分钟，然后直接没
2023-06-0823:34	JJ的小叮当	4	终于带着小朋友来参观天文馆了目前的热度还可以毕竟门票不用争分夺秒的抢只要提前两天预约购买就行了我都没有设置闹钟参观前充满好奇想着大班了应该能看懂很多内容吧万万没想到宇宙真的是太奥秘了这个阶段的小朋友大部分内容都是没办法理解和消化的就带她来浅浅的感受下这个氛围好了主要说一下预约馆内的展厅一个人一天只能看一个馆分上午和下午下午观看的话13:00可以进入公众号预约本来想着换一个手机号预约结果失败了因为一人对应一个身份证每个人每天只有一次观看机会我们预约了光学天象厅可以躺着看天花板上投射的星星效果很逼真仿佛真的躺在星空下的草地上还会告诉我们一天天文知识小朋友听的很认真	https://qcloud.dpfile.com/pc/OQFUaY2pZogpA_306tKhVdF__7kUmWR1Yzr1NsOOKsLj3BCsJw3apoGOxNj8GjSqjoJrvItByyS4HHaWdXyO_I7F0UeCRQYMHlogzbt7GHgNNiIYVnHvzugZCuBITtvjski7YaLlHpkrQUr5euoQrg.jpg https://qcloud.dpfile.com/pc/7JJvBKrt4XmAZUMTiHKIBVw3MsQLlKnc9ERObGvAsAPj3BCsJw3apoGOxNj8GjSqjoJrvItByyS4HHaWdXyO_I7F0UeCRQYMHlogzbt7GHgNNiIYVnHvzugZCuBITtvjski7YaLlHpkrQUr5euoQrg.jpg https://qcloud.dpfile.com/pc/Lp…
2023-06-0822:44	匿名用户	3.5	咋说呢有点言过其实了，互动性差一点，适合稍微年龄大一点的小朋友，至少八九岁以上对天文很感兴趣的，一楼蛮好的美轮美奂的效果，越网上走越无聊吧，有个空间站还可以，还有个月球探测器，好像别的就没了，连个火箭模型都木有...地球冰激凌难吃，抹茶味的苦了吧唧...感觉还是科技馆更好一些，孩子会更喜欢，天文馆就是明白的人都不想来，不明白的人看的稀里糊涂...大老远的开车来三点进场着急忙慌的四点出来了......传说中亚洲最大也没感觉多好...
2023-06-0816:44	pavilion0186	5	内容很丰富的天文馆，就是人好多啊，抢票也需要运气加成，馆内的小电影实在抢不动了，只能过，感觉低龄小朋友还是不太	https://qcloud.dpfile.com/pc/ljBc5Agw50QNuo_HGGbUfcG08AIBcngHhnw9MzMf3mer8-4Ei9Xsl82pON8S3lLAjoJrvItByyS4HHaWdXyO_I7F0UeCRQYMHlogzbt7GHgNNiIYVnHvzugZCuBITtvjski7YaLlHpkrQUr5euoQrg.jpg https://qcloud.dpfile.com/pc/LtskOy12KsAngWbT3DGvwYWlsxsBohuFCIhs_Elw9fa7ATajg7Q4gq8bAbjE2shIjoJrvItByyS4HHaWdXyO_I7F0UeCRQYMHlogzbt7GHgNNiIYVnHvzugZCuBITtvjski7YaLlHpkrQUr5euoQrg.jpg https://qcloud.dpfile.com/pc/h8…
2023-06-0816:20	消失无踪_3082	4	之前一直想去，但是奈何被关家里，也没开放。正好周末无处可去，挑了一天去参观。周四九点半上公众号抢了票票，周六就美滋滋的去参观了。地铁下来走十分钟左右，不是很远。都是有趣的天文知识，带着壮观的布景与图文，让人一下子就沉迷其中。二楼有星球冰激凌，个人觉得其实仙女星的比较好吃
2023-06-0814:46	mecyzhou	4.5	30元门票的天文馆真的是良心价呀，虽然不懂天文方面的知识，但是这个地方很值得来打卡，一楼一进门的几个星球就很震撼，感觉穿越了星球，还能找找自己对应的星座。三楼的模拟太空舱，亲身体会一下宇航员在狭小空间的生活起居，如果能租个讲解器或者讲解员体验会更好，当然会拍照的同学们也是个摄影的好地方。	https://qcloud.dpfile.com/pc/U5w14rxxuuarBvWkJ_JM9Ii0gFM7juXuGm7KQuJMuildo_J2BOAVauavBqpBqhsJjoJrvItByyS4HHaWdXyO_I7F0UeCRQYMHlogzbt7GHgNNiIYVnHvzugZCuBITtvjski7YaLlHpkrQUr5euoQrg.jpg https://qcloud.dpfile.com/pc/jvJADW1qAZNZV3GIqNPkZow5j--EkUSkqgt_fU-DytzNXmvln4Ik58yVA1fN3nW_joJrvItByyS4HHaWdXyO_I7F0UeCRQYMHlogzbt7GHgNNiIYVnHvzugZCuBITtvjski7YaLlHpkrQUr5euoQrg.jpg https://qcloud.dpfile.com/pc/iS…
2023-06-0811:00	奔跑的小蜗牛牛啊	5	假期遛娃好去处！友情提示大家一定要提前在公众号上买票，然后一进场以后第一时间预约特色展馆活动！旁边还有中国航海博物馆可以一
2023-06-0800:09	Tracy_105220	4.5	种草很久了，但一直没有约上。期待下一
2023-06-0722:25	小布丁的歪歪	4.5	过年的时候带娃去了上海新的天文馆在临港新城附近反正离市区有点距离开车开了一个多小时门票需要在小程序提前预约里面的球幕电影🎦也需要提前抢票很难抢我们花了大半天时间……走马观花逛了一下，娃对探索宇宙还没有那么强烈主要也没有租到讲解器稍许有点遗憾对宇宙天体感兴趣的小朋友去那是不错嘀	https://qcloud.dpfile.com/pc/ZBFmXpRhbMS4-etreK7R_UpJRvhRI9XbEkxtVXHEoBUj5lz1eDFkcCiBcYKi1L8pjoJrvItByyS4HHaWdXyO_I7F0UeCRQYMHlogzbt7GHgNNiIYVnHvzugZCuBITtvjski7YaLlHpkrQUr5euoQrg.jpg https://qcloud.dpfile.com/pc/0sZcsNXf2idLmhwe77AcHykQBAlbB1hkphTd8IGpJ2UzTSfv2liYsq1ryCXBVUUUjoJrvItByyS4HHaWdXyO_I7F0UeCRQYMHlogzbt7GHgNNiIYVnHvzugZCuBITtvjski7YaLlHpkrQUr5euoQrg.jpg https://qcloud.dpfile.com/pc/Sj…
2023-06-0722:06	心里住着小丸子	5	上海天文馆，即便我距离她一千八百多公里，我也还会再去，不止一次。五一没有约上。这次约上了火速飞过来。宇宙之美，虽然无法涉及。但透过天文馆能最直观的感受。时间关系征程没能细看。没关系下次去的时候再看。苍穹真的还是很精彩了！ps.负一楼餐厅真的好水。就是全家那种加热便当卖我一百多方便的朋友自带食物吧！	https://qcloud.dpfile.com/pc/tOmQYuS-ZsVUe_BSy6RttetOoaQhaH6-sVEpBmD7FeGTfv6TluQIfNN2hTAqQ18vjoJrvItByyS4HHaWdXyO_I7F0UeCRQYMHlogzbt7GHgNNiIYVnHvzugZCuBITtvjski7YaLlHpkrQUr5euoQrg.jpg https://qcloud.dpfile.com/pc/yNvVgX_8y60K_5aO1Nf0Hd_UIcLqB8zsEabSnq_rKh8MrwsCdlMrDD4UG1f5lZj_joJrvItByyS4HHaWdXyO_I7F0UeCRQYMHlogzbt7GHgNNiIYVnHvzugZCuBITtvjski7YaLlHpkrQUr5euoQrg.jpg https://qcloud.dpfile.com/pc/GG…
2023-06-0720:36	不吃心会老的	5	没有人去过天文馆我都会伤心的，非常值！4个小时差不多，工作日人也	https://qcloud.dpfile.com/pc/maIiUCRj8IQVRTMTj5P4OFIoM-si-9IXo7egfOiGPPMj5lz1eDFkcCiBcYKi1L8pjoJrvItByyS4HHaWdXyO_I7F0UeCRQYMHlogzbt7GHgNNiIYVnHvzugZCuBITtvjski7YaLlHpkrQUr5euoQrg.jpg
2023-06-0719:48	babyfree	4.5	远是真远～不过还算值得如果有专业的讲解可能会更好免费的只能看一场，我们也只能有什么约什么，是躺着看的，好几次要睡着太容易睡了。讲古人对星空的想象，星座的研究。只能讲古代人智慧是天马行空如果慢慢看很费时间，拍拍照走马观花大半天也够了花钱的电影据说很无聊临港一日游还是农家乐比较好吃	https://qcloud.dpfile.com/pc/69FU7ATMz7xQa0EwrOevlkGKH5MCeAqSYHSrmWFvNOsCCnq-2fPZxM8ThQ2sImF6joJrvItByyS4HHaWdXyO_I7F0UeCRQYMHlogzbt7GHgNNiIYVnHvzugZCuBITtvjski7YaLlHpkrQUr5euoQrg.jpg https://qcloud.dpfile.com/pc/SLsljeyUz98Yyb2um6XeY5mWMYtdtHvbmchP1a9M7N8pJ36aly4bqURKSnWlKZwijoJrvItByyS4HHaWdXyO_I7F0UeCRQYMHlogzbt7GHgNNiIYVnHvzugZCuBITtvjski7YaLlHpkrQUr5euoQrg.jpg https://qcloud.dpfile.com/pc/R_…
2023-06-0716:17	Simon	4	展票是真的难抢，非常难预约，而且距离特别的远。市区单程2个半小时要的。最好提前准备好水和食物什么的再去，那边临时买很贵。但是真的很
2023-06-07 更新于2023-06-2520:41	Hey大米	4.5	✨天文馆种草很久了，小程序提前三天预约购买了平时票，周末票太难抢果断放弃，驱车自驾前去「上海天文馆」拔草，除了远没毛病！票价很值✨很能出片的地方随手一拍都很出彩，手机拍的停不下来，建议平时去人会少些，个人特别喜欢太阳系剪影灰常滴漂亮✨展馆一共四层好逛的是一楼和二楼，馆内的设计科技感十足，对天文“陌生”的我逛完一圈涨知识了哈哈哈，很适合带小朋友来参观✨进馆后很幸运的预约到了最难约的飞跃银河系，每场Only18个名额，秒杀成功心情美丽，观后感很棒天文馆让我不仅收获了知识还有美丽心情	https://qcloud.dpfile.com/pc/T9PnnBnPdVxMsBjVuBHty5sRnr9JoiBsmg5PnoDT5_hiWRr1Oyx9E1Ltd1LLhGf7joJrvItByyS4HHaWdXyO_I7F0UeCRQYMHlogzbt7GHgNNiIYVnHvzugZCuBITtvjski7YaLlHpkrQUr5euoQrg.jpg https://qcloud.dpfile.com/pc/TIlsSk1CymeGkoeL3_a3j3TjjR_4fNeBU8MrS-TYcxWEG8txXxaDN6fdPJUKRmNQjoJrvItByyS4HHaWdXyO_I7F0UeCRQYMHlogzbt7GHgNNiIYVnHvzugZCuBITtvjski7YaLlHpkrQUr5euoQrg.jpg https://qcloud.dpfile.com/pc/eU…
2023-06-0714:08	点小评8239020012	3.5	地方好偏进馆以后记得预约项目馆里吃的东西份量少又贵里面大厅可以看到星空很适合拍照认真看完的话需	https://qcloud.dpfile.com/pc/RUhMLpEqeOUIqatHW7ipj8B4QjffZUYEiVV-PiEzTvjEWz-wsUVvVdRULWYkSDSzjoJrvItByyS4HHaWdXyO_I7F0UeCRQYMHlogzbt7GHgNNiIYVnHvzugZCuBITtvjski7YaLlHpkrQUr5euoQrg.jpg https://qcloud.dpfile.com/pc/Z4mkvenL07RYamUbc-eGkF-9rVv98_M1eJletqhyrcscsKmuFA0GbGX2sKiTUaZxjoJrvItByyS4HHaWdXyO_I7F0UeCRQYMHlogzbt7GHgNNiIYVnHvzugZCuBITtvjski7YaLlHpkrQUr5euoQrg.jpg https://qcloud.dpfile.com/pc/9F…
2023-06-0713:24	瑟瑟寒夜漫漫何其多	4.5	去了的小伙伴都说好。不过比较爆火难约。需要提前准	https://qcloud.dpfile.com/pc/hgN1sR-ZP5h_R6yYhQ0JGiEj1g0haamMjkRYp7EAkrwiqVcQhdSu6R9ktTgdkBrRjoJrvItByyS4HHaWdXyO_I7F0UeCRQYMHlogzbt7GHgNNiIYVnHvzugZCuBITtvjski7YaLlHpkrQUr5euoQrg.jpg
2023-06-0702:34	看看江	4.5	节假日的票秒没工作日的倒是好预约蛮远的	https://qcloud.dpfile.com/pc/tYWxgmFxJ7_9UWMy4WVuAWIXkYvhkLk2yQBzIalizG1lIRNnp7iD3elNUR40C29ejoJrvItByyS4HHaWdXyO_I7F0UeCRQYMHlogzbt7GHgNNiIYVnHvzugZCuBITtvjski7YaLlHpkrQUr5euoQrg.jpg https://qcloud.dpfile.com/pc/Kcbr83x3e0F1-6zcA1mBspWwteYjowe-OKXUZVqVafQb3fULDvxJT1BFUqCYISgVjoJrvItByyS4HHaWdXyO_I7F0UeCRQYMHlogzbt7GHgNNiIYVnHvzugZCuBITtvjski7YaLlHpkrQUr5euoQrg.jpg https://qcloud.dpfile.com/pc/9R…
2023-06-0622:50	青葱那年的我	5	一次不够，值得多次参观。人类很渺小，生命的诞生真的很	https://qcloud.dpfile.com/pc/NQ-WdpN5TVsldfE-GCSc2_e10bOfKN5crMQCUm8DjlWo8zKMbxQfP7mB7PvwluCLjoJrvItByyS4HHaWdXyO_I7F0UeCRQYMHlogzbt7GHgNNiIYVnHvzugZCuBITtvjski7YaLlHpkrQUr5euoQrg.jpg https://qcloud.dpfile.com/pc/J7ZJF9quFm2d7geiDMF2Dx9S75E6Ywm5O1cPr0XnbHpoiBktvQII5H1EHxzyMYbmjoJrvItByyS4HHaWdXyO_I7F0UeCRQYMHlogzbt7GHgNNiIYVnHvzugZCuBITtvjski7YaLlHpkrQUr5euoQrg.jpg https://qcloud.dpfile.com/pc/kj…
2023-06-0621:42	依依4503	5	天文馆是传播天文知识为主的科学普及机构，安置在半球形屋顶的天象厅中，可将各种天象投放在人造天幕上进行天象表演，天文馆通过天象表演、天文讲座、放映天文科学教育电影、举办天文图片展览、六一儿童节带宝宝去看看，小朋友很喜欢，推荐大家天文馆是一个不错的地方噢。	https://qcloud.dpfile.com/pc/4OQiHa34VJhOQQmShYE4-D5gZrQB8yYDBxFxdFzkRKvNXmvln4Ik58yVA1fN3nW_joJrvItByyS4HHaWdXyO_I7F0UeCRQYMHlogzbt7GHgNNiIYVnHvzugZCuBITtvjski7YaLlHpkrQUr5euoQrg.jpg https://qcloud.dpfile.com/pc/gu1X2TKJ_MDr5LdXEXMz4s6e9WH1C78Qyt0BILZ0qCFJZLFfMo2DngJBqjtlKhWfjoJrvItByyS4HHaWdXyO_I7F0UeCRQYMHlogzbt7GHgNNiIYVnHvzugZCuBITtvjski7YaLlHpkrQUr5euoQrg.jpg https://qcloud.dpfile.com/pc/8s…
2023-06-06 更新于2023-06-0919:27	幸媞	5	之前一直听说天文馆的票很难抢，所以迟迟没有行动，难得寒假想找点活动，决定亲自试试这难抢的票子，提前上好闹钟，输入好个人信息，全家四张票妥妥的一次性全部搞定。交通：到临港还是得自驾，否则真是太远啦~停车收费，天经地义，人多的时候停车可能还要排队。部分项目要提前预约，记得提前做好攻略。如果只是走马观花两小时就逛完了，慢慢品的话可以玩半天。	https://qcloud.dpfile.com/pc/5ivMDJ2hszRqGzweo4_3-tpL6dUl4LVKelBMsO9P-CUVk5nAfHAPx8IWJ2s9eMvZjoJrvItByyS4HHaWdXyO_I7F0UeCRQYMHlogzbt7GHgNNiIYVnHvzugZCuBITtvjski7YaLlHpkrQUr5euoQrg.jpg https://qcloud.dpfile.com/pc/RuO_o7UDNr1lpJHVADmwcOYB-WpNADbmMRUMyyZ1C6Gk91w1cycoRiAcqrqzjeucjoJrvItByyS4HHaWdXyO_I7F0UeCRQYMHlogzbt7GHgNNiIYVnHvzugZCuBITtvjski7YaLlHpkrQUr5euoQrg.jpg https://qcloud.dpfile.com/pc/jP…
2023-06-0620:37	AllenR	5	展览棒棒哒拍照很出片需要有人讲解哦才能更深入滴了解天文还是很神秘场景做的很花心思有很多意想不到的地方不错不错不亏是全球最大宇宙无敌哈哈哈哈新的文创冰激凌好吃奶味十足20元一根有点甜甜的也不是很腻颜色也是相当美丽	https://qcloud.dpfile.com/pc/m67ejzhmRs4SbzPrqbObkRHdno7jhphGNSqqtK6LGDrMyPRMleaDSP-6WmQuJiv6joJrvItByyS4HHaWdXyO_I7F0UeCRQYMHlogzbt7GHgNNiIYVnHvzugZCuBITtvjski7YaLlHpkrQUr5euoQrg.jpg https://qcloud.dpfile.com/pc/-rUF0JnzQsYwZPLmKPz1maKbQnksuZo37iE71v3V3mzU3SC5nxN0XdtGwXSP-AT1joJrvItByyS4HHaWdXyO_I7F0UeCRQYMHlogzbt7GHgNNiIYVnHvzugZCuBITtvjski7YaLlHpkrQUr5euoQrg.jpg https://qcloud.dpfile.com/pc/QQ…
2023-06-0618:02	ninthee	5	工作日来的做好了满满的攻略很聪明的乘了地铁的大站车果然快很多不过地铁下来还是要走很多路而且一段路在施工非常脏拍照是很出片的那个冰激淋蛮好吃的不过志愿者业务能力不高问他们一些装置在哪里都不知道的都是小朋友啊哈哈哈哈很热闹	https://qcloud.dpfile.com/pc/mQcsjfr4GJbfdM3C9FMzKcl1evRoU8cdEWArfFhwpP7VeCVtTYZQnZunqDYamz1IjoJrvItByyS4HHaWdXyO_I7F0UeCRQYMHlogzbt7GHgNNiIYVnHvzugZCuBITtvjski7YaLlHpkrQUr5euoQrg.jpg https://qcloud.dpfile.com/pc/MpzME36gSVqSp2YU3aAyuuKaqkKPM9GczBQO2aRQ29YiwrBb5QDLn8whC_rzgH4hjoJrvItByyS4HHaWdXyO_I7F0UeCRQYMHlogzbt7GHgNNiIYVnHvzugZCuBITtvjski7YaLlHpkrQUr5euoQrg.jpg https://qcloud.dpfile.com/pc/KV…
2023-06-0617:40	猪妹OREO	4.5	很久之前去的了一直忘记写如果不是交通太——远（住附近的不算）预约还要蹲点抢票,电影票还要另外抢只按这个门票价来说,真的非常推荐!!每个馆都很好逛3-4小时差不多可以看完想出片的可以工作日去好看的大场景都有人在排队拍照对比来回路程,玩的时间很短了闭馆的时间也比较早（下午四点）吃的看着都一般地球冰淇淋还是挺可爱的有种买了就代表打卡的感觉	https://qcloud.dpfile.com/pc/G57UoHJSxpG_eDA4MHXB75EwyXJXTWCmEfNgCR_xQadrPL75TC_Uon6JebO2efRtjoJrvItByyS4HHaWdXyO_I7F0UeCRQYMHlogzbt7GHgNNiIYVnHvzugZCuBITtvjski7YaLlHpkrQUr5euoQrg.jpg https://qcloud.dpfile.com/pc/SZa1-_Dg2ItLUYOGsOsbBLnhBwLa4Y6GV7rKTEUORwf4cT73WhcqPkaTBMLUhx68joJrvItByyS4HHaWdXyO_I7F0UeCRQYMHlogzbt7GHgNNiIYVnHvzugZCuBITtvjski7YaLlHpkrQUr5euoQrg.jpg https://qcloud.dpfile.com/pc/lA…
2023-06-0616:30	josepy	5	提前3天在小程序上买门票，9点半买门票，10点买电影票，工作日的门票不紧张，电影票操作有点麻烦，点进去时候看到有的座位。提交后说没有了，反复三次才买到，所以周末的票没勇气抢。地铁16号线还是挺方便的。9点半门口已经很多人了，所以等我进去已经约不到飞跃银河系，后来1点的批次也抢不到。参观的内容还是很不错的，道具精致，解说易读，还有很多影像，看了2层楼就挺累的，餐厅环境还行，有露天的，对餐的内容不要抱有希望就行，随便吃吃，填个肚子。地方是远了点，有机会再来吧。	https://qcloud.dpfile.com/pc/rNB8wbicyl-MvP20H4yLaPVeNvz9fkUNd1f5BmZZFD1-NpRbr0UwQ7niAIDwKWOCjoJrvItByyS4HHaWdXyO_I7F0UeCRQYMHlogzbt7GHgNNiIYVnHvzugZCuBITtvjski7YaLlHpkrQUr5euoQrg.jpg https://qcloud.dpfile.com/pc/PYCeeUMg95qfkllnDZyPr_JsTed2EEgKCUYZL7ptDwpF-0yissx54CYggZKkmVktjoJrvItByyS4HHaWdXyO_I7F0UeCRQYMHlogzbt7GHgNNiIYVnHvzugZCuBITtvjski7YaLlHpkrQUr5euoQrg.jpg https://qcloud.dpfile.com/pc/-3…
2023-06-0614:58	安小妞妞妞	5	上海天文馆是一个令人惊叹的地方。它融合了科学与艺术，为参观者提供了独特的天文学体验。馆内展示了丰富的天文知识，包括宇宙的起源、恒星的演化和行星的探索等。观众可以通过逼真的投影、模型和互动展示了解宇宙的奥秘。同时，天文馆还举办各种有趣的科普活动和天文观测，让人们更深入地了解天文学。工作人员知识渊博，热情地回答各种问题。总体而言，上海天文馆是一个令人兴奋和启迪的场所，适合所有对宇宙充满好奇的人们	https://qcloud.dpfile.com/pc/IvFVvbqgCru3rhR7tvlpVMTJ8vag8xa4KlgRp--F5Q_mJu6skfkszgwG9v8QElsojoJrvItByyS4HHaWdXyO_I7F0UeCRQYMHlogzbt7GHgNNiIYVnHvzugZCuBITtvjski7YaLlHpkrQUr5euoQrg.jpg https://qcloud.dpfile.com/pc/kURG0Y_8E1wAX7aAlYSeir3bv0V8cLTUlFQALsILac6MeRpyKCg0A0wXsXAOAdxojoJrvItByyS4HHaWdXyO_I7F0UeCRQYMHlogzbt7GHgNNiIYVnHvzugZCuBITtvjski7YaLlHpkrQUr5euoQrg.jpg https://qcloud.dpfile.com/pc/0K…
2023-06-0612:35	Roger0123	4	上海天文馆改变抢票规则后第一次抢票就成功购入了，可惜电影票没有抢到，应该是一张张位置买才可能抢到。进去了后发现天文馆好大，如果从头看到尾一个不落的话整整一天时间是需要的，进去了后还可以再选购一个项目，我选的是假如剧场，也蛮好看的。	https://qcloud.dpfile.com/pc/ZrUnbK0pDqMdBg4e8k36xlqRK9hbGPptnaD-wiHq82TLPB9uBIPGcdWwpZpZIbkYjoJrvItByyS4HHaWdXyO_I7F0UeCRQYMHlogzbt7GHgNNiIYVnHvzugZCuBITtvjski7YaLlHpkrQUr5euoQrg.jpg https://qcloud.dpfile.com/pc/dz39KxuUkF4DpdlBUuSSysnQrjiZTuAtd8fdd5UUsvLNXmvln4Ik58yVA1fN3nW_joJrvItByyS4HHaWdXyO_I7F0UeCRQYMHlogzbt7GHgNNiIYVnHvzugZCuBITtvjski7YaLlHpkrQUr5euoQrg.jpg https://qcloud.dpfile.com/pc/Or…
2023-06-0611:38	纸鸢成殇	5	特种兵行程：一天刷倆馆，早晨天文馆下午自然博物馆。周五放学，坐高铁前往上海，天文馆很远，上海站或者上海虹桥站，都需要换乘，2h➕，滴水湖站。可以选择住在天文馆附近。(18：02南京南出发，差不多10o点能住下）早晨散步或者打个车几分钟就能到，9：30开馆，有票提前一点排队就好了，也没必要太早，2000一个半天的人流，分散到场馆里人也不显得特别拥挤。抢票：自然博物馆比较好约，应该是提前五天预约，可以搜app，图一，基本都有名额。天文馆比较满约，提前三天好像是9点预约，详细看app，建议提前几天先注册，录入家庭信息，然后提前找一天试试水，几个人同时抢，可以退票的，自行关注退票政策。一次最多抢三个人的票，大人30，1.3以下小朋友free。⭐有幸约上就关注相应公众号，天文馆里头有展项预约，我们没有看，可以自行关注，好像提前半小时。前一天晚上8：30有个电影预约，下午一点半的场，时间关系，没有安…	https://qcloud.dpfile.com/pc/TRBxMGqZ7VTT-ZfaKzUXTVtTAW2ykRSo2tA5UU37DbWrnsvp1MOdwQvHn5zjkUSRjoJrvItByyS4HHaWdXyO_I7F0UeCRQYMHlogzbt7GHgNNiIYVnHvzugZCuBITtvjski7YaLlHpkrQUr5euoQrg.jpg https://qcloud.dpfile.com/pc/RrNNGU38ICINezyKNZ6muuM0FmLkKzt_T_SAaHqBENTpCJCQfDNJ3Co_QXOsSLOhjoJrvItByyS4HHaWdXyO_I7F0UeCRQYMHlogzbt7GHgNNiIYVnHvzugZCuBITtvjski7YaLlHpkrQUr5euoQrg.jpg
2023-06-0611:31	。Anne.	4	公众号提前买票～开车过去大概1个半小时没去过的话可以去看看家长陪小孩的蛮多里面的吃的不怎么样汉堡什么的里面的鸡蛋什么的感觉就是科技与狠活不建议朋友说饭也很难吃还不如全家冰激凌也就那么回事只要拍照哈哈哈然后有自己喜欢的项目自己提前约吧晚了我们有个想去的没约到电影票感兴趣的也提前约不然会没有里面几个场景拍照很漂亮浩瀚宇宙🪐⚡️✨	https://qcloud.dpfile.com/pc/LJQenIEheLnmevl5A8Komz5MX3Ni6U-ybmPgetZV-ss85m6KLxJrZMuRwDiePBFkjoJrvItByyS4HHaWdXyO_I7F0UeCRQYMHlogzbt7GHgNNiIYVnHvzugZCuBITtvjski7YaLlHpkrQUr5euoQrg.jpg https://qcloud.dpfile.com/pc/nxuLOO2SL_Xc1dOL0qejcIBVQU7v_kE7EMdfdfBFP6sHo8itsBkcmVncTI8kIYxjjoJrvItByyS4HHaWdXyO_I7F0UeCRQYMHlogzbt7GHgNNiIYVnHvzugZCuBITtvjski7YaLlHpkrQUr5euoQrg.jpg https://qcloud.dpfile.com/pc/xB…
2023-06-0610:31	嘉样年华	4	tips：需要先在公众号预约，尤其是一些体验项目，需要抢票。交通：场馆位置很偏，16线终点站滴水湖地铁站下车，走一公里左右。展览内容：很多场馆是科普向的，适合带小朋友来参观，星球模型都还挺适合小朋友了解的，还有很多光影场景适合拍照，当然要考验相机的清晰度。	https://qcloud.dpfile.com/pc/rfMTKGxsCd8y37fZ_rSVvDU2bwyk1GMX1PK7znDsNOAymZH2c9fscSZZnlltd3NgjoJrvItByyS4HHaWdXyO_I7F0UeCRQYMHlogzbt7GHgNNiIYVnHvzugZCuBITtvjski7YaLlHpkrQUr5euoQrg.jpg
2023-06-0521:47	杨小魁的沪上日常	4.5	早就听很多人说上海天文馆非常值得打卡，这次趁着工作日有空也来拔草~上海天文馆坐落在远离上海市区的临港新城，而且距离滴水湖地铁站出来还是有一段距离的，所以会更推荐自驾前往，停车也比较方便~游玩顺序网上有太多攻略了，但是个人觉得其实也没有那么复杂，就按照展馆的安排从一楼一点点顺着参观顺序往上玩就可以，相比游玩顺序，更重要的可能还是游玩时间，周末天文馆一票难求，但是工作日的票是随便买的，人少了很多，游玩体验自然也不错。电影票和门票则通过智游天文馆小程序购买，电影票因为还涉及到场次和座位，电影虽然时间不长但是效果不错，票还是很紧俏的，所以建议买了票以后就第一时间购买电影票；展项课程则通过天文馆公众号预约，每人每天只能预约一个项目，所以想要玩多个项目的话不可避免要多次前往。最后值得一提的是，进场需要刷身份证，没有带的话，其实电子身份证也可以。	https://qcloud.dpfile.com/pc/1chpzsQY13zj_-SzR48WEVMJDnp057wG2L6mnZgzTp6fCk7DH6z8B4ncORz8P0FjjoJrvItByyS4HHaWdXyO_I7F0UeCRQYMHlogzbt7GHgNNiIYVnHvzugZCuBITtvjski7YaLlHpkrQUr5euoQrg.jpg https://qcloud.dpfile.com/pc/nySM5VMTVTc9YfzurJzNmB_QB1X26sPiPB34Bp6fZ3VO4VP7d_z7kxmWwzY0EsvGjoJrvItByyS4HHaWdXyO_I7F0UeCRQYMHlogzbt7GHgNNiIYVnHvzugZCuBITtvjski7YaLlHpkrQUr5euoQrg.jpg https://qcloud.dpfile.com/pc/n0…
2023-06-0516:33	猫Micky	4	38妇女节的主要项目—天文馆……妇女节不送我们康乃馨，不给我们来场蛋糕咖啡下午茶，带我们看天文，我们单位是不是无与伦比的“浪漫”啊！既然那么老远的被运来了，那就既来之则安之，好好看看学习一下，长点见识回家骗小孩吧！…因为我们团票的原因无法约里面的电影，无语走，给大家介绍点别的：共4⃣️层的大馆一楼入口处，进去后有地图可取，往边上走点有洗手间寄包柜服务台周边产品商店出口处其中还有大展厅的入口—家园，进去后就一路走一路看一路拍，不要问因为没人解答家园、宇宙、征程，出来后我们成功抵达了三楼，见到了🌍地球冰激凌🍦嗯～不好吃！最后去地下一层休息会等待回家的号召友情提示：别带10岁以下的娃去，他们会无聊的，有一丢丢深奥了	https://qcloud.dpfile.com/pc/pUAzHe9XRwMGV47R60OVbhT0fXdHpkoHgVbKmGDoMnwXKNwzfgiuxdswZL2PI7n0joJrvItByyS4HHaWdXyO_I7F0UeCRQYMHlogzbt7GHgNNiIYVnHvzugZCuBITtvjski7YaLlHpkrQUr5euoQrg.jpg https://qcloud.dpfile.com/pc/2Jvp5nVNEyBOtBe7jhyKzoMjWPpE9jAfSJcK0cl-KtYpXligJntXt0EPhmdVAUSzjoJrvItByyS4HHaWdXyO_I7F0UeCRQYMHlogzbt7GHgNNiIYVnHvzugZCuBITtvjski7YaLlHpkrQUr5euoQrg.jpg https://qcloud.dpfile.com/pc/PO…
2023-06-0516:10	匿名用户	2.5	首先，文字错误，土星的英文写成了冥王星的，被仔看到一脸迷惑问我是行星改名字了吗？抢了几周都没抢到双休日得票，最后妥协请假周五去，结果现场也完全抢不到飞跃的票，太难了。总的来说，路程和抢票系统都不太友好，楼下餐厅价格不便宜，拿到手的是速成的饭和面条，饭直接就是便利店那种包装也是没想到...因为孩子最近迷恋太阳系去的，专门再去是不会去了。	https://qcloud.dpfile.com/pc/is6gdzb8mBcF4XyZbIvicyKAZVhnk_LikBXsJ93-W2P9FiMxfamhzOpBpUB36ZKEjoJrvItByyS4HHaWdXyO_I7F0UeCRQYMHlogzbt7GHgNNiIYVnHvzugZCuBITtvjski7YaLlHpkrQUr5euoQrg.jpg
2023-06-0515:26	匿名用户	4	票是真的难买，从人民路地铁9号口乘坐地铁一共坐7站到龙阳路地铁换乘16号线大站车乘坐5站到地铁湖地铁站出4号口步行1公里。开会一共要用4个多小时。历经千辛万苦终于到了天文馆去哪里玩的人都是手机一顿拍拍哈哈😄一上午就差不多看完了。馆了设计风格也不错冰激凌也是超级好吃就是太远啦	https://qcloud.dpfile.com/pc/jhEVrgMcu2fo2gurqZx_LxLMJmbge4IaEwjLudXTPYU0GUjvJzQzFwFs1fXpEp90joJrvItByyS4HHaWdXyO_I7F0UeCRQYMHlogzbt7GHgNNiIYVnHvzugZCuBITtvjski7YaLlHpkrQUr5euoQrg.jpg https://qcloud.dpfile.com/pc/oFj3skw2wmgyJ7D8cHgbzYnKvlH8XG_jdQPPCqiN9OOOS9KTf3d-j_wdvfcJFGnLjoJrvItByyS4HHaWdXyO_I7F0UeCRQYMHlogzbt7GHgNNiIYVnHvzugZCuBITtvjski7YaLlHpkrQUr5euoQrg.jpg https://qcloud.dpfile.com/pc/hZ…
2023-06-0509:09	甘匞茉椰	4	抢票难就不提了周知然后路是真的远！！！造在那么鸟不拉屎的地方周边同步规划落后什么都没有除了门票便宜其他都贵自驾算上汽油费过路费停车费(馆内停车位少停隔壁公园4元/小时)自己坐地铁的话单程两个半小时来回时间都到北京了吧？好歹开个班车啥的像机场线又不要你免费带小孩的太不方便了体力不支啊馆内参观全程靠走的呀要保存体力馆内咖啡不算贵和外面差不多水和饮料6-15元冷饮26-38元丼饭48-58元馆内共四层地下一层是休息区吧有3-8岁的儿童乐园还有吃饭饮料冰激凌店一楼入口出口寄包柜周边产品商店外加一个小展厅还有整个大展的入口~~家园地上三层一路规划大展厅入口进去不走回头路可以一直看完3层2楼出口有中场休息可以出来上厕所补给展的中间是没有其他出口的2楼还有小卖部户外喝咖啡区精彩主要还是在一二楼花的时间最多很多预约都必须在入馆后才能抢票所以下午来预约要看运气了场次不多且限人数很少孩子最好等高中了再来不然…	https://qcloud.dpfile.com/pc/KJZo3rmvzk9na5ZretgsjIdkqXuD25ehRDEc497WJAxgtOtqc64tQgL2KqiKoY-8joJrvItByyS4HHaWdXyO_I7F0UeCRQYMHlogzbt7GHgNNiIYVnHvzugZCuBITtvjski7YaLlHpkrQUr5euoQrg.jpg https://qcloud.dpfile.com/pc/4a_lWfM-q56XRuJEjyG-6nl6NW1i9rVryzoBNxgNE1kq7pxVk7nzsiM7RumjiRGjjoJrvItByyS4HHaWdXyO_I7F0UeCRQYMHlogzbt7GHgNNiIYVnHvzugZCuBITtvjski7YaLlHpkrQUr5euoQrg.jpg https://qcloud.dpfile.com/pc/DW…
2023-06-0509:07	匿名用户	5	超美！科学性和趣味性并存，整个展馆很有设计感。唯一的缺点就	https://qcloud.dpfile.com/pc/J6ru7l9emFCJs9_sMLnj_YfGSQVkgYw1pwyZExR_BKzyruugCiVRG1P-dzvdbhycjoJrvItByyS4HHaWdXyO_I7F0UeCRQYMHlogzbt7GHgNNiIYVnHvzugZCuBITtvjski7YaLlHpkrQUr5euoQrg.jpg https://qcloud.dpfile.com/pc/A8jMkJRxYkRySs95tx9Zl6ef30W49GMd6gPviupMMJMNp4tOD9dHWkFWkJevqXvmjoJrvItByyS4HHaWdXyO_I7F0UeCRQYMHlogzbt7GHgNNiIYVnHvzugZCuBITtvjski7YaLlHpkrQUr5euoQrg.jpg https://qcloud.dpfile.com/pc/GT…
2023-06-0423:16	元宝妈妈	5	上海天文馆，一定要带孩子去！尤其是天文爱好者，绝对是能帮助孩子长知识的。交通:交通不是很便利，最好自驾去，从闵行过去大概花了一个半小时左右。展览内容:一共有三个展区，每个展区的内容不一样，如果对天文知识不太了解的话，最好找个讲解老师，这样才会不虚此行。tips:最好上午早点到，我们是下午一点半到的，时间有点来不及。如果停车需要等位的话，可以停到对面的路边。检票之后要赶紧预约其他的体验项目！	https://qcloud.dpfile.com/pc/3nKbanpmKucpe3mwoYGJfq0PCfDGI6Kq0WO68y3JvyAR-pjbbgzEUqw8d-3s6p7SjoJrvItByyS4HHaWdXyO_I7F0UeCRQYMHlogzbt7GHgNNiIYVnHvzugZCuBITtvjski7YaLlHpkrQUr5euoQrg.jpg https://qcloud.dpfile.com/pc/DlP_3SEqxjS-M-NeCXLZKQ7MquWXPugttzlRXaDOfgBsH4dqfm3KQ5aXyB6q_6zzjoJrvItByyS4HHaWdXyO_I7F0UeCRQYMHlogzbt7GHgNNiIYVnHvzugZCuBITtvjski7YaLlHpkrQUr5euoQrg.jpg https://qcloud.dpfile.com/pc/hC…
2023-06-04 更新于2023-07-2319:08	xgsfree	5	到的比较早，可以直接停到停车场，检票之后先预约感兴趣的项目。场馆科技感十足，兼具科普性和趣味性，也很好拍，值	https://qcloud.dpfile.com/pc/cZXtLWuo8aDXoNaBhyXtee4jR-Kqv932bh4I_Id-bnOH0YsC31yqtQmMh4R_7oSnjoJrvItByyS4HHaWdXyO_I7F0UeCRQYMHlogzbt7GHgNNiIYVnHvzugZCuBITtvjski7YaLlHpkrQUr5euoQrg.jpg https://qcloud.dpfile.com/pc/k3K7sjF3axii0GNUD419Q7rYacbz1M7pjKG7mvTL-TzBEsfCGQirJpwXRyncBMGKjoJrvItByyS4HHaWdXyO_I7F0UeCRQYMHlogzbt7GHgNNiIYVnHvzugZCuBITtvjski7YaLlHpkrQUr5euoQrg.jpg https://qcloud.dpfile.com/pc/gu…
2023-06-0422:14	匿名用户	3.5	带爸妈来临港玩，参观了天文馆，三个展厅设计的不错，周中过来，人也不算多，走走看看，了解到了很多天文知识。看到苏联上太空的小狗“莱卡”，铲屎官真是受不了。整体来说还是很不错的，适合带着小朋友或者对天文知识有兴趣的朋友，不过距离真的太远了，特地驱车来看也没太大必要。	https://qcloud.dpfile.com/pc/95GmHiBSVF_dFajvA10oF5AZj8rI_H5kXZJUsVtvtHcrvkHyMac7eaNrOOmvIgmcjoJrvItByyS4HHaWdXyO_I7F0UeCRQYMHlogzbt7GHgNNiIYVnHvzugZCuBITtvjski7YaLlHpkrQUr5euoQrg.jpg https://qcloud.dpfile.com/pc/I5UDNY2saSDi9sdjlsqFcUKvOWhMlWNgW27GhQYXIRWkpKUHeO0El9aA2x_FdPq7joJrvItByyS4HHaWdXyO_I7F0UeCRQYMHlogzbt7GHgNNiIYVnHvzugZCuBITtvjski7YaLlHpkrQUr5euoQrg.jpg https://qcloud.dpfile.com/pc/5J…
2023-06-0419:51	宝妈辉	5	真的真的太难预约了！！非常火爆啊还好上午9点半一到就和家人一起抢票，终于抢到了周日的下午场，远也是真远，开车1个半小时才到停车场🅿️都停不下车了，只能停在周末临时开放区域，总体真的是不虚此行呀，天文馆设计巧妙，螺旋状的过道和玻璃廊桥将场馆三个板块连接一起，兼具科技感和艺术性。人类对星空的探索从未停止，人类在宇宙中不过沧海一粟	https://qcloud.dpfile.com/pc/Y3xKBYHMmi4U2xTbmGaMmCJ-Xu0tLWB49o7IolYHPbki8AgtQV76cj-_sKD6JTPFjoJrvItByyS4HHaWdXyO_I7F0UeCRQYMHlogzbt7GHgNNiIYVnHvzugZCuBITtvjski7YaLlHpkrQUr5euoQrg.jpg
2023-06-0417:12	相当非常很十分	4.5	想去了很久的天文馆终于成行了远是真的远啊工作日预约还是比较简单的九点半前在门口排队进去也很顺利的约到了飞跃银河系三个展区真的没有想象中大如果是简单的看一看一个上午基本上够了如果是对天文非常感兴趣或者来拍美照那还需要多一些时间星球冰激凌和咖啡拍照还是都挺好看的	https://qcloud.dpfile.com/pc/5h_9IeIG6MqCwJCi0BDkC87ob-IuOf9_RKIw0CXCPn4j5lz1eDFkcCiBcYKi1L8pjoJrvItByyS4HHaWdXyO_I7F0UeCRQYMHlogzbt7GHgNNiIYVnHvzugZCuBITtvjski7YaLlHpkrQUr5euoQrg.jpg https://qcloud.dpfile.com/pc/pVi1GYakjNx5fzN6qeQUMpdBTicaTHwtk1jxYL5FAKMpJ36aly4bqURKSnWlKZwijoJrvItByyS4HHaWdXyO_I7F0UeCRQYMHlogzbt7GHgNNiIYVnHvzugZCuBITtvjski7YaLlHpkrQUr5euoQrg.jpg https://qcloud.dpfile.com/pc/-X…
2023-06-0415:43	蓝莓芝士1021	5	520打卡天文馆，地铁16号线出来走路700m左右，还是蛮好找的。馆内人流不大，第一个馆家园毕竟适合拍照和小朋友，知识含量不高，通俗易懂，趣味性强。第2个场馆开始涉及到了万有引力、地心学和日心学、波粒二象性等一些知识点，比较适合上小学以后的学生去看，低龄小朋友就不适合了。总体而言，个人觉得比科技馆值得一逛。	https://qcloud.dpfile.com/pc/rKBnxpUCy4lfFWaLD76a4trVmK0rIi83QSOSB0hIZ9xlIRNnp7iD3elNUR40C29ejoJrvItByyS4HHaWdXyO_I7F0UeCRQYMHlogzbt7GHgNNiIYVnHvzugZCuBITtvjski7YaLlHpkrQUr5euoQrg.jpg https://qcloud.dpfile.com/pc/V1i5RZoLU0As1SIgErj6XafjsUE1gPhQ8k_85IfDlUVKoLK0EUv3isUhT-W-zYzZjoJrvItByyS4HHaWdXyO_I7F0UeCRQYMHlogzbt7GHgNNiIYVnHvzugZCuBITtvjski7YaLlHpkrQUr5euoQrg.jpg https://qcloud.dpfile.com/pc/tD…
2023-06-0415:29	彭小卷	4	周五下午约的，大人的票约到了，小孩的票没约到，带着孩子在旁边的人工窗口登记就能进去了。但有点麻烦的就是进去之后预约项目会提示孩子没票。我们孩子怕黑，我就没带进去兰，也不知道这种的要怎么解决。里面场馆都还挺黑的，小一点的孩子不适合这里，感觉也得上初中，小学的孩子才会感兴趣。需要一定的再知识储备，不然也就闲逛里面的预约项目近期就得约，不然根本看不到，最好是买上午的票，早点进去。文创商店里面冰激淋口味还不错，25一个吧好像是，买了个宇航员冰箱贴，二十几，不算贵	https://qcloud.dpfile.com/pc/ibwuGK7dd8rgLGTWoKgnC-TNDgX9G1ndGpGmgx8GcFUMrwsCdlMrDD4UG1f5lZj_joJrvItByyS4HHaWdXyO_I7F0UeCRQYMHlogzbt7GHgNNiIYVnHvzugZCuBITtvjski7YaLlHpkrQUr5euoQrg.jpg https://qcloud.dpfile.com/pc/m9SWn6ZsWqhvt_uPf_EcKdQoC10ubt06i-FmozTqFoOgkucm2nCHBzF2FfLQxHNwjoJrvItByyS4HHaWdXyO_I7F0UeCRQYMHlogzbt7GHgNNiIYVnHvzugZCuBITtvjski7YaLlHpkrQUr5euoQrg.jpg https://qcloud.dpfile.com/pc/vq…
2023-06-0413:42	Candy_yiyi	4	远是真的远～带着小朋友去的，一楼的“家园”还比较适合小学生，二楼的就需要有些物理知识的才能看懂了。整体展馆不算特别大的，还开辟了很多餐饮、购物区域。球幕电影会有点头晕，但是孩子全程看得很仔细。飞跃银河系很热门，其实时间不长，不太明白为什么不能多开几场？孩子们玩的好奇星球，可玩性不高的。
2023-06-0411:26	匿名用户	4.5	天文的展品很多很丰富，有点应接不暇。可以	https://qcloud.dpfile.com/pc/SWbbC5DsnWHjXDYV3SxV-AWMlgecjRXS7zzr97NgNe3jfRmSOycLFgUWB3SdU3RWjoJrvItByyS4HHaWdXyO_I7F0UeCRQYMHlogzbt7GHgNNiIYVnHvzugZCuBITtvjski7YaLlHpkrQUr5euoQrg.jpg
2023-06-0411:02	许子	5	交通：从市区出发自驾更便捷停车方便大概5元/小时验票：如忘记携带身份证使用电子身份信息提供身份证号即可；票价成人：30元（周末要提前抢票哦）展览内容：三大主展区家园、宇宙、征程；感觉家园展区视觉效果最好可以看到美丽的地球🌍展区内的剧场演出都需要提前在公众号预约（感觉场次挺多但也约不上没看到有些遗憾只能下次再刷了；	https://qcloud.dpfile.com/pc/WbQ_AwGr76DW3AAjYonyfkEf4GDV8ZBZB9W6XQMIn3Jdl2PSGM1_kJwSN2GQRCDrjoJrvItByyS4HHaWdXyO_I7F0UeCRQYMHlogzbt7GHgNNiIYVnHvzugZCuBITtvjski7YaLlHpkrQUr5euoQrg.jpg https://qcloud.dpfile.com/pc/8SOOnX6NLsItMKmXmFHjwipYsSW0tflFmp80YgN0g4KRt2ywKl9zrZgEwd3YLHTYjoJrvItByyS4HHaWdXyO_I7F0UeCRQYMHlogzbt7GHgNNiIYVnHvzugZCuBITtvjski7YaLlHpkrQUr5euoQrg.jpg https://qcloud.dpfile.com/pc/8k…
2023-06-0410:43	酸酸糖酸酸	4.5	虽然票真的很难抢，但去了后真的感觉很棒，还好去之前看了评论，12点半就进去，结果4点闭馆出来，时间上挺
2023-06-0409:26	豆豆8205	4	TB之天文馆预先阿木攻略抢好了门票和电影票（提示如果有同去的小伙伴没抢到门票可以一起去在门口补票需出示另外已买到的证明下午有看到可以直接在门口买票）非常幸运1点还抢到了现场预约项目——飞跃银河系非常有带入感值得体验（只能预约一场每次）球幕电影感觉比较一般坐着看头晕家园很好逛也很出便	https://qcloud.dpfile.com/pc/LvnUJYKzntZokDpXn-263yoHoiZW2MZPMkJjzIfYBmHt4TSU1KAULxz_8F_WZU2ajoJrvItByyS4HHaWdXyO_I7F0UeCRQYMHlogzbt7GHgNNiIYVnHvzugZCuBITtvjski7YaLlHpkrQUr5euoQrg.jpg https://qcloud.dpfile.com/pc/GP1Qni_HQxMRFwCx6BJuN0pwX_n9g77F4_nkephHL0t6X-SGifYn7dkErBNhKP0AjoJrvItByyS4HHaWdXyO_I7F0UeCRQYMHlogzbt7GHgNNiIYVnHvzugZCuBITtvjski7YaLlHpkrQUr5euoQrg.jpg https://qcloud.dpfile.com/pc/rr…
2023-06-0408:53	小小小婷美	4	双休抢票真的是绝了没两分钟票都没有了这下手速度都挺快的呀！从我们这开过去整整两小时确实是挺远的！里面真的小小震撼🫨拍照📷真的绝绝子呀全是男生举着手机在拍拍拍拍哈哈哈哈小孩子可能还小看不太懂只能走马观花的看看了👀	https://qcloud.dpfile.com/pc/Yu9jLSW1VZA-wdTiafeB_07h_A953RtBMmcid9v3fYVxhwTPxxcbal6SR_KLdMFejoJrvItByyS4HHaWdXyO_I7F0UeCRQYMHlogzbt7GHgNNiIYVnHvzugZCuBITtvjski7YaLlHpkrQUr5euoQrg.jpg https://qcloud.dpfile.com/pc/U3GOAcGKpc4_SrfGbH-n6w-ra9EjMixQLxlselHZ9qFVVU6wF2bYNPt44c6vLqYkjoJrvItByyS4HHaWdXyO_I7F0UeCRQYMHlogzbt7GHgNNiIYVnHvzugZCuBITtvjski7YaLlHpkrQUr5euoQrg.jpg https://qcloud.dpfile.com/pc/OI…
2023-06-0401:22	糖袋尸人李白	5	这次来上海唯一期待的就是天文馆了，其它景点都给我往后靠，不得不说超出期待！虽然很可惜没定上球幕电影，但馆里的主题展区就已经足够逛个大半天了。家园-宇宙-征程的主题，既体现了人类和宇宙之间密不可分的关系，又体现了人类对于宇宙未知的畅想和勇于挑战那片深空的豪情！	https://qcloud.dpfile.com/pc/x72JPdaIDfWx873p2-PZwrIHfuefahq2Z_PzxT3gQPzRKFpYEo6H3OpKaU98Sy8-joJrvItByyS4HHaWdXyO_I7F0UeCRQYMHlogzbt7GHgNNiIYVnHvzugZCuBITtvjski7YaLlHpkrQUr5euoQrg.jpg https://qcloud.dpfile.com/pc/6qzrR-KVv_NU9J7vBZn-F6v3aMYXWsqoSNRfofd3G_jRKFpYEo6H3OpKaU98Sy8-joJrvItByyS4HHaWdXyO_I7F0UeCRQYMHlogzbt7GHgNNiIYVnHvzugZCuBITtvjski7YaLlHpkrQUr5euoQrg.jpg https://qcloud.dpfile.com/pc/4m…
2023-06-03 更新于2023-06-1110:20	yantsien	5	🛰上海天文馆🛰📍地址：上海市浦东新区南汇新城临港大道380号🕘时间：9:30-16:00（15:00停止入场，周一闭馆）🎫门票：成人30，1米3或6岁以下儿童免票，微信公告前三天9:30准时放号这是世界规模最大的天文馆，小红书说很难抢到票。抱着一试的心态斗胆将参观游览行程安排在上海之行最后一天（周二），提前3天约上了上午票🎫，可以大开眼界了非常开心！🥳虽然是工作日，人还是非常的多！展馆非常友好，一楼旅客中心设置寄存柜以及行李寄存服务。拖着的28寸箱子暂且找到容身之地。随后就是参观以及观后感：1⃣️上海天文馆的建筑之美天文馆建筑外形由三个圆球构成，代表着“三体”——太阳、地球和月球。走进大厅，抬头便是圆洞天窗，馆内主建筑采用螺旋形态构造，线条之美搭配着阳光从洞口倾泻而下形成的光斑，不懂摄影的我随手咔嚓就都是大片。2⃣️上海天文馆的展示之新上海天文馆以“我们不是在写一本教科书，我们是在创造一…	https://qcloud.dpfile.com/pc/6X4u5crQfRVQZlSosE16fbdP3hJ4smG5oFsYyEqKbnzkNbyrPE9B32GREdOE5uJQjoJrvItByyS4HHaWdXyO_I7F0UeCRQYMHlogzbt7GHgNNiIYVnHvzugZCuBITtvjski7YaLlHpkrQUr5euoQrg.jpg https://qcloud.dpfile.com/pc/kxQl_OHYGTqCenuSZVfLrIB638teNcfG8XW0zEg64NyahzSSP1kagc2Gip8MYykpjoJrvItByyS4HHaWdXyO_I7F0UeCRQYMHlogzbt7GHgNNiIYVnHvzugZCuBITtvjski7YaLlHpkrQUr5euoQrg.jpg https://qcloud.dpfile.com/pc/rV…
2023-06-0323:05	tgmailuser_7736982855	5	很幸运地抢到了周六上午的门票和下午3点半的电影《时间旅行》。9点不到已经有近100人排队了，9点半准时开门，等同行人都刷好身份证进去后，就能在公众号上预约飞跃银河系啦，记得提前登录账号，由于我是在小程序抢的门票，以为公众号也是绑定手机账号的，等9点试预约的时候才发现我连公众号里的账号都没注册，更别提绑定身份证信息了，还好9点公众号开放预约，可以先练练手（由于9点还未开园，所以9点半才开始正式预约）。中午开车去了附近的欧景小镇里的汶记冰室吃午饭，见图9。强烈推荐租一个讲解器，20元，见图7图8。停车不贵，4元一小时，停车场的厕所比较卫生，是蹲厕，天文馆里的厕所都是马桶。	https://qcloud.dpfile.com/pc/gFBfhosdqgAZBFuxZx_az7CH2DIqbnMPIzuCgik9LaN1YlpP_VRbRSdqmUQ1NqkejoJrvItByyS4HHaWdXyO_I7F0UeCRQYMHlogzbt7GHgNNiIYVnHvzugZCuBITtvjski7YaLlHpkrQUr5euoQrg.jpg https://qcloud.dpfile.com/pc/X7cCfrulhrpYdh-LiXh3ASU_lIkzyuo44QNa4Dpkgiv0kAawvhDXOXBa2ZnI1FIWjoJrvItByyS4HHaWdXyO_I7F0UeCRQYMHlogzbt7GHgNNiIYVnHvzugZCuBITtvjski7YaLlHpkrQUr5euoQrg.jpg https://qcloud.dpfile.com/pc/d6…
2023-06-0318:27	略略略	2	很差的体验，内容空洞，管理混乱，球幕电影千万不要买，2楼的餐饮难吃，且拉肚子。失望，不	https://qcloud.dpfile.com/pc/C8epGOVdYDgmxaqIDK64bon_krTrx8InkC4Tjewaoy4VHjafzTn3dPwBTn_l7QwxjoJrvItByyS4HHaWdXyO_I7F0UeCRQYMHlogzbt7GHgNNiIYVnHvzugZCuBITtvjski7YaLlHpkrQUr5euoQrg.jpg https://qcloud.dpfile.com/pc/s3vCfleM2ZERonrs70FsvllACi9f4VOt5Bnh7nVfzp5c9kX-oBDXcOcNNs3lqDhXjoJrvItByyS4HHaWdXyO_I7F0UeCRQYMHlogzbt7GHgNNiIYVnHvzugZCuBITtvjski7YaLlHpkrQUr5euoQrg.jpg
2023-06-0317:59	pinko薯片	4.5	去天文馆一定要事先做好详尽的攻略同时也试着抢抢看票子因为真的很难抢抢到了票不一定抢得到球幕电影后来听大家都说球幕电影很一般我也就不纠结没抢到这个事情了开过去真的超级遥远苏州也到了闵行过去还算相对近的1.5小时妥妥的照老公的话说开的怀疑人生啊哈哈哈一定要早早早等在门口才有可能一进去就预约各个活动准备开门放人先验包过安检在检票这个就很浪费时间了当然大家都是一个起跑线约到了一个5D电影飞跃银河系一个人每天只能越一个场馆虽然很遗憾但是可能也是为了保证每个千里迢迢来的人都能看到至少一场电影吧一进去我先冲到了B1拍大地球毕竟这个时候没人可以愉快的拍照这个部分非常震撼哦接着看家园场馆相当棒出片绝佳地各种拍拍拍各种幻灯片模型图片场景可以看很久接着就跟着导览一路游览网红星球冰淇淋也是必须要买的主要是味道还相当不错天文馆里有吃东西的地方不大我们还是自己带了干粮吃的等等也是为了抓紧时间看有些场馆会有故事机照着…	https://qcloud.dpfile.com/pc/KlClz-K0FrXq-WueQarrZqVo2YJCes411nZu7eWdoCe5VhRF43tC2I8Pb2CK8ZZ_joJrvItByyS4HHaWdXyO_I7F0UeCRQYMHlogzbt7GHgNNiIYVnHvzugZCuBITtvjski7YaLlHpkrQUr5euoQrg.jpg https://qcloud.dpfile.com/pc/dDQAYRZC1e0Uwztt-y0Rb0P94MKZdalWCkV-Qfbfc47VeCVtTYZQnZunqDYamz1IjoJrvItByyS4HHaWdXyO_I7F0UeCRQYMHlogzbt7GHgNNiIYVnHvzugZCuBITtvjski7YaLlHpkrQUr5euoQrg.jpg https://qcloud.dpfile.com/pc/2Y…
2023-06-0317:44	nikos菌	4	抢的学生票，展馆很有意思有三层从宇宙，星座，一直讲到人类发展交通：位置在临港距离滴水湖地铁站很近，不行大约十分钟可以带孩子来周围有很多孩子玩的游乐设施🛝临港空气也清新，去玩天文馆可以环滴水湖骑行！	https://qcloud.dpfile.com/pc/kFUjUNqY75UOLg2OaK32ezhyFHrgJGasu68V8RndScdjRCRX_cVL81Spz4gYtEprjoJrvItByyS4HHaWdXyO_I7F0UeCRQYMHlogzbt7GHgNNiIYVnHvzugZCuBITtvjski7YaLlHpkrQUr5euoQrg.jpg
2023-06-0315:04	独立思维	4.5	这个票需要早上9点30分抢的，还有球幕电影也是需要抢，进到馆里还要预约当天的各种场地，来不及弄就从家园开始，细心仔细的话我估计一天看完够呛，主要也是带孩子体验一下，球幕电影有比较小的小朋友哭闹，还是建议学龄后的孩子来比较好	https://qcloud.dpfile.com/pc/2IjxHihL-iAFmUMu_ZPQrz_ci3wlLnEO63DfaEvf5I6Z3ExvpEBleuSip6Fydw3fjoJrvItByyS4HHaWdXyO_I7F0UeCRQYMHlogzbt7GHgNNiIYVnHvzugZCuBITtvjski7YaLlHpkrQUr5euoQrg.jpg https://qcloud.dpfile.com/pc/QlJ8B1kLuJVhBAGyLS1s7o5SZn0rAU7mV_lMBQsLf-xdl2PSGM1_kJwSN2GQRCDrjoJrvItByyS4HHaWdXyO_I7F0UeCRQYMHlogzbt7GHgNNiIYVnHvzugZCuBITtvjski7YaLlHpkrQUr5euoQrg.jpg https://qcloud.dpfile.com/pc/JZ…
2023-06-0313:24	lcamigo	3.5	我抱着很大的希望来天文馆逛了没有一会儿就失去了信心真的因为啥都不懂只是走马观花的一直跟着队伍逛着听着耳机里面的解说和天书一样所以觉得还是要事先科普一下天文馆里面有些什么有可能是儿童节前夕哇塞这个馆里面的小朋友真的有多又吵还不断的拍打摇晃展品各种橱柜志愿者无动于衷最后还是馆内工作人员制止的文创成品都是第三方的一张明信片敲了章10元大家各取所需吧橙色软件也都有的	https://qcloud.dpfile.com/pc/IDWs-Dt32hyYRvWJYTdrtt7ZgCJ5WCklxSQVY6G9h2UlBq9puvyWwN7oukWr8wwxjoJrvItByyS4HHaWdXyO_I7F0UeCRQYMHlogzbt7GHgNNiIYVnHvzugZCuBITtvjski7YaLlHpkrQUr5euoQrg.jpg https://qcloud.dpfile.com/pc/iImFlxIixCuo39v1RKWcLhSQqi_ymgbxXy-mfU9gWjML5cDiWTZSCIAlwaWQCVeYjoJrvItByyS4HHaWdXyO_I7F0UeCRQYMHlogzbt7GHgNNiIYVnHvzugZCuBITtvjski7YaLlHpkrQUr5euoQrg.jpg https://qcloud.dpfile.com/pc/9D…
2023-06-0312:39	Shinlywang	4.5	天文馆，小孩子的天文学课堂。对于太小的孩子不太合适，至少3年以后吧，每次来了都是不同的体验，	https://qcloud.dpfile.com/pc/-tObxUoVGl9SBqmlglTNsNHO2zGRViysNySVuhzf5UTYCMX9GcqM8WqJs9_-0BbpjoJrvItByyS4HHaWdXyO_I7F0UeCRQYMHlogzbt7GHgNNiIYVnHvzugZCuBITtvjski7YaLlHpkrQUr5euoQrg.jpg
2023-06-0310:43	chenliren100	5	上海天文馆在临港，然后过去是真的好远，全程两个小时20分钟。里面星空地球有被美到，要问我值得一去的话，我觉得还是不错的，但是要真的是要花时间，半天是不够的，要从早上早上开始，然后一个个活动内容看下来的，总体来说一天还是要的，如果有时间的话，还可以在临港附近玩一圈，第二天再回来。	https://qcloud.dpfile.com/pc/DsJPn9ZTKd9UTOkB3CCchpM-uWiYT4ygulBpJCVX8kmUDUk6-KqvLg70OVUXtjEHjoJrvItByyS4HHaWdXyO_I7F0UeCRQYMHlogzbt7GHgNNiIYVnHvzugZCuBITtvjski7YaLlHpkrQUr5euoQrg.jpg https://qcloud.dpfile.com/pc/Qmni0UGDcO0RvYubqD1aKq0dZzH_fEpM0rTtN3Uu0FF6lo_kpsFhbNx1yHyVDqGrjoJrvItByyS4HHaWdXyO_I7F0UeCRQYMHlogzbt7GHgNNiIYVnHvzugZCuBITtvjski7YaLlHpkrQUr5euoQrg.jpg https://qcloud.dpfile.com/pc/jQ…
2023-06-0310:01	曌小静	5	上海天文馆🪐30元参观票家园🌍宇宙☄️征程🚀沉浸式体验小家伙很喜欢其中的互动装置🪄性价比超高（感谢自己抢到票）40元《苍穹》球幕影院电影票🪐第一节混沌👦🏻：哇塞，这也太酷了吧！！！第二节连线👦🏻：哇，好漂亮啊！第三节轨迹👦🏻：哇第四节…👦🏻：一共几节呀？（开始眨眼睛）第五节…👦🏻：我睡会儿哈，一会儿到第十节你叫我起来这是躺着看太舒服了	https://qcloud.dpfile.com/pc/ig0MJ-J_b8BwQxtas5M-L7L49VIy3Rr6foKn7z_2Ap8MrwsCdlMrDD4UG1f5lZj_joJrvItByyS4HHaWdXyO_I7F0UeCRQYMHlogzbt7GHgNNiIYVnHvzugZCuBITtvjski7YaLlHpkrQUr5euoQrg.jpg https://qcloud.dpfile.com/pc/7uuAsCu11cZMi_na11nkIi1wHA62M3nrG5_11sY4BvXI9IWH2USlX25drB_EUKcIjoJrvItByyS4HHaWdXyO_I7F0UeCRQYMHlogzbt7GHgNNiIYVnHvzugZCuBITtvjski7YaLlHpkrQUr5euoQrg.jpg https://qcloud.dpfile.com/pc/o8…
2023-06-0308:51	只可能是你	5	2023.4天文馆位于滴水湖地铁站附近，距离市区比较远。提前预约购买门票。场馆面积很大，人很多，很热闹。有中华问天，航向火星等主题，可以仔细游览能够增长见识。也有拍照打卡的好地方。留影纪念。这是很有意思的地方，可以多次过来。	https://qcloud.dpfile.com/pc/cj6sYOg5a5EqxDXHq7eUZfqk6N9CyT9oI2OdN-Vf9uV9x3SF8k3TcBwrA6m8URLnjoJrvItByyS4HHaWdXyO_I7F0UeCRQYMHlogzbt7GHgNNiIYVnHvzugZCuBITtvjski7YaLlHpkrQUr5euoQrg.jpg https://qcloud.dpfile.com/pc/wZKPP5xQo4BhOXXe3lFWwoo2n-QZ09EbsiDJ1zFq5g7HshRnJiL-uU0GBrJrL3XJjoJrvItByyS4HHaWdXyO_I7F0UeCRQYMHlogzbt7GHgNNiIYVnHvzugZCuBITtvjski7YaLlHpkrQUr5euoQrg.jpg https://qcloud.dpfile.com/pc/gq…
2023-06-0300:57	匿名用户	5	终于约到啦！和老婆的双休日之科技大探索，馆内每天每人可以预约两个项目，我老婆更幸运地预约到了飞越银河系，可惜我的手速不够快不过听老婆讲这个项目更适合小朋友，没那么惊险😃另约了一个假如剧场超级棒，脑洞大开，寓教于乐🏻整个场馆是螺旋式的，极具科技美！分为三个主题，跟着导览逛就可以，也有官方讲解，都是定时定点开始的整体走下来要3个小时左右，娃特别多！不过还是初中生以上去比较好，能看懂一些天文知识星空浩瀚无比，探索永无止境respect
2023-06-0300:21	bigfish	5	上海天文馆，挺值得去，感觉比迪斯尼更值得花时间；里面的球幕电影也挺有意思的；一天只能参加一个特别项目，对外地朋友不太方便；门票🎫、球幕电影价格都不贵；就是吃饭打挤，晚了好多餐食没有了。有机会多刷几次。	https://qcloud.dpfile.com/pc/yU6LqV9kx_ifuy9jp8PKF-zrR93F4GgwC8prlAe2Jj8viun6aBVxUNd2aOIBRmiBjoJrvItByyS4HHaWdXyO_I7F0UeCRQYMHlogzbt7GHgNNiIYVnHvzugZCuBITtvjski7YaLlHpkrQUr5euoQrg.jpg https://qcloud.dpfile.com/pc/zYykm_nSVVKUMglD4gtDI80OkDSMBbbn8xJIzZL75jdXBw3IHLzmZnDdPoSzfFepjoJrvItByyS4HHaWdXyO_I7F0UeCRQYMHlogzbt7GHgNNiIYVnHvzugZCuBITtvjski7YaLlHpkrQUr5euoQrg.jpg https://qcloud.dpfile.com/pc/xQ…
2023-06-0222:37	vivi咕叽咕叽	5	很赞的科普，就是没有充足的时间去一个个理解木星引力很大用苹果来比较每个星球上的重量，木星是最重的。有很多有趣的小实验小互动。看了个如果剧场，剧情很有趣，举了好多假设的例子加深大家的理解，比如如果没有暗物质会发生什么等等地球冰激凌很好吃是椰子味道的	https://qcloud.dpfile.com/pc/OfMgj2M_7gonZOJEXmo1HX5Fekz-XgrqjTR8BtjU4vg85m6KLxJrZMuRwDiePBFkjoJrvItByyS4HHaWdXyO_I7F0UeCRQYMHlogzbt7GHgNNiIYVnHvzugZCuBITtvjski7YaLlHpkrQUr5euoQrg.jpg https://qcloud.dpfile.com/pc/ZSF9Q3AA4_glNp5wiRQTbppdS0Vq3-l4poccgu8aOttgtOtqc64tQgL2KqiKoY-8joJrvItByyS4HHaWdXyO_I7F0UeCRQYMHlogzbt7GHgNNiIYVnHvzugZCuBITtvjski7YaLlHpkrQUr5euoQrg.jpg https://qcloud.dpfile.com/pc/Le…
2023-06-0221:54	shinejo1990	3	抢不到票还邀请我来点评？能先给我
2023-06-0221:39	yamajing	4.5	调整了门票预订方式后好抢多了（9:30填好各种订票人信息，9:35倒计时准时支付）。旁边公园就有停车场。小孩六岁很多天文知识不懂，借了讲解器（不免费，20元一个，还没有耳机，自然博物馆免费的呢），听的比较懵懂，所以观看的比较走马观观花一点，有个太空舱体验她很喜欢。网红地球冰激凌不能错过哦，28元一个。	https://qcloud.dpfile.com/pc/7OSuGPGUKfpI3XTVY3VuX-rUgaxKfasmIORd1-BVMO1AKfd8v_cYdaBtyuCwaBBnjoJrvItByyS4HHaWdXyO_I7F0UeCRQYMHlogzbt7GHgNNiIYVnHvzugZCuBITtvjski7YaLlHpkrQUr5euoQrg.jpg https://qcloud.dpfile.com/pc/nDhlunqdsKsRVi7_9-L1KypdG4QFxMX3mi1qRYM4uGIkNVqbowOSz6WrD4VBGHSxjoJrvItByyS4HHaWdXyO_I7F0UeCRQYMHlogzbt7GHgNNiIYVnHvzugZCuBITtvjski7YaLlHpkrQUr5euoQrg.jpg https://qcloud.dpfile.com/pc/aV…
2023-06-0220:36	一一_478613	4.5	今天给脑洞科普一下，怀疑自己没上过学很壮观视觉效果超赞望舒天文天的工作人员小姐姐真好，手机快没电了，拿充电🔋给我，人美心善很感谢，也代表着上海的形象为你	https://qcloud.dpfile.com/pc/pimzNFypwqB9WD9G-1HiE62HmRf2E6wHZUTA3dhuL0TG8He3lPfjFCARXQQNeUTPjoJrvItByyS4HHaWdXyO_I7F0UeCRQYMHlogzbt7GHgNNiIYVnHvzugZCuBITtvjski7YaLlHpkrQUr5euoQrg.jpg https://qcloud.dpfile.com/pc/IFe8POc_fcxVSIF0ZmSnPGBScTSwzXvFDm1OeYabrx0-qWei53Gil9abJGGAXOm_joJrvItByyS4HHaWdXyO_I7F0UeCRQYMHlogzbt7GHgNNiIYVnHvzugZCuBITtvjski7YaLlHpkrQUr5euoQrg.jpg https://qcloud.dpfile.com/pc/1p…
2023-06-0219:07	yinyinhsu	4	缺点：1:远远远远远。2.电影票抢不到。3.特色场馆一人一天只能约一次，想要完整。看完至少来十次！4.饭不怎么好吃，好像是罗森批发来的！综上所述以外，没缺点。场馆设计，规划，影音，充满未来感和神秘气息，震撼人心，世界之最。	https://qcloud.dpfile.com/pc/rgbZyHenA-RcjGbbEwIFdYXrJ_m-MdizaaCtsc02MOd26OumLF9IdO_66h-v18-5joJrvItByyS4HHaWdXyO_I7F0UeCRQYMHlogzbt7GHgNNiIYVnHvzugZCuBITtvjski7YaLlHpkrQUr5euoQrg.jpg https://qcloud.dpfile.com/pc/xjS-5VR_FQd3FHc3aOJ1Q40RdHvshzG729SMb9pc17RK95HNQHJi6Sh0st47ApZajoJrvItByyS4HHaWdXyO_I7F0UeCRQYMHlogzbt7GHgNNiIYVnHvzugZCuBITtvjski7YaLlHpkrQUr5euoQrg.jpg https://qcloud.dpfile.com/pc/S-…
2023-06-0217:38	nova&#x20;peri	4	工会组织“看上海”活动，所以今天快闪南汇嘴和上海天文馆，哈哈哈～临港是真的远啊，从培训中心开过来，两个小时非常喜欢馆里的陈列，拍照好看。批评的地方：需要预约的项目，每人每天只能预约一个。我们这次约的是“光学天像厅”，看了一场与星空有关的球幕影片，感觉一般吧。总的来说，与世界一流天文台相去甚远。有点怀念在格里菲斯通过天文望远镜观测木星大红斑的日子了	https://qcloud.dpfile.com/pc/HPH0piGNvpdfGnB74gexNBr2IbO0f7M_CkKxXTnvlcCH0YsC31yqtQmMh4R_7oSnjoJrvItByyS4HHaWdXyO_I7F0UeCRQYMHlogzbt7GHgNNiIYVnHvzugZCuBITtvjski7YaLlHpkrQUr5euoQrg.jpg https://qcloud.dpfile.com/pc/2j4vlulNAHGKxDqn01OOxmjyBwdBVgCt1nvfWb_c7pXG8He3lPfjFCARXQQNeUTPjoJrvItByyS4HHaWdXyO_I7F0UeCRQYMHlogzbt7GHgNNiIYVnHvzugZCuBITtvjski7YaLlHpkrQUr5euoQrg.jpg https://qcloud.dpfile.com/pc/xX…
2023-06-0216:58	yellowblue231	4.5	市区做11-16号线，大概二小时，骑车或打的来天文馆，参加家庭团建日，这可是一票难求的天文馆，暑假期间越来越热门展馆后有个大公园，来得早转一圈，展馆有各种小项目家园—征程—问天，二楼还有餐饮区，买了地球冰淇淋28/个展馆能建成这样也是花了很多心思的，科普小知识孩子能有个感官认识，尤其三楼中华问天很震撼，模拟太空场景，人类很渺小，尊重自然力量，小朋友也学到不少，三楼出口有纪念小纸条可以留言不错的概念！临走在一楼商店买了纪念笔，也算到此一游！	https://qcloud.dpfile.com/pc/xD9F-8RRQWJT4UvVaRMNT7HvpjzmCNt-l-Tg4vRw38BF8y9SSCj5PBLbkxBQdMpfjoJrvItByyS4HHaWdXyO_I7F0UeCRQYMHlogzbt7GHgNNiIYVnHvzugZCuBITtvjski7YaLlHpkrQUr5euoQrg.jpg https://qcloud.dpfile.com/pc/UNZ_4VYCeEM8FzW80tr7SUeM0nFXuGG7GdN7fX5GP30noUW1A-Gr6vGOAKlpzNq4joJrvItByyS4HHaWdXyO_I7F0UeCRQYMHlogzbt7GHgNNiIYVnHvzugZCuBITtvjski7YaLlHpkrQUr5euoQrg.jpg https://qcloud.dpfile.com/pc/Oc…
2023-06-0213:25	Ada懿	5	今天去了网红打卡地上海天文馆，全球建筑面积最大的天文馆。天文馆有三个主展区：家园、宇宙、征程。从“家园”展区的一颗硕大的蓝色星球开启神秘探索之旅，到“征程”展区的“暗淡蓝点”结束，全景展现人们认知探索宇宙的漫漫长路。前几天神州十六号发射成功，今天正好在上海天文馆参观了“天宫一号核心舱”，体验了一下当宇宙航天员的感觉，体验感好棒，收获满满星空浩瀚无比，探索永无止境	https://qcloud.dpfile.com/pc/cJQoArjSQKpctTUoJTacswfGDJW3Lo4zZxLA6cUH8RVxhwTPxxcbal6SR_KLdMFejoJrvItByyS4HHaWdXyO_I7F0UeCRQYMHlogzbt7GHgNNiIYVnHvzugZCuBITtvjski7YaLlHpkrQUr5euoQrg.jpg https://qcloud.dpfile.com/pc/4-yq7VINVGsrD21vFda-C_gH-rcEiRJAcGyxC_qEJSquvZAf8c-L-coEb-gy8TUUjoJrvItByyS4HHaWdXyO_I7F0UeCRQYMHlogzbt7GHgNNiIYVnHvzugZCuBITtvjski7YaLlHpkrQUr5euoQrg.jpg https://qcloud.dpfile.com/pc/hp…
2023-06-0212:44	爱喝咖啡的猫OO	5	库存～去年夏天疫情原因吧人流量有控制但车位依旧无法满足车🛻停到附近学校停车场🅿️餐厅🍴和🎬都关闭了（现在应该恢复正常）自带午餐✅对于天文好爱者👦🏻非常适合从头到尾都在给我科普出片率高哪里都很好拍📷	https://qcloud.dpfile.com/pc/dKvFOuYOI60GdnVoSE0T3VG75VK-3GqqVadvKCWiEDHS-Yt0lTgZkOio0cDfLtkTjoJrvItByyS4HHaWdXyO_I7F0UeCRQYMHlogzbt7GHgNNiIYVnHvzugZCuBITtvjski7YaLlHpkrQUr5euoQrg.jpg https://qcloud.dpfile.com/pc/BnPEYazZVLf1RdpNQfNTHd3k4Z8Uif296XeAMYZV2XDmJu6skfkszgwG9v8QElsojoJrvItByyS4HHaWdXyO_I7F0UeCRQYMHlogzbt7GHgNNiIYVnHvzugZCuBITtvjski7YaLlHpkrQUr5euoQrg.jpg https://qcloud.dpfile.com/pc/HD…
2023-06-0211:08	小个儿的、王某某	4.5	交通：有点远，一定要做好计划出行时间，预留看展时间，否则逛馆时间紧迫展览内容：很系统，科普做的相当细致，很适合孩子，建议周中逛，人会少一点，眼睛会被震撼到tips：餐点真的非常不好吃，包括那个星球冰淇淋，可能主要还是让大家以逛展为主	https://qcloud.dpfile.com/pc/TiReKVEAwlw3zWurPQiTmIcIVWIpdlP352BaH_lwyoAnG90Lc9InM-TSuRIr7O8gjoJrvItByyS4HHaWdXyO_I7F0UeCRQYMHlogzbt7GHgNNiIYVnHvzugZCuBITtvjski7YaLlHpkrQUr5euoQrg.jpg
2023-06-0210:39	js10218	5	上海天文馆（上海科技馆分馆），2021年7月17日开馆，为世界规模最大的天文馆。全馆以“连接人和宇宙”为展示主题，设置“家园”“宇宙”“征程”三大主题展区、“中华问天”“好奇星球”“航向火星”三个特色展区及教育活动区。馆内的四维电影是额外购票，躺平着看很舒服，节奏有点慢，看到后面都快睡着了全程20多分钟全馆逛逛半天时间足够～	https://qcloud.dpfile.com/pc/5Uj4HvP8UAqbiARz5q0Q-VcDpKrsB0PiGgqlcK5E69PtXX1i_3zJ1y9pEkJHH7_WjoJrvItByyS4HHaWdXyO_I7F0UeCRQYMHlogzbt7GHgNNiIYVnHvzugZCuBITtvjski7YaLlHpkrQUr5euoQrg.jpg https://qcloud.dpfile.com/pc/Ag4MFKABRVxr-tvPrM88_P67Mq5dMGLmhYpJw-AYNkAwAkxsMf8NJ5E_YgAIRCZ7joJrvItByyS4HHaWdXyO_I7F0UeCRQYMHlogzbt7GHgNNiIYVnHvzugZCuBITtvjski7YaLlHpkrQUr5euoQrg.jpg https://qcloud.dpfile.com/pc/u7…
2023-06-0209:40	360_shchenxu	4.5	跟着工会活动一起去参观上海天文馆，预约了光学天象厅，整个馆科技感满满，干货十足，天文爱好者应该是很爱的，反正我是没看懂哈哈，馆里都是小朋友，叠加六一，感觉很有意义tips:因为我们买的是团体票，所以有这种情况的，进馆前一定一定一定要先完成公众号注册，进馆后马上预约项目	https://qcloud.dpfile.com/pc/HSHpm2yGdfqFt1VO7XwFywXc0YB4MWlApeD00a6TqiI_GsajBx04AOnVbEQHpEGmjoJrvItByyS4HHaWdXyO_I7F0UeCRQYMHlogzbt7GHgNNiIYVnHvzugZCuBITtvjski7YaLlHpkrQUr5euoQrg.jpg https://qcloud.dpfile.com/pc/MBHomL9SrP5ONsSmZGyFTGOgzZX-WxC0Rx-NLBwLv5gCCnq-2fPZxM8ThQ2sImF6joJrvItByyS4HHaWdXyO_I7F0UeCRQYMHlogzbt7GHgNNiIYVnHvzugZCuBITtvjski7YaLlHpkrQUr5euoQrg.jpg https://qcloud.dpfile.com/pc/M1…
2023-06-0118:50	淡雅_3262	4	一直想去天文馆在，疫情后终于成行了。地铁2号线转16号线也差不多1个小时多一点点，感觉也没有太遥远。30元门票也不贵。分三个展区：家园、宇宙、征程。在天象厅体验了高精度光学天象仪投射出逼真美丽的星空。一共有8个体验厅，只是每天只能体验一项目，目前还有几个体验项目没有开放，有点遗憾的。	https://qcloud.dpfile.com/pc/nEwHz_dLMFN4a4fYozL0nmdGCAxdlpJFRd8h9ZIDF7BO4VP7d_z7kxmWwzY0EsvGjoJrvItByyS4HHaWdXyO_I7F0UeCRQYMHlogzbt7GHgNNiIYVnHvzugZCuBITtvjski7YaLlHpkrQUr5euoQrg.jpg https://qcloud.dpfile.com/pc/NSI2OrSkQ_T8i7YCWauzFEssEsI950nyrz8jI7QNKb8Vk5nAfHAPx8IWJ2s9eMvZjoJrvItByyS4HHaWdXyO_I7F0UeCRQYMHlogzbt7GHgNNiIYVnHvzugZCuBITtvjski7YaLlHpkrQUr5euoQrg.jpg https://qcloud.dpfile.com/pc/Li…
2023-06-0117:01	告白	4	天文馆除了远没毛病，工作日人也不少，整个场馆的内容还是很专业的，部分特色展项需要提前线上预约参与。展厅分为家园，宇宙，征程等3个主题展区。家园看到了月球的背面，各式各样的陨石，以太阳为背景的网红打卡拍照也在这个展区。宇宙强烈推荐星际穿越，光影互动可以玩好久，置身星河的浪漫体验。征程可以走进太空核心舱内部参观，了解内部结构和航天员的生活和工作的环境。因周围没有餐饮店，可以在馆内用餐或自备点干粮。b1层的银河补给站就是餐厅，网上对餐厅的食物口味褒贬不一，小伙伴们自己去体验吧。最后文创产品要吐槽一下，买了个冰箱贴回家拿出来就坏了……无语。天文馆参观观后感，宇宙浩瀚无际，每个人都是小小宇宙里的一个尘埃，珍惜当下，过好每一天。	https://qcloud.dpfile.com/pc/GN5Ooyw_0ig2HDD5E3h18OKoa3thYrxp3ROojdE_sR9m2cIggjFEH_RcDG1HWAsVjoJrvItByyS4HHaWdXyO_I7F0UeCRQYMHlogzbt7GHgNNiIYVnHvzugZCuBITtvjski7YaLlHpkrQUr5euoQrg.jpg https://qcloud.dpfile.com/pc/gIyClUT8BusPOZEvj0WlhpTRMWI5OPJEl0wSDK6tSbMiwrBb5QDLn8whC_rzgH4hjoJrvItByyS4HHaWdXyO_I7F0UeCRQYMHlogzbt7GHgNNiIYVnHvzugZCuBITtvjski7YaLlHpkrQUr5euoQrg.jpg https://qcloud.dpfile.com/pc/_g…
2023-06-0116:03	lolitaparis	4.5	好不容易在微信上抢到了儿童节这天的票，地铁也挺方便的，下午过去人有点多，13点抢预约的课程，没抢到热门的，几秒就没了电影票也没抢到，只能看看里面展馆了，还蛮好的，不过有很多小盆友跟老师的团，没家长管，看互动的项目，一直被插队，体验感有点差。	https://qcloud.dpfile.com/pc/a0I6zxeLO7y_XxMylMASPlqDPLYaBe86NpxLIrLKwNEJax8J12Hib8O1myTwRDFojoJrvItByyS4HHaWdXyO_I7F0UeCRQYMHlogzbt7GHgNNiIYVnHvzugZCuBITtvjski7YaLlHpkrQUr5euoQrg.jpg https://qcloud.dpfile.com/pc/3mU0KoaDhoR-8zXzfM65aEjMd1um-0EJ30g_jmcd1B9lIRNnp7iD3elNUR40C29ejoJrvItByyS4HHaWdXyO_I7F0UeCRQYMHlogzbt7GHgNNiIYVnHvzugZCuBITtvjski7YaLlHpkrQUr5euoQrg.jpg https://qcloud.dpfile.com/pc/8u…
2023-06-0115:42	一只梅干菜包纸	5	点评怎么能少了天文馆啊前方先写点攻略：公众号提前买票，包括球幕影院的票哦，验票进馆后公众号抢展项课程，“飞跃银河系”虽然有点点幼稚，但是整体效果不错，推荐。参观用时：四小时。后排讲感受上海来这么多次这是第一回来临港但是天文馆值得！临港宽阔的视野配上当天压低的云层是个很有氛围的开端。整个展馆互动装置很多，一楼是从各文化的宇宙神话入手，从我们熟悉的地月逐步带我走向遥远的星系（但是这部分知识基本上是常识类），最惊喜的收获当属显微镜切片下的陨石。二楼科普知识就专业多了，涉及到相对论到光再到量子力学（此处感谢阿婆主linvo说宇宙，不然光靠这里的文字我怕是早就劝退了），看到实体的宇宙背景辐射图还是给我留下蛮深的印象。有很多充满诗意的设计，粒子长廊，黑洞通道，还有入口的傅科摆，带给我一种观看《宇宙探索编辑部》时的宁静。二楼thespace有🌍冰淇淋卖哦～场馆志愿者和工作人员也非常多，都超级温柔！我也…	https://qcloud.dpfile.com/pc/nuAOAjuGm_hM7iMq_BAx119X91Te--8AimYWAv4sb4hv_c8s-MqzPDSezd3W9JXfjoJrvItByyS4HHaWdXyO_I7F0UeCRQYMHlogzbt7GHgNNiIYVnHvzugZCuBITtvjski7YaLlHpkrQUr5euoQrg.jpg https://qcloud.dpfile.com/pc/rDBfpH2reqPr8V8bA0XKdc0VpmwGc_BCziaOBjpX7QtouI64PLnDNyiI08ZHM8ZfjoJrvItByyS4HHaWdXyO_I7F0UeCRQYMHlogzbt7GHgNNiIYVnHvzugZCuBITtvjski7YaLlHpkrQUr5euoQrg.jpg https://qcloud.dpfile.com/pc/_0…
2023-06-0114:27	苏_米拉提	4	打卡上海天文馆趁着工作日去的人不算多，至少门口没有排队停车很方便从一楼慢慢逛到三楼，内容还蛮丰富的看到了几百年的太空探索历史还进到了太空舱因为孩子还小以打酱油为主更适合小学生和大人去增长知识环球影院要提前一点预约
2023-06-0108:52	唯我不信	4	不错，但我个人是对这个不感兴趣的，纯文盲，只是想来凑个热闹，所以还是应该跟着兴趣爱好来凑热闹，这次的热闹我花的成本比较大，就玩了一个小时就结束了，怎么说呢，这里很好，以后不来了，至于和那个人的约定，我自己一个人完成就好了。	https://qcloud.dpfile.com/pc/Cll7l0YL9dIxQY48BmSvgdMlmYto7Z_68G5bfhYGYqa7ATajg7Q4gq8bAbjE2shIjoJrvItByyS4HHaWdXyO_I7F0UeCRQYMHlogzbt7GHgNNiIYVnHvzugZCuBITtvjski7YaLlHpkrQUr5euoQrg.jpg https://qcloud.dpfile.com/pc/CKlYNLF3XyT8a_8opA6QD9VJLiSk5tuS5qaO9ttSAsbJDRY7-AEYtILZt_KuQUlcjoJrvItByyS4HHaWdXyO_I7F0UeCRQYMHlogzbt7GHgNNiIYVnHvzugZCuBITtvjski7YaLlHpkrQUr5euoQrg.jpg https://qcloud.dpfile.com/pc/Kh…
2023-06-0108:17	福田田	5	上海天文馆-探究宇宙的终极浪漫小朋友寓教于乐的好去处！主要分为三个板块“家园”“宇宙”“征程”了解“家园”“家园”展厅主要是对太阳系的全面科普，在这里，观众不仅会看到在古中国和古埃及神话中人类对星空的好奇与向往，还能看到对日、地、月三者起源和关系的生动展示，还有地球的自转角度和运转轨道等详细演示。拥抱“宇宙”沿着“家园”展厅沉浸式的“星际穿越”楼梯走，即可到达二楼“宇宙”展厅。观众此时仿佛已离开太阳系，去拥抱整个宇宙。站在这里，能够深刻地体会到宇宙的浩瀚和人类的渺小。“宇宙”展厅共有“时空”“引力”“光”“元素”“生命”5个分主题，这部分主要讲述时空的诞生、探究引力、黑洞等内容。展现“征程”第三个主题展厅是“征程”展厅，这里全景式展现了人类探索宇宙奥秘的漫漫征途。展览内容包含人类探索太空的“第一次”足迹，还有中国人走出地球的精彩瞬间，如嫦娥探月、太空实验室和火星探测计划等。天和核心舱的高…	https://qcloud.dpfile.com/pc/loiuupAUqBXVxxHT0sUCPoOf9MrlhB4_tENnhFem1403uebbdWqQy5JPdEUcWhUbjoJrvItByyS4HHaWdXyO_I7F0UeCRQYMHlogzbt7GHgNNiIYVnHvzugZCuBITtvjski7YaLlHpkrQUr5euoQrg.jpg https://qcloud.dpfile.com/pc/AArkRlCykLeZMQZt9erMMJFmNiN4v3rnHn29gGksIWBW4zcMmE86gACFY5irlB1CjoJrvItByyS4HHaWdXyO_I7F0UeCRQYMHlogzbt7GHgNNiIYVnHvzugZCuBITtvjski7YaLlHpkrQUr5euoQrg.jpg https://qcloud.dpfile.com/pc/SF…
2023-06-0104:50	沈姐_2109	4.5	因为五一小长假调休，本周上班6天，恰逢五四青年节，今天单位组织去天文馆参观，长长见识，场馆很敞亮，大的造价，电影10点进去，感受浩瀚宇宙星空世界，展览的项目分家园、宇宙、征程三大主题，整个参观过程需要3-4小时，都需要进馆后预约，急急忙忙的，吃饭是团队配好了的套餐，可以露台就餐，环境优美，很喜欢的团活动。	https://qcloud.dpfile.com/pc/mHLOnT5bYjYzyjpnfM27QfdEfc2tClchHN6VSPVg-rlzi8T-Y6YXf4kATIVdORdQjoJrvItByyS4HHaWdXyO_I7F0UeCRQYMHlogzbt7GHgNNiIYVnHvzugZCuBITtvjski7YaLlHpkrQUr5euoQrg.jpg https://qcloud.dpfile.com/pc/UdIHhx4GtY7ytFRTiYM0s2hEAekvsQ8MKuKFLzKzvnEg4-GAUftD83UEScYCeK-UjoJrvItByyS4HHaWdXyO_I7F0UeCRQYMHlogzbt7GHgNNiIYVnHvzugZCuBITtvjski7YaLlHpkrQUr5euoQrg.jpg https://qcloud.dpfile.com/pc/vJ…
2023-05-31 更新于2023-06-0100:00	乐无忧_9312	5	科技感满满，小朋友可以在里面玩一天，我们只看能不能出片，嘻嘻，愉快的	https://qcloud.dpfile.com/pc/YDtv6GygxK7OY7XPKYMuY-U_UI4k2WfnM1Hds-BAFD_ygfipf3l2ctLCNDL5jbj1joJrvItByyS4HHaWdXyO_I7F0UeCRQYMHlogzbt7GHgNNiIYVnHvzugZCuBITtvjski7YaLlHpkrQUr5euoQrg.jpg https://qcloud.dpfile.com/pc/n6fplYkIRypPQ-WB9aNTi2BRgVduXDCVzXW2PSJN9LuxACO8hNECLUNaAICf4EAKjoJrvItByyS4HHaWdXyO_I7F0UeCRQYMHlogzbt7GHgNNiIYVnHvzugZCuBITtvjski7YaLlHpkrQUr5euoQrg.jpg https://qcloud.dpfile.com/pc/Rh…
2023-05-3122:56	小拧pp	4.5	交通：大巴从市区出发，工作日只花了一个多小时就到了，临港真的晒，千万做好防晒展览内容：内容太多了，真的逛到脚痛，走马观花都花了两三个小时才差不多把场馆逛了一圈，好多展品的文字介绍都来不及看展览亮点：处处是亮点，好多出片的地方，随便拍都行tips：进入场馆前关注公众号，进入场馆后第一时间预约体验，我们没抢到4d影院，就看了个星座，也觉得挺值的	https://qcloud.dpfile.com/pc/3IiKcOxtraS0I_iIluJQQesh0zvXB44tVFE1V2ekkp3mJu6skfkszgwG9v8QElsojoJrvItByyS4HHaWdXyO_I7F0UeCRQYMHlogzbt7GHgNNiIYVnHvzugZCuBITtvjski7YaLlHpkrQUr5euoQrg.jpg https://qcloud.dpfile.com/pc/jq0CdSzWgBljVN-w7E-ho8fMsrpeVWTPZ3pgE17jgfjA2133JmxyoJVxRUYtLPhXjoJrvItByyS4HHaWdXyO_I7F0UeCRQYMHlogzbt7GHgNNiIYVnHvzugZCuBITtvjski7YaLlHpkrQUr5euoQrg.jpg https://qcloud.dpfile.com/pc/o7…
2023-05-3121:47	Clarimond	4	和小伙伴们买票周五来的天文馆，没想到周五人也蛮多的，还有学生来团建占地面积很大，感觉很多配套还没跟上苍穹这个电影一言难尽，里面的谁遇到素质差的你坐位子上会被后面的人踩头适合喜欢天文并且学习的人，里面还有很多周边可以买，但是没啥戳我的寓教于乐带孩子来是真的不错	https://qcloud.dpfile.com/pc/oGCEWWowBOeO2706QPc5xKl7aK0V5dt-AGyju0byqgzJ-JMpgRkYwbGCsposq-WMjoJrvItByyS4HHaWdXyO_I7F0UeCRQYMHlogzbt7GHgNNiIYVnHvzugZCuBITtvjski7YaLlHpkrQUr5euoQrg.jpg https://qcloud.dpfile.com/pc/7UG__0EYEPhmxOw3cWkIyI4Qdyvg2Qmn5W7I6UryOMQpJ36aly4bqURKSnWlKZwijoJrvItByyS4HHaWdXyO_I7F0UeCRQYMHlogzbt7GHgNNiIYVnHvzugZCuBITtvjski7YaLlHpkrQUr5euoQrg.jpg https://qcloud.dpfile.com/pc/AO…
2023-05-3117:15	小麻团	4.5	工作日的行程还是很不错，人流虽说也不少，但总比想象中少了。因为馆比较新的缘故吧，设计还是很不错，光线光影什么的都很赞，一下子就能吸引游客，小朋友可以先预先的了解一下大概再来，否则有点没方向，或者也可以二刷三刷，整体还是很有意思，下次可以预约一下互动	https://qcloud.dpfile.com/pc/BB1yp0frJQ9x9vmC46u9u59h9X0jIEKdJOfC3ofHVwRbnpM9T49yMmnt4yPiPxuwjoJrvItByyS4HHaWdXyO_I7F0UeCRQYMHlogzbt7GHgNNiIYVnHvzugZCuBITtvjski7YaLlHpkrQUr5euoQrg.jpg https://qcloud.dpfile.com/pc/qdxiwEWIQBwMV6X903mxQIvO_i7On8EUQaf16ay_FW96X-SGifYn7dkErBNhKP0AjoJrvItByyS4HHaWdXyO_I7F0UeCRQYMHlogzbt7GHgNNiIYVnHvzugZCuBITtvjski7YaLlHpkrQUr5euoQrg.jpg https://qcloud.dpfile.com/pc/MK…
2023-05-3116:45	古一股	4	很值得一去，有各种主题馆寓教于乐微信小程序预约抢票，头一次抢票太粗糙买错时间，退票那是相当繁琐。tips：记得时间看清别搞错，每人每月只能预约一次小朋友可以在这里玩大半天，互动主题也有不少交通：地铁下来打车，或者自驾更便捷，门口的停车场🅿️规模相当大	https://qcloud.dpfile.com/pc/rlPqoNMpDUkE9iVQ7OxqXhz9KcmxtI8hxzZAfBpKNDsnoUW1A-Gr6vGOAKlpzNq4joJrvItByyS4HHaWdXyO_I7F0UeCRQYMHlogzbt7GHgNNiIYVnHvzugZCuBITtvjski7YaLlHpkrQUr5euoQrg.jpg https://qcloud.dpfile.com/pc/BgE_zzG7c_7ZDOd9TPeQGIRRJPJs-0OBTX1vjxQl58PNFX7pQTAWC7FL0KHr0AgzjoJrvItByyS4HHaWdXyO_I7F0UeCRQYMHlogzbt7GHgNNiIYVnHvzugZCuBITtvjski7YaLlHpkrQUr5euoQrg.jpg https://qcloud.dpfile.com/pc/p2…
2023-05-3116:36	Makiyolala	4.5	单位集体活动，选在了上海天文馆～2021年开馆至今，一直都是很难约的网红打卡点，今天终于如愿打卡！和太阳🌞合照，体验宇航员“大头贴”、专业的讲解员全程细致讲解……很棒的体验～提点小建议：如果以后能有宇航员的服饰展示和体验，那就更好了，期待	https://qcloud.dpfile.com/pc/Q6AxKFtsXLIHOiTVFFhQxs0WFhnNvLvTT6mzxPkdIL2X9oUsvtzPecE0z1l25yCujoJrvItByyS4HHaWdXyO_I7F0UeCRQYMHlogzbt7GHgNNiIYVnHvzugZCuBITtvjski7YaLlHpkrQUr5euoQrg.jpg https://qcloud.dpfile.com/pc/X28Jk4P8Z004t26nXH8JQcs_JF9gumpqmtbrrEOiWECrnsvp1MOdwQvHn5zjkUSRjoJrvItByyS4HHaWdXyO_I7F0UeCRQYMHlogzbt7GHgNNiIYVnHvzugZCuBITtvjski7YaLlHpkrQUr5euoQrg.jpg https://qcloud.dpfile.com/pc/I_…
2023-05-3115:19	Mary	5	图1埃及丹达拉星图星图外盘绘有36尊神像，代表埃及历法中一年的360天。整个星图由四位女神和四对鹰首神像支撑，彼此呈45度角排列。星图以北极星为中心内盘，显示黄道12星座描绘了希腊，罗马和埃及的神话和人物形象，星图中标明五颗行星的位置，并描绘了一次日食和一次月食，依据这些信息，可推算出新图描绘的是公元前50年左右的星空！图2神秘的巨石阵巨石阵位于英格兰威尔特郡的索尔兹伯里，是欧洲著名的史前文化遗址。早期文明修建石阵的目的，可能兼具原始历法和祭祀功能。石阵中几个重要的位置，似乎是用来指示太阳在夏至和冬至的特殊升降位置。当冬至日落时，站在石阵中央，便能看见阳光通过一系列间隔的石缝，照进石阵中央。图3星盘星盘是早期天文学、星占学和航海最常用的仪器之一，其作用是将复杂的天球球面角度计算经过投影转换为平面三角问题。托勒密曾在《至大论》中详述星盘构造和使用方法。后经阿拉伯和欧洲巧匠之手，星盘成了一种…	https://qcloud.dpfile.com/pc/-9ft4ogwFHFTz6_yckOOIYXketzB4f5t_EbclkPHkuyohAve_Cs66dbOZKFy65KXjoJrvItByyS4HHaWdXyO_I7F0UeCRQYMHlogzbt7GHgNNiIYVnHvzugZCuBITtvjski7YaLlHpkrQUr5euoQrg.jpg https://qcloud.dpfile.com/pc/Q4hpYaAQymafjXam4pAwVcwlg8DPRVqriyhNNvPlpU9bcqjC2hLD4be2MxwQvOApjoJrvItByyS4HHaWdXyO_I7F0UeCRQYMHlogzbt7GHgNNiIYVnHvzugZCuBITtvjski7YaLlHpkrQUr5euoQrg.jpg https://qcloud.dpfile.com/pc/DV…
2023-05-3114:49	CYYWai	5	宇宙这个词语，完美地把科学和浪漫融为一体，天文馆科学又浪漫，除了远没有任何毛病哈哈哈。周五人还是很多的，入馆后飞快预约飞跃银河系，感觉也没有评价的那么无趣，看个新鲜。二楼就餐区，必须打卡的冰激凌，地球味感觉比仙女星云好吃一点，可以没有月球味了。	https://qcloud.dpfile.com/pc/P1InA8oIXaCDjLB6NOsUTx2pbz6wnzfqQPonOsXO_6X5z9akgT_1ZD014jfX2o1jjoJrvItByyS4HHaWdXyO_I7F0UeCRQYMHlogzbt7GHgNNiIYVnHvzugZCuBITtvjski7YaLlHpkrQUr5euoQrg.jpg https://qcloud.dpfile.com/pc/odKx9kHM2SbpNlkCzPnQgqLZIInlR51V-8xLp-dg-FPdWX5GDHu8EgNRQXfjASs3joJrvItByyS4HHaWdXyO_I7F0UeCRQYMHlogzbt7GHgNNiIYVnHvzugZCuBITtvjski7YaLlHpkrQUr5euoQrg.jpg https://qcloud.dpfile.com/pc/TQ…
2023-05-3113:52	Serena__Blair	2	交通：太不方便！千里迢迢展览内容：1楼的家园科技知识比较丰富。2楼征程宇宙历史信息比较多。展览亮点：这么大一个建筑只有这点知识信息的展示，真心觉得比较失望，希望能够有更多对知识信息的信息化数字化的展示，要不然天文馆的科技含量和天文地位堪忧。tips：月球漫步没开，电影预约不上，1楼家园里的那个什么预约不上，一放好直接约满。不要觉得平日人少就可以去，感觉平日把很多项目都剪掉了，不值。	https://qcloud.dpfile.com/pc/LLDgVt8-gS3bK8gp316uF27Wz9SFU72mVEpUxVwnUo-hLC5f0SSJr4dqexDFSz-SjoJrvItByyS4HHaWdXyO_I7F0UeCRQYMHlogzbt7GHgNNiIYVnHvzugZCuBITtvjski7YaLlHpkrQUr5euoQrg.jpg https://qcloud.dpfile.com/pc/jao6nnYTzp71Jw-q6wctN1xqumkj2gCuQJ8Hp0jLbo0aWV7jnGXDu6q3ZNCC13oojoJrvItByyS4HHaWdXyO_I7F0UeCRQYMHlogzbt7GHgNNiIYVnHvzugZCuBITtvjski7YaLlHpkrQUr5euoQrg.jpg https://qcloud.dpfile.com/pc/Ip…
2023-05-3111:21	皮老虎	2.5	和小时候的天文馆没什么大差啊，没有什么新意，文字内容很多，互动比较老旧，3点就没法从后门出去伏羲塔了。滴水湖大太阳天真的晒人，有点漫漫望不见的赶脚。场馆还行，但是看完世博会感觉什么都是世博会。总之，适合对天文了解不多的孩子参观。
2023-05-3107:08	匿名用户	5	遛娃的好地方，边科普边玩乐，自己也涨不少知识。停车:天文馆4元一小时。你可以停到上海中学里免费步行8分	https://qcloud.dpfile.com/pc/g2bv0m4z4aCamA2gc5ODPSerIU9GFJOKt_9rqX3dO_S20MwiZ1PnhLkFQaLXTOXwjoJrvItByyS4HHaWdXyO_I7F0UeCRQYMHlogzbt7GHgNNiIYVnHvzugZCuBITtvjski7YaLlHpkrQUr5euoQrg.jpg https://qcloud.dpfile.com/pc/gxi1qAtWn0HwF3AJPq4I_MC67llncYtgS5TU9xoLRsTvTMHsLxvQktL20MwkK64JjoJrvItByyS4HHaWdXyO_I7F0UeCRQYMHlogzbt7GHgNNiIYVnHvzugZCuBITtvjski7YaLlHpkrQUr5euoQrg.jpg https://qcloud.dpfile.com/pc/rs…
2023-05-3023:10	已吃天鹅肉	4.5	来之前看了一些攻略以及一些介绍，建议上午过来看，有足够的时间参观和了解天文知识，不然下午3点就不让进入了，4点就要闭馆了。满怀期待的进来，说实话刚进来的时候有些小失望，感觉看的东西太少了，后面熟悉了之后还可以，里面有很多参观的地方，拥有各种的介绍，还有很科幻的感觉。里面有一个影院，听说挺不错的，很遗憾没有体验到，可能是来的太晚了吧，问了一下门口的小姐姐观看流程，也是不理不睬的，索性就去其他地方逛了。	https://qcloud.dpfile.com/pc/48i8nGu6JPpnTZUuuFlkONdK62heFF-KH5NXjZ8E9kZ-NpRbr0UwQ7niAIDwKWOCjoJrvItByyS4HHaWdXyO_I7F0UeCRQYMHlogzbt7GHgNNiIYVnHvzugZCuBITtvjski7YaLlHpkrQUr5euoQrg.jpg https://qcloud.dpfile.com/pc/WUYc1PAqN2HeMvStp810Dsf9oCazU1t20AKc9Xs9REvvTMHsLxvQktL20MwkK64JjoJrvItByyS4HHaWdXyO_I7F0UeCRQYMHlogzbt7GHgNNiIYVnHvzugZCuBITtvjski7YaLlHpkrQUr5euoQrg.jpg https://qcloud.dpfile.com/pc/j1…
2023-05-3022:20	Coco有才_	5	很壮观！市区过来路程挺远的，但是不虚此行！因为带着小朋友，电影是没办法看了，但是展馆很多，逛了好久，科技感十足，内容很硬核很丰富，以至于知识完全没有停留在脑中。场馆比较大，早上来的话还是挺舒服的，就是展项要抢的，很艰难！	https://qcloud.dpfile.com/pc/ZhwO286tlQKeaZcaJGUnztJkLwUr5M2bRB9I6py74N4viun6aBVxUNd2aOIBRmiBjoJrvItByyS4HHaWdXyO_I7F0UeCRQYMHlogzbt7GHgNNiIYVnHvzugZCuBITtvjski7YaLlHpkrQUr5euoQrg.jpg
2023-05-3022:12	黑球	4.5	上海天文馆事一个位于我曾经工作过的地方，虽离市区有一点距离，但交通很方便，开车一个半小时而且免高速费，停车在上海中学东校停车场，免费的哦。里面很大，给孩子或大人都能带来未曾有过的体验和知识，还会有下一次哦	https://qcloud.dpfile.com/pc/ddBAQQi3Tri_Tudzub72BkXTNbAouX6B3a4Zq5yW1bgt-HQzlOY35ADlO6UZvd_rjoJrvItByyS4HHaWdXyO_I7F0UeCRQYMHlogzbt7GHgNNiIYVnHvzugZCuBITtvjski7YaLlHpkrQUr5euoQrg.jpg https://qcloud.dpfile.com/pc/9_IUUvoKifKXn_6GRWW12srdqaVYFDW08zXacWD2NEAg4-GAUftD83UEScYCeK-UjoJrvItByyS4HHaWdXyO_I7F0UeCRQYMHlogzbt7GHgNNiIYVnHvzugZCuBITtvjski7YaLlHpkrQUr5euoQrg.jpg https://qcloud.dpfile.com/pc/Pj…
2023-05-3021:02	宋小立_leon	5	好耶！是天文馆！票子不算难抢，不过远确实是远了点，但非常值得一来，等小家伙大一点了还能去约电影看！总体来说，展馆好几个，逛了一圈，看了很多很多，但一出来又感觉好像没什么收获。逛了好像又没逛，脑袋空空就是我没错了😣
2023-05-3020:07	葡萄紫	5	天文光属实太好逛啦～🎫票的话需要提前三天在公众号预约，真的很难抢哦，早上九点半准时进入小程序，我提前十几秒进去的，身份信息要提前填好，然后直接提交，要五分钟后才能付款！电影票没抢到，付完款回去后就没有了，哈哈场馆分为3层，还有6个观赏项目，一次只能约一个，要进馆之后小程序预约，提前看好开约时间，也要抢！吃饭有简餐，都是提前准备好的，很快，味道还可以	https://qcloud.dpfile.com/pc/eWfx_EPPSgiJ5O-gclCCzKnQ7hBOauNenddr32kMpnU-OrTcCi-L0gXpZGLYEEcFjoJrvItByyS4HHaWdXyO_I7F0UeCRQYMHlogzbt7GHgNNiIYVnHvzugZCuBITtvjski7YaLlHpkrQUr5euoQrg.jpg https://qcloud.dpfile.com/pc/p5GJ8rm3kqu_K_dY3JQwOWZHC0z6NBf0aDzICfSrXcW-8aGV5PsCD5kP8gGnjW_ZjoJrvItByyS4HHaWdXyO_I7F0UeCRQYMHlogzbt7GHgNNiIYVnHvzugZCuBITtvjski7YaLlHpkrQUr5euoQrg.jpg https://qcloud.dpfile.com/pc/YG…
2023-05-3019:41	阿颜儿	4.5	​宇宙是终极浪漫~​星河璀璨，充满希望。🚗交通:建议打车...太远了实在是✍🏻tips:微信公众号提前填写好个人信息提前三天上午九点预约抢号进场后立马预约想去的项目然后去参观就好啦建议上午去哈哈哈下午有些项目不开放认真看的话时间会有些赶有很多互动的小游戏挺有意思哒随机小卡片出了一张我最喜欢的黑洞结果在看小剧场的时候被我搞丢了心痛一楼和负一楼都有可以吃东西的地方~emmmmm去都去啦当然要尝试一下！	https://qcloud.dpfile.com/pc/UvHujiduA6b37gapdJksHyMB6oKAo1MiA2Ge5wVISSanlr7PSOKOBDQc1mWm8VptjoJrvItByyS4HHaWdXyO_I7F0UeCRQYMHlogzbt7GHgNNiIYVnHvzugZCuBITtvjski7YaLlHpkrQUr5euoQrg.jpg https://qcloud.dpfile.com/pc/tHEbjkVz09A2DRv0lPEvdrXRR7W5dynEvpfiBPpvKh7vTMHsLxvQktL20MwkK64JjoJrvItByyS4HHaWdXyO_I7F0UeCRQYMHlogzbt7GHgNNiIYVnHvzugZCuBITtvjski7YaLlHpkrQUr5euoQrg.jpg https://qcloud.dpfile.com/pc/pm…
2023-05-3017:58	鲍妮爱吃王	3.5	童年回忆，天文馆。小时候会觉得苍穹很酷，长大发现真的很酷。虽然距离有点远，但是还是值得一来的，工作日小朋友也比较多的，进场以后记得预约特色展览，位置不多。大概需要大半天的时间在这里，开车停车位不多，要早点到。	https://qcloud.dpfile.com/pc/G6rpyeito4uDJoMJYQPc1nMsvcdcZvu3_NxPq0WoJ3jxuwTZJkFZTzgJqRAL1E5djoJrvItByyS4HHaWdXyO_I7F0UeCRQYMHlogzbt7GHgNNiIYVnHvzugZCuBITtvjski7YaLlHpkrQUr5euoQrg.jpg https://qcloud.dpfile.com/pc/_gb1MYeLSqjPhBiTQfBE2BTSlPA1vGLOOHGSF6_Pu-PU3SC5nxN0XdtGwXSP-AT1joJrvItByyS4HHaWdXyO_I7F0UeCRQYMHlogzbt7GHgNNiIYVnHvzugZCuBITtvjski7YaLlHpkrQUr5euoQrg.jpg https://qcloud.dpfile.com/pc/-m…
2023-05-3016:28	.巴黎贝甜	5	终于抢到票子了，16号线坐到终点站滴水湖4号出口~~出来后走路或者坐公交一站路都可以，九点半可以进入展厅，需要带身份证原件，不过忘了带也没关系，可以用电子身份证，展厅里面是不可以吃东西的哦，最好不要饿着肚子参观，一共有三层，参观时长大约三小时左右，如果走马观花的话估摸着一两小时也结束了，里面涉及到的天文知识挺多的，建议仔细看看，特别是带娃去的，好不容易去一次可以租个机器听讲解学习学习~里面有卖文创的小东西，中午管内是有餐饮的，不喜欢的话自己带点零食什么的，那种自热火锅好像不可以带，看到我前面那个人被收掉了~很喜欢天文馆，有机会还会再去的	https://qcloud.dpfile.com/pc/DBrGTjH1cVx9bonm1zi6Ib_hPBNDXewx9LltpCWt3y16lo_kpsFhbNx1yHyVDqGrjoJrvItByyS4HHaWdXyO_I7F0UeCRQYMHlogzbt7GHgNNiIYVnHvzugZCuBITtvjski7YaLlHpkrQUr5euoQrg.jpg https://qcloud.dpfile.com/pc/_MJ4gnA1rOUn4zMuenX5T-CWzLC70ogABUnq8BOeDvBQgA6_2pTvR6_t1pUxdHKKjoJrvItByyS4HHaWdXyO_I7F0UeCRQYMHlogzbt7GHgNNiIYVnHvzugZCuBITtvjski7YaLlHpkrQUr5euoQrg.jpg https://qcloud.dpfile.com/pc/Ns…
2023-05-3013:06	zhentalent	5	匆匆一游，没有攻略，只有表白。不要担心看不懂，好看就行了！最好看的科技馆，可能没有之一。小朋友们天生喜欢亮晶晶的事物，在里面丝毫不会觉得无聊。球幕电影🎬非常推荐，新是硬道理，顶级的感官享受。负一楼还有小朋友的儿童乐园，就是要到点入馆后预约，我们没能尝试。负一楼也有餐厅，很久没有在景点被宰的那么厉害了，68的套餐给一个全家之流的盒饭🍱加一杯饮料，只能保持不饿肚子而已……	https://qcloud.dpfile.com/pc/5zwa9XTDCvFQq98ClT0uHD5cdCY3jgdI8psOoS-ikgY4o8adQVW20GjZZOVcw59VjoJrvItByyS4HHaWdXyO_I7F0UeCRQYMHlogzbt7GHgNNiIYVnHvzugZCuBITtvjski7YaLlHpkrQUr5euoQrg.jpg https://qcloud.dpfile.com/pc/lAOB6vplJdx8nP5taQkUZC3vZX5LpacoCJBfoe4AQTW7i7vV9ObJPOsO43b14yI-joJrvItByyS4HHaWdXyO_I7F0UeCRQYMHlogzbt7GHgNNiIYVnHvzugZCuBITtvjski7YaLlHpkrQUr5euoQrg.jpg https://qcloud.dpfile.com/pc/H8…
2023-05-3011:01	Ayo允小鹿	5	9点半抢门票，10点抢电影票，电影票直接选第三排，不抢中间的，抢到了，太	https://qcloud.dpfile.com/pc/W-MmMmMqfMAoYfAW2zEuLiqPw-7NsUesfYsxinxJBfYVHjafzTn3dPwBTn_l7QwxjoJrvItByyS4HHaWdXyO_I7F0UeCRQYMHlogzbt7GHgNNiIYVnHvzugZCuBITtvjski7YaLlHpkrQUr5euoQrg.jpg https://qcloud.dpfile.com/pc/WEPV8_eu9fmCq9CWs6cr-IhfORuVIa7AhaL6mNRl2gkR-pjbbgzEUqw8d-3s6p7SjoJrvItByyS4HHaWdXyO_I7F0UeCRQYMHlogzbt7GHgNNiIYVnHvzugZCuBITtvjski7YaLlHpkrQUr5euoQrg.jpg https://qcloud.dpfile.com/pc/9m…
2023-05-3010:51	MiKi小美	3	好不容易抢到的门票🎫，周末带娃来，天文馆很大，都没逛完，美中不足的是提前问了好奇星球，说可以玩40分钟，工作人员没说要提前预约，就带娃先去看了电影，看完再去就说下班了，小朋友哭的稀里哗啦的，真的是无语🤦🏻‍♀️	https://qcloud.dpfile.com/pc/zWWdWXi1N1i-VDi4jmbbPB9KNh5m8Uh0eY3vX3w-hmj_jP_I98jFaYTL3y7B3xE3joJrvItByyS4HHaWdXyO_I7F0UeCRQYMHlogzbt7GHgNNiIYVnHvzugZCuBITtvjski7YaLlHpkrQUr5euoQrg.jpg https://qcloud.dpfile.com/pc/wMtF6hKkdBYtEYpOyk7OVzfbgxeJQwd68htMibgZAXzEWz-wsUVvVdRULWYkSDSzjoJrvItByyS4HHaWdXyO_I7F0UeCRQYMHlogzbt7GHgNNiIYVnHvzugZCuBITtvjski7YaLlHpkrQUr5euoQrg.jpg https://qcloud.dpfile.com/pc/HM…
2023-05-3009:55	匿名用户	5	真是到处充满高科技感，四岁孩子对哪里都感兴趣，回家就让买有关宇宙探索方面的书本，关于星系，关于宇宙，关于太空都缠着爸爸妈妈讲，进去就觉得很震撼，拍照也很有意境，旁边还有很大的公园，溜娃好去处。喜欢可以工作日抢票，周末会比较难抢	https://qcloud.dpfile.com/pc/8GQdVwvp1MRMizeMW9N2FfNlQ2B0BP_Y-ir5srVIB4l2Z2NWo8mGzuxwarQuIULZjoJrvItByyS4HHaWdXyO_I7F0UeCRQYMHlogzbt7GHgNNiIYVnHvzugZCuBITtvjski7YaLlHpkrQUr5euoQrg.jpg
2023-05-3007:29	Camille吃喝日常	4.5	美翻了的上海天文馆🪐宇宙的有趣，都在这里呀！科普性和趣味性超强的沉浸式天文空间。一定要提前在网上预约入馆，由于我们是工作日去的，人非常少，所以认认真真逛了一整天，天文馆离市区超远，开车或者打车过来会舒服一些，不那么累。入馆有参观顺序的推荐，可以按照主题逛，逛累了有休息的地方，吃饭的话也有简餐和地球冰淇淋，吼吼，逛馆的一天充实有趣啊！强烈推荐！	https://qcloud.dpfile.com/pc/RH8nPcO1jlUhjEMOwsFYiH9ZcMoLpDsInDKPlX6VEjdm2cIggjFEH_RcDG1HWAsVjoJrvItByyS4HHaWdXyO_I7F0UeCRQYMHlogzbt7GHgNNiIYVnHvzugZCuBITtvjski7YaLlHpkrQUr5euoQrg.jpg https://qcloud.dpfile.com/pc/IbqcLACy7ZAYDMY1dYPE8rVxBn_JOkZwiASo1PIewkmN3JfGN-IioWlr9osF8hImjoJrvItByyS4HHaWdXyO_I7F0UeCRQYMHlogzbt7GHgNNiIYVnHvzugZCuBITtvjski7YaLlHpkrQUr5euoQrg.jpg https://qcloud.dpfile.com/pc/Fn…
2023-05-2919:02	hey_Lily	4	纯浏览观光并没有学习的精力小朋友更适合来直接小程序买票回来的时候地铁走到地铁站，有一段距离楼下有些餐食还有一个博物馆纪念品商店里面书籍文具盲盒等都是关于天文的元素可以欣赏一下航天事业的发展星球的美景	https://qcloud.dpfile.com/pc/v5zgPIRCP3YwtaxZdtpedqodbsoAKjenN92PsLFJ0fcpJ36aly4bqURKSnWlKZwijoJrvItByyS4HHaWdXyO_I7F0UeCRQYMHlogzbt7GHgNNiIYVnHvzugZCuBITtvjski7YaLlHpkrQUr5euoQrg.jpg https://qcloud.dpfile.com/pc/ow3Vjt9xBBR4huvDsMXox8mPDw8IKT7O75WxHM2DoGytZierjsjFZozqLc-OAE7CjoJrvItByyS4HHaWdXyO_I7F0UeCRQYMHlogzbt7GHgNNiIYVnHvzugZCuBITtvjski7YaLlHpkrQUr5euoQrg.jpg https://qcloud.dpfile.com/pc/7W…
2023-05-2918:47	巴依老爷的如意	4	工作日很容易预约，可能是因为距离市区太远，所以客流量不大。展览内容也比较深奥，初中以下学历估计都看不懂。1610年的伽利略望远镜复制品让人印象深刻，非常长，能发明这样的工具真是厉害，大大推动了天文学的发展。	https://qcloud.dpfile.com/pc/jChKpi47UoLhqwU5t7RryW2aEHXXkxLOXlZ9FJQ-gILUiURwWfT9vPdxmK5NZTF8joJrvItByyS4HHaWdXyO_I7F0UeCRQYMHlogzbt7GHgNNiIYVnHvzugZCuBITtvjski7YaLlHpkrQUr5euoQrg.jpg https://qcloud.dpfile.com/pc/0W-fgJbzDAycMAUkxgPmT4Wgtaok0ij8ehSF1-c2IlW7ATajg7Q4gq8bAbjE2shIjoJrvItByyS4HHaWdXyO_I7F0UeCRQYMHlogzbt7GHgNNiIYVnHvzugZCuBITtvjski7YaLlHpkrQUr5euoQrg.jpg https://qcloud.dpfile.com/pc/yv…
2023-05-2916:20	匿名用户	4	1.位置那么远交通不便2.建议多加座位，地方大，走累了，都在大厅里坐着。3.预约的一个一楼的项目非得到时间才开放入场地，个人觉得可以早5分钟放大家进入，有懒人沙发可以躺着。4.下午4点就结束了。5.场馆不错的，就是好多说明的字都磨没了。建议补一下。
2023-05-2913:11	吃饭第一名	5	自从开业就一直想去了这次周末抢到票了终于可以去一饱眼福了真的很远在滴水湖旁边去的路上看见了很多装货的大卡车还有土掉下来感觉很危险家园里面很多星球太阳和地球真的蛮震撼的很出片每个展点还有很多小设置可以学到天文知识吃的倒是一般般冰淇淋还可以	https://qcloud.dpfile.com/pc/ePYEf1ZLjxBPghUPiMf0jQlnCJlV-Xae8Z0YwMppdv3ygfipf3l2ctLCNDL5jbj1joJrvItByyS4HHaWdXyO_I7F0UeCRQYMHlogzbt7GHgNNiIYVnHvzugZCuBITtvjski7YaLlHpkrQUr5euoQrg.jpg https://qcloud.dpfile.com/pc/AJ31c9lU8671NBRXGpF7obQvums1ZPWwt0UiHQzIjZHVeCVtTYZQnZunqDYamz1IjoJrvItByyS4HHaWdXyO_I7F0UeCRQYMHlogzbt7GHgNNiIYVnHvzugZCuBITtvjski7YaLlHpkrQUr5euoQrg.jpg https://qcloud.dpfile.com/pc/H1…
2023-05-2912:13	ting_mad	4	看上海活动来种草很久的天文馆天文馆实在是太美了非常有科技感星空顶很美进馆以后里面预约了天文天象馆躺在懒人沙发上仰望星空听着讲解非常惬意最喜欢场馆里的大屏走路，星星点点的太梦幻了！稍微走进一点还会出现影子很震撼个人感觉非常适合亲子非常棒	https://qcloud.dpfile.com/pc/wpJrCpqB9s0754_6PXiS9TnfEvHGxwGqqj4ZUgZ8wJb3KwWRL7kMtpZq2jMugPaCjoJrvItByyS4HHaWdXyO_I7F0UeCRQYMHlogzbt7GHgNNiIYVnHvzugZCuBITtvjski7YaLlHpkrQUr5euoQrg.jpg https://qcloud.dpfile.com/pc/GpnhU77TEQv6ELdgVxeKOr8cO413zQPgniIvhGwhmhO02gP6n_pP8IiNC4YjV8AhjoJrvItByyS4HHaWdXyO_I7F0UeCRQYMHlogzbt7GHgNNiIYVnHvzugZCuBITtvjski7YaLlHpkrQUr5euoQrg.jpg https://qcloud.dpfile.com/pc/9m…
2023-05-2911:09	HEJIYUN15	4.5	打卡天文馆，还是疫情时候去的，提前预约抢票。路程比较远，开了将近一个半小时。人数不多，逛起来还是很舒服的，有些对小孩子来说还是比较深奥，不大理解。互动场馆，电影院都不开门，楼下有些冰淇淋店，价格蛮贵的。	https://qcloud.dpfile.com/pc/lQGv_ahHfiTnp4_iNPv7xS2Vi-aNJ4tLWY2ToCMb7Hi5Pv7t-93aTa-KZ8SNGZEojoJrvItByyS4HHaWdXyO_I7F0UeCRQYMHlogzbt7GHgNNiIYVnHvzugZCuBITtvjski7YaLlHpkrQUr5euoQrg.jpg https://qcloud.dpfile.com/pc/HrYyOBnBvX16VBqLwu5KdBHPFL3w0OcQMMde_UN_RbDU3SC5nxN0XdtGwXSP-AT1joJrvItByyS4HHaWdXyO_I7F0UeCRQYMHlogzbt7GHgNNiIYVnHvzugZCuBITtvjski7YaLlHpkrQUr5euoQrg.jpg https://qcloud.dpfile.com/pc/Yz…
2023-05-2909:56	鲁西西	5	二刷全球最大天文馆，周六去的，特别想晒几张图偶遇一个讲课非常精彩的李老师，加了微信、以后参加他的	https://qcloud.dpfile.com/pc/PA4nj_lV_tByPheLW042PGU74Gutuo4uaqHVoHHRfycibUo1QMp-3YaSM8WRZm79joJrvItByyS4HHaWdXyO_I7F0UeCRQYMHlogzbt7GHgNNiIYVnHvzugZCuBITtvjski7YaLlHpkrQUr5euoQrg.jpg https://qcloud.dpfile.com/pc/vx1mBHCxnMBqXoGG5fg4i1knCmQNLrtuyyaEWNoaiDnV-Oie0zXWa0hU-eqGUQgMjoJrvItByyS4HHaWdXyO_I7F0UeCRQYMHlogzbt7GHgNNiIYVnHvzugZCuBITtvjski7YaLlHpkrQUr5euoQrg.jpg https://qcloud.dpfile.com/pc/ZB…
2023-05-2908:15	肥牛壮	5	交通:交通不算特别便利，距离上海市区比较远。坐地铁16号线需要很久，出滴水湖地铁站大概还需要步行12-15分钟。展览内容:2021年7月左右开馆，不仅仅是中国最好的天文博物馆，更是世界级的天文馆。周末进来在一楼家园展厅人比较多，可以考虑先从楼上开始。	https://qcloud.dpfile.com/pc/rIr67EZbVRe0TxKFaRqXUkA0XbcDB4zlS7LSFbDWR9DJDRY7-AEYtILZt_KuQUlcjoJrvItByyS4HHaWdXyO_I7F0UeCRQYMHlogzbt7GHgNNiIYVnHvzugZCuBITtvjski7YaLlHpkrQUr5euoQrg.jpg https://qcloud.dpfile.com/pc/wm1xkJkMPfwt2Q3dMsq2FRid4K5pDGRJDa_Tnm7S-mP0kAawvhDXOXBa2ZnI1FIWjoJrvItByyS4HHaWdXyO_I7F0UeCRQYMHlogzbt7GHgNNiIYVnHvzugZCuBITtvjski7YaLlHpkrQUr5euoQrg.jpg https://qcloud.dpfile.com/pc/7d…
2023-05-2819:55	嘛哩嘛哩轰轰轰	3.5	票很难买！平台需提前三天早上9点半开始放票，每天限量上午两百张，下午两百张，总的来说周边和食物性价比都挺高的，真好吃，但是以后还是远离熊孩子多的地方，车门的漆被熊孩子暴力开门撞掉一小块，提醒大家停车注意点。三大展厅都值得打卡拍照。值得去，但又不是特别值得。	https://qcloud.dpfile.com/pc/hANO8B0KTSqiZ7mD5nsBOJ-oAq6jC2_aNMjweeiRcrAb3fULDvxJT1BFUqCYISgVjoJrvItByyS4HHaWdXyO_I7F0UeCRQYMHlogzbt7GHgNNiIYVnHvzugZCuBITtvjski7YaLlHpkrQUr5euoQrg.jpg https://qcloud.dpfile.com/pc/GRFO0QHGnx9fiou47k7kgsFMK4cXQG7To78xrv_-_17V-Oie0zXWa0hU-eqGUQgMjoJrvItByyS4HHaWdXyO_I7F0UeCRQYMHlogzbt7GHgNNiIYVnHvzugZCuBITtvjski7YaLlHpkrQUr5euoQrg.jpg https://qcloud.dpfile.com/pc/zU…
2023-05-2817:35	nooby吃食	2.5	上海人民都觉得远的地步，地铁两小时，16号滴水湖出来还要在大太阳底下走十分钟，不然就公交车一个站。下午四点闭关，虽然我快两点才到，没有什么值得看的呀，为我的30元喊冤，2023年啊，国内一流天文馆拿出手的东西就这？~~在上海啊策展和公共导视服务就做到这？~~	https://qcloud.dpfile.com/pc/79_AkuqwyfYgKeKqFjVs-2884n2osCQEwo5IJS_cKYexACO8hNECLUNaAICf4EAKjoJrvItByyS4HHaWdXyO_I7F0UeCRQYMHlogzbt7GHgNNiIYVnHvzugZCuBITtvjski7YaLlHpkrQUr5euoQrg.jpg https://qcloud.dpfile.com/pc/tMraed2Gc9bAp_1Y-b9CXO92Txn2I2xiMD_kcw39d76H61fr-g3xGka-k_pA73zUjoJrvItByyS4HHaWdXyO_I7F0UeCRQYMHlogzbt7GHgNNiIYVnHvzugZCuBITtvjski7YaLlHpkrQUr5euoQrg.jpg
2023-05-2815:18	matt	5	超预期，真的很推荐。一定提前预约，不过场馆没的活动没有想象中的好看，冰淇淋太贵了，吃的不合适。其他	https://qcloud.dpfile.com/pc/7-zDR23i-LCbcxrSCskLBHw3YuIXkEq5_O9oraDaXWenlr7PSOKOBDQc1mWm8VptjoJrvItByyS4HHaWdXyO_I7F0UeCRQYMHlogzbt7GHgNNiIYVnHvzugZCuBITtvjski7YaLlHpkrQUr5euoQrg.jpg https://qcloud.dpfile.com/pc/muCAGyatDqR4Obe6jFRcaLA0IY4KGuj3-M0ZbMlDsTsj5lz1eDFkcCiBcYKi1L8pjoJrvItByyS4HHaWdXyO_I7F0UeCRQYMHlogzbt7GHgNNiIYVnHvzugZCuBITtvjski7YaLlHpkrQUr5euoQrg.jpg https://qcloud.dpfile.com/pc/bz…
2023-05-2809:04	彩虹星座1983	5	终于抢到了上海天文馆的票啦（激动）也真的是太远了，开车过去要一个半小时，不过停车居然免费🆓进入场馆后就可以预约特色馆，上午场9点开放预约，基本秒杀，只能等下午场13点开放再抢。很幸运抢到了飞跃银河系的票🎫，有点像迪士尼飞跃地平线，坐在飞行器上，裸眼3D看银河系🌌逛一圈半天的样子，里面还有餐厅和礼品商店，商店里面的东西不是很贵，买点孩子喜欢的留个纪念。	https://qcloud.dpfile.com/pc/eaL37leucGqMn_mvK6VT5R-SK8c3B99Ct1GTJ7cycqgR-pjbbgzEUqw8d-3s6p7SjoJrvItByyS4HHaWdXyO_I7F0UeCRQYMHlogzbt7GHgNNiIYVnHvzugZCuBITtvjski7YaLlHpkrQUr5euoQrg.jpg https://qcloud.dpfile.com/pc/Hn3xc7rP0Er4LvXJaOHG-D448-wxjWIlN5ZFjzhriU7VeCVtTYZQnZunqDYamz1IjoJrvItByyS4HHaWdXyO_I7F0UeCRQYMHlogzbt7GHgNNiIYVnHvzugZCuBITtvjski7YaLlHpkrQUr5euoQrg.jpg https://qcloud.dpfile.com/pc/dP…
2023-05-2715:48	么么提十三点	4	门票在公众号上买我们买的下午场13:00在门口会让你扫一个问卷来抢飞跃银河系的票子这个问卷没到1点扫没用会提示还没开始可以先拍照然后到时候用微信扫照片一场就18个人预先抢3点的我是一会会就抢到了但是这个4d小电影真的很戆就是坐飞船的故事情节还没天象厅好看一共10分钟有5分钟都看得头很晕里面的冰激凌又贵又没有奶味只有甜味只适合拍照粗略看看的建议预留3h左右参观	https://qcloud.dpfile.com/pc/04L8CjE6I1YFGWMQwq_Bl-WBm05c1ZG97vH-BZHiqPTwL1x2rL0irjObX8s7CRNdjoJrvItByyS4HHaWdXyO_I7F0UeCRQYMHlogzbt7GHgNNiIYVnHvzugZCuBITtvjski7YaLlHpkrQUr5euoQrg.jpg https://qcloud.dpfile.com/pc/9mdsh49ptHljFfLWlAywSplx6TqdTm1auOiIybiMsoPEvud6kpFOWKITUPDAZ-kDjoJrvItByyS4HHaWdXyO_I7F0UeCRQYMHlogzbt7GHgNNiIYVnHvzugZCuBITtvjski7YaLlHpkrQUr5euoQrg.jpg https://qcloud.dpfile.com/pc/ob…
2023-05-2713:42	小阿Yang.呀^	5	参观很久了还是能被震撼到只是模型却也分外有趣和有	https://qcloud.dpfile.com/pc/Sr_HaZL9y2JKEsYP29jTydmlD0xgkSIdVtcXTQIaHOoj5lz1eDFkcCiBcYKi1L8pjoJrvItByyS4HHaWdXyO_I7F0UeCRQYMHlogzbt7GHgNNiIYVnHvzugZCuBITtvjski7YaLlHpkrQUr5euoQrg.jpg https://qcloud.dpfile.com/pc/t1lAClRc8dHW3zsTOUZ5aDVPJaHVyMMWrIQ0l3R_VkoNp4tOD9dHWkFWkJevqXvmjoJrvItByyS4HHaWdXyO_I7F0UeCRQYMHlogzbt7GHgNNiIYVnHvzugZCuBITtvjski7YaLlHpkrQUr5euoQrg.jpg https://qcloud.dpfile.com/pc/A2…
2023-05-2711:31	食智今日	4.5	交通:16号线到滴水湖💧展览亮点:眼花缭乱非常炫酷超级出片tips:①参观预约需要提前3天抢票，周末真的人好多，记得提前定好闹钟⏰⏰⏰②预约下午场可以上午就进上午场很难抢票可以直接约下午场，中午不清场。③提前录入参观者个人信息，预约前复制好电话号码，到时间冲就完了。④场馆展演是要检票进去之后再预约的，每人当天只能参加一个！	https://qcloud.dpfile.com/pc/Plt6P0VprUTOBJ8VQfVN4U7f1bs--m8tGEQFJZndQIxuF_php9gf7hkEDgyoN0mbjoJrvItByyS4HHaWdXyO_I7F0UeCRQYMHlogzbt7GHgNNiIYVnHvzugZCuBITtvjski7YaLlHpkrQUr5euoQrg.jpg https://qcloud.dpfile.com/pc/y-BJTs8Qq8npbLNVYHKxBHMVQbPbL8rorRDdbdBd7bnMXxXBYPumRYsIoSiRSdFNjoJrvItByyS4HHaWdXyO_I7F0UeCRQYMHlogzbt7GHgNNiIYVnHvzugZCuBITtvjski7YaLlHpkrQUr5euoQrg.jpg https://qcloud.dpfile.com/pc/iV…
2023-05-2711:06	拿捏不了生活的女拿铁	5	必玩地打卡，小盆友喜欢，推荐火星⭐拍照哦！另外，场馆很大，准备点小零食不然娃会饿。场馆里面的4D电影就算了，票价贵而且太过专业知识了，不能激发小朋友的	https://qcloud.dpfile.com/pc/0QdSuoNdfkqW0J1W7q0DhjsFZErevxmUEaV36gsnkyhuF_php9gf7hkEDgyoN0mbjoJrvItByyS4HHaWdXyO_I7F0UeCRQYMHlogzbt7GHgNNiIYVnHvzugZCuBITtvjski7YaLlHpkrQUr5euoQrg.jpg https://qcloud.dpfile.com/pc/yTCXtKykN9BcvPpba8q3Mgy-NElOGNLZBoyuFqWoZGZoiBktvQII5H1EHxzyMYbmjoJrvItByyS4HHaWdXyO_I7F0UeCRQYMHlogzbt7GHgNNiIYVnHvzugZCuBITtvjski7YaLlHpkrQUr5euoQrg.jpg https://qcloud.dpfile.com/pc/r4…
2023-05-2700:00	南山无梅落	5	小朋友比较多亲子游反正我进去是没有看懂也适合拍照停车🅿️也比较方便停车也不算贵里面下午3点不能入场4	https://qcloud.dpfile.com/pc/cCvg9tFY7Lpm1bh3DOVov5EZbTEuCnrCx2s0f-UphcVF-0yissx54CYggZKkmVktjoJrvItByyS4HHaWdXyO_I7F0UeCRQYMHlogzbt7GHgNNiIYVnHvzugZCuBITtvjski7YaLlHpkrQUr5euoQrg.jpg
2023-05-2618:38	袜纸小姐	4.5	很漂亮很大！就是地方十分远还好单位组织了一起来但里面的很多小项目还是需要手机预约的礼拜五下午也全是人体验度就大幅下降了不喜欢人挤人挤人还有很多很小的小朋友我感觉很多成人都无法完全理解一些知识小小的小朋友真的能懂吗	https://qcloud.dpfile.com/pc/im86WXWa5syTf9tYLuCpFXgPs5Wj2At9L92Rr6pkSz9kxIzZpYoTvazre3-CcoQYjoJrvItByyS4HHaWdXyO_I7F0UeCRQYMHlogzbt7GHgNNiIYVnHvzugZCuBITtvjski7YaLlHpkrQUr5euoQrg.jpg https://qcloud.dpfile.com/pc/l9BNLeAVgt5fzhB08BbRx1_ZeB37TfcHlWPF_Nbk8CrMXxXBYPumRYsIoSiRSdFNjoJrvItByyS4HHaWdXyO_I7F0UeCRQYMHlogzbt7GHgNNiIYVnHvzugZCuBITtvjski7YaLlHpkrQUr5euoQrg.jpg https://qcloud.dpfile.com/pc/D5…
2023-05-2615:27	茶粉儿	4.5	上海天文館🌏考验知识的極限	https://qcloud.dpfile.com/pc/ULw55GJNsDtEGSItaOWCFaCxcJkKpdtTtPVOykA6NK9O4VP7d_z7kxmWwzY0EsvGjoJrvItByyS4HHaWdXyO_I7F0UeCRQYMHlogzbt7GHgNNiIYVnHvzugZCuBITtvjski7YaLlHpkrQUr5euoQrg.jpg https://qcloud.dpfile.com/pc/a06LFe998HaIbmyKayFXs_Q0PHUDj-rWYu3DLe2XaT_YCMX9GcqM8WqJs9_-0BbpjoJrvItByyS4HHaWdXyO_I7F0UeCRQYMHlogzbt7GHgNNiIYVnHvzugZCuBITtvjski7YaLlHpkrQUr5euoQrg.jpg https://qcloud.dpfile.com/pc/Ft…
2023-05-2615:04	匿名用户	0.5	进门一个傅科摆，基本完成展览的精华了，剩下就是乌漆麻黑的灯光，几张海报，几张模模糊糊的ppt了，二楼还有几块不知真假的陨石。堂堂正正大上海，修一个这么可怜的天文馆，应该改名“浦东区南汇镇天文馆”更恰当一些。	https://qcloud.dpfile.com/pc/HVYxSD5tYP2M9UiZmlVuO0R0HxOhVG7OlLuFUT2JgDB6X-SGifYn7dkErBNhKP0AjoJrvItByyS4HHaWdXyO_I7F0UeCRQYMHlogzbt7GHgNNiIYVnHvzugZCuBITtvjski7YaLlHpkrQUr5euoQrg.jpg
2023-05-2611:14	樱花草	5	「上海天文馆」很漂亮很高大上的天文馆，马上放假了，很适合小朋友们出来游玩的地方，涨了知识，又开了眼界，交通也还算方便，地铁下来，可以走路，可以骑自行车🚲，这的自行车和助动车一样的，电动的，所以特别方便，这里最特别色的全球顶尖的球幕电影，屏幕是球状的，躺着看的电影，准备看的要提前买票，当时是买不到票的。	https://qcloud.dpfile.com/pc/DhJBaNAfovG-qG1uvIX5TqDXRy5CDjQplep44Lf25Mn4cT73WhcqPkaTBMLUhx68joJrvItByyS4HHaWdXyO_I7F0UeCRQYMHlogzbt7GHgNNiIYVnHvzugZCuBITtvjski7YaLlHpkrQUr5euoQrg.jpg https://qcloud.dpfile.com/pc/GsDj9X8mP-AVWrp7oKvjkZrktKU09KVn1VSqpaZNAwJdl2PSGM1_kJwSN2GQRCDrjoJrvItByyS4HHaWdXyO_I7F0UeCRQYMHlogzbt7GHgNNiIYVnHvzugZCuBITtvjski7YaLlHpkrQUr5euoQrg.jpg https://qcloud.dpfile.com/pc/C3…
2023-05-2608:08	细雨流光	5	上海天文馆是上海科技馆的一个分馆，开馆于2021年初期免费，现在要收费。而且必须网上预约，应该是上海当前最难预约到的一个（周六周日难度很高）不过它为世界规模最大的天文馆。里面各种灯光充满着LED梦幻表现。上海天文馆内的主要展区分：家园、宇宙、征程。另外还包括一些特色展区：中华问天、航向火星、好奇星球。以及馆藏展品：陨石标本、天文文物等。当前成人票：30元/张，需微信预约。	https://qcloud.dpfile.com/pc/UYmq0YKeKfeD9bTB-V87zMne8Yo0aWr8G5n6-JnefNZ8ho6p7_gxi8ZVgPTI1Cd2joJrvItByyS4HHaWdXyO_I7F0UeCRQYMHlogzbt7GHgNNiIYVnHvzugZCuBITtvjski7YaLlHpkrQUr5euoQrg.jpg https://qcloud.dpfile.com/pc/aZLG5lnVjpzAf1U3FSjnSQiwV0LQtJhDqd29C7kkpr_rnnpZez_AhVhqWF73PBr4joJrvItByyS4HHaWdXyO_I7F0UeCRQYMHlogzbt7GHgNNiIYVnHvzugZCuBITtvjski7YaLlHpkrQUr5euoQrg.jpg https://qcloud.dpfile.com/pc/jE…
2023-05-2521:32	筱幽暮纱	4	特别震撼！就是距离市区太远了，如果不是去海昌海洋公园顺路去天文馆，我可能不会特地跑一趟，毕竟乘坐地跌去需	https://qcloud.dpfile.com/pc/IrHwJYYD9pI--DkvAxdppDT0qz_HrTKKliDXhZE4LpCOIamtgn9yOgxm7XNDABlujoJrvItByyS4HHaWdXyO_I7F0UeCRQYMHlogzbt7GHgNNiIYVnHvzugZCuBITtvjski7YaLlHpkrQUr5euoQrg.jpg https://qcloud.dpfile.com/pc/MeT4GiQsrpQ3iAY8FI8sDZVoZ6O5Bisd1gDWQ8TAAMOMeRpyKCg0A0wXsXAOAdxojoJrvItByyS4HHaWdXyO_I7F0UeCRQYMHlogzbt7GHgNNiIYVnHvzugZCuBITtvjski7YaLlHpkrQUr5euoQrg.jpg https://qcloud.dpfile.com/pc/AG…
2023-05-2520:48	期盼与你	4.5	好漂亮的地方，只需要15块钱学生票，就可以参观一整天！每一个馆都非常有意思，选择工作日人流量不大，检票非常迅速，很快就进去啦，中午也可以在馆内吃饭，价格有点小贵但是可以接受，可以错峰去吃，还可以预约里面的一些游戏，很好玩	https://qcloud.dpfile.com/pc/Df_PNOL3SbYaUYxzsyhYGi3p6QA42Gw1cPy-NCCW7R7mJu6skfkszgwG9v8QElsojoJrvItByyS4HHaWdXyO_I7F0UeCRQYMHlogzbt7GHgNNiIYVnHvzugZCuBITtvjski7YaLlHpkrQUr5euoQrg.jpg https://qcloud.dpfile.com/pc/MGYtn4HCOq5Mmeelkg74xAIB5Zh0ofwlrzWcRudk8xOuvZAf8c-L-coEb-gy8TUUjoJrvItByyS4HHaWdXyO_I7F0UeCRQYMHlogzbt7GHgNNiIYVnHvzugZCuBITtvjski7YaLlHpkrQUr5euoQrg.jpg https://qcloud.dpfile.com/pc/va…
2023-05-2520:32	DGT	5	上海天文馆（上海科技馆分馆），位于上海临港新片区滴水湖畔，2016年11月8日开工建设，2021年7月17日正式开馆，为世界规模最大的天文馆。全馆以“连接人和宇宙”为展示主题，设置“家园”“宇宙”“征程”三大主题展区、“中华问天”“好奇星球”“航向火星”三个特色展区及教育活动区门票30元，球幕电影40元。线上抢票！真的靠抢！内容相对专业和深奥，建议预约讲解服务，由工作人员带领由浅入深，逐梦星空X大大说了“星空浩瀚无比，探索永无止境”，我们应该激发孩子创建一颗勇敢探索的“心”	https://qcloud.dpfile.com/pc/Gl1t02H4mdAcswfIakVJUjvHGaEzMUQ4PFxxROKbhyJYSwWp787JWsI2aFeJAkNMjoJrvItByyS4HHaWdXyO_I7F0UeCRQYMHlogzbt7GHgNNiIYVnHvzugZCuBITtvjski7YaLlHpkrQUr5euoQrg.jpg https://qcloud.dpfile.com/pc/pp62IARqYc1Kq8RWkiAIR_9WDYAyavm6JZrvkSFUJ-6cMigAUegRLPuVOFE1h-49joJrvItByyS4HHaWdXyO_I7F0UeCRQYMHlogzbt7GHgNNiIYVnHvzugZCuBITtvjski7YaLlHpkrQUr5euoQrg.jpg https://qcloud.dpfile.com/pc/yB…
2023-05-2520:17	susu_hua	4.5	在龙阳路地铁站乘上了早上唯一的一个到滴水湖的直达专车（🚇），很顺利的到达上海天文馆。一进天文馆门，立马预约了10:30的望舒天文台参观，很开心。整个天文馆展览展示的内容非常丰富，而且也碰巧赶上了有些展馆的讲解，更容易了解展览的内容。虽然很多知识都还不懂，但觉得很有收获，以后还会再来。	https://qcloud.dpfile.com/pc/A3mK64p5zrkY2CwuRafpVvgG7MT43gRNCNBYkzfmC3vBEsfCGQirJpwXRyncBMGKjoJrvItByyS4HHaWdXyO_I7F0UeCRQYMHlogzbt7GHgNNiIYVnHvzugZCuBITtvjski7YaLlHpkrQUr5euoQrg.jpg https://qcloud.dpfile.com/pc/1SAkE03ZcbGJ1jkWr87oD4Xvd755U--0XCp-9_-f5YUlBq9puvyWwN7oukWr8wwxjoJrvItByyS4HHaWdXyO_I7F0UeCRQYMHlogzbt7GHgNNiIYVnHvzugZCuBITtvjski7YaLlHpkrQUr5euoQrg.jpg https://qcloud.dpfile.com/pc/PL…
2023-05-2518:25	璠宝	3	一开始不知道下午4点闭馆，就慢悠悠逛一楼还没有完全逛完就开始赶人了场内还是很不错的，电影要另收费，时长很短360℃很好的视觉效果体验感不错！唯一遗憾的	https://qcloud.dpfile.com/pc/MBTLQiEM0Hio_D0OOSYxQ9Q7DzGjLJS_pkDDfXEjlQE-qWei53Gil9abJGGAXOm_joJrvItByyS4HHaWdXyO_I7F0UeCRQYMHlogzbt7GHgNNiIYVnHvzugZCuBITtvjski7YaLlHpkrQUr5euoQrg.jpg https://qcloud.dpfile.com/pc/C80PrITnGU2bu2YfI22YvbPCfEJYVUMw84pbGtOs4BPOtM_duoDpumH9QqblCmXLjoJrvItByyS4HHaWdXyO_I7F0UeCRQYMHlogzbt7GHgNNiIYVnHvzugZCuBITtvjski7YaLlHpkrQUr5euoQrg.jpg https://qcloud.dpfile.com/pc/nc…
2023-05-2513:49	快乐喝咖啡的窝窝	5	开车开了很久很久。终于来到了天文馆，小朋友特别多，因为是预约制的，所以体验还是非常不错的。只约了一个五分钟的科普电影，躺在懒人沙发里看星星。真好。在三楼吃到了网红的冰淇淋。地球是上面海盐，下面抹茶。还喝了限定款的天文馆咖啡。总体很满意！	https://qcloud.dpfile.com/pc/0v7GUD5q9tvnfzbpgKZDPLJoYYoS4EvIHOFDNVzLP-yohAve_Cs66dbOZKFy65KXjoJrvItByyS4HHaWdXyO_I7F0UeCRQYMHlogzbt7GHgNNiIYVnHvzugZCuBITtvjski7YaLlHpkrQUr5euoQrg.jpg https://qcloud.dpfile.com/pc/wnv1LjrURPfmj-i5EvdoIPkypAwfipOQqML9ez0E2kZKoLK0EUv3isUhT-W-zYzZjoJrvItByyS4HHaWdXyO_I7F0UeCRQYMHlogzbt7GHgNNiIYVnHvzugZCuBITtvjski7YaLlHpkrQUr5euoQrg.jpg https://qcloud.dpfile.com/pc/Dd…
2023-05-2513:28	Flash	4	上海天文馆全球最大的天文馆，位于临港滴水湖，地理位置较偏。里面的展览蕴含海量天文学知识，没有一定相关的知识储备未必能看懂。去的时候有四场演出，一次门票可看一次，也就是需要进去四次天文馆。丰富的天文知识，形象的展览特别适合儿童，培养兴趣。	https://qcloud.dpfile.com/pc/btYl13zVrqD9fxe6EnyIZR81Lf3h_7e51qVTw22yEOkBHEaTisKnoeeNUGMg1pLEjoJrvItByyS4HHaWdXyO_I7F0UeCRQYMHlogzbt7GHgNNiIYVnHvzugZCuBITtvjski7YaLlHpkrQUr5euoQrg.jpg https://qcloud.dpfile.com/pc/TrVd0BsrW-WXVf9OzHzlPZp0aaFpb9BeDdL2dzk1f85do_J2BOAVauavBqpBqhsJjoJrvItByyS4HHaWdXyO_I7F0UeCRQYMHlogzbt7GHgNNiIYVnHvzugZCuBITtvjski7YaLlHpkrQUr5euoQrg.jpg https://qcloud.dpfile.com/pc/ov…
2023-05-2511:11	gaowengw	4	五一抢到下午场的天文馆票，开了一段时间还是挺难抢的，意外抢到挺好，放假去带孩子去看看还是很值得的，下午场提早到进去也可以，进去后可以抢剧场票，只能选一个，选择了假如剧场，看9分钟，看这个还是需要点知识储备，孩子就当看看动画片，等大点再来参观可能会更好点。	https://qcloud.dpfile.com/pc/KdPbuZPBWYr1dy3NGr5LSUik6T2U2518rp_WSNu6mRQHo8itsBkcmVncTI8kIYxjjoJrvItByyS4HHaWdXyO_I7F0UeCRQYMHlogzbt7GHgNNiIYVnHvzugZCuBITtvjski7YaLlHpkrQUr5euoQrg.jpg
2023-05-2507:30	飞雪荀俞	5	内容：科技感满满，氛围特别浪漫，适合三两好友或者带着女朋友，来一场浪漫的旅行，了解浩瀚宇宙，认识自身渺小，获得心灵的舒适，找到在这个茫茫世界的准确定位位置：太远了吧，靠近滴水湖，超级大的圆形人工湖超级超级想去，票需要提前三天预约，一定要去一次
2023-05-2507:13	骆江根	4.5	预约了一个月终于成功预约到周末了。小朋友很喜欢，等她再长大些还带她来玩	https://qcloud.dpfile.com/pc/6TAEmTVVNsrvBwOiFFMRb3d198uFivSCSM9SzDrQ-uF2Z2NWo8mGzuxwarQuIULZjoJrvItByyS4HHaWdXyO_I7F0UeCRQYMHlogzbt7GHgNNiIYVnHvzugZCuBITtvjski7YaLlHpkrQUr5euoQrg.jpg
2023-05-2422:26	萧湘妃子ljy	5	终于打卡了心心念念的上海天文馆可以说，这是适合单独来带家人来皆可的地方！光与影，时空与岁月，仿佛在这里浓缩。也吃到了网红冰激凌，预约了光学天象厅，躺在懒人沙发上看很舒服。据说飞跃银河系很赞，可惜每次只能预约一次，下次一定要打卡！星空浩瀚无比，探索永无止境🌌	https://qcloud.dpfile.com/pc/pqr7jO91ThoT5KKQmNVoArdQ-VAnmB8kb5wSoqtQAG4u74tjFs37spb-6mEnnHXbjoJrvItByyS4HHaWdXyO_I7F0UeCRQYMHlogzbt7GHgNNiIYVnHvzugZCuBITtvjski7YaLlHpkrQUr5euoQrg.jpg https://qcloud.dpfile.com/pc/iEuVnRu5mRcDYnOGw_JxIgIxvbSSsBYe-hs_IDtzqNeuNpWMbCKzOc3N4RcAeSVCjoJrvItByyS4HHaWdXyO_I7F0UeCRQYMHlogzbt7GHgNNiIYVnHvzugZCuBITtvjski7YaLlHpkrQUr5euoQrg.jpg https://qcloud.dpfile.com/pc/F4…
2023-05-2419:43	努力搬砖	5	需要提前预约，需要提前预约，需要提前预约，重要的事说三遍，周末特别难约，很高兴预约到了521那天的票，馆内很大，有很丰富的知识，特别适合带小朋友去里面有浩瀚宇宙浪漫气息，有很多互动的项目，带小朋友拍了很多照片，周末要记得带点吃的零食，馆内的吃饭的都是素食类的，这次的行程很棒，开了眼界，适合一家来玩游。
2023-05-2417:36	娇娇吐司边	5	🌟上海天文馆🌟第二次来天文馆了这次是自己来的仍然实名制预约需要身份证原件刷卡入馆工作日人也不少很多还是大人带孩子来参观家园宇宙征程三个主题展区里还是最喜欢逛家园展区巨大的🌍模型徐徐自转昼夜交替有种置身太空的感觉可惜去的那天球幕影院没有开放	https://qcloud.dpfile.com/pc/qV9OznuNxYHxd7xqu--hP6pbRHNf7EutTv22I2jPeAMMrwsCdlMrDD4UG1f5lZj_joJrvItByyS4HHaWdXyO_I7F0UeCRQYMHlogzbt7GHgNNiIYVnHvzugZCuBITtvjski7YaLlHpkrQUr5euoQrg.jpg https://qcloud.dpfile.com/pc/iNDz38AsAc5aOUnYQVFUYrLxA0BqYuIC8xonHFKweFGx0FB5XAwjlC-OyK5Y2SgajoJrvItByyS4HHaWdXyO_I7F0UeCRQYMHlogzbt7GHgNNiIYVnHvzugZCuBITtvjski7YaLlHpkrQUr5euoQrg.jpg https://qcloud.dpfile.com/pc/IZ…
2023-05-24 更新于2023-05-2722:21	匿名用户	4.5	门票🎫30+电影票40一次只能预约一场电影和一个展览馆可以多刷下次可以去天文台餐饮也不贵意外的味道不错没有网上说的那么差！喜欢宇宙知识的简直是天堂，来想打卡拍照做网红的就算了，别浪费机会给别人吧……真的很烦人在那里拍人像又拍的那么低级！太小的孩子也不适合来看不懂5D环形巨幕电影🎬也看不了哇哇乱哭影响别人观影体验！	https://qcloud.dpfile.com/pc/1X8A3xuc26koTjhxd8IxbobiDjYvnsxOCKi2FW6oUhspXligJntXt0EPhmdVAUSzjoJrvItByyS4HHaWdXyO_I7F0UeCRQYMHlogzbt7GHgNNiIYVnHvzugZCuBITtvjski7YaLlHpkrQUr5euoQrg.jpg https://qcloud.dpfile.com/pc/84TJXBaXqJisoXizbU9d2tFlZT0WLP0F7MM0Jr7nlYyMeRpyKCg0A0wXsXAOAdxojoJrvItByyS4HHaWdXyO_I7F0UeCRQYMHlogzbt7GHgNNiIYVnHvzugZCuBITtvjski7YaLlHpkrQUr5euoQrg.jpg https://qcloud.dpfile.com/pc/yj…
2023-05-2416:18	奶昔氢气球	5	上海天文馆就像一本宇宙宝典，一天游览根本认知不全，我觉得是可以N刷的地方。它是目前地表最大的天文馆，主体建筑本身就是一个非常大的看点，由圆洞天窗、球幕影院和倒转“苍穹”构成三体结构，分别代表了太阳、地球和月球，共同诠释着天体运行的基本规律，反映出太阳系内天体之间由引力所产生的错综复杂的轨迹。这次五一行程本意是陪小朋友们科普天文学知识，却给自己带来了很多的惊喜和震撼。惊喜是在天文馆看到了很多珍贵的天文类文物，这里展示了牛顿、惠更斯、开普勒、伽利略等天文和物理学大师的诸多原版著作，每一份都是好几百年的历史。还有精美的星图影像，天象仪等展品也都让人耳目一新，极其震撼。公众号的小课堂拓宽知识库的同时也感受到了宇宙的浪漫。一天的时间，一起钻进浩瀚的“宇宙”中，一起沉浸探索宇宙的奥秘，仿佛揭开了神秘宇宙的一角面纱。	https://qcloud.dpfile.com/pc/J4XfOgX8XmMD9MARVdY3QDX2vqQ9L7fkfC_Tjrimoluwm-6ysRu9PTKJV0SCKy_UjoJrvItByyS4HHaWdXyO_I7F0UeCRQYMHlogzbt7GHgNNiIYVnHvzugZCuBITtvjski7YaLlHpkrQUr5euoQrg.jpg https://qcloud.dpfile.com/pc/UNLiZoRk9282QtW8DeuqNG78ccFTEG7QETPncg2T4XaEhjjlGPldAQe48WdJLJmzjoJrvItByyS4HHaWdXyO_I7F0UeCRQYMHlogzbt7GHgNNiIYVnHvzugZCuBITtvjski7YaLlHpkrQUr5euoQrg.jpg https://qcloud.dpfile.com/pc/GS…
2023-05-2415:35	匿名用户	3.5	里面吃的选择不多，不好吃，性价	https://qcloud.dpfile.com/pc/iqu5DELCAvahAhFQnI5okhnasATvd-oYxOZEyOnBELy7ATajg7Q4gq8bAbjE2shIjoJrvItByyS4HHaWdXyO_I7F0UeCRQYMHlogzbt7GHgNNiIYVnHvzugZCuBITtvjski7YaLlHpkrQUr5euoQrg.jpg https://qcloud.dpfile.com/pc/tt4ECO3xvfQDNwzxmZVB5BJG8nLy2oGDZDySnGQ6JWNaEq5JkdkSSQh6gYCJYd_ijoJrvItByyS4HHaWdXyO_I7F0UeCRQYMHlogzbt7GHgNNiIYVnHvzugZCuBITtvjski7YaLlHpkrQUr5euoQrg.jpg https://qcloud.dpfile.com/pc/lu…
2023-05-2414:58	猴子QUEEN	4	小朋友很开心。大人觉得还凑合。小朋友觉得开心
2023-05-2414:15	甜甜分享	4.5	tips：一定不要节假日去堵车堵车堵车，我和朋友都变成了猪头🐷腰痛，然后人山人海，车都停不进停车场，我电影都没看到……tips：食物真的不怎么好吃，有点贵，随便吃吃吧，饭和面条都有，冰激凌最可耐。	https://qcloud.dpfile.com/pc/35XYeEsJk7DmCxq_Eu1O6yrHnNirsgOHxcTfQiKYlnuZ3ExvpEBleuSip6Fydw3fjoJrvItByyS4HHaWdXyO_I7F0UeCRQYMHlogzbt7GHgNNiIYVnHvzugZCuBITtvjski7YaLlHpkrQUr5euoQrg.jpg
2023-05-2412:44	花枝鼠	3	今天非常幸运地遇到了一个小朋友拉屎拉到一楼展区＂家园＂的地面（到处都是），我还幸运地踩到了……馆内的科学知识即使有专业讲解，要听懂和理解也不是一天两天，基本就是看个热闹，加上自己感兴趣的望一望，飞跃银河系就是抄的迪士尼的飞跃地平线，真的只会做1-100，就是做不了0-1的突破，可悲，只能约一个项目，所以其他都未知，只是一个新的去处罢了，和科技馆差不多。	https://qcloud.dpfile.com/pc/cl1gSIdqeNc7dQvibA6iowMyiyy7cTpbsVy7e9cWosi7i7vV9ObJPOsO43b14yI-joJrvItByyS4HHaWdXyO_I7F0UeCRQYMHlogzbt7GHgNNiIYVnHvzugZCuBITtvjski7YaLlHpkrQUr5euoQrg.jpg https://qcloud.dpfile.com/pc/_P1whTEMZInzBUzoPROaOy2yiYwhhnYW_8pyBkW_tDUXKNwzfgiuxdswZL2PI7n0joJrvItByyS4HHaWdXyO_I7F0UeCRQYMHlogzbt7GHgNNiIYVnHvzugZCuBITtvjski7YaLlHpkrQUr5euoQrg.jpg https://qcloud.dpfile.com/pc/VI…
2023-05-2401:28	未知用户	4.5	总结：来回三小时参观三小时现在电影票比刚开始那会要好抢许多尤其工作日场的虽然不是天文迷但不得不说还是很喜欢天文馆的我想源于对宇宙未知的好奇电影《苍穹》更像是一部展馆内容介绍片介绍了宇宙的起源、人类对宇宙的探索等历史（这些内容都会在展馆中看到）当然有一幕是第一视角探测器降落在月球上看的还是让人鸡皮疙瘩起来的不过到最后放出制作组的时候清一色都是日本导演编辑就有点emmmm我们在这条道路上还是要努努力整体还是不错的体验不过以后大概率不咋会去临港了👋🏻​​​	https://qcloud.dpfile.com/pc/ZQL1Pj0LLSl2eTKS4UJIrnoeYK0Evveeyrk-zOsnVQRdo_J2BOAVauavBqpBqhsJjoJrvItByyS4HHaWdXyO_I7F0UeCRQYMHlogzbt7GHgNNiIYVnHvzugZCuBITtvjski7YaLlHpkrQUr5euoQrg.jpg https://qcloud.dpfile.com/pc/wjzvizy67QFlmT_wG4-6AaqbspIuwfDS5vikk8e3OyMi8AgtQV76cj-_sKD6JTPFjoJrvItByyS4HHaWdXyO_I7F0UeCRQYMHlogzbt7GHgNNiIYVnHvzugZCuBITtvjski7YaLlHpkrQUr5euoQrg.jpg https://qcloud.dpfile.com/pc/lo…
2023-05-2400:38	小雯8023	4	需要预约，周末超级难约。9:30准时开启预约，提前三天！很开心抢到了520那天的预约票非常值得一去的地方，有很丰富的知识，还夹带着浩瀚宇宙浪漫的气息展馆有演出，下午场13:00开始预约，基本也是秒杀。记得提前小程序注册好！还有许多互动的小玩意，扫码看看属于你的天文故事，各个小机器拍照打卡小朋友玩的不亦乐乎记得带点吃的去，那里的餐厅基本也都是速食食品。香肠鸡翅还不错	https://qcloud.dpfile.com/pc/Zm0K2n-1Fl68qZeD85rbTaKinxTZXUonWRGtZSn7ejmbBI9M86czpewAp1hb5qoLjoJrvItByyS4HHaWdXyO_I7F0UeCRQYMHlogzbt7GHgNNiIYVnHvzugZCuBITtvjski7YaLlHpkrQUr5euoQrg.jpg https://qcloud.dpfile.com/pc/5GC_oxehurKfCmCR6OmhvoBDvRZb3YfCKtLRepho_wNjRCRX_cVL81Spz4gYtEprjoJrvItByyS4HHaWdXyO_I7F0UeCRQYMHlogzbt7GHgNNiIYVnHvzugZCuBITtvjski7YaLlHpkrQUr5euoQrg.jpg https://qcloud.dpfile.com/pc/Gn…
2023-05-2323:51	万俟芸儿	5	心心念念的天文馆，终于打卡成功，而且这次看的非常尽兴，非常透彻了，文创店也没落下。第一部分的“家园”肯定是重头戏。整体布展，既有科学性，也有艺术性，许多展点都让我不禁驻足📸。场馆内各个地方的打卡小机器，“故事卡”小机器，都增加了看展的乐趣。知识储备量也非常大！十分欣赏天文馆在用科学语言解释原理的同时，还用了艺术化的手段。比如：暗物质展点的艺术表现，再比如黑洞区域光影被吸入的模拟体验，都让我流连忘返！三两好友一直玩到关门，一同步行至16号线。	https://qcloud.dpfile.com/pc/NkGQkbPEGepklIJJgzu8B_FgwSsct9Gy-Lt9sEnhg0Y4OnA797ve0qcViZcSKwMVjoJrvItByyS4HHaWdXyO_I7F0UeCRQYMHlogzbt7GHgNNiIYVnHvzugZCuBITtvjski7YaLlHpkrQUr5euoQrg.jpg https://qcloud.dpfile.com/pc/A2OsMHh21wLHA9Ym1Xu9ZBUMRu9o5mWEe0rK0FYugS4viun6aBVxUNd2aOIBRmiBjoJrvItByyS4HHaWdXyO_I7F0UeCRQYMHlogzbt7GHgNNiIYVnHvzugZCuBITtvjski7YaLlHpkrQUr5euoQrg.jpg https://qcloud.dpfile.com/pc/pR…
2023-05-2320:19	Lu漫漫.蔓蔓.慢慢	5	遛娃的同时，培养孩子们对天文地理宇宙知识的	https://qcloud.dpfile.com/pc/iN3I1sZFJG53eW5pUaDZJbp9blngyu3ZyGzyiMm9EJcJax8J12Hib8O1myTwRDFojoJrvItByyS4HHaWdXyO_I7F0UeCRQYMHlogzbt7GHgNNiIYVnHvzugZCuBITtvjski7YaLlHpkrQUr5euoQrg.jpg https://qcloud.dpfile.com/pc/CYeBqdg_ZsGvzfDZYVUd9eBxN6kjL6gH2WUAXdGF90vI9IWH2USlX25drB_EUKcIjoJrvItByyS4HHaWdXyO_I7F0UeCRQYMHlogzbt7GHgNNiIYVnHvzugZCuBITtvjski7YaLlHpkrQUr5euoQrg.jpg https://qcloud.dpfile.com/pc/F0…
2023-05-2318:12	七龙珠_2429	4	此次行程很棒！早上9点到达，已经有很多人排队了。展馆很大，每个展区的知识点都让人耳目一新。尤其是家园展区里的地球，让人很震撼！不同国家，不同时间段的科学家都有不同的想法。他们留存下来的想法、仪器、文书等，都让我大为震撼！电影仓穹是各个展区里的素材总结，可以看一下，权当休息了。不过展馆里只有一个吃饭的地方，巨难吃，又贵！小伙伴们可以自带伙食！	https://qcloud.dpfile.com/pc/4XGvD219ehSuBY_pSFNikarsB7vsc0KLr_GSao0_aEnjfRmSOycLFgUWB3SdU3RWjoJrvItByyS4HHaWdXyO_I7F0UeCRQYMHlogzbt7GHgNNiIYVnHvzugZCuBITtvjski7YaLlHpkrQUr5euoQrg.jpg https://qcloud.dpfile.com/pc/YLkcnWm38dUqzV8qjYNG5W0QD4uF_uImbiFq8K7x5GBmFsP-B-YPEFaHRXptTprHjoJrvItByyS4HHaWdXyO_I7F0UeCRQYMHlogzbt7GHgNNiIYVnHvzugZCuBITtvjski7YaLlHpkrQUr5euoQrg.jpg https://qcloud.dpfile.com/pc/U0…
2023-05-2315:39	suzie	5	天文馆和海昌离的很近，第一天海昌，第二天就安排了天文馆。需要关注天文馆的公众号，提前线上预约，1.2m以下小朋友免票，但是也要预约哟。早上进去先预约当天的演出，比较抢手的是飞跃银河系，抢不到，可以下午1点抢下午的场次。小朋友也是可以体验的，挺震撼。场馆有热水提供，有免费的寄存柜子，在一楼卫生间外面，带娃简直是解放了双手。网红地球冰激凌人手一个，颜值很高，口味一般，不踩雷。	https://qcloud.dpfile.com/pc/QnflF_KnszGNqN-OXWzxxIeA_1IkkwtNedaRmWKkTAxc9kX-oBDXcOcNNs3lqDhXjoJrvItByyS4HHaWdXyO_I7F0UeCRQYMHlogzbt7GHgNNiIYVnHvzugZCuBITtvjski7YaLlHpkrQUr5euoQrg.jpg https://qcloud.dpfile.com/pc/oxRUnvTpqJvt2pw-zMkWHwjoQ77VuEKKBXu0YsXdA5Dj3BCsJw3apoGOxNj8GjSqjoJrvItByyS4HHaWdXyO_I7F0UeCRQYMHlogzbt7GHgNNiIYVnHvzugZCuBITtvjski7YaLlHpkrQUr5euoQrg.jpg https://qcloud.dpfile.com/pc/6-…
2023-05-2313:25	uisz	0.5	一塌糊涂，怎么能做的这么烂？如何做到的？动线，标识，乱的
2023-05-2312:50	qqsssnd	5	生是星星，死后更是星星～活着该称为生命，还是死亡该称为生命，谁知道呢？（欧里庇	https://qcloud.dpfile.com/pc/zLClgynetdCD1YUKVoDAdBbGMTtvNsptglqgXjrEk_Kr8-4Ei9Xsl82pON8S3lLAjoJrvItByyS4HHaWdXyO_I7F0UeCRQYMHlogzbt7GHgNNiIYVnHvzugZCuBITtvjski7YaLlHpkrQUr5euoQrg.jpg https://qcloud.dpfile.com/pc/e1B-5DcyyA9UClf87AS7PA7zFZSHrdlTMRZHI2FSebvebQ1Xh73AvSQjTEcG0qBNjoJrvItByyS4HHaWdXyO_I7F0UeCRQYMHlogzbt7GHgNNiIYVnHvzugZCuBITtvjski7YaLlHpkrQUr5euoQrg.jpg
2023-05-2310:51	糯米杞子	4	夜游天文馆一共三楼的馆内并不太大，从征程开始进入可以一路游览不走回头路攻略是大家一定要记得入馆第一件事预约小剧场，一个身份证号只能约一个（#意思是希望大家多来几次），每个小剧场都各有千秋球幕影院也需要提前看好场次，40元门票，半小时时长	https://qcloud.dpfile.com/pc/3vVZImbQIAEHxDjoiO8yP17tBU8Ig4amLxwcGxifUP-vsXpeI3ZZNoWkEjEeuRhzjoJrvItByyS4HHaWdXyO_I7F0UeCRQYMHlogzbt7GHgNNiIYVnHvzugZCuBITtvjski7YaLlHpkrQUr5euoQrg.jpg https://qcloud.dpfile.com/pc/nL5ov04apHKdLQbcTxwrgU_k1nw61Ol3vxLb5Hm9lsJO4VP7d_z7kxmWwzY0EsvGjoJrvItByyS4HHaWdXyO_I7F0UeCRQYMHlogzbt7GHgNNiIYVnHvzugZCuBITtvjski7YaLlHpkrQUr5euoQrg.jpg https://qcloud.dpfile.com/pc/PY…
2023-05-2223:53	fenistano	4.5	从大门就感觉到了它的气派。里面空间很大，三层都是满满的好东西，各种特色的展览，而且不用担心走错路，只要静心享受，然后沿着标志牌走，就可以看到所有的东西。这种布展方式非常好。里面有各种特色专业的东西，还设置了各种互动环节，寓教于乐。而且文字说明旁边还配有盲文，考虑很周到。冰淇淋也很有意思，还是和天文联名的那种，我买的这个叫地球，就是蓝色和绿色相间的球形冰激凌，正好象征着海洋和绿色的大地。蓝色部分是海盐芝士味道的，绿色部分是抹茶味道的，拼起来还挺好吃的。海盐芝士的部分更加柔顺，抹茶应该也是用的真材实料，吃起来有点涩感，很香。球幕影院真的震惊到我了，这个设备太强了。但是当时在放苍穹，这个并不好看，有点像做科普，但好像又在往文艺的方面走，可是两方面都没做好。搞得就像是一个老师在上自然课的时候背诗一样，并不能提起大家的兴趣。过程中就听到很多人打哈欠了，结束的时候好多人说不好看。	https://qcloud.dpfile.com/pc/CPSnng8pOC0WP9BrnpBEMyNqNhRVt7A0KS-38Lg8n6-WaWl-JNHXcz6PguBWxtDijoJrvItByyS4HHaWdXyO_I7F0UeCRQYMHlogzbt7GHgNNiIYVnHvzugZCuBITtvjski7YaLlHpkrQUr5euoQrg.jpg https://qcloud.dpfile.com/pc/x5kxpibd5lwkYDrpryASxTzZwteEjB8diiZ2Zka6r7RK95HNQHJi6Sh0st47ApZajoJrvItByyS4HHaWdXyO_I7F0UeCRQYMHlogzbt7GHgNNiIYVnHvzugZCuBITtvjski7YaLlHpkrQUr5euoQrg.jpg https://qcloud.dpfile.com/pc/Gf…
2023-05-2221:44	羊驼驼跑啊跑	3.5	一直一直没机会去的天文馆终于下定决心出发了，畏惧于滴水湖的遥远不过实际感受还可以接受去一次还是值得的，但大概第二次就在不知道多遥远的未来了，场馆不是特别大，顺着一楼家园开始就能自然而然一层层螺旋上升逛完全部，很多设计也很有巧思，不过有点内容真的有点门槛的，可能还是要有专业的解说来讲解会好点不满的是里面的项目都是名额极少放出，我们只约上一个看星空的其他基本都是秒没文创的雪糕也没看见	https://qcloud.dpfile.com/pc/2zBAq3V5KMZB9-sCCOF6eoHcql0HkP5j4kYXDAANFqufHDm53UclfFwiGESak12TjoJrvItByyS4HHaWdXyO_I7F0UeCRQYMHlogzbt7GHgNNiIYVnHvzugZCuBITtvjski7YaLlHpkrQUr5euoQrg.jpg https://qcloud.dpfile.com/pc/_5w7r56oF9zBxmMuicb9JdPFtLH824vmVyfmwatRGFafCk7DH6z8B4ncORz8P0FjjoJrvItByyS4HHaWdXyO_I7F0UeCRQYMHlogzbt7GHgNNiIYVnHvzugZCuBITtvjski7YaLlHpkrQUr5euoQrg.jpg https://qcloud.dpfile.com/pc/I5…
2023-05-2221:37	不想重复的昵称	5	天文馆设计，进去就有一种超现代的感觉，环型楼梯的设计特别独特，里面还有超多体验点，从开业到现在一直火爆着，学生春秋游很多也组织在这里，人就更多了，但很值得来，比百年不更新的科技馆好太多，里面的大地球真实感超强。
2023-05-2216:32	六月._.	5	交通：自驾非常方便，有自己内部的停车场，但是比较紧俏，去的晚了肯定没位置，周边停车场比较多，可自行搜索，走过去几百米的路程，不算远。tips：仅官方买票，别的任何渠道都不可信，提前三天（含当日）的上午9⃣️点会开放购票通道，一定要定好闹钟，准时进去，不然分分钟票就售光啦！同样提前三天的上午🔟点会开放影院票的购票通道，一定记得千万不要仅瞄准黄金位子订票，很容易被锁定然后在你不知不觉之间所有票就卖光啦。展览内容：三大模块，一楼家园🌍，二楼宇宙，三楼征程宇宙的浩瀚与人类的渺小，我们所探寻的无限空间，你所不知道的，你所想要知道的，都在这里能找到答案。三楼中间的连廊，可以从制高点俯瞰地球，真的有种在宇宙中看我们地球家园的震撼感。	https://qcloud.dpfile.com/pc/IaO0wmxtl6MnaFqsvujbVoZLZ6XYfk0cVm-66wpxdUku74tjFs37spb-6mEnnHXbjoJrvItByyS4HHaWdXyO_I7F0UeCRQYMHlogzbt7GHgNNiIYVnHvzugZCuBITtvjski7YaLlHpkrQUr5euoQrg.jpg https://qcloud.dpfile.com/pc/LkVnlXTuC-IYrOHy5LOKDYgqcaC1jBn8EqesAcq0LKUiwrBb5QDLn8whC_rzgH4hjoJrvItByyS4HHaWdXyO_I7F0UeCRQYMHlogzbt7GHgNNiIYVnHvzugZCuBITtvjski7YaLlHpkrQUr5euoQrg.jpg https://qcloud.dpfile.com/pc/K1…
2023-05-2216:02	匿名用户	5	非常好看，很多趣味科学小操作，还有很多天文科普，太好	https://qcloud.dpfile.com/pc/KtEt6d4rOS5Wt4p_UuWpMikL8hCUHJN6dV2aAxMR5D9O4VP7d_z7kxmWwzY0EsvGjoJrvItByyS4HHaWdXyO_I7F0UeCRQYMHlogzbt7GHgNNiIYVnHvzugZCuBITtvjski7YaLlHpkrQUr5euoQrg.jpg https://qcloud.dpfile.com/pc/EM2u2kr2shk6TqIjgQvvn-4ZfByfRloy9wY4EX-zGi7JDRY7-AEYtILZt_KuQUlcjoJrvItByyS4HHaWdXyO_I7F0UeCRQYMHlogzbt7GHgNNiIYVnHvzugZCuBITtvjski7YaLlHpkrQUr5euoQrg.jpg https://qcloud.dpfile.com/pc/vg…
2023-05-2215:28	kassie_1732	4.5	真真是第一次抢到票，太不容易了，可能是劳动节的最后一天，孩子们都忙着赶作业，所以竞争对手少了不少遗憾的是第一次去，不知道看电影也需要提前在网上预约，进门后也花了一些时间研究怎么订特殊展区，最后也没抢到飞跃银河系，下次去就有经验了	https://qcloud.dpfile.com/pc/zNg3jcOzTkIBADPlvD4nnyw-tNSCTxSpBkWl_V4wjYtW4zcMmE86gACFY5irlB1CjoJrvItByyS4HHaWdXyO_I7F0UeCRQYMHlogzbt7GHgNNiIYVnHvzugZCuBITtvjski7YaLlHpkrQUr5euoQrg.jpg https://qcloud.dpfile.com/pc/Xr7oA0M6IgSfozTv18odFEielsfObjmOab7nKwaVpZJv_c8s-MqzPDSezd3W9JXfjoJrvItByyS4HHaWdXyO_I7F0UeCRQYMHlogzbt7GHgNNiIYVnHvzugZCuBITtvjski7YaLlHpkrQUr5euoQrg.jpg https://qcloud.dpfile.com/pc/tN…
2023-05-2211:58	会飞的青蛙飞飞	5	路途遥远，但值得。工作日预约门票容易的，前一天就行。周末票紧张。买好门票，还能提前在微信上预约环球电影的门票。第三个票，是各个小场馆的，好像是7个，七选一。这个要当天进门以后才能抢。真的是“抢”。可以先去3楼，倒着顺序看，体验会更好一点。午饭各个楼层的小卖部是差不多的。贵而不好吃。	https://qcloud.dpfile.com/pc/WXrUf_Eagzo-VsAKqQNVgVf5VMMNVi60P09Hx10BTWSNZ_0rYm3dkO3EuLfWJJhYjoJrvItByyS4HHaWdXyO_I7F0UeCRQYMHlogzbt7GHgNNiIYVnHvzugZCuBITtvjski7YaLlHpkrQUr5euoQrg.jpg https://qcloud.dpfile.com/pc/WJabx6NlU6uKD4_2Geocbht_xiHtcaMtoPWKzZQM8cKEG8txXxaDN6fdPJUKRmNQjoJrvItByyS4HHaWdXyO_I7F0UeCRQYMHlogzbt7GHgNNiIYVnHvzugZCuBITtvjski7YaLlHpkrQUr5euoQrg.jpg https://qcloud.dpfile.com/pc/0X…
2023-05-2211:25	ToddAnderson	4.5	好不容易抢到了门票，开过去100多公里，周末人是真多，其实展馆不大，但构思精巧，一层层盘旋而上，内容丰富，光是太阳系就够一般人看半天了，各种模型，各种特效，非常精彩，无奈带了小孩，只能走马观花，看看吃吃，无法静心赏析，另外各种剧场的票比门票还有难抢，只抢到了一场《假如》，也很有意思 天文馆的网红名头真是不虚，第一次真是完全不过瘾，要细看非得专程一个人来，其实这里并不是亲子之处，反倒是给大人们的一味清凉神药。平日里各种挤挤挨挨，摸爬滚打，油腻猥琐，殊不知地球不过茫茫宇宙里的一粒尘埃，抬头看一看天，静心片刻，好好思考一下人生的旅途吧	https://qcloud.dpfile.com/pc/fzKneLZsF3SJgqwTGY2IMqXn1FiEQVHjGFCTi-B58RxbnpM9T49yMmnt4yPiPxuwjoJrvItByyS4HHaWdXyO_I7F0UeCRQYMHlogzbt7GHgNNiIYVnHvzugZCuBITtvjski7YaLlHpkrQUr5euoQrg.jpg https://qcloud.dpfile.com/pc/nE3GNz8Z4-TGH7lqZugBjPWSUrfCuvT8xkt7-fmDo6BQgA6_2pTvR6_t1pUxdHKKjoJrvItByyS4HHaWdXyO_I7F0UeCRQYMHlogzbt7GHgNNiIYVnHvzugZCuBITtvjski7YaLlHpkrQUr5euoQrg.jpg https://qcloud.dpfile.com/pc/9v…
2023-05-2210:55	随心	4	近几年新开的，地方很大，很推荐带小	https://qcloud.dpfile.com/pc/INg8eRmLaP-oiEgOqstqI_LwVQVcA8iaTCzra25_JH4UPzwXlE9Qjs7610sT1sc8joJrvItByyS4HHaWdXyO_I7F0UeCRQYMHlogzbt7GHgNNiIYVnHvzugZCuBITtvjski7YaLlHpkrQUr5euoQrg.jpg https://qcloud.dpfile.com/pc/-RaiRjbX2onxtT3OBvKYQ3fb8AYdc1Fmk81wis8efhpouI64PLnDNyiI08ZHM8ZfjoJrvItByyS4HHaWdXyO_I7F0UeCRQYMHlogzbt7GHgNNiIYVnHvzugZCuBITtvjski7YaLlHpkrQUr5euoQrg.jpg https://qcloud.dpfile.com/pc/GD…
2023-05-2123:21	Mendy	4.5	除了远，其他没毛病，特别震撼，值得一观一定要提前买票哦，可以约3-5朋友	https://qcloud.dpfile.com/pc/w7DL3eSCsS6OkXeN-Cw7lyWeaZLazVsV44F1lJrRcATNFX7pQTAWC7FL0KHr0AgzjoJrvItByyS4HHaWdXyO_I7F0UeCRQYMHlogzbt7GHgNNiIYVnHvzugZCuBITtvjski7YaLlHpkrQUr5euoQrg.jpg https://qcloud.dpfile.com/pc/yKIskbpnatSYWztpMVoA54aU12gcPvCvm7h4w1pJtkGjpO0oDC1nRw8deAzYxv-zjoJrvItByyS4HHaWdXyO_I7F0UeCRQYMHlogzbt7GHgNNiIYVnHvzugZCuBITtvjski7YaLlHpkrQUr5euoQrg.jpg https://qcloud.dpfile.com/pc/S3…
2023-05-2123:18	匿名用户	5	我觉得非常值得一去，尤其男孩子，真的是男孩子探索未来的第一步，能够保持住他们旺盛的好奇心也值得了。球幕电影不错的，一向淘气的小孩子，居然看得津津有味，出来还在回味。预约了一个好奇星球，其实就是儿童乐园，所以就用了5分钟，就完成了打卡。三大主题场馆各有特色，家园玩的东西特别多，我们没有听讲解，就看旁边的字和视频，内容也蛮好的呀。我们在二楼买冰淇淋的地方，买了周边文创，一瓶石头要89，号称是能消磁的，不知道小孩为啥就看上石头了，难道他是李晨？我们买了一个闪闪的球，可以撸，做成了各种星的样子，我们那个海王星，但是，出门就被搞坏了……标签上的电话打不通。负一楼的美食，谈不上美食吧，但是也不难吃，填饱肚子得了，景点的东西都便宜不了。	https://qcloud.dpfile.com/pc/iUFx4r1_3KMwFNxAavY4hWhYxXGBlzNxoQKK_LTZieYru7nMSCtlSj7iGU77jW6ujoJrvItByyS4HHaWdXyO_I7F0UeCRQYMHlogzbt7GHgNNiIYVnHvzugZCuBITtvjski7YaLlHpkrQUr5euoQrg.jpg https://qcloud.dpfile.com/pc/xLfD2dZAjfdQa2CteEo4GOAMEdIQ9BXZUL6V_-7Idf0KBGUvIOB95YA_mTXZf91SjoJrvItByyS4HHaWdXyO_I7F0UeCRQYMHlogzbt7GHgNNiIYVnHvzugZCuBITtvjski7YaLlHpkrQUr5euoQrg.jpg https://qcloud.dpfile.com/pc/o5…
2023-05-2118:49	絡絡清歡	4	现在应该是比以前要好抢票的了小红书上的各种攻略也是一抓一大把，照着来就行第一次去的宝子们如果是安排大半天看展的话，建议租个讲解器，一边看，一边听，一边拍照。说说球幕电影吧，个人觉得效果还算可以，但是片子嘛，拍的一般般。要约的展，飞跃银河系很抢手，秒没，馆内的网也不给力，建议提前准备好。随便点了个假如，就是个小电影，也一般般。cp们，或是宝爸宝妈们，肯定是必去的馆了。	https://qcloud.dpfile.com/pc/0d1gTZeIf_CdgHumu4gw1Xvu-SvfA5Ut28iIS2ANXf2gkucm2nCHBzF2FfLQxHNwjoJrvItByyS4HHaWdXyO_I7F0UeCRQYMHlogzbt7GHgNNiIYVnHvzugZCuBITtvjski7YaLlHpkrQUr5euoQrg.jpg https://qcloud.dpfile.com/pc/u-qPRQ7251l3YX0OFN3_JP_cwcrezB56Wnx6eXY3r4kVHjafzTn3dPwBTn_l7QwxjoJrvItByyS4HHaWdXyO_I7F0UeCRQYMHlogzbt7GHgNNiIYVnHvzugZCuBITtvjski7YaLlHpkrQUr5euoQrg.jpg https://qcloud.dpfile.com/pc/Zo…
2023-05-2115:13	爱叨叨的花姐	4.5	整体的布局和内容还是很惊喜的，宇宙太空的设计感很强，很逼真，有些只在课本里看到过的理论居然可以看到真实的实验，比如广义相对论的时空弯曲，两个铁球同时落地，很震撼电影的内容比较晦涩，躺着看的球幕，很容易睡着网红的星球蛋糕和冰淇淋真的只适合拍照	https://qcloud.dpfile.com/pc/0FSGmUZkJ5zSBvB717DPlSvE2pF9wQeqJSEghihTXlLj3BCsJw3apoGOxNj8GjSqjoJrvItByyS4HHaWdXyO_I7F0UeCRQYMHlogzbt7GHgNNiIYVnHvzugZCuBITtvjski7YaLlHpkrQUr5euoQrg.jpg https://qcloud.dpfile.com/pc/5FdZD2R5twGL4h_Gsag4OntrjS3AcI0aL13QPBOTrqi5VhRF43tC2I8Pb2CK8ZZ_joJrvItByyS4HHaWdXyO_I7F0UeCRQYMHlogzbt7GHgNNiIYVnHvzugZCuBITtvjski7YaLlHpkrQUr5euoQrg.jpg https://qcloud.dpfile.com/pc/Oc…
2023-05-2114:19	cocalola	5	唯一的一个缺点就是，知道了人类，地球在宇宙中如此渺小之后，一想到我们这么努力也不过撑几秒而已，就感觉什么都不重要了，什么湖人总冠军，什么王侯将相种，什么淘宝双十一，什么京东六幺八，酸辣，还是吃吧，减啥肥啊。这个地球冰激凌和陨石蛋糕太赞了，真的不是只有造型新颖，味道也是很有层次的，好好吃。歇会儿，去看球幕啦啦啦。	https://qcloud.dpfile.com/pc/gu2FgIMI7fyE-gUUH9f8IqlnBy2lkCAkW2ixWPRmMwLJ-JMpgRkYwbGCsposq-WMjoJrvItByyS4HHaWdXyO_I7F0UeCRQYMHlogzbt7GHgNNiIYVnHvzugZCuBITtvjski7YaLlHpkrQUr5euoQrg.jpg https://qcloud.dpfile.com/pc/GkgcX0XqBn4kOylZsBP-PrvZKw7EIYEAu3f2EvlF_ghlIRNnp7iD3elNUR40C29ejoJrvItByyS4HHaWdXyO_I7F0UeCRQYMHlogzbt7GHgNNiIYVnHvzugZCuBITtvjski7YaLlHpkrQUr5euoQrg.jpg https://qcloud.dpfile.com/pc/_U…
2023-05-2112:49	骏尐	4	首先说游玩必要，那肯定带孩子的肯定有必要特地去一次，不管是带孩子玩，还是带孩子开阔眼界、寓教于乐，都很有必要去一次。就是位置的话，稍微有点偏，建议还是开车去，都快“春暖花开，面朝大海”了。很建议有娃的去看看。	https://qcloud.dpfile.com/pc/G3JLc1RZb82Q7ULQjL7-nPGJLQ1lodANkbOBdVC7a3lJZLFfMo2DngJBqjtlKhWfjoJrvItByyS4HHaWdXyO_I7F0UeCRQYMHlogzbt7GHgNNiIYVnHvzugZCuBITtvjski7YaLlHpkrQUr5euoQrg.jpg https://qcloud.dpfile.com/pc/TzDnnO38yzBYuA3fVdDj59aN2CQOJbtjad9oxJalSgeMeRpyKCg0A0wXsXAOAdxojoJrvItByyS4HHaWdXyO_I7F0UeCRQYMHlogzbt7GHgNNiIYVnHvzugZCuBITtvjski7YaLlHpkrQUr5euoQrg.jpg https://qcloud.dpfile.com/pc/Bl…
2023-05-2110:39	云云	3	满怀期待，拼手速抢到票，也买了电影票，大清早到达，一切都是那么那么的兴奋！然而现场没有清楚指示，一张票只能预约一埸演出，想加买都不行！工作人员和志愿者没有受到良好的训练，一问三不知！然而知识点很少，对大孩子已经有很多知识，只能到此一游，有些可惜！难怿大多是来摆拍的，反正，来过了，可能不会再耒
2023-05-2023:00	mm158	4.5	真心值得来的地方，不愧是世界第一的天文馆，家园馆，宇宙馆，太出彩了，感觉自己就是一个天文盲，哈哈！学习学习了，可惜，每次只能预约一个观展项目，必须二刷，三刷，哈哈！由于限流，人也不是很多，参观的体验感，还是不错滴。	https://qcloud.dpfile.com/pc/sn5KW1Pxvp44uOxkiBMBTDoiNFaYwV5xE522qUEr_VSUDUk6-KqvLg70OVUXtjEHjoJrvItByyS4HHaWdXyO_I7F0UeCRQYMHlogzbt7GHgNNiIYVnHvzugZCuBITtvjski7YaLlHpkrQUr5euoQrg.jpg https://qcloud.dpfile.com/pc/DKlpFJ2ShV68QbEdy2BwhqhrSmq1g1XZiTupyqmOx5Zdo_J2BOAVauavBqpBqhsJjoJrvItByyS4HHaWdXyO_I7F0UeCRQYMHlogzbt7GHgNNiIYVnHvzugZCuBITtvjski7YaLlHpkrQUr5euoQrg.jpg https://qcloud.dpfile.com/pc/4k…
2023-05-2021:27	耳騷	4	交通：16号线滴水湖站下地铁后步行10分钟左右即可到达～（公交太难等了主要是==·）亮点：展馆分为3个大的展区，1层家园，2层宇宙/征程，游览路线家园-宇宙-征程家园展区很适合拍照～整体：还是挺适合家庭出游的，展馆4点就闭馆了，时间够的情况下还可以再去滴水湖逛逛，周边生态不错挺适合骑行暴走的可惜天太冷了风太大没去了……Tips:能早点去就早点去，下午人挺多的	https://qcloud.dpfile.com/pc/HS4F1kmobRkrCiPRztlFPmPqKJ4XIT4_o-roXUIFFQCTfv6TluQIfNN2hTAqQ18vjoJrvItByyS4HHaWdXyO_I7F0UeCRQYMHlogzbt7GHgNNiIYVnHvzugZCuBITtvjski7YaLlHpkrQUr5euoQrg.jpg https://qcloud.dpfile.com/pc/MNRYQPgNo4dT5pslrOBjsrm0qU0Rp7rfBkkiqYEVjJtQgA6_2pTvR6_t1pUxdHKKjoJrvItByyS4HHaWdXyO_I7F0UeCRQYMHlogzbt7GHgNNiIYVnHvzugZCuBITtvjski7YaLlHpkrQUr5euoQrg.jpg https://qcloud.dpfile.com/pc/49…
2023-05-2019:48	绯公主	3.5	上海天文馆打卡~​总结一下就是拍照不错，互动性不咋滴，没人讲解的话就是走马观花，对小小朋友不友好。球幕电影很想睡觉，大人都看不懂，更别说小孩子了。飞越银河系没抢到，太难了。感觉更喜欢科技馆，还不用抢票子[脸红]	https://qcloud.dpfile.com/pc/63pqpzUk_1aY6l3hyU47TM8DqjONPklIMZsBvejYQmDj3BCsJw3apoGOxNj8GjSqjoJrvItByyS4HHaWdXyO_I7F0UeCRQYMHlogzbt7GHgNNiIYVnHvzugZCuBITtvjski7YaLlHpkrQUr5euoQrg.jpg https://qcloud.dpfile.com/pc/NgRhaoB9snwokycRCakPePM0dgHosT-EQpLcOBBBjswMrwsCdlMrDD4UG1f5lZj_joJrvItByyS4HHaWdXyO_I7F0UeCRQYMHlogzbt7GHgNNiIYVnHvzugZCuBITtvjski7YaLlHpkrQUr5euoQrg.jpg https://qcloud.dpfile.com/pc/B1…
2023-05-2018:24	东海渔夫	4	好不容易抢到周六的票。必打卡的地方，但是如果不是天文迷，第二次估计也不想	https://qcloud.dpfile.com/pc/6fg7zmSxG4HGSncUCtb9BCMB7gGbZINpnD6zzTXG24HNXmvln4Ik58yVA1fN3nW_joJrvItByyS4HHaWdXyO_I7F0UeCRQYMHlogzbt7GHgNNiIYVnHvzugZCuBITtvjski7YaLlHpkrQUr5euoQrg.jpg https://qcloud.dpfile.com/pc/-q2V0L8Szp9B3qdSBJHppakwIrpImjNgGi_TA9xDc20HIIYCImeUL8aBD6VXyEwMjoJrvItByyS4HHaWdXyO_I7F0UeCRQYMHlogzbt7GHgNNiIYVnHvzugZCuBITtvjski7YaLlHpkrQUr5euoQrg.jpg https://qcloud.dpfile.com/pc/iV…
2023-05-2018:23	漾熙	5	打卡全球最大的天文馆交通:太远了，建议自驾，早上10点多到的停车位还是很多的。tips:抢的下午场的票，其实上午10点多到了也能进，所以不需要拘泥于时间段。展览内容:热爱天文的大小朋友特别建议来看看，除了人有点多，其他真的都好震撼，有很多知识科普，还有空间站模型啊，从古至今的天文台模型。另外想说下，天文馆的饭挺好吃的，而且价格也还行，没有很离谱但是那个地球和月球冰激凌挺一般的，且贵。	https://qcloud.dpfile.com/pc/KNX_NkE2W57d_9GH4gMUj9CVodfAL3vi9BFoJ4eSnzgJax8J12Hib8O1myTwRDFojoJrvItByyS4HHaWdXyO_I7F0UeCRQYMHlogzbt7GHgNNiIYVnHvzugZCuBITtvjski7YaLlHpkrQUr5euoQrg.jpg https://qcloud.dpfile.com/pc/Jbb93n5jKklyxtvNBJQWHQlYxpELED6HgRvBPSvimRRJZLFfMo2DngJBqjtlKhWfjoJrvItByyS4HHaWdXyO_I7F0UeCRQYMHlogzbt7GHgNNiIYVnHvzugZCuBITtvjski7YaLlHpkrQUr5euoQrg.jpg https://qcloud.dpfile.com/pc/2g…
2023-05-2018:02	御剑威龙	4	再次打卡天文馆，一早排队进场，预约了“飞跃银河系”，比“球幕电影”体验	https://qcloud.dpfile.com/pc/45B4DHxEUKbdtHljE5mxcI1CbKxuSES9Ih83AnCkZ38EXDLgqdYkbuvgvsPMUAGUjoJrvItByyS4HHaWdXyO_I7F0UeCRQYMHlogzbt7GHgNNiIYVnHvzugZCuBITtvjski7YaLlHpkrQUr5euoQrg.jpg https://qcloud.dpfile.com/pc/TDdhBna0joiXBP3-Ye0ETs9VMioyA2DSY12LAW6RXIKuvZAf8c-L-coEb-gy8TUUjoJrvItByyS4HHaWdXyO_I7F0UeCRQYMHlogzbt7GHgNNiIYVnHvzugZCuBITtvjski7YaLlHpkrQUr5euoQrg.jpg https://qcloud.dpfile.com/pc/T1…
2023-05-2017:55	网红照妖镜	5	慕名而来，门票便宜，工作日不难约到。但剧场第一次约，一定记得在预约界面，提前点击右上角小人，提前登录，补上所有身份信息！！！不然真的会错过预约剧场！如果提前录入了信息，一分钟内还是可以约到“飞跃”剧场的，仅限工作日。馆内各种互动、模拟，一定要戴20rmb的讲解，不然就是走马观花了。餐果然难以下咽，棒棒糖35r一只停车难的问题，我们12:30在入口等一会，会有上午场的观众离开就有空车位了。	https://qcloud.dpfile.com/pc/KMvb-lD_rp0MSDF9t-dF6ExB8w0oNiOlPzbYF2-QWjY-OrTcCi-L0gXpZGLYEEcFjoJrvItByyS4HHaWdXyO_I7F0UeCRQYMHlogzbt7GHgNNiIYVnHvzugZCuBITtvjski7YaLlHpkrQUr5euoQrg.jpg https://qcloud.dpfile.com/pc/Vq0G69Nw2ZNf9sJ1-fSfjbnE_K2D4vWveWpiwAEYCeGohAve_Cs66dbOZKFy65KXjoJrvItByyS4HHaWdXyO_I7F0UeCRQYMHlogzbt7GHgNNiIYVnHvzugZCuBITtvjski7YaLlHpkrQUr5euoQrg.jpg https://qcloud.dpfile.com/pc/-K…
2023-05-2017:49	匿名用户	0.5	大而空的中国式展馆，不会再去，吃的面里面还有虫子。真正的天文科技知识点不够，根本不值
2023-05-2016:43	阿瓦达啃大瓜	4	交通：远，很远，非常远，自驾1小时37分钟；展览内容：我爱太阳系，网红打卡点永远有人，直接放弃了，回头就见日、月、家园，照片咔咔咔！tips：1.电影《苍穹》duck不必！最后的5分钟还是没抵挡住睡魔来袭！还是好好完善信息，抢免费预约活动！2.仙女星冰激淋，28一球，水果味，跟电影一样，也是大可不必！	https://qcloud.dpfile.com/pc/64EEDfYHGlGHihlF1Z-bPa5939-ZtRtM1yGR43nqIxV6n5ZukaDKXbUZoWU-KbOFjoJrvItByyS4HHaWdXyO_I7F0UeCRQYMHlogzbt7GHgNNiIYVnHvzugZCuBITtvjski7YaLlHpkrQUr5euoQrg.jpg https://qcloud.dpfile.com/pc/yKtjTTDJOdT2m-YiQQgN4rkda1FDhh9tcp86ltjURg9sH4dqfm3KQ5aXyB6q_6zzjoJrvItByyS4HHaWdXyO_I7F0UeCRQYMHlogzbt7GHgNNiIYVnHvzugZCuBITtvjski7YaLlHpkrQUr5euoQrg.jpg https://qcloud.dpfile.com/pc/qu…
2023-05-2016:41	liangjiejieo	4	抢了一个多月的票，今天终于打卡上海天文馆了tips：门票：微信公众号每天早上9:30可以买提前三天的票，确实难抢，感觉比春运抢火车票都难！个人信息必须提前录入好，有免票的小朋友的也要提前录入好信息，买票的时候必须先选好成人，再选择小朋友及要绑定的大人！展览亮点：两个大展馆：家园+征途停车🅿️：一小时四块感受：对于行外人士来说，知识点太多，好多都看不懂，兹当是长长见识，给小朋友开开眼界！等娃大一些还是值得再去的！	https://qcloud.dpfile.com/pc/ClAz7jjc6XIjAso7KlhR2GJiNHinGnHWAZWzRWtGrnYKBO3Sa3S2FtYlaR8mCDXCjoJrvItByyS4HHaWdXyO_I7F0UeCRQYMHlogzbt7GHgNNiIYVnHvzugZCuBITtvjski7YaLlHpkrQUr5euoQrg.jpg https://qcloud.dpfile.com/pc/J2o2CbHel6CpZWV8opHSeI1_PzskpVM2jByPyF3vmG_15CS3Mbr0agNW1sB173_NjoJrvItByyS4HHaWdXyO_I7F0UeCRQYMHlogzbt7GHgNNiIYVnHvzugZCuBITtvjski7YaLlHpkrQUr5euoQrg.jpg https://qcloud.dpfile.com/pc/op…
2023-05-2011:21	匿名用户	4.5	天文馆的门票需要在公众号里自己抢，9点半开抢，秒没，拼的就是手速和运气。门票可以提前三天预约。好不容易抢到下午的票，抢电影票也是很大的考验，虽然抢到两张但是位置不好，体验感不太好。整个馆造型别致，科学趣味性强，值得带孩子玩一玩。	https://qcloud.dpfile.com/pc/WbsLvA54uaCdf8gOoIurZMfSCYYb8cm5sWi1BlFC6TwnG90Lc9InM-TSuRIr7O8gjoJrvItByyS4HHaWdXyO_I7F0UeCRQYMHlogzbt7GHgNNiIYVnHvzugZCuBITtvjski7YaLlHpkrQUr5euoQrg.jpg https://qcloud.dpfile.com/pc/vf7HA7EVpALLixXXHfmGLYce8GYlepMCxiah7s59sBRYSwWp787JWsI2aFeJAkNMjoJrvItByyS4HHaWdXyO_I7F0UeCRQYMHlogzbt7GHgNNiIYVnHvzugZCuBITtvjski7YaLlHpkrQUr5euoQrg.jpg https://qcloud.dpfile.com/pc/l_…
2023-05-2009:52	匿名用户	5	终于打卡了天文馆，外面和里面看上去，相比预期小一些。沿着一层一层一层走过去，路径设计挺不错，也有不少互动设置，走累了有不少可以休息的位置，对于老人和小朋友友好。看了一圈，深深感慨地球与宇宙的浩瀚，更感慨人类尤其自己的渺小。	https://qcloud.dpfile.com/pc/5CeNF5ehfSYHwYCCm_--L84Y6xz2TCYNf_uM-DvoBFT15CS3Mbr0agNW1sB173_NjoJrvItByyS4HHaWdXyO_I7F0UeCRQYMHlogzbt7GHgNNiIYVnHvzugZCuBITtvjski7YaLlHpkrQUr5euoQrg.jpg
2023-05-2000:12	点小评7157315477	4.5	交通:滴水湖很偏，没啥可说的。。。。展览内容:很不错！但是火星馆没开，以后一定再来！展览亮点:傅科摆、还有二楼的两个馆远超预期，还没来得及看完！tips:最佳路线：先快速从一楼家园转到2楼，逛2楼，逛完了最后逛1楼，这样跟大部分人流错开了
2023-05-1922:06	米之刀刀	4.5	是我看过最好看的博物馆了！没有之一！虽然在518国际博物馆日没有优惠，但跟两年前刚开馆时比，至少能抢到票。第一个展馆“家园”最震撼，也是最出片的。从“家园”通往“宇宙”，这里有好多科普，天文爱好者可以逛很久。“征程”里有一个太空舱，不可错过！从这里可以通向太空。球幕电影也很好看，座位也很舒服。享受20分钟躺着看电影的模式。	https://qcloud.dpfile.com/pc/MXYvQnon67veodlZl840vjRycbZTFMjLTPhuiqb4XKNaEq5JkdkSSQh6gYCJYd_ijoJrvItByyS4HHaWdXyO_I7F0UeCRQYMHlogzbt7GHgNNiIYVnHvzugZCuBITtvjski7YaLlHpkrQUr5euoQrg.jpg https://qcloud.dpfile.com/pc/o5M6WuxwxMzY-QcDOytNNi6ketMdb8wniMQ2W1JFN61g6j9t0CW1LrTJzdCeGhEmjoJrvItByyS4HHaWdXyO_I7F0UeCRQYMHlogzbt7GHgNNiIYVnHvzugZCuBITtvjski7YaLlHpkrQUr5euoQrg.jpg https://qcloud.dpfile.com/pc/-G…
2023-05-1920:22	秀秀	4	听说门票难预约，某天晚上在公众号上一看，第二天第三天第四天都还有几千个名额啊，哪里难约了？70岁以上免费，就去转了一圈，老年人表示知识储备不足，只知道太阳月亮星星，虽然各种光影模型装置挺好看，但是看不懂，摊手。。。	https://qcloud.dpfile.com/pc/Sh5pKklerCjtiMXmtckxTF0S79MTeiTy4U36z455C8PcCX7p6YJh_qbkoc9r5I2QjoJrvItByyS4HHaWdXyO_I7F0UeCRQYMHlogzbt7GHgNNiIYVnHvzugZCuBITtvjski7YaLlHpkrQUr5euoQrg.jpg https://qcloud.dpfile.com/pc/rtY-IPx6KeqoUJdkY50mPtXsMDSkQ-evxUWfvvWHGbs0GSpeZd7rboFXCOvwxgMCjoJrvItByyS4HHaWdXyO_I7F0UeCRQYMHlogzbt7GHgNNiIYVnHvzugZCuBITtvjski7YaLlHpkrQUr5euoQrg.jpg https://qcloud.dpfile.com/pc/AR…
2023-05-1916:28	匿名用户	4	需要预约哦整个夏天想环游	https://qcloud.dpfile.com/pc/6YIk9K5QIHvjkZAKmKwFkVNaGSzsWgsNueeSMd-UeVSZ3ExvpEBleuSip6Fydw3fjoJrvItByyS4HHaWdXyO_I7F0UeCRQYMHlogzbt7GHgNNiIYVnHvzugZCuBITtvjski7YaLlHpkrQUr5euoQrg.jpg https://qcloud.dpfile.com/pc/oI5J_JhdQni-gI2a4PXAcYiubRKpzd4T_jR13doFfblwvOVZQl0waih_sobA4pMsjoJrvItByyS4HHaWdXyO_I7F0UeCRQYMHlogzbt7GHgNNiIYVnHvzugZCuBITtvjski7YaLlHpkrQUr5euoQrg.jpg
2023-05-1915:35	快乐人生9711	5	今天一日游来到中国天文馆，环境优美、天空宇宙的知识，太空仓也看到了，总的来说就是美，其它知识我看了又忘了，但是直得来打卡，好像走进天空里感觉，值得来处网红打卡，交通便利16号地铁到滴水湖下车2号口出一直走17分钟就到了，太方便了，值	https://qcloud.dpfile.com/pc/Eo1vwcuFUIgp4fxwRVIZCU7iUF7gz6l27rIC2VO_etIq7pxVk7nzsiM7RumjiRGjjoJrvItByyS4HHaWdXyO_I7F0UeCRQYMHlogzbt7GHgNNiIYVnHvzugZCuBITtvjski7YaLlHpkrQUr5euoQrg.jpg https://qcloud.dpfile.com/pc/79HZnQPwIidegHLIPaZAAWW4pGxHDZNeoILwNup_ZS_Evud6kpFOWKITUPDAZ-kDjoJrvItByyS4HHaWdXyO_I7F0UeCRQYMHlogzbt7GHgNNiIYVnHvzugZCuBITtvjski7YaLlHpkrQUr5euoQrg.jpg https://qcloud.dpfile.com/pc/0a…
2023-05-1914:20	不癫不成魔	4.5	展览内容：1楼-家园主题：各种行星知识，场景梦幻壮观（易女生出便）2-宇宙主题：物理学的现象介绍，各种装置现代酷炫3-征程主题：人类探索太空的成果，神舟飞船内部一览无余还是很有共鸣的展览亮点：覆盖面全适合亲子活动tips：🅿️还是很方便专属区域价格也合理	https://qcloud.dpfile.com/pc/Iw6kGEWSzLaShpZLcvw7N4W49LvMYjSmTQ_EgQPIWgUlBq9puvyWwN7oukWr8wwxjoJrvItByyS4HHaWdXyO_I7F0UeCRQYMHlogzbt7GHgNNiIYVnHvzugZCuBITtvjski7YaLlHpkrQUr5euoQrg.jpg https://qcloud.dpfile.com/pc/9w0kw5Hk9PuqtwJr6fYQpZbih6XjiOHPpY_bGABCxmLdWX5GDHu8EgNRQXfjASs3joJrvItByyS4HHaWdXyO_I7F0UeCRQYMHlogzbt7GHgNNiIYVnHvzugZCuBITtvjski7YaLlHpkrQUr5euoQrg.jpg https://qcloud.dpfile.com/pc/52…
2023-05-1822:57	一口大猪	5	放在收藏夹里面很久的一个展馆大概预留半天的时间就可以苍穹表演是要另外买票的主要讲述宇宙的起源。以及各种宇宙起源相关文化。比较深奥看不看都行展馆分为家园宇宙征途什么的主要围绕天体。日历。等等的。其实天体部分有点难懂。看个热闹场馆的装置比较先进互动比较多。场内灯管比较暗。餐厅的客饭大概五十一份不怎么好吃	https://qcloud.dpfile.com/pc/A2T95kbnxaXBRMSWSLbPdR3uhB_Mn9HXd7k2O6hG05VO4VP7d_z7kxmWwzY0EsvGjoJrvItByyS4HHaWdXyO_I7F0UeCRQYMHlogzbt7GHgNNiIYVnHvzugZCuBITtvjski7YaLlHpkrQUr5euoQrg.jpg https://qcloud.dpfile.com/pc/l6vAHPTI_2uafms8ZKew4_QMflo8dTyV80oUDeu7EZ2x0FB5XAwjlC-OyK5Y2SgajoJrvItByyS4HHaWdXyO_I7F0UeCRQYMHlogzbt7GHgNNiIYVnHvzugZCuBITtvjski7YaLlHpkrQUr5euoQrg.jpg https://qcloud.dpfile.com/pc/jk…
2023-05-1821:08	小小水精灵	3	展馆内容很不错，设计、展品、动线都很震撼很巧妙。但馆内许多体验项目都需要预约，且每人只能预约一个，这让人不免感觉不爽与莫名，不知这种规则设计的本意是什么？收费电影“苍穹”不建议观看，结构较松散，没有亮点，大人小孩都表示没看懂。	https://qcloud.dpfile.com/pc/ctaEaJJCYlHX5rLO6B1P7dTIB25bgmq9kT-4lPKMWGNLEw4bJRr9m6L_LKNNFAG_joJrvItByyS4HHaWdXyO_I7F0UeCRQYMHlogzbt7GHgNNiIYVnHvzugZCuBITtvjski7YaLlHpkrQUr5euoQrg.jpg https://qcloud.dpfile.com/pc/YhI3dKJJJ9qGdl58wCcr-LCUrzA60uRtvFJW3YQffqGlQYCdP4TH53ryBRZS7fKNjoJrvItByyS4HHaWdXyO_I7F0UeCRQYMHlogzbt7GHgNNiIYVnHvzugZCuBITtvjski7YaLlHpkrQUr5euoQrg.jpg https://qcloud.dpfile.com/pc/70…
2023-05-1819:31	徒步Bluegirl	4.5	天文馆不是很大，人挺多的，周末去有点挤，一进去就是人大行星，特别大，有很多科普的文字解说，里面有一些简单的餐，饿了可以简单的填下肚子，我挺喜欢这儿，门票只要30，儿童免费，里面还有一个太空仓，还有黑洞什么的，去一次看看挺好，等孩子长大点再去一次	https://qcloud.dpfile.com/pc/bW5rZKW7kdH8DF57nvW6c_6-IdgNsB_Rzt6zHBYdyIOCIvZDD0rQk4Nx6zIwxS9ejoJrvItByyS4HHaWdXyO_I7F0UeCRQYMHlogzbt7GHgNNiIYVnHvzugZCuBITtvjski7YaLlHpkrQUr5euoQrg.jpg https://qcloud.dpfile.com/pc/ErHiLQSvTJARfZimRpXzsSG3Uc-sq0UrrYCNaAF9GN0BHEaTisKnoeeNUGMg1pLEjoJrvItByyS4HHaWdXyO_I7F0UeCRQYMHlogzbt7GHgNNiIYVnHvzugZCuBITtvjski7YaLlHpkrQUr5euoQrg.jpg https://qcloud.dpfile.com/pc/G-…
2023-05-1819:02	xumengda	1	5月18日博物馆日，全市大多数博物馆日都免费，少数几家的博物馆也半价了，唯独天文馆还是全价收费。网上订了门票，因路上交通耽搁，下午3点停止进馆，好不容易在2点57分赶到，门口保安已经离开，进馆通道也被关闭。作为一个远离市区的博物馆，这么早闭馆明显不合理。而且网上的订单也不能退票，上面的联系电话也没人接。从来没有碰到服务这么差的博物馆，不会去第二次了。	https://qcloud.dpfile.com/pc/FnMIkQcE3rk8681HM4YZxjdT-M5Yb5bDgnEA8-naa4Z2SeVPxYiBbM28Vna3fVQyjoJrvItByyS4HHaWdXyO_I7F0UeCRQYMHlogzbt7GHgNNiIYVnHvzugZCuBITtvjski7YaLlHpkrQUr5euoQrg.jpg http://p0.meituan.net/ugcpic/d435ec1dff76c231ded72ab9bad0b9fb225924.jpg%40700w_700h_0e_1l%7Cwatermark%3D1%26%26r%3D1%26p%3D9%26x%3D2%26y%3D2%26relative%3D1%26o%3D20
2023-05-1815:03	蒼尐枼	4	交通：🚇16号线滴水湖站，4号口出走一公里到！展览内容：宇宙，星系，历史，航天等等小程序上周末一直约不到票，提前了3天在小程序上预约，参观当天正好单位请了年假，上午参加了孩子学校的亲子活动后，下午直奔天文馆了。展览内容还是很丰富的！要深入了解细致观赏的话可能需要一天时间。没有看上电影比较遗憾。	https://qcloud.dpfile.com/pc/FJIgHCMx5BmZt9ABkxnW0OGI_R-4sODcEW0QLMdaEYgt-HQzlOY35ADlO6UZvd_rjoJrvItByyS4HHaWdXyO_I7F0UeCRQYMHlogzbt7GHgNNiIYVnHvzugZCuBITtvjski7YaLlHpkrQUr5euoQrg.jpg https://qcloud.dpfile.com/pc/IECo70zZeuwioaW7PJufVc0-uFf4-R6eQYXuq6dqHxS1oo9IaTilO-QeTxH8qvI8joJrvItByyS4HHaWdXyO_I7F0UeCRQYMHlogzbt7GHgNNiIYVnHvzugZCuBITtvjski7YaLlHpkrQUr5euoQrg.jpg https://qcloud.dpfile.com/pc/8G…
2023-05-1812:10	逛吃之徒	5	坐落在临港滴水湖畔的上海天文馆号称世界规模最大的天文科技馆。主建筑以优美的“三体”结构，诠释天体运行规律。主展区分“家园”“宇宙”“征程”三个部分，激发天文爱好者们的好奇心，鼓励人们感受宇宙。游客步入“家园”展区，追随古代神话开启问天之旅，置身于逼真的群星之下，穿行于行星之间。2、“宇宙”位于2F“宇宙”展区共有“时空”、“引力”、“光”、“元素”和“生命”五个主题区，从不同的视角展现宇宙的运行规律，直击现代天文学最核心、最前沿的概念。从多角度、多学科探索星空深处的天文学奥秘。3征程位于2F“征程”展区，将更多地依托科学故事和对未来的畅想，来激发游客对科学探索方法和精神的了解，以及更深层次的文化思考。​B1艾文和UU，两个快乐的小伙伴，他们将一起陪伴小朋友们乘坐火箭，将天文学的种子播种在孩子们的心田。	https://qcloud.dpfile.com/pc/DFKmaX9MvYBKP4U_tF3DnnE9Ew-UY3ugt9HwyrMHBgJ4HSJ6OHF9_w-Vf3sTUGo3joJrvItByyS4HHaWdXyO_I7F0UeCRQYMHlogzbt7GHgNNiIYVnHvzugZCuBITtvjski7YaLlHpkrQUr5euoQrg.jpg https://qcloud.dpfile.com/pc/fsgdJ8Kp1OKwwNGPu8b3xL4U5hz6MfSTZGaxq1Bu7ZsR-pjbbgzEUqw8d-3s6p7SjoJrvItByyS4HHaWdXyO_I7F0UeCRQYMHlogzbt7GHgNNiIYVnHvzugZCuBITtvjski7YaLlHpkrQUr5euoQrg.jpg https://qcloud.dpfile.com/pc/jf…
2023-05-1807:08	匿名用户	5	上海天文馆，真的值得一去！进去参观下来，感觉很震撼，票价：成人：30元，学生：15元，需要提前关注公众号抢票，分为上午场和下午场，最好是提前到，进场以后才能抢里面的活动票，都是很快就抢没，还可以在微信小程序上抢定环幕影院的票，每场40元？	https://qcloud.dpfile.com/pc/QWpjg-SyoCF_EPTERDeqCrEeKSRBrQAoFZ0EBvXuhwrt4TSU1KAULxz_8F_WZU2ajoJrvItByyS4HHaWdXyO_I7F0UeCRQYMHlogzbt7GHgNNiIYVnHvzugZCuBITtvjski7YaLlHpkrQUr5euoQrg.jpg https://qcloud.dpfile.com/pc/9nagywTeGe9hL4u3WpphZfZTsye4UYk1twCw-4upvD2o8zKMbxQfP7mB7PvwluCLjoJrvItByyS4HHaWdXyO_I7F0UeCRQYMHlogzbt7GHgNNiIYVnHvzugZCuBITtvjski7YaLlHpkrQUr5euoQrg.jpg https://qcloud.dpfile.com/pc/Ll…
2023-05-1718:49	小猪的123456789009865	4.5	大门票非常便宜，只要30块钱。但是里面的小项目很难约。小朋友逛一圈，应该没看懂个啥，最喜欢的就是吃那个地球形状的冰淇淋了。颜色蓝绿结合，确实很地球🌍。下次还是要做好更多的攻略再去。那么就能更多给孩子讲讲里面的内容了。	https://qcloud.dpfile.com/pc/OTeIBbsUnQK2rO_ICOLWiSl6qqxTuapOOwxzegMOJUC1oo9IaTilO-QeTxH8qvI8joJrvItByyS4HHaWdXyO_I7F0UeCRQYMHlogzbt7GHgNNiIYVnHvzugZCuBITtvjski7YaLlHpkrQUr5euoQrg.jpg https://qcloud.dpfile.com/pc/ao_u-PmTzQZYhYkM5qSJtJYHM1niBfEAifTAN9LYQPJ3FBJMSLaCv8bY782i7uhfjoJrvItByyS4HHaWdXyO_I7F0UeCRQYMHlogzbt7GHgNNiIYVnHvzugZCuBITtvjski7YaLlHpkrQUr5euoQrg.jpg https://qcloud.dpfile.com/pc/l_…
2023-05-1622:24	vicky响当当	4.5	除了路线比较遥远，预约已经相比之前方便很多了。假如不是一门心思来探究天文学，光来看看光影、空间设计、环境布局也是不错的。很多场景拍拍照的话都很出片，而且有很多互动体验区，也很适合小朋友。60一枚的订制纪念币很好玩，也有工作人员指导，就是一定要一次成功，不能撤回部分，要画错的话只能重新画，所以下笔要考虑清楚哦。穹顶的电影，就是那种不看后悔，看了更后悔的feel……除了环幕的视觉效果感觉自然博物馆的影片更出圈吧。	https://qcloud.dpfile.com/pc/ezo_n73vEGB_HfCk11nh6cUqtSUiAbzGNHTHctjYbwd-NpRbr0UwQ7niAIDwKWOCjoJrvItByyS4HHaWdXyO_I7F0UeCRQYMHlogzbt7GHgNNiIYVnHvzugZCuBITtvjski7YaLlHpkrQUr5euoQrg.jpg https://qcloud.dpfile.com/pc/8jJ5RlCeqlzqOwvJ4N-tcO-rhUgDlfMNWWFGJyBxYxd2Z2NWo8mGzuxwarQuIULZjoJrvItByyS4HHaWdXyO_I7F0UeCRQYMHlogzbt7GHgNNiIYVnHvzugZCuBITtvjski7YaLlHpkrQUr5euoQrg.jpg https://qcloud.dpfile.com/pc/Oc…
2023-05-1621:59	杨浩铃	5	太羡慕上海的小朋友了，爱死了爱死了……孩子进去了就不想出来！我家虽说是个小男生，到时也喜欢颜色鲜艳的东西，就比如这地球冰淇淋🍨也选择了仙女星云这种网红的东西我们怎能不去打卡如果他要是开在了北京就好了……	https://qcloud.dpfile.com/pc/4_1I0ul-zicmWpePxl7VWXfLI-LdteV_PjXrAs8EUogj5lz1eDFkcCiBcYKi1L8pjoJrvItByyS4HHaWdXyO_I7F0UeCRQYMHlogzbt7GHgNNiIYVnHvzugZCuBITtvjski7YaLlHpkrQUr5euoQrg.jpg https://qcloud.dpfile.com/pc/TSmcS3Mn4gj18pDYerLg-5NZ8YabJ1eHj5YjmyD6V3pl4jazCKjwcTmk2BzyUGKZjoJrvItByyS4HHaWdXyO_I7F0UeCRQYMHlogzbt7GHgNNiIYVnHvzugZCuBITtvjski7YaLlHpkrQUr5euoQrg.jpg https://qcloud.dpfile.com/pc/yY…
2023-05-1621:56	胖胖	4	今日，单位组织退休老干部参观天文馆。2年前已去打过卡，今日主要是去凑凑热闹，看看老领导，会会老同事。作为最年轻的退休老干部，第1次参加夕阳红活动，慢慢的节奏，还真有点不习惯哦！这次是2刷，与两年前刚开馆时相比，游客少了许多，可以舒舒服服地慢慢参观，好好拍照。图6小男孩非常乖巧，熟门熟路为妈妈拍照，小暖男一枚，点赞！	https://qcloud.dpfile.com/pc/h5AnLcRmhTzz9DuX7TCC57TNXCmDkY-kVZ7a_XWRuBUEXDLgqdYkbuvgvsPMUAGUjoJrvItByyS4HHaWdXyO_I7F0UeCRQYMHlogzbt7GHgNNiIYVnHvzugZCuBITtvjski7YaLlHpkrQUr5euoQrg.jpg https://qcloud.dpfile.com/pc/eMKemrx4bSM0tE-1ZTOfrPWYMM4_0aMdARkNmu8V6dpwvOVZQl0waih_sobA4pMsjoJrvItByyS4HHaWdXyO_I7F0UeCRQYMHlogzbt7GHgNNiIYVnHvzugZCuBITtvjski7YaLlHpkrQUr5euoQrg.jpg https://qcloud.dpfile.com/pc/Oy…
2023-05-1616:52	桃念舊夢	3.5	大老远紧赶慢赶也能看不少，工作日人也不少，来的较晚，一次没有看够，下次有机会再来看看。里面的设备不知道是不是使用的人太多，很多灵敏度下降不少，按了半天没反应，体验感不行，扫码讲故事搞了好几张，一张重复的放进手帐本，结束后盖章买了贴纸。	https://qcloud.dpfile.com/pc/McQsE0lJhCLY26IPxD8ObG-camthLlPLWiL0Hcrx9f7ebQ1Xh73AvSQjTEcG0qBNjoJrvItByyS4HHaWdXyO_I7F0UeCRQYMHlogzbt7GHgNNiIYVnHvzugZCuBITtvjski7YaLlHpkrQUr5euoQrg.jpg https://qcloud.dpfile.com/pc/okwb2txXKSkd6qVdfNXADnFJCkOphCCjvPLfTOADeURE2k994TWKx5W8RXChA9BGjoJrvItByyS4HHaWdXyO_I7F0UeCRQYMHlogzbt7GHgNNiIYVnHvzugZCuBITtvjski7YaLlHpkrQUr5euoQrg.jpg https://qcloud.dpfile.com/pc/76…
2023-05-1615:04	neil	5	抢票不容易呀！周末的票都得踩着点买。还买了电影票。天文馆真的造的很棒！里面地方大，可以看的东西非常多。唯一的缺点就是有点远，尽量早点来。然后进来以后记得预约小展厅。里面人挺多的，不过整体体验不错，展览路线都是单行线。希望里面能有更多我国航天发展的展示	https://qcloud.dpfile.com/pc/aI8kmtJpj1K4PJe-5Xk7PJpZV8jG1SGWTOP0ElY275kt-HQzlOY35ADlO6UZvd_rjoJrvItByyS4HHaWdXyO_I7F0UeCRQYMHlogzbt7GHgNNiIYVnHvzugZCuBITtvjski7YaLlHpkrQUr5euoQrg.jpg https://qcloud.dpfile.com/pc/Dl_Rv6eEsTq9Nx8UN4fNd2OZqDSYgy2yY1W6DaLd9bJoiBktvQII5H1EHxzyMYbmjoJrvItByyS4HHaWdXyO_I7F0UeCRQYMHlogzbt7GHgNNiIYVnHvzugZCuBITtvjski7YaLlHpkrQUr5euoQrg.jpg https://qcloud.dpfile.com/pc/kH…
2023-05-1614:59	土豆泥仔仔	5	大宝藏啊大宝藏路途远，确实很远，感觉舟车劳。票难约，确实很难，抢了老半天。但是，很值啊。有木有！！！带了7岁娃去感知宇宙，目的达到了，在她心里种下了一颗探索的种子。至于那些知识，等她长大一点再慢慢消化吧	https://qcloud.dpfile.com/pc/NJ11tc_XMwF8H53wOyG9ky_9gTpFZOU0KcSigH8rUCdsTeIr2aCMaHH68yy7KIpMjoJrvItByyS4HHaWdXyO_I7F0UeCRQYMHlogzbt7GHgNNiIYVnHvzugZCuBITtvjski7YaLlHpkrQUr5euoQrg.jpg https://qcloud.dpfile.com/pc/YFBdwCfc6cQsIqSTrGGISVuqRisLEpboXZT_Gk4NVfNlIRNnp7iD3elNUR40C29ejoJrvItByyS4HHaWdXyO_I7F0UeCRQYMHlogzbt7GHgNNiIYVnHvzugZCuBITtvjski7YaLlHpkrQUr5euoQrg.jpg https://qcloud.dpfile.com/pc/X3…
2023-05-1611:59	大杯少冰少糖	5	超级震撼，超级出片的天文馆，自从开馆以来可谓是一票难求，终于在工作日拼手速抢到了票，距离市区还挺远的，从浦东自驾过来将近一个小时，几个单元都很震撼，参观了家园展区，宇宙展区征程展区，唯一遗憾的没有抢到飞跃地平线的票，也算留一点点的遗憾，可以下次再去。	https://qcloud.dpfile.com/pc/qEkblvXLzSHJ9rAwD1wH-jd9AMmzLSvG1QrVhwE9jicpJ36aly4bqURKSnWlKZwijoJrvItByyS4HHaWdXyO_I7F0UeCRQYMHlogzbt7GHgNNiIYVnHvzugZCuBITtvjski7YaLlHpkrQUr5euoQrg.jpg https://qcloud.dpfile.com/pc/ESFnzxSHAdl85yIgyKfTSKFVnPPKGibuGWlUVcAJYz2rnsvp1MOdwQvHn5zjkUSRjoJrvItByyS4HHaWdXyO_I7F0UeCRQYMHlogzbt7GHgNNiIYVnHvzugZCuBITtvjski7YaLlHpkrQUr5euoQrg.jpg https://qcloud.dpfile.com/pc/uY…
2023-05-1611:45	张小样Y	5	展览亮点：整个场馆的设计很有特色，乘旋转上升式，每个展区路线项连，不走回头路，很好！整体质感真的很不错～视觉效果好的没话说！感觉遨游在太空中～展览内容：分为3个主题，分别是：家园，宇宙，征程。各有特色～交通：地铁+公交都可到。但是更推荐自驾，毕竟有点小远，停车费才4块，很划算，步行10分钟的距离还有免费的停车场。	https://qcloud.dpfile.com/pc/3r-jSbesOwJxBZg6T47LZOwN7vKUUA-3B6s-bJUv3O96n5ZukaDKXbUZoWU-KbOFjoJrvItByyS4HHaWdXyO_I7F0UeCRQYMHlogzbt7GHgNNiIYVnHvzugZCuBITtvjski7YaLlHpkrQUr5euoQrg.jpg https://qcloud.dpfile.com/pc/sUuNov27Q0Ej12IuINSijIDCtV6qmID466A1uXdrV_tA0m3ku4_5aY0SC4EwKup6joJrvItByyS4HHaWdXyO_I7F0UeCRQYMHlogzbt7GHgNNiIYVnHvzugZCuBITtvjski7YaLlHpkrQUr5euoQrg.jpg https://qcloud.dpfile.com/pc/NL…
2023-05-1611:37	元芳你怎么看	5	交通:交通还算便利，就是在郊区有点远，龙阳站到滴水湖要一小时！出了地铁站左转800多米就到了！展览内容:有很多关于天文的知识，以及古代各朝代和西方各个国家对天文及世界的认知展览亮点:入口处有一个叫啥忘记了，挺有特色，不停的左右摇摆，每次摆动幅度都稍有不同，这个是可以证明地球在自转天文馆整体还是设计很不错，很有未来科技感！过来休闲打卡还是很不错的，对了门票和里面的电影都要提前预约！里面也有免费项目。建议当天也是提前预约，飞跃星河系值得体验	https://qcloud.dpfile.com/pc/8Ntaxt2_vXyLLiDCTnqU9UaTYyFsffgshwVFrFoc6dmN3JfGN-IioWlr9osF8hImjoJrvItByyS4HHaWdXyO_I7F0UeCRQYMHlogzbt7GHgNNiIYVnHvzugZCuBITtvjski7YaLlHpkrQUr5euoQrg.jpg https://qcloud.dpfile.com/pc/Ftf4lB_WZjVbnvwo9psbfgQjPnn_a5E2Jzo6NU2IHcs-OrTcCi-L0gXpZGLYEEcFjoJrvItByyS4HHaWdXyO_I7F0UeCRQYMHlogzbt7GHgNNiIYVnHvzugZCuBITtvjski7YaLlHpkrQUr5euoQrg.jpg https://qcloud.dpfile.com/pc/OX…
2023-05-1610:34	ayiris	0.5	附近的过来看看就算了，远的真的不要来！！！！！体验太差了！！！预约的项目在哪里根本没有明确指示，错过时间既不可以安排后续时间，哪怕只过了一分钟都不让预约不让进，哪怕里面一个人也没有！！！带孩子来玩的哪可能时刻看手机，还卡着点预约，即使人没有满员，也不能取消重新预约，要从10点半等到1点半才能进去，真的超级超级蠢的操作，好多年没爆粗口了，真的很**
2023-05-1523:24	生命不停步	5	去了上海迪士尼又打卡了这里，位置比较偏，我们是自驾去的，网上提前抢票预约，下午过去，相对人流量没有自然博物馆那么多人，里面也分好几个馆，儿子比较喜欢这种星球类的，里面体验感还是很好的，如果在里面有时间可以和孩子慢慢解说，各种天文知识，可以开拓孩子们的视野。	https://qcloud.dpfile.com/pc/ne4SWgxLSxw5DCacHazEfUi2GTNknH3Bk6UC6L5FXHZW4zcMmE86gACFY5irlB1CjoJrvItByyS4HHaWdXyO_I7F0UeCRQYMHlogzbt7GHgNNiIYVnHvzugZCuBITtvjski7YaLlHpkrQUr5euoQrg.jpg https://qcloud.dpfile.com/pc/Lr8263v8LIgxZYxPhinvMKO_ZVnC3exWYzA-J9jtI5Rl4jazCKjwcTmk2BzyUGKZjoJrvItByyS4HHaWdXyO_I7F0UeCRQYMHlogzbt7GHgNNiIYVnHvzugZCuBITtvjski7YaLlHpkrQUr5euoQrg.jpg https://qcloud.dpfile.com/pc/NV…
2023-05-1520:55	波兰火车	5	从市区开车大概一个多小时~临港中心城区发展的蛮好的~停车费也不贵~“寄蜉蝣于天地，渺沧海之一粟”的感觉。​很惊喜在旅行者一号携带的磁盘唱片中听到了吴语。万一在遥远的某天人类遗失了这类语言，也许外星人会记得。​​​如此渺小却努力去探索未知，作为138亿年中闪过的一霎光点，如此孤独却坚定向前。或许我们的存在就是奇迹本身。​	https://qcloud.dpfile.com/pc/eUP2v-z_j6WFi_XaCRkLniJbPS9ZacJYx_jRD7YEDlsb3fULDvxJT1BFUqCYISgVjoJrvItByyS4HHaWdXyO_I7F0UeCRQYMHlogzbt7GHgNNiIYVnHvzugZCuBITtvjski7YaLlHpkrQUr5euoQrg.jpg https://qcloud.dpfile.com/pc/8n2VlH6ZRg9w1vltxEcd81KIwnKSHBvb3Xlt_KyiKUaohAve_Cs66dbOZKFy65KXjoJrvItByyS4HHaWdXyO_I7F0UeCRQYMHlogzbt7GHgNNiIYVnHvzugZCuBITtvjski7YaLlHpkrQUr5euoQrg.jpg https://qcloud.dpfile.com/pc/Mw…
2023-05-1519:07	匿名用户	5	场馆周一闭馆哦！不要跑空了！要提前预约公众号预约的哦工作日去的话周围挺多停车场供选择的我们是中午到的先去了b1吃饭东西价格还可以后来又去打卡了网红冰激凌然后跟着展馆一层层参观就好了来自宇宙的浪漫值得打卡	https://qcloud.dpfile.com/pc/k3uUUyMqCgkboXOwr6a2w4MWYk_hwamaTAwlUs3cVTJ1YlpP_VRbRSdqmUQ1NqkejoJrvItByyS4HHaWdXyO_I7F0UeCRQYMHlogzbt7GHgNNiIYVnHvzugZCuBITtvjski7YaLlHpkrQUr5euoQrg.jpg https://qcloud.dpfile.com/pc/nUka4bhyHotyyHv9NqXfkGv6qgzTz2tHjeQW585c6E8Tsu-eL1pFIl8y1JR6Gd7YjoJrvItByyS4HHaWdXyO_I7F0UeCRQYMHlogzbt7GHgNNiIYVnHvzugZCuBITtvjski7YaLlHpkrQUr5euoQrg.jpg https://qcloud.dpfile.com/pc/eO…
2023-05-1517:18	vivian菜菜子	4.5	宇宙的探索从无止境，非常值得来一趟。交通:离我家比较偏，建议还是开车比较方便，停车的位置挺多的。展览内容:跟随一路蜿蜒而上的楼梯开始参观，人很多但不显得拥挤，很多小朋友，一张张透露着好奇又感觉宇宙非常有趣的脸。宇宙的秘密通过不同的分块，不同维度展开细细道来，让人沉迷其中，甚至返回再看一遍。tips:展馆内的一些单独开设的项目需要预约，一天只能约一个，而且到点开放就秒抢完，一定要提前看好。	https://qcloud.dpfile.com/pc/xaGlOMe1Ls3PTDqN1pzx4RNvjSj_MhTwEH8YXL5Gp72Tfv6TluQIfNN2hTAqQ18vjoJrvItByyS4HHaWdXyO_I7F0UeCRQYMHlogzbt7GHgNNiIYVnHvzugZCuBITtvjski7YaLlHpkrQUr5euoQrg.jpg https://qcloud.dpfile.com/pc/vk3bYgB2CrXaF7RmWewzpT06_WF-A4ZekGQPNFx_NRqwm-6ysRu9PTKJV0SCKy_UjoJrvItByyS4HHaWdXyO_I7F0UeCRQYMHlogzbt7GHgNNiIYVnHvzugZCuBITtvjski7YaLlHpkrQUr5euoQrg.jpg https://qcloud.dpfile.com/pc/9l…
2023-05-1514:30	邂逅心情	5	来这里除了远点真的是什么都可以，停车要停较远的地方然后走过来，上午场来的比较晚什么也没约到，下午场约到了好奇星球，地方比较小，最喜欢的环节是给星球护照盖章，带小朋友来的不要错过，可惜没有买到电影票，周末到点刷进去就是等待5分钟，然后选座位都是没有，用餐可选二楼，有网红冰淇淋可打卡，有套餐和单点吃食，性价比还蛮高，如果不是太远真的还会再来的地方。	https://qcloud.dpfile.com/pc/wCXXRAnrDhVDFOzlLQokbn387C1PWj4KiY8tDlvrF9sR-pjbbgzEUqw8d-3s6p7SjoJrvItByyS4HHaWdXyO_I7F0UeCRQYMHlogzbt7GHgNNiIYVnHvzugZCuBITtvjski7YaLlHpkrQUr5euoQrg.jpg https://qcloud.dpfile.com/pc/DbEhru0QOM5j_5hjnQ5GNnRtnMg86M4SrFNjHmux2AB6n5ZukaDKXbUZoWU-KbOFjoJrvItByyS4HHaWdXyO_I7F0UeCRQYMHlogzbt7GHgNNiIYVnHvzugZCuBITtvjski7YaLlHpkrQUr5euoQrg.jpg https://qcloud.dpfile.com/pc/UP…
2023-05-1511:48	一个仙女	4	🚀𝙏𝙤𝙄𝙣𝙛𝙞𝙣𝙞𝙩𝙮𝙖𝙣𝙙𝘽𝙚𝙮𝙤𝙣𝙙“星辰大海，无远弗届🪐”能让我专程前往这座城市尽头的大概只有上海天文馆和海昌海洋公园了。整个场馆从设计到知识科普做得都不错。星空探索的脚步，从𝟏𝐅“家园”开始，沉浸式通向𝟐𝐅“宇宙”，再到𝟑𝐅全景式展现人类探索宇宙奥秘的漫漫“征程”，处处拍照都很出片。知识面也有深有浅，宇宙大爆炸、元素的起源、引力波、黑洞和暗物质等等，天文馆用一个个具象的、绚丽的模型将它们呈现出来，宛若再次体验被理科支配的恐惧也没能阻挡我在馆内溜达的步伐。🔭感叹古今中外向内求索的同时，向外的探知也从未停止。而今日所见之宇宙，已全然超越了祖先们最狂野的想象，答屈原天问，应李白邀月，助东坡天上宫阙观星辰，穿越千年也让梦想照进现实。看着万千星河璀璨，穿梭宇宙无垠，顿生“寄蜉蝣于天地，渺沧海之一粟”之感。怎么说呢，虽然无法真正理解天文学，但仍心向往之。借用康德的话：有两种东西，我对它们的思…	https://qcloud.dpfile.com/pc/Joc9uY1S1CCaeEN1Z0pa87qndc8J2aPeKEQRewfr-JSH61fr-g3xGka-k_pA73zUjoJrvItByyS4HHaWdXyO_I7F0UeCRQYMHlogzbt7GHgNNiIYVnHvzugZCuBITtvjski7YaLlHpkrQUr5euoQrg.jpg https://qcloud.dpfile.com/pc/iBeKs4IYf4JsvdZi-Fi7aTmzFN2MLjpHcnM1zNMBnRghuSekESNA004tSK8JcGpojoJrvItByyS4HHaWdXyO_I7F0UeCRQYMHlogzbt7GHgNNiIYVnHvzugZCuBITtvjski7YaLlHpkrQUr5euoQrg.jpg https://qcloud.dpfile.com/pc/8I…
2023-05-1509:55	山羊先生	4	天文馆馆内面积不算特别大，但是拍照的人特别多拍照，特别处片嗯建议情侣可以去天文馆约会拍照。喜欢喜欢学习天文知识的人，也是非常推荐去参观一下的。馆内的一些项目需要提前预约。馆内可以寄存行李。总而言之非常推荐去玩。	https://qcloud.dpfile.com/pc/kWeXob-MIgUzuOQ3OhJY2friyDDngoUqiLY_WV-ehNlbnpM9T49yMmnt4yPiPxuwjoJrvItByyS4HHaWdXyO_I7F0UeCRQYMHlogzbt7GHgNNiIYVnHvzugZCuBITtvjski7YaLlHpkrQUr5euoQrg.jpg https://qcloud.dpfile.com/pc/LreYFL52FO9U4uq2E5tNSX0MSo9wqxydY663xyjBH-GcMigAUegRLPuVOFE1h-49joJrvItByyS4HHaWdXyO_I7F0UeCRQYMHlogzbt7GHgNNiIYVnHvzugZCuBITtvjski7YaLlHpkrQUr5euoQrg.jpg https://qcloud.dpfile.com/pc/Az…
2023-05-1508:20	傻胖子都是吃出来的	5	超预期了，真的蛮不错的，就是去晚了，一个展都没约到，电影票也没买到。三点就停止入场了，四点结束，也太早了，天还大亮，地方又远，过去太久，真的逛的时间不多了，第一次走马观花也是比较震撼的，下次二刷早点去，细细体会一遍	https://qcloud.dpfile.com/pc/aJ2nWZ6IDWV9AUWFH3ZtUAZ-wkrKAdcXx-zTkuFAQozNXmvln4Ik58yVA1fN3nW_joJrvItByyS4HHaWdXyO_I7F0UeCRQYMHlogzbt7GHgNNiIYVnHvzugZCuBITtvjski7YaLlHpkrQUr5euoQrg.jpg https://qcloud.dpfile.com/pc/8K-H1gDLIyBkz-_4ICB1awLWE7AulXRj_OpXIM-6cvnebQ1Xh73AvSQjTEcG0qBNjoJrvItByyS4HHaWdXyO_I7F0UeCRQYMHlogzbt7GHgNNiIYVnHvzugZCuBITtvjski7YaLlHpkrQUr5euoQrg.jpg https://qcloud.dpfile.com/pc/qY…
2023-05-1500:00	my那那	3.5	终于拔草了天文馆。抢票难度先各种不说了。当时为了拼手速抢里面的《飞越银河系》早早的8点40就来排队了。排在队伍前面。排队等候时间就要在公众号注册好。验票一过时间一到看到黄色按钮直接点。不要犹豫。有十个场次，一场18人，8分钟。体验完感觉就是那样。如果有抢到就去看看呗，真的没抢到也没有啥。费老劲那没必要，找H牛更是冤大头场馆里的设计非常不错。出片，前沿。但是真的专业度蛮高的，孩子容易云里雾里的。看个热闹。幸好门票不贵哈。冰淇淋好吃。一个28！带孩子尝尝，毕竟小朋友都喜欢冰淇淋嘛	https://qcloud.dpfile.com/pc/w-VQvxO0QcR0JR3nUd0xDpkNgy7f3_zHtX49HbhB2Qd4HSJ6OHF9_w-Vf3sTUGo3joJrvItByyS4HHaWdXyO_I7F0UeCRQYMHlogzbt7GHgNNiIYVnHvzugZCuBITtvjski7YaLlHpkrQUr5euoQrg.jpg https://qcloud.dpfile.com/pc/wfRQGVxmpivA2UR-gXciSapmA784np-AuKBDe5f1KiMBHEaTisKnoeeNUGMg1pLEjoJrvItByyS4HHaWdXyO_I7F0UeCRQYMHlogzbt7GHgNNiIYVnHvzugZCuBITtvjski7YaLlHpkrQUr5euoQrg.jpg https://qcloud.dpfile.com/pc/na…
2023-05-1422:00	靖靖	4.5	交通：停车可以停在上海中学停车场🅿️，天文馆对面，免费，车位超多展览内容：去之前，我以为里面很大，抱着很大的期待，实际三个主题馆分开，进去才发现，全部集中在一个建筑里，一二三楼这样个人觉得，如果刚好去上海玩，可以顺便去下	https://qcloud.dpfile.com/pc/4XOvjjBhD7RaikTJXkW9W0xw4gY_aV9kpJInpWmyGLXJDRY7-AEYtILZt_KuQUlcjoJrvItByyS4HHaWdXyO_I7F0UeCRQYMHlogzbt7GHgNNiIYVnHvzugZCuBITtvjski7YaLlHpkrQUr5euoQrg.jpg https://qcloud.dpfile.com/pc/arK006BRlzA8o4zZfzxBNWjDn8NCIDZoCrP5cw6ChiEhuSekESNA004tSK8JcGpojoJrvItByyS4HHaWdXyO_I7F0UeCRQYMHlogzbt7GHgNNiIYVnHvzugZCuBITtvjski7YaLlHpkrQUr5euoQrg.jpg https://qcloud.dpfile.com/pc/-5…
2023-05-1419:52	净云天	5	天文馆，坐落在遥远的滴水湖旁，驱车前往足足有100公里。共四层（包含地下一层）。停车位很紧张，我们预约的是下半场12：30—15：00的。双休日的票特别难约，周五9：30准时放票，必须准时守着抢票，五分钟就预约满了。馆内项目互相性很强，适合带娃来参观，如果认真参观，可以泡上一天。天幕电影苍穹多少有点失望，观看下来感觉一般，没有震撼的场景，字幕解说略显沉闷，很多人居然看着睡着了。毕竟票价还比门票贵了十元。	https://qcloud.dpfile.com/pc/POxxvkUjhdS8vBK6GAk125kzk2gjJ8PdjI5F2SVOyTmH61fr-g3xGka-k_pA73zUjoJrvItByyS4HHaWdXyO_I7F0UeCRQYMHlogzbt7GHgNNiIYVnHvzugZCuBITtvjski7YaLlHpkrQUr5euoQrg.jpg https://qcloud.dpfile.com/pc/aSIxeaYJEHF71buUfg1IrrkKC-xC7cMo4Genl9a0sK3xuwTZJkFZTzgJqRAL1E5djoJrvItByyS4HHaWdXyO_I7F0UeCRQYMHlogzbt7GHgNNiIYVnHvzugZCuBITtvjski7YaLlHpkrQUr5euoQrg.jpg https://qcloud.dpfile.com/pc/bf…
2023-05-1419:02	月光下煮咖啡	3.5	需要在微信上提前买票科普宇宙知识吃了地球冰	https://qcloud.dpfile.com/pc/v3nXE-Ph9avTMJ-JHyhzRZ2tqgkwOUGXH_O_ZS5DvE12Z2NWo8mGzuxwarQuIULZjoJrvItByyS4HHaWdXyO_I7F0UeCRQYMHlogzbt7GHgNNiIYVnHvzugZCuBITtvjski7YaLlHpkrQUr5euoQrg.jpg https://qcloud.dpfile.com/pc/ow1RGtaFuvwVNqJhV2IjHkZgA-yZLEfHtsaHhxSLHjHJDRY7-AEYtILZt_KuQUlcjoJrvItByyS4HHaWdXyO_I7F0UeCRQYMHlogzbt7GHgNNiIYVnHvzugZCuBITtvjski7YaLlHpkrQUr5euoQrg.jpg https://qcloud.dpfile.com/pc/6j…
2023-05-1418:11	匿名用户	4	很漂亮的场馆，喜欢宇宙知识的学生党去一定会爱上的，检票后有各种活动可以预约，一个游客只能约一个，陪小朋友去的大人可以把名额让给小朋友，让他们多玩几
2023-05-1417:26	落尽繁华之小兔	4	馆是好馆，就是太远了，如果没有天文知识储备及相关爱好，打卡过一次应该不会再去了。周末早上10点到的。停车场所剩位置不多，停车费4元/小时。提前约了10点30分的球幕电影，毕竟那么远过来，尽管都不怎么推荐看，还是买了票。看完电影后，一个个楼层参观打卡，普及天文知识，人是真的多，网红拍照点需要找准时机插入拍照。进馆后有免费的项目可以约，最红的几个都约满了，只能约了个懒人沙发。午餐在天文馆没解决，很普通的饭，很普通的披萨，真的贵…
2023-05-1415:19	无敌小馋喵	4.5	前一天在迪士尼玩既然已经到这边了就跟天文馆来个两日游吧酒店开过去半小时九点二十就到了发现现在大家都好卷呀最近的停车场几乎已经满了九点半开门刷身份证入场一进门就好多人了从家园开始参观拍照非常出片互动性知识性都很好就是空调感觉有点太足小孩子在球幕下面跑了一身汗还是要套件外套吃的都很一般般满足温饱而已很多活动要记得提前预约整体感觉不错过几年再来	https://qcloud.dpfile.com/pc/A0p3kfmqAywFJzqrrqt2do8lw8p80ni74mTiAL8Ij1iMeRpyKCg0A0wXsXAOAdxojoJrvItByyS4HHaWdXyO_I7F0UeCRQYMHlogzbt7GHgNNiIYVnHvzugZCuBITtvjski7YaLlHpkrQUr5euoQrg.jpg https://qcloud.dpfile.com/pc/79OAQ9qGZgirE4jOMvJtBDhhFbCASZmgguzSZMXaQ3C5W3VhnGSI_cVNypvk8mxtjoJrvItByyS4HHaWdXyO_I7F0UeCRQYMHlogzbt7GHgNNiIYVnHvzugZCuBITtvjski7YaLlHpkrQUr5euoQrg.jpg https://qcloud.dpfile.com/pc/-1…
2023-05-1413:30	锴哥	4.5	上海天文馆真是儿童能玩一天的地方，了解宇宙，吸引孩子学习到很多
2023-05-1411:32	匿名用户	5	除了远其他没毛病！总共有三个展馆，家园-宇宙-征程，其中家园和宇宙参观内容比较多，可以预留多点时间，征程比较小，但也让人眼前一亮。我们大概游览了两个半小时，三点半的时候预约了光学天象厅的展项课程，每人当天只能预约一个，逛完了之后我只想躺在懒人沙发上看星星，听听古人的天文奇想。天文馆的空间设计很妙，互动体验也很多，小孩也很多，节假日预约超级难，建议能工作日去就工作日去，拍照也很出片的。对了，地球冰淇淋很好吃🍦	https://qcloud.dpfile.com/pc/U7cbcxG5xFznnQXZ5rDcJZxz0pywLzRRJ5U726jNy42rnsvp1MOdwQvHn5zjkUSRjoJrvItByyS4HHaWdXyO_I7F0UeCRQYMHlogzbt7GHgNNiIYVnHvzugZCuBITtvjski7YaLlHpkrQUr5euoQrg.jpg https://qcloud.dpfile.com/pc/dVgmmVZKT2LGsgLXlQFM4S6TPAiNf74sqPNwa2DeXisnG90Lc9InM-TSuRIr7O8gjoJrvItByyS4HHaWdXyO_I7F0UeCRQYMHlogzbt7GHgNNiIYVnHvzugZCuBITtvjski7YaLlHpkrQUr5euoQrg.jpg https://qcloud.dpfile.com/pc/gb…
2023-05-1411:13	LarS	4.5	交通：滴水湖临港位置交通自然不方便平日去都要开一个多小时。展览内容：单位团活动选择天文馆真的是太棒了，一直想要来苦于没机会。建议大家在博物馆商店下手买之前先逛一逛某宝，说不定有惊喜怒省一波钱，星球冰激凌很好吃一定要去尝尝	https://qcloud.dpfile.com/pc/UiuuUvqX7PhpeqXq4DPXcG-YKKVjmFLEiW0ZBeoCf_mNJJyLrOQU-SMeLn0eUv76joJrvItByyS4HHaWdXyO_I7F0UeCRQYMHlogzbt7GHgNNiIYVnHvzugZCuBITtvjski7YaLlHpkrQUr5euoQrg.jpg https://qcloud.dpfile.com/pc/PAZ2xesIl64nY_i9Ns1Wt33nl6Rhw9ahDbGhG6a_C8HJDRY7-AEYtILZt_KuQUlcjoJrvItByyS4HHaWdXyO_I7F0UeCRQYMHlogzbt7GHgNNiIYVnHvzugZCuBITtvjski7YaLlHpkrQUr5euoQrg.jpg https://qcloud.dpfile.com/pc/_h…
2023-05-1410:32	一百零一分	5	不愧是全球最大的室内天文馆，看了里面的内容，明白了之前一票难求也是很正常的。交通:16号线滴水湖下车往西走700米左右就到了，非常明显的建筑。展览亮点:展厅的设计和布置是相当有逻辑性的，首先是认识地球和太阳系，然后是深入各种天象，行星，恒星，流星，星云等等。此外，还会特别详细的介绍各种天文用词的释义，详解各种天体的含义以及发生过程。最后还会结合人类与天文的历史发展进程升华主题。深受欢迎还有一个因素，出片。tips:个人认为，不适合带太小的孩子来。纪念品还是挺有特色的。	https://qcloud.dpfile.com/pc/3avzrgOG4LtSzlydl2nJF44CwL4HEOVeOaOYreBokmzDO0P3XwjXE2b786aP6Pq4joJrvItByyS4HHaWdXyO_I7F0UeCRQYMHlogzbt7GHgNNiIYVnHvzugZCuBITtvjski7YaLlHpkrQUr5euoQrg.jpg https://qcloud.dpfile.com/pc/5Qq4v68hMQf13O6leSnA5nZ7CgvXki4AnZCnesqFOuXJDRY7-AEYtILZt_KuQUlcjoJrvItByyS4HHaWdXyO_I7F0UeCRQYMHlogzbt7GHgNNiIYVnHvzugZCuBITtvjski7YaLlHpkrQUr5euoQrg.jpg https://qcloud.dpfile.com/pc/aC…
2023-05-1322:37	玛格丽特	5	周四早上930抢的周六票，10抢了电影票。到了现场抢了特展，我之前就录入了个人信息，也是登入状态，没想到到了1点还是要重新登陆，飞越没抢到，抢到了假如。天文馆除了拍照效果好之外，也重新温故了很多知识。还有那些熟悉的人物，哥白尼，伽利略，牛顿，爱因斯坦。	https://qcloud.dpfile.com/pc/fWJuHMEuJFp9JF1j2d9mExtbkLIzyBy7EgUA8tP5bFWX9oUsvtzPecE0z1l25yCujoJrvItByyS4HHaWdXyO_I7F0UeCRQYMHlogzbt7GHgNNiIYVnHvzugZCuBITtvjski7YaLlHpkrQUr5euoQrg.jpg https://qcloud.dpfile.com/pc/HdePmwR80oJXjw21lN-JQC7RyOXV8O-rqfZ7nn0jVJSZ3ExvpEBleuSip6Fydw3fjoJrvItByyS4HHaWdXyO_I7F0UeCRQYMHlogzbt7GHgNNiIYVnHvzugZCuBITtvjski7YaLlHpkrQUr5euoQrg.jpg https://qcloud.dpfile.com/pc/-N…
2023-05-1321:42	玉子茜	3.5	周五去的票子比较好买，不用抢，但是现场人还是很多，特别是家园展馆，早上去的时候还限流了，需要在门口排队。其他要馆内预约的互动活动都没约上总的来说内容还是很丰富的，科普性很强，孩子太小的话其实很多内容都无法理解，光看文字说明大人也很难给孩子说清楚。以后还是会来的。
2023-05-1321:00	香糟烩雪里蕻	2.5	开车一个半小时从上海的西北大宝山穿越对角线来到滴水湖边，9:00到达，停好车，门口已经乌泱泱的人群排长队了。9:30检票，检票后才能预约展项，如果不是前100名进场，很难预约到热门展项，秒无，傻傻等到下午13:00预约下午场，显示该身份证号码已经预约过展项。上午预约了个展项。。1个身份证号码只能预约一个展项，下午即使其他展项有票也不能预约，太坑了……里面天文知识还是挺多。。不过展项要是都能进去看看就好了。。	https://qcloud.dpfile.com/pc/Uem3i4SUHf13WGqLSb480sQ30UGRSQDugDmqYtAjHQaROBY0eCgHe76uXOER_2DPjoJrvItByyS4HHaWdXyO_I7F0UeCRQYMHlogzbt7GHgNNiIYVnHvzugZCuBITtvjski7YaLlHpkrQUr5euoQrg.jpg https://qcloud.dpfile.com/pc/R8ouZ8I2VKilR_ZrHkjlvgS-HGqO3QRkK4zNuIhBlGquvZAf8c-L-coEb-gy8TUUjoJrvItByyS4HHaWdXyO_I7F0UeCRQYMHlogzbt7GHgNNiIYVnHvzugZCuBITtvjski7YaLlHpkrQUr5euoQrg.jpg
2023-05-1319:29	吴糖乌龙茶	4.5	自驾从苏州开车去天文馆，路程2个小时，到天文馆正好是下午场时间。停车位不是很充足，我们是停在附近马路边上。天文馆票价成人30元，6岁或1米3以下儿童免票，但也需要提前预约。提前三天在公众号上买票，场馆开放时9:30-16:00（15:00停止入馆)，周一闭馆。天文馆主要有家园、宇宙、征程三大展区。-1是休息区，有个悬浮球，买了1根星球棒棒糖，颜值很高，10元一根。小朋友自己选了个纪念币刻意了名字，60。	https://qcloud.dpfile.com/pc/jvi046ufroJd5k0lYDglr7CTwydy9X1orymU13d6jIfYCMX9GcqM8WqJs9_-0BbpjoJrvItByyS4HHaWdXyO_I7F0UeCRQYMHlogzbt7GHgNNiIYVnHvzugZCuBITtvjski7YaLlHpkrQUr5euoQrg.jpg https://qcloud.dpfile.com/pc/9msTh7wAg3y0SuQcK3YtbW0ypvLGTqtOZ-Avmua9YD1c9kX-oBDXcOcNNs3lqDhXjoJrvItByyS4HHaWdXyO_I7F0UeCRQYMHlogzbt7GHgNNiIYVnHvzugZCuBITtvjski7YaLlHpkrQUr5euoQrg.jpg https://qcloud.dpfile.com/pc/QN…
2023-05-1318:44	空山空山空山	4.5	博物馆是非常好，适合小孩子来科普，连天宫的模型都有。航空航天的知识偏少。吐槽一下饮食，简直是太难吃了，无以复加的难吃。停车也比较
2023-05-1318:27	匿名用户	5	第一次来天文馆，真的很远很远，旁边还有个滴水湖，没有提前做攻略，就只大致逛了逛，里面有很多展馆，要进馆之后才能预约，而且天只能预约一个，飞跃银河系太火了没预约上，可以提前在公众号注册一下展项预约的账号，验证码有点慢的，进馆之后搞了半天，另球幕电影还要额外付费40元。整体上逛一天还是够逛的。望舒天文台的望远镜是全国第一大口径望远镜，还是值得一看的哦。星球冰淇淋咋说呢，个人真心不建议购买，28一个味道一般，还不如来一杯dq一楼的傅科摆要有耐心才能看到撞倒骨牌~	https://qcloud.dpfile.com/pc/nEYbNvB4lELAi4imo8jDbct6oaMQsl382Lm8KaTG3CZbnpM9T49yMmnt4yPiPxuwjoJrvItByyS4HHaWdXyO_I7F0UeCRQYMHlogzbt7GHgNNiIYVnHvzugZCuBITtvjski7YaLlHpkrQUr5euoQrg.jpg http://p0.meituan.net/ugcpic/b09eeeeca016e009002b58fe92925431811633.jpg%40700w_700h_0e_1l%7Cwatermark%3D1%26%26r%3D1%26p%3D9%26x%3D2%26y%3D2%26relative%3D1%26o%3D20 https://qcloud.dpfile.com/pc/wvVPA3q8xh-1QEu8w6DMT…
2023-05-1316:59	Aniya的啊咧咧	4	很值得一来，天文馆分了三个展厅，动线设计非常合理，展出的内容和表现形式也很有吸引力。不单单是小朋友，对于大人和很有吸引力。就是有些内容还是有点深的，需要一些知识储备吧。前几年就想来了，奈何疫情受阻，周四蹲点第一次就抢到了票，果断冲！下午的票好像没说一定要12:30之后进场，我有提早啦。总共逛了3个多小时，看的算比较细致的那种，建议还是早点来。	https://qcloud.dpfile.com/pc/ikkNT2zX42DnsMbcjc86CxLrM68rM8SXX5-9FXasu_Zg6j9t0CW1LrTJzdCeGhEmjoJrvItByyS4HHaWdXyO_I7F0UeCRQYMHlogzbt7GHgNNiIYVnHvzugZCuBITtvjski7YaLlHpkrQUr5euoQrg.jpg https://qcloud.dpfile.com/pc/zpqgId8k7xgkK7NfQRr443ypqAV50lyHA0WTLWyUutNI0-Ilxd3ELIF94cO3GXZdjoJrvItByyS4HHaWdXyO_I7F0UeCRQYMHlogzbt7GHgNNiIYVnHvzugZCuBITtvjski7YaLlHpkrQUr5euoQrg.jpg https://qcloud.dpfile.com/pc/--…
2023-05-1315:35	匿名用户	4.5	第一次来到天文馆游玩，有被震撼到。上海天文馆（上海科技馆分馆），位于上海市浦东新区临港新片区滴水湖畔，是上海市政府投资兴建的集教育、研究、收藏、展示、交互功能为一体的科普基础设施，为世界规模最大的天文馆。全馆以“连接人和宇宙”为展示主题，设置“家园”“宇宙”“征程”三大主题展区、“中华问天”“好奇星球”“航向火星”三个特色展区及教育活动区。馆内藏有约70件陨石样本与超过120件/套文物藏品，配有四大专业级天文观测及天象演示设备，共计展品300余件。意犹未尽，下次再去！	https://qcloud.dpfile.com/pc/MGhD5v9RopRv6CPlzX7iCd9Od5awGUxVWq0SwgJPdF8ZWk8eZQMRW2FeuVD9x_wbjoJrvItByyS4HHaWdXyO_I7F0UeCRQYMHlogzbt7GHgNNiIYVnHvzugZCuBITtvjski7YaLlHpkrQUr5euoQrg.jpg https://qcloud.dpfile.com/pc/Y3BfmZd6uQZ5l_6Jzniqm6gsCGMXvaSX27cSTF8wLQlW4zcMmE86gACFY5irlB1CjoJrvItByyS4HHaWdXyO_I7F0UeCRQYMHlogzbt7GHgNNiIYVnHvzugZCuBITtvjski7YaLlHpkrQUr5euoQrg.jpg
2023-05-1309:21	十年_7609	3	天文馆位于临港附近，导航很方便。网红打卡点，人气很足。网上购票，经验9.30之前停车还是很方便的，停车收费4元每小时。带孩子入园参观，刚进去很不错很大的地球，光线昏暗，有感觉，我给分成了三个展区，还是不错的，没有震撼的感觉，全部逛完也就一小时。拍照还是不错的。	https://qcloud.dpfile.com/pc/buKGky9bFeIXdDnCSxgP2URmoLXKZd0wXST-xnNEDXbEvud6kpFOWKITUPDAZ-kDjoJrvItByyS4HHaWdXyO_I7F0UeCRQYMHlogzbt7GHgNNiIYVnHvzugZCuBITtvjski7YaLlHpkrQUr5euoQrg.jpg https://qcloud.dpfile.com/pc/SiSU_6IPPOItjpoYwNFIkVEJznur9yutyXIKgVTz4SjBEsfCGQirJpwXRyncBMGKjoJrvItByyS4HHaWdXyO_I7F0UeCRQYMHlogzbt7GHgNNiIYVnHvzugZCuBITtvjski7YaLlHpkrQUr5euoQrg.jpg https://qcloud.dpfile.com/pc/o9…
2023-05-1308:28	龙宝宝1210	5	第一次来这里参观，展馆的设计错落有致，一楼的家园展厅，展现了太阳系八大行星家族成员，深入介绍了我们所在银河系的物质组成和全貌。二楼的展馆，低头往下看就能看到一楼场馆的景象，有联动，也有特有的航天模型参观，随着二楼而上，不知不觉地来到了三楼，三楼有各种人文历史的介绍，总之，整个参观体验真的很棒！以后有机会再继续参观和光顾。	https://qcloud.dpfile.com/pc/UnI13-NKh0xglmRTcRD18jYdI2lVpGOjgDGBcoYnmr1v_c8s-MqzPDSezd3W9JXfjoJrvItByyS4HHaWdXyO_I7F0UeCRQYMHlogzbt7GHgNNiIYVnHvzugZCuBITtvjski7YaLlHpkrQUr5euoQrg.jpg https://qcloud.dpfile.com/pc/8LsXQY0CKso-Lq6OIyBQW6eRSiMNTBvO-7TRfk1bAALS-Yt0lTgZkOio0cDfLtkTjoJrvItByyS4HHaWdXyO_I7F0UeCRQYMHlogzbt7GHgNNiIYVnHvzugZCuBITtvjski7YaLlHpkrQUr5euoQrg.jpg https://qcloud.dpfile.com/pc/r5…
2023-05-1222:20	小胖紙	4	有计划性的去观摩的，抢了两周抢到的票，第一次二人同时操作不行，第二周还是蛮好抢的，跟朋友一家都抢到了，带着小朋友，还是走马观花为主了，看看是不错的。让孩子提前种下航空的种子哈哈哈，电影苍穹的话太深奥了，自己也看不懂，孩子就毫无兴趣了。免费的电影约了，但是走错地了，遗憾没有看到，有机会过去的话，也可以再去看看。	https://qcloud.dpfile.com/pc/GbDxfnL8KIzKx0HHsD02BwHpZ5fO4x3cQ_0KcWrk3jHS-Yt0lTgZkOio0cDfLtkTjoJrvItByyS4HHaWdXyO_I7F0UeCRQYMHlogzbt7GHgNNiIYVnHvzugZCuBITtvjski7YaLlHpkrQUr5euoQrg.jpg https://qcloud.dpfile.com/pc/dDSrwHo-2UjVU6FsvlXw7mUVQ0Xxrwg2EaK18yIYzqrkNbyrPE9B32GREdOE5uJQjoJrvItByyS4HHaWdXyO_I7F0UeCRQYMHlogzbt7GHgNNiIYVnHvzugZCuBITtvjski7YaLlHpkrQUr5euoQrg.jpg https://qcloud.dpfile.com/pc/x6…
2023-05-1220:39	烈火地狱	4	周末永远约不到只能找工作日前往了。工作日人也不算少，整个天文馆地方不算很大如果人多体验感会就会差很多还是建议人少时去参观。馆内分了4大主题，宇宙、家园、征程，中华一楼连着2楼慢慢看一个管就可以玩很久这次可惜的是没预约到电影院。馆内没有专业人员讲解如果能一边看一边讲解就会更深入	https://qcloud.dpfile.com/pc/aonr64Zv8hRMRJOiaMbXKDtGbfFr8SvthzQIhmX0XHSN3JfGN-IioWlr9osF8hImjoJrvItByyS4HHaWdXyO_I7F0UeCRQYMHlogzbt7GHgNNiIYVnHvzugZCuBITtvjski7YaLlHpkrQUr5euoQrg.jpg https://qcloud.dpfile.com/pc/l_TZfbAPbrmkrAPjex_rNjVm2OUdN6c7mNeAxrjFyMSOIamtgn9yOgxm7XNDABlujoJrvItByyS4HHaWdXyO_I7F0UeCRQYMHlogzbt7GHgNNiIYVnHvzugZCuBITtvjski7YaLlHpkrQUr5euoQrg.jpg https://qcloud.dpfile.com/pc/1c…
2023-05-1219:47	Sue	4.5	宇宙的有趣，我很是在意21年听说开馆了就想去来着，种草过程中发现，位置真的很偏，假期的门票真的很难预约。五一期间正好要到上海呆几天，当时看到节后的票还很充裕，赶紧抢了一张，节后在上海多呆了几天顺便参观了！整个展馆分3大主题：家园、宇宙、征程，按顺序参观就可以了。可以进入场馆后扫码打开语音导览，这样就可以一边参观一边听解说，大部分参观点都配有解说。参观下来还是收益颇丰的，如果初高中时期能有这样一段参观经历，对地理学科的理解则大有益处，也许还会对个人后期专业、职业的选择有一定的影响吧！	https://qcloud.dpfile.com/pc/8AJnXQwiXORR7xr_JOX9uPtwBUlAxCYtIm0R5ysGwqZWzN_4hUPhHPENFzwE2h71joJrvItByyS4HHaWdXyO_I7F0UeCRQYMHlogzbt7GHgNNiIYVnHvzugZCuBITtvjski7YaLlHpkrQUr5euoQrg.jpg https://qcloud.dpfile.com/pc/tESVfTVuMYV9mq68IKriYJztFJ-1cZUey6qAY_BmI9ulQYCdP4TH53ryBRZS7fKNjoJrvItByyS4HHaWdXyO_I7F0UeCRQYMHlogzbt7GHgNNiIYVnHvzugZCuBITtvjski7YaLlHpkrQUr5euoQrg.jpg https://qcloud.dpfile.com/pc/rA…
2023-05-1219:42	李想	5	很棒，装置都贼好，看一圈很爽就是特别远，去一趟4小时，地铁都要坐吐了冰淇淋想不	https://qcloud.dpfile.com/pc/WJHohFEduB2v_oRiHPDfyKHQ-vfM6zCMBdhBUNx2t0HLPB9uBIPGcdWwpZpZIbkYjoJrvItByyS4HHaWdXyO_I7F0UeCRQYMHlogzbt7GHgNNiIYVnHvzugZCuBITtvjski7YaLlHpkrQUr5euoQrg.jpg https://qcloud.dpfile.com/pc/FFSEKOyW46cVduSoko39BT7EMROMUll3Cnl4Cak3vEz0kAawvhDXOXBa2ZnI1FIWjoJrvItByyS4HHaWdXyO_I7F0UeCRQYMHlogzbt7GHgNNiIYVnHvzugZCuBITtvjski7YaLlHpkrQUr5euoQrg.jpg https://qcloud.dpfile.com/pc/0T…
2023-05-1216:47	拉斯香蕉	5	终于见识了天文馆，可能是国内最好的天文馆。三层有三个主要展馆，穿插一些需要预约的观看和体验项目。一层家园，内容最丰富，环境最梦幻，主要介绍地月和太阳系，有许多互动装置来呈现天体运行规律和其他基础天文知识。二层宇宙，讲述更加广阔的银河系，以及人类文明之渺小，内容稍微有点艰深。三层征程，人类飞天史诗，自古以来人类对宇宙的探索便无穷尽，细细看来有些不可思议。等比例还原载人飞船可以进舱体验。预约项目人数非常有限估计要一大早抢。附加的球幕电影是此行遗憾，片子脚本不好，画面效果一般，看睡着了。	https://qcloud.dpfile.com/pc/hybHIz9mYJUB64mMkqA_KIQn1Bbxv_E-W3CESbumphWbBI9M86czpewAp1hb5qoLjoJrvItByyS4HHaWdXyO_I7F0UeCRQYMHlogzbt7GHgNNiIYVnHvzugZCuBITtvjski7YaLlHpkrQUr5euoQrg.jpg https://qcloud.dpfile.com/pc/07_G1h-B-QoJ9yl7iLnrqyicuZFVma2sUN7ARPJdkrzf6T3DZYkiYIz6Ij9_2SuSjoJrvItByyS4HHaWdXyO_I7F0UeCRQYMHlogzbt7GHgNNiIYVnHvzugZCuBITtvjski7YaLlHpkrQUr5euoQrg.jpg https://qcloud.dpfile.com/pc/2H…
2023-05-1215:46	內守樂己	4.5	是一個很不錯的科普教育場所提前做一些功課在場館內才會有一些感性的收穫如果單純只是為了打個卡那逛一圈一兩個小時足夠了一些需要另外預約的場館很火爆隨緣吧太小的孩子真心不推薦我感覺初、高中比較適合課堂里學一些地理、天文知識可以到場館裡來身臨其境提升一下	https://qcloud.dpfile.com/pc/rgnpHwW0oGVYki1j2cSir6wMXiMFaD28yO0G88YKuJzUiURwWfT9vPdxmK5NZTF8joJrvItByyS4HHaWdXyO_I7F0UeCRQYMHlogzbt7GHgNNiIYVnHvzugZCuBITtvjski7YaLlHpkrQUr5euoQrg.jpg https://qcloud.dpfile.com/pc/FoMlpUBIM-KXQlJywxs5diauV7TQmqtHA2t6PIv8kALJDRY7-AEYtILZt_KuQUlcjoJrvItByyS4HHaWdXyO_I7F0UeCRQYMHlogzbt7GHgNNiIYVnHvzugZCuBITtvjski7YaLlHpkrQUr5euoQrg.jpg https://qcloud.dpfile.com/pc/gV…
2023-05-1214:25	温迪姐姐	5	全世界最大天文馆|超实用遛娃攻略‼️魔都周末遛娃记-上海天文馆真的再适合不过了‼️-上海天文馆，别名上海科技馆分馆，位于中国上海自由贸易试验区临港新片区，是全球最大的天文馆，绝对值得一逛‼️家里的小朋友也已经上小学了每个周末最愁的就是带他去哪里玩这周提前两天在xcx上订了上海天文馆的票门票是免费的但是需要提前预约否则也不能来逛大家想来的话也一定要提前预约哦！-▪️天文馆里是可以看电影的这个推荐大家一定试一下~虽然有点催眠但是真的很震撼小朋友在前边看的也很开心（电影票是需要十点去抢的不免费40r/张）▪️还有另一个项目就是飞跃银河系这个是每场限定16人的这次没有做好准备就没有抢到小朋友也很遗憾如果想去的话大家一定要体验做准备因为是限量的真的需要认真抢一下-▪️如果逛饿了馆内也可以点一些简餐吃味道其实普普通通而且人实在是太多唯一一个还不错的可能就是地球冰淇淋很适合打卡拍照-总体来说，上海天文…	https://qcloud.dpfile.com/pc/EUIWiHtOWL6VYQdArqUeln-ul2l2NXiEgttnSTSEkkLA2133JmxyoJVxRUYtLPhXjoJrvItByyS4HHaWdXyO_I7F0UeCRQYMHlogzbt7GHgNNiIYVnHvzugZCuBITtvjski7YaLlHpkrQUr5euoQrg.jpg https://qcloud.dpfile.com/pc/9rduTeyiHrQyH1QETKhtz6BjLbZiHNWLKGQt38F7CM5l4jazCKjwcTmk2BzyUGKZjoJrvItByyS4HHaWdXyO_I7F0UeCRQYMHlogzbt7GHgNNiIYVnHvzugZCuBITtvjski7YaLlHpkrQUr5euoQrg.jpg https://qcloud.dpfile.com/pc/3l…
2023-05-1213:02	x毛豆	4.5	平日白天带父母去参观天文馆。因为之前带孩子去过两次所以这次提早做了方案。现在平时白天人比以前少很多，很适合不带娃出游好好享受大人游的快乐。1.前第三天抢票，门票9：30，电影票10：00。（现在电影票很好抢，选自己喜欢的时间就可以了，我们选的11：15的票）2.10：00入到天文馆，入门先预约，因为飞跃银河系我看过了，所以我约的10：30望舒天文台。可以看20分钟。3.看了一下傅科摆，提早从出口录入面部识别，出门去了望舒天文台。4.10：30-10：50望舒天文台讲解，出来天气好拍拍美照，还看到了羲和太阳塔。（图一至至图三）5.看了一楼家园直接上二楼准备看买好票的球幕影院-苍穹。6.11：15-11：30看电影（电影院黑漆漆，沙发舒服让人看得昏昏欲睡，幼儿园小朋友大概怕黑，在四周大声说话，只能说内容专业性太强，不是所有人都能看懂。一次性景点）7.11：30-1：00不赶时间了，再次去看了…	https://qcloud.dpfile.com/pc/0xxWDX_PgD838YuEUGlaZfbZTV313iNMd0uWPu3oYTSahzSSP1kagc2Gip8MYykpjoJrvItByyS4HHaWdXyO_I7F0UeCRQYMHlogzbt7GHgNNiIYVnHvzugZCuBITtvjski7YaLlHpkrQUr5euoQrg.jpg https://qcloud.dpfile.com/pc/SRq-LcKgPI6WgjyldE8pkZr7Euc14KcTJMmzD3ou_Kh3FBJMSLaCv8bY782i7uhfjoJrvItByyS4HHaWdXyO_I7F0UeCRQYMHlogzbt7GHgNNiIYVnHvzugZCuBITtvjski7YaLlHpkrQUr5euoQrg.jpg https://qcloud.dpfile.com/pc/z4…
2023-05-1212:07	爱睡懒觉的猫	4.5	让人大开眼界，让小朋友们学到很多知识。整个设计很合理，设计得很科学，很高科技。整个场馆很大，而且必须请讲解员，不然很多知识都看不懂。整个场馆都很新，因为是才建的，里面很多陨石，真的很让人惊叹。是一个很好的科普教育基地。	https://qcloud.dpfile.com/pc/gXbt48nX8kuFqj73VUqzLf71cLGwU_gDUqQxxoE5MgZiWRr1Oyx9E1Ltd1LLhGf7joJrvItByyS4HHaWdXyO_I7F0UeCRQYMHlogzbt7GHgNNiIYVnHvzugZCuBITtvjski7YaLlHpkrQUr5euoQrg.jpg https://qcloud.dpfile.com/pc/0jduh4prWIDA9VLftYQle7tQMF-WT-tqtDvIMgCg_9d2Z2NWo8mGzuxwarQuIULZjoJrvItByyS4HHaWdXyO_I7F0UeCRQYMHlogzbt7GHgNNiIYVnHvzugZCuBITtvjski7YaLlHpkrQUr5euoQrg.jpg https://qcloud.dpfile.com/pc/Me…
2023-05-1211:28	王浩繁	5	上海天文馆在浦禾新区临港大道380号，滴水湖，距市心约70多公里，距离很远。但有地铁16号线直达，交通尚可。门票须要预约才能入馆。作为新的热门景点，人流一直很多的。主要分为三部分，家园，宇宙，征程，观看电影须另购票。科技惑十足，值得一游。	https://qcloud.dpfile.com/pc/X5INPCkQZQfk_AydrX6zZeBThM6A9ZKXWnSs1J2ODhYru7nMSCtlSj7iGU77jW6ujoJrvItByyS4HHaWdXyO_I7F0UeCRQYMHlogzbt7GHgNNiIYVnHvzugZCuBITtvjski7YaLlHpkrQUr5euoQrg.jpg https://qcloud.dpfile.com/pc/zZ6Rt-_fKbCWg4drC4VEytJMF3KnC9NcZDBQUAqc_Hwq7pxVk7nzsiM7RumjiRGjjoJrvItByyS4HHaWdXyO_I7F0UeCRQYMHlogzbt7GHgNNiIYVnHvzugZCuBITtvjski7YaLlHpkrQUr5euoQrg.jpg https://qcloud.dpfile.com/pc/5w…
2023-05-1122:09	kumiko23	4	球幕电影看一次就够了，片尾出现了好多日本人的名字，电影偏哲学，感觉没有很好的利用球幕的优势，跟看平面电影差不多，建议天文馆后续更换片子，要看的小伙伴座位尽量选择靠后排，观影的沉浸效果更好些；一楼场馆里实景模拟搭建的地球、月球、土星和宇宙环境等等，拍照很出片，以假乱真，看得出布置是花了心思的；3楼场馆来不及逛了，下次再逛；地球冰激凌口味比想象中好些，淡淡抹茶味，蛋筒皮不够脆香，建议更换；4点就关门了，关门时间有点早，看完球幕电影出来就要清场了，如果只打算来一次的朋友，建议抢上午的票，9:30准时抢一般都能买到；话说天文馆内每个免费体验小项目都要手机预约，虽然为了限流保证体验感？但是能不能增加场次啊，太难约了	https://qcloud.dpfile.com/pc/B-KISg9HcNxL66vLBnTd4oIKp56aZ6kAxl2IsPVmru8huSekESNA004tSK8JcGpojoJrvItByyS4HHaWdXyO_I7F0UeCRQYMHlogzbt7GHgNNiIYVnHvzugZCuBITtvjski7YaLlHpkrQUr5euoQrg.jpg https://qcloud.dpfile.com/pc/ktuiqwNSoUNSxqv_Spm4dQ2mLOuf4WDe7QHtc7H0j-z9FiMxfamhzOpBpUB36ZKEjoJrvItByyS4HHaWdXyO_I7F0UeCRQYMHlogzbt7GHgNNiIYVnHvzugZCuBITtvjski7YaLlHpkrQUr5euoQrg.jpg https://qcloud.dpfile.com/pc/5m…
2023-05-1119:50	doll110	4	因为买了高价票，有一丢丢小遗憾。时间紧迫，就走马观花了一下，也很	https://qcloud.dpfile.com/pc/jzbGNQnilO6LQMpzV_AcUddSvZ5f5hKsmAl3oSl12VdXBw3IHLzmZnDdPoSzfFepjoJrvItByyS4HHaWdXyO_I7F0UeCRQYMHlogzbt7GHgNNiIYVnHvzugZCuBITtvjski7YaLlHpkrQUr5euoQrg.jpg https://qcloud.dpfile.com/pc/NPPArVgSvSY5YaRsQ0X5QvPugMwgmKB-fPE8W3Dq3qg9Vv-K7K1lRSAtc0Rwz-rWjoJrvItByyS4HHaWdXyO_I7F0UeCRQYMHlogzbt7GHgNNiIYVnHvzugZCuBITtvjski7YaLlHpkrQUr5euoQrg.jpg https://qcloud.dpfile.com/pc/Ft…
2023-05-1116:12	冰釉子	4	看天文馆是需要情怀的，反正都是看不太懂，如果有情怀，你会觉得虽然不懂但是很帅～新馆基础设施还是挺不错的，门票只要30块，没必要挑刺。不过抱很大希望特意来，也可能会失望。球幕电影可看可不看，苍穹总体评价一般，说教太多了点又不可能在20分钟内说清，电影院内光线太亮降低了沉浸感。	https://qcloud.dpfile.com/pc/WTKyXLYbxprm08QCaz0KkWl8kI_VtENp4vbgYcIR1ENkxIzZpYoTvazre3-CcoQYjoJrvItByyS4HHaWdXyO_I7F0UeCRQYMHlogzbt7GHgNNiIYVnHvzugZCuBITtvjski7YaLlHpkrQUr5euoQrg.jpg https://qcloud.dpfile.com/pc/gqz4laVg68zGCMOpFFfuqE-WUZQl_cp_vpJ62uBNsqrMyPRMleaDSP-6WmQuJiv6joJrvItByyS4HHaWdXyO_I7F0UeCRQYMHlogzbt7GHgNNiIYVnHvzugZCuBITtvjski7YaLlHpkrQUr5euoQrg.jpg
2023-05-1116:01	山木三	5	除了远真的没其他毛病随便打开天文馆小程序看看，居然发现现在工作日太好约了有条件的真的还是错峰工作日来吧上午场太香了，早上九点半到的，停车位很充裕，入口都不需要排队，一切很顺利还给外婆买了苍穹的票，小朋友成功预约到第一场好奇星球🌍基本每个展馆都逛了一圈，很震撼也很出片小朋友乐园里有海洋球和攀爬架提前五分钟排队扫预约码进去玩的不多地方较小，服务人员态度一般，玩个半小时四十分钟也差不多，进去会给一本小护照可以盖章午饭B1吃的意面🍝，炒饭和日式牛肉饭，味道都可以，但是都是超市那种加热的，不是现做的要买星球冰激凌的话是在2楼，负一层没有卖这款，不贵，味道也过得去小朋友还买了纪念金币和徽章，宇航员玩偶和各种星球的球，性价比都在接受范围内下午明显人多了许多，预约项目难了，所以最好选择上午场进来我们虽然比较小，但是没想到还有点兴趣，还知道火星木星的，妥妥遛娃五小时，值得的预约需要天文馆公众号先注册，否则…	https://qcloud.dpfile.com/pc/ve9c83FoyXLnV7su0xJv_fcxIvQKKCs5gmSftYhJOKCOS9KTf3d-j_wdvfcJFGnLjoJrvItByyS4HHaWdXyO_I7F0UeCRQYMHlogzbt7GHgNNiIYVnHvzugZCuBITtvjski7YaLlHpkrQUr5euoQrg.jpg https://qcloud.dpfile.com/pc/k9V7Lorr8nvhbvHgKL0V6WiPdZ0G20A3q79yMXba7M04OnA797ve0qcViZcSKwMVjoJrvItByyS4HHaWdXyO_I7F0UeCRQYMHlogzbt7GHgNNiIYVnHvzugZCuBITtvjski7YaLlHpkrQUr5euoQrg.jpg https://qcloud.dpfile.com/pc/Cp…
2023-05-1108:22	匿名用户	3.5	上海天文馆是全新的一个展馆，我也是来上海慕名而来的，我们可以在里面吸收到非常多的天文知识以及地球的知识，我觉得不管是大人小孩都要过去一个地方。我希望我们的知识能够越来越广泛，浩瀚
2023-05-1019:22	大仙叫我来巡吃哟喂	4.5	作为新的热门景点，天文馆工作日的人流量比想象中大预约➡️九点半准时开抢，一定要提前录入自己和同行人信息，我们抢到了上午场电影票➡️十点开抢，我们约了下午两点场，建议六排以后，球幕电影坐在靠后中间的位置看起来更舒适，40元/张，观赏性一般，不看也可以餐饮➡️一楼和二楼都有餐厅，二楼有户外座位，一楼都是室内，天文馆拉花的拿铁咖啡味道一般，冰淇淋有三款，仙女星云款有点酸奶味，口感偏甜，优点就是很上照免费参观项目➡️每人当天只能约一个免费项目，我们选择了最热门的飞越银河系，入馆后才能预约，一天只有两次机会开抢，我们入馆晚了，只能下午一点抢，提前把信息填好，一定要掐秒针准点进入，不然秒无浏览顺序➡️三部分：家园、宇宙、征程，家园在一楼，特别出片，尽情地多拍点照片故事机➡️据说场馆内一共有8台故事机，可以找一下，打印明信片留作纪念兜兜逛逛加上看电影、用餐差不多四到五个小时	https://qcloud.dpfile.com/pc/20VkEStlew3i0TB7gbKTHyvB0qS7jWKVOHWTXN10yoOfCk7DH6z8B4ncORz8P0FjjoJrvItByyS4HHaWdXyO_I7F0UeCRQYMHlogzbt7GHgNNiIYVnHvzugZCuBITtvjski7YaLlHpkrQUr5euoQrg.jpg https://qcloud.dpfile.com/pc/MkTyfvgKw8saTb_NVQBzEYchAFhENNrNeAKhIQtWpN5ouI64PLnDNyiI08ZHM8ZfjoJrvItByyS4HHaWdXyO_I7F0UeCRQYMHlogzbt7GHgNNiIYVnHvzugZCuBITtvjski7YaLlHpkrQUr5euoQrg.jpg https://qcloud.dpfile.com/pc/LG…
2023-05-1016:25	豆腐干炸薯粉	4	在去游玩之前，做了好几天关于停车和预约游玩的攻略，所以早早的到了，9点30一到就安检进去了，就是出了点小问题，不过很快解决，进去后才能预约游玩，约到了飞越银河系8分钟的观看时长，挺不错的，就是有点意犹未尽然后就是各种逛各种看，餐厅就真的一般，不过总体这次游玩很好	https://qcloud.dpfile.com/pc/yucLaJscH2nYOkA9Lvbvt7qwvfBZCsqS3WdwmgxXG2RLEw4bJRr9m6L_LKNNFAG_joJrvItByyS4HHaWdXyO_I7F0UeCRQYMHlogzbt7GHgNNiIYVnHvzugZCuBITtvjski7YaLlHpkrQUr5euoQrg.jpg https://qcloud.dpfile.com/pc/eN1G3NO3UDtykJNTgTaSpLsXI9QyNhe2t1cmhQhG9UfJ-JMpgRkYwbGCsposq-WMjoJrvItByyS4HHaWdXyO_I7F0UeCRQYMHlogzbt7GHgNNiIYVnHvzugZCuBITtvjski7YaLlHpkrQUr5euoQrg.jpg https://qcloud.dpfile.com/pc/jT…
2023-05-1014:59	Vincy	5	我可以说天文馆除了远没任何毛病！而且预约平时票的话不能，很多家长带孩子去的都是给孩子请假了，为了避开高峰还是值得的！冰淇淋仙女🧚的更好吃，地球的更出片，其他餐食味道一般，价格尚可。这次粗略的逛了一圈，下次可以再刷好好逛逛！	https://qcloud.dpfile.com/pc/Kq4xJmuCGRj3DUYOfZy-LYBbgQcAX8hGz8VjPBvHrRfEvud6kpFOWKITUPDAZ-kDjoJrvItByyS4HHaWdXyO_I7F0UeCRQYMHlogzbt7GHgNNiIYVnHvzugZCuBITtvjski7YaLlHpkrQUr5euoQrg.jpg https://qcloud.dpfile.com/pc/1KQ4jTlewrqnIPPYaRAiSuAktWw93Wu6cSH5o_uHsDKO5ihcD_VBGZYOXoBM64tvjoJrvItByyS4HHaWdXyO_I7F0UeCRQYMHlogzbt7GHgNNiIYVnHvzugZCuBITtvjski7YaLlHpkrQUr5euoQrg.jpg https://qcloud.dpfile.com/pc/jd…
2023-05-1013:48	Tiffany_yyr	5	科技感十足，值得一看球幕影院可以体验	https://qcloud.dpfile.com/pc/NrK8uiNGBswnhkT7gKbcIbTPKVlF9DBODz4Rr7AtE5iH61fr-g3xGka-k_pA73zUjoJrvItByyS4HHaWdXyO_I7F0UeCRQYMHlogzbt7GHgNNiIYVnHvzugZCuBITtvjski7YaLlHpkrQUr5euoQrg.jpg https://qcloud.dpfile.com/pc/-nIsHrZ51j0S4EOFt4zZ-10ZHjVWJG-_OXWScX4yen4j5lz1eDFkcCiBcYKi1L8pjoJrvItByyS4HHaWdXyO_I7F0UeCRQYMHlogzbt7GHgNNiIYVnHvzugZCuBITtvjski7YaLlHpkrQUr5euoQrg.jpg https://qcloud.dpfile.com/pc/xk…
2023-05-1012:55	罗纳尔多沈	3	我以为我对宇宙我很感兴趣，但
2023-05-1007:40	qqianfang	5	带儿子到天文馆去玩，天文馆的票真是难抢啊！好不容易在公众号上抢到了，进入天文馆，就是一个很大的大摆球，有很多场馆征途与家园等等，有些电影还是需要进去以后再预约，家园里面介绍各个星球的基础知识，有很多标本可以去抚摸，感受一下	https://qcloud.dpfile.com/pc/Og2f-vj4Tm42gA8BXucMORzFwPxOwBwrGIjun5GvYoUru7nMSCtlSj7iGU77jW6ujoJrvItByyS4HHaWdXyO_I7F0UeCRQYMHlogzbt7GHgNNiIYVnHvzugZCuBITtvjski7YaLlHpkrQUr5euoQrg.jpg https://qcloud.dpfile.com/pc/RPgSItwLFCJAhZmJr3gzn1V7lEOiSeP_dHQ1Fc369aTLPB9uBIPGcdWwpZpZIbkYjoJrvItByyS4HHaWdXyO_I7F0UeCRQYMHlogzbt7GHgNNiIYVnHvzugZCuBITtvjski7YaLlHpkrQUr5euoQrg.jpg https://qcloud.dpfile.com/pc/lk…
2023-05-1000:09	123edd	5	tips:需要提前3天在公众号上抢票，9:30开始放票，晚一丢丢就没有了，抢到就是缘分展览亮点:现场真的超震撼，值得一看，仙女座和地球口味的冰淇淋很好吃展览内容:适合三体爱好者和天文爱好者来	https://qcloud.dpfile.com/pc/KWG7ttsSKNKA2QsfA_kFlLDVXtFAJWPPkYDYGlJ8Iwz5z9akgT_1ZD014jfX2o1jjoJrvItByyS4HHaWdXyO_I7F0UeCRQYMHlogzbt7GHgNNiIYVnHvzugZCuBITtvjski7YaLlHpkrQUr5euoQrg.jpg https://qcloud.dpfile.com/pc/8Ztgu_6YLE18DumbGSOoWII7D0pv0IwcvstPQz2Pj7zyIO9nTVTBxcJvBnuXpvLajoJrvItByyS4HHaWdXyO_I7F0UeCRQYMHlogzbt7GHgNNiIYVnHvzugZCuBITtvjski7YaLlHpkrQUr5euoQrg.jpg https://qcloud.dpfile.com/pc/jF…
2023-05-0919:29	随遇而安卿	5	天文馆实在太值得来了。小的小朋友也有小的收获。大点的孩子，他也能收获更专业的知识，里面还有一比一的太空舱以及真实的一些展示，让小朋友们能近距离的感受宇宙的奥秘。我觉得一次是不够的，有机会的话，争取每年来一次看一个系列。上海的博物馆都很不错，为他们点赞。	https://qcloud.dpfile.com/pc/CxPmC_1L_6u-I29ctKGN1DXCTwUGxlzsOQQyp1CsBBUt-HQzlOY35ADlO6UZvd_rjoJrvItByyS4HHaWdXyO_I7F0UeCRQYMHlogzbt7GHgNNiIYVnHvzugZCuBITtvjski7YaLlHpkrQUr5euoQrg.jpg https://qcloud.dpfile.com/pc/ZXLqu2c3MDw2aWujV1XFJCUQqRcMc5tdKyC_jWLIMVbkNbyrPE9B32GREdOE5uJQjoJrvItByyS4HHaWdXyO_I7F0UeCRQYMHlogzbt7GHgNNiIYVnHvzugZCuBITtvjski7YaLlHpkrQUr5euoQrg.jpg https://qcloud.dpfile.com/pc/bB…
2023-05-0918:29	人間觀察員	5	物化生都有涉及用模型，交互游戏、电影的方式来激发孩子兴趣学习人性化设施做到惊艳，太棒了这个地方本来高中学习让我想死，如果能换在这学习，那简直	https://qcloud.dpfile.com/pc/p9tkEECy0ackEB3EiZKYA52Olhqkrn2vj6LEU8-GccZiWRr1Oyx9E1Ltd1LLhGf7joJrvItByyS4HHaWdXyO_I7F0UeCRQYMHlogzbt7GHgNNiIYVnHvzugZCuBITtvjski7YaLlHpkrQUr5euoQrg.jpg https://qcloud.dpfile.com/pc/IswKAGq75IOicr9biLsxnGbtgLEfpVNrINhGyOHlRduahzSSP1kagc2Gip8MYykpjoJrvItByyS4HHaWdXyO_I7F0UeCRQYMHlogzbt7GHgNNiIYVnHvzugZCuBITtvjski7YaLlHpkrQUr5euoQrg.jpg https://qcloud.dpfile.com/pc/Uo…
2023-05-0915:38	我吃饱了	2.5	提前三天小程序上抢到的五一门票，拼手速一秒钟都不能犹豫。📱中午入馆后又等着一点小程序上预约其他项目，需要提前注册，录入好所有人员的信息，一顿忙乱的操作后发现早已约满。🎥罢了，去看提前买好的电影（当然也是掐着点抢购的票）电影也是无力吐槽，比门票还贵，观影效果真真一般，不知所云，真是心疼💰和精力。节假日的关系人流量真是车水马龙，在拥挤中草草的逛完了场馆，去b1的餐厅吃点吧，点单处的服务生不知道是不是新手速度很慢很慢，付了钱拿着单子去另一边取餐，然后被告知已卖完需要等中央厨房做好送来，站后面的女生在抱怨已经等了20分钟，好不容易等到了有人送来了披萨(只有6盒），结果一窝蜂的冲上一群人，拿着小票很快将几盒披萨抢完，之后又陷入了漫长的等待。只能说那么大老远的赶来只有一个纪念币是值得做一下的，b1角落里的两台机器一直有人排队做纪念币，60元/枚	https://qcloud.dpfile.com/pc/9OzImGVo26DGS2vP7QU17qver3stLnRljQQNg_Y3ksZVVU6wF2bYNPt44c6vLqYkjoJrvItByyS4HHaWdXyO_I7F0UeCRQYMHlogzbt7GHgNNiIYVnHvzugZCuBITtvjski7YaLlHpkrQUr5euoQrg.jpg https://qcloud.dpfile.com/pc/IC7-wDLCC20FL_sPFz5-MQBPSGKqAXSiI4QK8RO3iSEi8AgtQV76cj-_sKD6JTPFjoJrvItByyS4HHaWdXyO_I7F0UeCRQYMHlogzbt7GHgNNiIYVnHvzugZCuBITtvjski7YaLlHpkrQUr5euoQrg.jpg https://qcloud.dpfile.com/pc/WF…
2023-05-0914:23	德芙筱猪77	5	早就想要来打卡了，不过票是真的太难抢了！小朋友知道抢到票，兴奋的睡不着我们买的上午场，到的时候是十一点多，检票处人不多，进入发现好多人呀我们不紧不慢的看展，每个环节都不想错过，满眼新奇，不过预约的项目一个都没抢到，好可惜，下次继续努力	https://qcloud.dpfile.com/pc/cDn9gblJZ0mK47lv-G7zegGe4jESS5r57-cKAew6GaoKBO3Sa3S2FtYlaR8mCDXCjoJrvItByyS4HHaWdXyO_I7F0UeCRQYMHlogzbt7GHgNNiIYVnHvzugZCuBITtvjski7YaLlHpkrQUr5euoQrg.jpg https://qcloud.dpfile.com/pc/RwDVlnAKOjIknfMvY6REtUuGkV0IV5LS7yJyP-sK2YtkxIzZpYoTvazre3-CcoQYjoJrvItByyS4HHaWdXyO_I7F0UeCRQYMHlogzbt7GHgNNiIYVnHvzugZCuBITtvjski7YaLlHpkrQUr5euoQrg.jpg https://qcloud.dpfile.com/pc/y2…
2023-05-0912:35	匿名用户	5	小程序预约了好久一直没有预约上，这次支部活动组织一起来，团体票相对个人票更好约一些，感谢组织。即使是工作日，人也很多，馆内的展演要在临到点儿前线上预约，由于人太多了，预约也要手速快一二三楼都有科普教育，也有独属于宇宙的浪漫纪念品商店的周边有些贵	https://qcloud.dpfile.com/pc/CK0v_56oyss5W3d5mIeukGdpbCQWKGSih0QJMQaPPyHkNbyrPE9B32GREdOE5uJQjoJrvItByyS4HHaWdXyO_I7F0UeCRQYMHlogzbt7GHgNNiIYVnHvzugZCuBITtvjski7YaLlHpkrQUr5euoQrg.jpg https://qcloud.dpfile.com/pc/eX6YggnzU2ncix4dYGsF2-2AURPjZsb77Icayen_9E7mJu6skfkszgwG9v8QElsojoJrvItByyS4HHaWdXyO_I7F0UeCRQYMHlogzbt7GHgNNiIYVnHvzugZCuBITtvjski7YaLlHpkrQUr5euoQrg.jpg https://qcloud.dpfile.com/pc/fu…
2023-05-0911:31	你叫啥	4.5	全球最大的上海天文馆，硬件很新，科普丰富，只是文科生看得似懂非懂。按照网上攻略，一早排队进场，预约了“飞跃银河系”，比“球幕电影”体验好。展馆设计的科技感不错，只是缺少了最新的前沿的天文	https://qcloud.dpfile.com/pc/7GlFa-Kh4PpkSNqn9FDFLD95Z5vs5G6gtGi3ZL70WWMMrwsCdlMrDD4UG1f5lZj_joJrvItByyS4HHaWdXyO_I7F0UeCRQYMHlogzbt7GHgNNiIYVnHvzugZCuBITtvjski7YaLlHpkrQUr5euoQrg.jpg https://qcloud.dpfile.com/pc/LoNdDUc-YutHjvxYsU2HzjvXUxTE0O9dGwdgF7JQgIakpKUHeO0El9aA2x_FdPq7joJrvItByyS4HHaWdXyO_I7F0UeCRQYMHlogzbt7GHgNNiIYVnHvzugZCuBITtvjski7YaLlHpkrQUr5euoQrg.jpg https://qcloud.dpfile.com/pc/gs…
2023-05-0907:31	Snow	5	上海天文馆期待好久了.之前就怕人多.拖到现在才来.还好~超预期的一次旅程.比较幸运第一次就抢到票了.提前做好功课的必要性~网上很多攻略可以参考.全程逛下来3个多小时差不多.实在是脚软了.小朋友看的很认真.模型效果都比拍的好看.毕竟新馆设施都很新.强烈推荐一定要来~	https://qcloud.dpfile.com/pc/JQWr4rsv_pNonMnADafqTNfFU8d_dd174KZlbW10av8Jax8J12Hib8O1myTwRDFojoJrvItByyS4HHaWdXyO_I7F0UeCRQYMHlogzbt7GHgNNiIYVnHvzugZCuBITtvjski7YaLlHpkrQUr5euoQrg.jpg https://qcloud.dpfile.com/pc/d-HtIlMG3EhR5qDOSLk2JJTuOQDbM5Dpv5iJWJeIVbdF8y9SSCj5PBLbkxBQdMpfjoJrvItByyS4HHaWdXyO_I7F0UeCRQYMHlogzbt7GHgNNiIYVnHvzugZCuBITtvjski7YaLlHpkrQUr5euoQrg.jpg https://qcloud.dpfile.com/pc/24…
2023-05-0821:21	皮大王13世	4	总体不错沿着线路一路走下来两个小	https://qcloud.dpfile.com/pc/r38jbk4i0jVw0EIVqG2XVjLd_juBd-Fs0T_MBIRmxK-hLC5f0SSJr4dqexDFSz-SjoJrvItByyS4HHaWdXyO_I7F0UeCRQYMHlogzbt7GHgNNiIYVnHvzugZCuBITtvjski7YaLlHpkrQUr5euoQrg.jpg https://qcloud.dpfile.com/pc/7ZdzVN7ri8E0z8X1P6KC2GhMOJk-bvwFTS2QPbmN66j0kAawvhDXOXBa2ZnI1FIWjoJrvItByyS4HHaWdXyO_I7F0UeCRQYMHlogzbt7GHgNNiIYVnHvzugZCuBITtvjski7YaLlHpkrQUr5euoQrg.jpg https://qcloud.dpfile.com/pc/fk…
2023-05-0815:46	龙尾巴尖尖	4	单位青年活动，除了远点，没毛病😅个人感觉还是需要提前简单攻略下，要不然只能走马观花～门口服务台边上可以租设备讲解，个人觉得非常必要（本人此次没租，且和导游走散，亏大发了）小电影一定要提前约，此次也没约上，可惜了！图一、二、三是有趣的同事航拍图	https://qcloud.dpfile.com/pc/oP7H3YYfcyq6QRRK_mdq3qvTiEnmgHWI1SHXQeqoD-yH61fr-g3xGka-k_pA73zUjoJrvItByyS4HHaWdXyO_I7F0UeCRQYMHlogzbt7GHgNNiIYVnHvzugZCuBITtvjski7YaLlHpkrQUr5euoQrg.jpg https://qcloud.dpfile.com/pc/jVZKYourV9-b5kvlU9UDzRNR4In816wK6a1LONuU2M0VHjafzTn3dPwBTn_l7QwxjoJrvItByyS4HHaWdXyO_I7F0UeCRQYMHlogzbt7GHgNNiIYVnHvzugZCuBITtvjski7YaLlHpkrQUr5euoQrg.jpg https://qcloud.dpfile.com/pc/Ge…
2023-05-0814:27	倾月轩萱	4.5	实在太太太太太远了，还好有单位组织的五四青年活动，不然根本不会去的地方。坐公共交通不是很方便，只能开车前往，但是停车场车位又不多，成人或者爱好天文的大龄娃娃，建议早点来，可以逛得更充分，低龄的宝宝一般看个新鲜。参观的过程中，遇到讲解员能学到很多知识。ps天文馆真的很出片，随手一拍都很科技了，如果不是太远，真是值得一去的。	https://qcloud.dpfile.com/pc/BTxpsVrz0qKMlII3p-AwU9_2DyfuyISDAbuNk1yAldFU9slrsejo5zHJIueJv84QjoJrvItByyS4HHaWdXyO_I7F0UeCRQYMHlogzbt7GHgNNiIYVnHvzugZCuBITtvjski7YaLlHpkrQUr5euoQrg.jpg https://qcloud.dpfile.com/pc/Aj1HUsrreolLj3NCGFCuT98rtb-BJqza0q0f7z14o8t8ho6p7_gxi8ZVgPTI1Cd2joJrvItByyS4HHaWdXyO_I7F0UeCRQYMHlogzbt7GHgNNiIYVnHvzugZCuBITtvjski7YaLlHpkrQUr5euoQrg.jpg https://qcloud.dpfile.com/pc/3g…
2023-05-0814:25	匿名用户	5	上海天文馆是新晋的网红打卡地标，也是著名的科普场馆。门票只有30元，但是却一票难求，需要提前非常久，在网上的公众号里抢票，才能够有幸获得入场参观的资格。里面系统的展示了人类和太空的认识史，也揭示了人类无穷无尽的探索之旅。	https://qcloud.dpfile.com/pc/_XUXrqG4VVAc_hwNYdmPXtwuGefmrewwQVZ_QwlunAci8AgtQV76cj-_sKD6JTPFjoJrvItByyS4HHaWdXyO_I7F0UeCRQYMHlogzbt7GHgNNiIYVnHvzugZCuBITtvjski7YaLlHpkrQUr5euoQrg.jpg https://qcloud.dpfile.com/pc/L1LHQ3deAdn33WE0gzIICQENjVg0frJUogtiH-JEUTPJDRY7-AEYtILZt_KuQUlcjoJrvItByyS4HHaWdXyO_I7F0UeCRQYMHlogzbt7GHgNNiIYVnHvzugZCuBITtvjski7YaLlHpkrQUr5euoQrg.jpg https://qcloud.dpfile.com/pc/ex…
2023-05-0813:07	yuki314	4.5	昨天去了，说一下展馆，真的很不错，拍照赞，互动性很好，小朋友也很多说一下停车，车位是在太少了，停在了距离场馆15分钟路程的马路边，昨天还大风降温，吹的我眼冒金星说一下球幕电影，这个一言难尽，看之前激动，看之后，就这？	https://qcloud.dpfile.com/pc/DgpyI9jv4EDrfLIOMnrn-DsAvY_8xHXh9b3MOpDaF84viun6aBVxUNd2aOIBRmiBjoJrvItByyS4HHaWdXyO_I7F0UeCRQYMHlogzbt7GHgNNiIYVnHvzugZCuBITtvjski7YaLlHpkrQUr5euoQrg.jpg https://qcloud.dpfile.com/pc/SsfhQu1kR0e0er4ZO_5ohDGD9xofDsWTZ0TxO6VGN2T97R5AhAw_sYX_39idGaAqjoJrvItByyS4HHaWdXyO_I7F0UeCRQYMHlogzbt7GHgNNiIYVnHvzugZCuBITtvjski7YaLlHpkrQUr5euoQrg.jpg https://qcloud.dpfile.com/pc/pD…
2023-05-0812:28	Alice	3.5	交通:地铁出来需步行一段距离，显示有公交车，不过感觉间隔时间比较长展览内容:展馆不规则，分出口和进口，不在同一层面，让人头疼周末基本预约不到想参加的活动，电影票也难买，孩子可参与度比较低，不太适合幼儿tips:相对自然博物馆，科技馆更适合带孩子游玩	https://qcloud.dpfile.com/pc/9YxfcT0M5roBEXidCef3i3hIjvUcmJAB1cK5QVMROIRF3HNB3vggzmw8raY1JNntjoJrvItByyS4HHaWdXyO_I7F0UeCRQYMHlogzbt7GHgNNiIYVnHvzugZCuBITtvjski7YaLlHpkrQUr5euoQrg.jpg https://qcloud.dpfile.com/pc/06PE5AsxglKgod8FgdCmFqveM2zMh3-8kh-Xe8o4-5rf6T3DZYkiYIz6Ij9_2SuSjoJrvItByyS4HHaWdXyO_I7F0UeCRQYMHlogzbt7GHgNNiIYVnHvzugZCuBITtvjski7YaLlHpkrQUr5euoQrg.jpg https://qcloud.dpfile.com/pc/Xx…
2023-05-0810:51	Skye甜冰茶	4.5	五一抢到了天文馆的票🎫比想象中好抢，提前输入预约信息卡点就可以了，拖验证码的时候不要犹豫！！球幕影院的电影票也一样，因为付款前都看不到哪些位置被锁定，怕很多人和你抢座位的话，可以选边上一点的位置，屏幕因为是个球形其实也不影响视角～躺着真的很舒服，我去看的时候都有人看的睡着打呼噜了馆内预约项目要检票后才能约，上午九点和下午一点两场，每个人一天只能去一个项目，记得提前去微信公众号录入预约人员信息！！这个和门票不一样，不要以为门票录入了这个就不用了，也要的！！我抢了飞跃银河系，这个看起来和迪士尼的飞跃地平线差不多视觉效果，时间八分钟真的很短，我更建议去抢望舒和羲和两个天文台吧，感觉会更有趣能早去一定要早去！！不怕远的话建议抢上午的票，天文馆真的每一个展区都好漂亮，可以逛很久，我们12点半逛到四点闭馆都没走完	https://qcloud.dpfile.com/pc/52tO9WgTCrneZQB8iMDYMDs5BFmLIQ6lQmrWm8D4W1397R5AhAw_sYX_39idGaAqjoJrvItByyS4HHaWdXyO_I7F0UeCRQYMHlogzbt7GHgNNiIYVnHvzugZCuBITtvjski7YaLlHpkrQUr5euoQrg.jpg https://qcloud.dpfile.com/pc/dk7I2-8HdisL0kBbs54L16WDHmhH5bNtSm0q72_hv9zSg2m0nWO5k_AN68tpSUOMjoJrvItByyS4HHaWdXyO_I7F0UeCRQYMHlogzbt7GHgNNiIYVnHvzugZCuBITtvjski7YaLlHpkrQUr5euoQrg.jpg https://qcloud.dpfile.com/pc/gH…
2023-05-0810:20	mimosangel	4	特意挑工作日去的，抢门票和电影票都很顺利，人流是可以接受的多，展品不算很多，科普做的不错，小朋友啥也不知道瞎看看也挺开心。唯一要说的是，电影苍穹真难看无聊啊，出来听大家的讨论，认知基本相同。科普还是要更简单有趣才是。
2023-05-0807:41	隆隆一条龙	5	天文馆的门票非常难抢，我们好不容易抢到了5月3号的下午票，12:30进入场馆，首先一楼的有一个大白球，家园场馆征途餐馆，有好几个场馆，还有一些电影也需要预约咱不能进入，碰到有很多学校里面老师带着同学在讲解，顺便拍了几张照片，孩子们都非常开心	https://qcloud.dpfile.com/pc/fOe3EaOyCvrHngaPVfZbsmfjIKtBsaWQ37Iz_pDFMTzkNbyrPE9B32GREdOE5uJQjoJrvItByyS4HHaWdXyO_I7F0UeCRQYMHlogzbt7GHgNNiIYVnHvzugZCuBITtvjski7YaLlHpkrQUr5euoQrg.jpg https://qcloud.dpfile.com/pc/Avw7qWHRxdTZss-lRh5RluroQxEd9UxsywAoHS3qmVrLPB9uBIPGcdWwpZpZIbkYjoJrvItByyS4HHaWdXyO_I7F0UeCRQYMHlogzbt7GHgNNiIYVnHvzugZCuBITtvjski7YaLlHpkrQUr5euoQrg.jpg https://qcloud.dpfile.com/pc/rC…
2023-05-0723:46	天天赢家678	4.5	临港不是第一次来，但天文馆是第一次来。来之前看告示：停车位不多，建议绿色出行。所以坐2个半小时地铁来到…进到展馆，气势是宏伟的。人类天文科技的介绍，人类天文科技发展史的叙述，都做的不错🏻只是，对中国航天的介绍太敷衍了有点略失所望…是涉及保密的缘故订了球幕电影，非常值得一看🏻1楼有航天纪念品商店，买了几份冰箱贴带回来了	https://qcloud.dpfile.com/pc/CKy8XsUpTpA1gHJRsXIf4J1Gqgs-bzEqJwQEl4NKLdLwL1x2rL0irjObX8s7CRNdjoJrvItByyS4HHaWdXyO_I7F0UeCRQYMHlogzbt7GHgNNiIYVnHvzugZCuBITtvjski7YaLlHpkrQUr5euoQrg.jpg https://qcloud.dpfile.com/pc/YI5z6TKTTAryfSOtlX4tFylZ6p3MQkRJo-P59THz-aKohAve_Cs66dbOZKFy65KXjoJrvItByyS4HHaWdXyO_I7F0UeCRQYMHlogzbt7GHgNNiIYVnHvzugZCuBITtvjski7YaLlHpkrQUr5euoQrg.jpg https://qcloud.dpfile.com/pc/wi…
2023-05-0723:32	匿名用户	4	天文馆除了远真的还挺好玩的，一般以前2-3天可以预约购票，买完票一定要记得购买电影票，不然可能会卖完了。当天可以小程序上跟着语音导览，边听边看会更深入了解。有3个展区家园、宇宙、征程，个人更喜欢后面2个会更有意思一点，而且家园人太多了，体验感不好。一圈逛下来都快3小时了。吃饭都是简餐，价格就类似机场价位，看个人选择。	https://qcloud.dpfile.com/pc/fj9z38070pYx1cOOQ5doE5Rr9J80pYxskqdJpe-YiWAM_mJet2qLpG8XZRY-E7rljoJrvItByyS4HHaWdXyO_I7F0UeCRQYMHlogzbt7GHgNNiIYVnHvzugZCuBITtvjski7YaLlHpkrQUr5euoQrg.jpg https://qcloud.dpfile.com/pc/TNshKJnIcAuooDLyPL2txtyhAaGors3yn57P_EdfRrzwL1x2rL0irjObX8s7CRNdjoJrvItByyS4HHaWdXyO_I7F0UeCRQYMHlogzbt7GHgNNiIYVnHvzugZCuBITtvjski7YaLlHpkrQUr5euoQrg.jpg https://qcloud.dpfile.com/pc/tw…
2023-05-0722:21	上海摇摆	5	交通：周滴水湖，开过来1个半小时，但好在路上不堵展览内容：太值得看了，不管大人还是小朋友，都能获得自己之前不知道的讯息，值得2刷3刷tips：门口会说车位满了，但等一会，安保会放人进去的以后还是要早点去抢里面电影的票子，这次有遗憾，但之后还能来！	https://qcloud.dpfile.com/pc/81XiX4fq5hYkT4kpj1EvaQ9CRRqLZyZPyJyx_hYsZJRbnpM9T49yMmnt4yPiPxuwjoJrvItByyS4HHaWdXyO_I7F0UeCRQYMHlogzbt7GHgNNiIYVnHvzugZCuBITtvjski7YaLlHpkrQUr5euoQrg.jpg https://qcloud.dpfile.com/pc/Gvj1cWZaN5s4YykBA8hfiPSh6DqnF7JzQYrsAap1QHuRt2ywKl9zrZgEwd3YLHTYjoJrvItByyS4HHaWdXyO_I7F0UeCRQYMHlogzbt7GHgNNiIYVnHvzugZCuBITtvjski7YaLlHpkrQUr5euoQrg.jpg https://qcloud.dpfile.com/pc/fz…
2023-05-0718:30	J妮_8800	4	感谢某书分享，成功抢到假日天文馆门票3张，一家门，欧～不，只有我，开启了心心念念的天文馆之旅。我们是下午票，12:30即可入园，如果开车去的话可以提前半小时，基本不会有车位，这点真没想明白，客流这么大，停车位根本不足，所以预留半小时可以去后一个路口的左右两边找地方停。然后进了园区记得蹲点在安检后的通道离门近一点的地方，那里信号比较好，1点准备抢飞跃银河系，很幸运也顺利抢到了（攻略依然感谢某书）。天文馆不大，不仔细看的话很快就逛完了，说一下银河系和苍穹两场电影，个人感觉很失望，银河系和飞跃地平线比起来差太远了，苍穹，可能导演觉得拍的很好，但是我们普通人真欣赏不来，反正前后左右大家都睡的挺舒服，好了，门票抢到了，苍穹看了，星球冰淇淋吃了，飞跃银河系看了，完美打卡～	https://qcloud.dpfile.com/pc/axOg5q0GD3R0PFg_tLsBo7H3330d5zVfS9nYAB1KqgjDO0P3XwjXE2b786aP6Pq4joJrvItByyS4HHaWdXyO_I7F0UeCRQYMHlogzbt7GHgNNiIYVnHvzugZCuBITtvjski7YaLlHpkrQUr5euoQrg.jpg https://qcloud.dpfile.com/pc/qYge7k_-duvyeOhtgRJmEFJNDku4T4clw3xp6xTca95aEq5JkdkSSQh6gYCJYd_ijoJrvItByyS4HHaWdXyO_I7F0UeCRQYMHlogzbt7GHgNNiIYVnHvzugZCuBITtvjski7YaLlHpkrQUr5euoQrg.jpg https://qcloud.dpfile.com/pc/pM…
[truncated: 6,726 more rows]
